# Supplementary material for: Long-molecule scars of backup DNA repair in BRCA1- and BRCA2-deficient cancers
Source: Nature. 2023 Aug 16;621(7977):129–37. doi: 10.1038/s41586-023-06461-2 (PMC10482687; doi:10.1038/s41586-023-06461-2)
Supplement: Supplementary file 3 — Source Data Fig. 1 [file 41586_2023_6461_MOESM3_ESM.xlsx]

## Sheet: F1B
x	y	z	genotype	n.samples
-7	-7	0.000948605	WT	219
-6.71429	-7	0.00133795	WT	219
-6.42857	-7	0.00178081	WT	219
-6.14286	-7	0.00224256	WT	219
-5.85714	-7	0.00268029	WT	219
-5.57143	-7	0.00305186	WT	219
-5.28571	-7	0.00332515	WT	219
-5	-7	0.00348411	WT	219
-4.71429	-7	0.00352971	WT	219
-4.42857	-7	0.00347598	WT	219
-4.14286	-7	0.00334341	WT	219
-3.85714	-7	0.00315263	WT	219
-3.57143	-7	0.0029206	WT	219
-3.28571	-7	0.00265986	WT	219
-3	-7	0.00238001	WT	219
-2.71429	-7	0.00208972	WT	219
-2.42857	-7	0.00179801	WT	219
-2.14286	-7	0.00151421	WT	219
-1.85714	-7	0.00124716	WT	219
-1.57143	-7	0.00100437	WT	219
-1.28571	-7	0.000791632	WT	219
-1	-7	0.000613257	WT	219
-0.714286	-7	0.000472443	WT	219
-0.428571	-7	0.000371448	WT	219
-0.142857	-7	0.000311317	WT	219
0.142857	-7	0.000291265	WT	219
0.428571	-7	0.000308077	WT	219
0.714286	-7	0.000355885	WT	219
1	-7	0.0004266	WT	219
1.28571	-7	0.000511	WT	219
1.57143	-7	0.000600223	WT	219
1.85714	-7	0.000687216	WT	219
2.14286	-7	0.000767775	WT	219
2.42857	-7	0.00084099	WT	219
2.71429	-7	0.000909109	WT	219
3	-7	0.00097686	WT	219
3.28571	-7	0.00105014	WT	219
3.57143	-7	0.00113391	WT	219
3.85714	-7	0.00122937	WT	219
4.14286	-7	0.00133134	WT	219
4.42857	-7	0.00142689	WT	219
4.71429	-7	0.00149691	WT	219
5	-7	0.00152063	WT	219
5.28571	-7	0.00148207	WT	219
5.57143	-7	0.00137589	WT	219
5.85714	-7	0.00121014	WT	219
6.14286	-7	0.00100446	WT	219
6.42857	-7	0.000784645	WT	219
6.71429	-7	0.000575703	WT	219
7	-7	0.000396176	WT	219
-7	-6.71429	0.00133086	WT	219
-6.71429	-6.71429	0.00188662	WT	219
-6.42857	-6.71429	0.00252623	WT	219
-6.14286	-6.71429	0.0032037	WT	219
-5.85714	-6.71429	0.00386	WT	219
-5.57143	-6.71429	0.00443464	WT	219
-5.28571	-6.71429	0.00487808	WT	219
-5	-6.71429	0.00516065	WT	219
-4.71429	-6.71429	0.00527518	WT	219
-4.42857	-6.71429	0.0052336	WT	219
-4.14286	-6.71429	0.00505969	WT	219
-3.85714	-6.71429	0.0047816	WT	219
-3.57143	-6.71429	0.00442652	WT	219
-3.28571	-6.71429	0.00401842	WT	219
-3	-6.71429	0.00357822	WT	219
-2.71429	-6.71429	0.00312465	WT	219
-2.42857	-6.71429	0.00267471	WT	219
-2.14286	-6.71429	0.00224342	WT	219
-1.85714	-6.71429	0.00184304	WT	219
-1.57143	-6.71429	0.00148278	WT	219
-1.28571	-6.71429	0.00116911	WT	219
-1	-6.71429	0.000906608	WT	219
-0.714286	-6.71429	0.000698767	WT	219
-0.428571	-6.71429	0.000548223	WT	219
-0.142857	-6.71429	0.000456257	WT	219
0.142857	-6.71429	0.000421814	WT	219
0.428571	-6.71429	0.000440563	WT	219
0.714286	-6.71429	0.000504521	WT	219
1	-6.71429	0.000602587	WT	219
1.28571	-6.71429	0.000721994	WT	219
1.57143	-6.71429	0.000850296	WT	219
1.85714	-6.71429	0.000977332	WT	219
2.14286	-6.71429	0.00109664	WT	219
2.42857	-6.71429	0.0012061	WT	219
2.71429	-6.71429	0.00130776	WT	219
3	-6.71429	0.00140698	WT	219
3.28571	-6.71429	0.00151079	WT	219
3.57143	-6.71429	0.00162512	WT	219
3.85714	-6.71429	0.00175123	WT	219
4.14286	-6.71429	0.00188219	WT	219
4.42857	-6.71429	0.00200124	WT	219
4.71429	-6.71429	0.00208366	WT	219
5	-6.71429	0.00210274	WT	219
5.28571	-6.71429	0.0020382	WT	219
5.57143	-6.71429	0.00188387	WT	219
5.85714	-6.71429	0.00165117	WT	219
6.14286	-6.71429	0.00136682	WT	219
6.42857	-6.71429	0.00106544	WT	219
6.71429	-6.71429	0.000780418	WT	219
7	-6.71429	0.000536341	WT	219
-7	-6.42857	0.00176258	WT	219
-6.71429	-6.42857	0.00251348	WT	219
-6.42857	-6.42857	0.00338927	WT	219
-6.14286	-6.42857	0.00433332	WT	219
-5.85714	-6.42857	0.00526953	WT	219
-5.57143	-6.42857	0.00611598	WT	219
-5.28571	-6.42857	0.00680043	WT	219
-5	-6.42857	0.00727244	WT	219
-4.71429	-6.42857	0.00750899	WT	219
-4.42857	-6.42857	0.00751314	WT	219
-4.14286	-6.42857	0.00730783	WT	219
-3.85714	-6.42857	0.0069282	WT	219
-3.57143	-6.42857	0.00641487	WT	219
-3.28571	-6.42857	0.00580923	WT	219
-3	-6.42857	0.00515067	WT	219
-2.71429	-6.42857	0.00447461	WT	219
-2.42857	-6.42857	0.00381107	WT	219
-2.14286	-6.42857	0.00318349	WT	219
-1.85714	-6.42857	0.00260844	WT	219
-1.57143	-6.42857	0.0020964	WT	219
-1.28571	-6.42857	0.00165351	WT	219
-1	-6.42857	0.00128363	WT	219
-0.714286	-6.42857	0.000989834	WT	219
-0.428571	-6.42857	0.000774742	WT	219
-0.142857	-6.42857	0.000639727	WT	219
0.142857	-6.42857	0.000583438	WT	219
0.428571	-6.42857	0.000600402	WT	219
0.714286	-6.42857	0.00068041	WT	219
1	-6.42857	0.000809098	WT	219
1.28571	-6.42857	0.000969724	WT	219
1.57143	-6.42857	0.00114565	WT	219
1.85714	-6.42857	0.00132286	WT	219
2.14286	-6.42857	0.00149174	WT	219
2.42857	-6.42857	0.00164803	WT	219
2.71429	-6.42857	0.00179269	WT	219
3	-6.42857	0.00193093	WT	219
3.28571	-6.42857	0.00207021	WT	219
3.57143	-6.42857	0.00221694	WT	219
3.85714	-6.42857	0.00237218	WT	219
4.14286	-6.42857	0.00252735	WT	219
4.42857	-6.42857	0.00266218	WT	219
4.71429	-6.42857	0.00274703	WT	219
5	-6.42857	0.00275014	WT	219
5.28571	-6.42857	0.00264785	WT	219
5.57143	-6.42857	0.00243397	WT	219
5.85714	-6.42857	0.00212403	WT	219
6.14286	-6.42857	0.0017522	WT	219
6.42857	-6.42857	0.00136216	WT	219
6.71429	-6.42857	0.000995654	WT	219
7	-6.42857	0.000683124	WT	219
-7	-6.14286	0.00220928	WT	219
-6.71429	-6.14286	0.00317216	WT	219
-6.42857	-6.14286	0.00431196	WT	219
-6.14286	-6.14286	0.0055643	WT	219
-5.85714	-6.14286	0.0068373	WT	219
-5.57143	-6.14286	0.00802626	WT	219
-5.28571	-6.14286	0.00903139	WT	219
-5	-6.14286	0.00977341	WT	219
-4.71429	-6.14286	0.0102034	WT	219
-4.42857	-6.14286	0.0103056	WT	219
-4.14286	-6.14286	0.010095	WT	219
-3.85714	-6.14286	0.00961103	WT	219
-3.57143	-6.14286	0.00891019	WT	219
-3.28571	-6.14286	0.00805783	WT	219
-3	-6.14286	0.00712042	WT	219
-2.71429	-6.14286	0.00615851	WT	219
-2.42857	-6.14286	0.00522156	WT	219
-2.14286	-6.14286	0.0043452	WT	219
-1.85714	-6.14286	0.0035515	WT	219
-1.57143	-6.14286	0.00285167	WT	219
-1.28571	-6.14286	0.00225023	WT	219
-1	-6.14286	0.00174894	WT	219
-0.714286	-6.14286	0.00134939	WT	219
-0.428571	-6.14286	0.00105357	WT	219
-0.142857	-6.14286	0.000862678	WT	219
0.142857	-6.14286	0.000775062	WT	219
0.428571	-6.14286	0.000784187	WT	219
0.714286	-6.14286	0.0008777	WT	219
1	-6.14286	0.00103795	WT	219
1.28571	-6.14286	0.00124401	WT	219
1.57143	-6.14286	0.00147457	WT	219
1.85714	-6.14286	0.00171096	WT	219
2.14286	-6.14286	0.00193944	WT	219
2.42857	-6.14286	0.00215244	WT	219
2.71429	-6.14286	0.00234859	WT	219
3	-6.14286	0.00253175	WT	219
3.28571	-6.14286	0.0027088	WT	219
3.57143	-6.14286	0.00288588	WT	219
3.85714	-6.14286	0.0030635	WT	219
4.14286	-6.14286	0.00323172	WT	219
4.42857	-6.14286	0.00336782	WT	219
4.71429	-6.14286	0.00343894	WT	219
5	-6.14286	0.00341027	WT	219
5.28571	-6.14286	0.00325673	WT	219
5.57143	-6.14286	0.00297351	WT	219
5.85714	-6.14286	0.00258074	WT	219
6.14286	-6.14286	0.00211972	WT	219
6.42857	-6.14286	0.00164222	WT	219
6.71429	-6.14286	0.00119712	WT	219
7	-6.14286	0.000819612	WT	219
-7	-5.85714	0.00262888	WT	219
-6.71429	-5.85714	0.00380405	WT	219
-6.42857	-5.85714	0.00521777	WT	219
-6.14286	-5.85714	0.00680284	WT	219
-5.85714	-5.85714	0.00845556	WT	219
-5.57143	-5.85714	0.0100495	WT	219
-5.28571	-5.85714	0.0114541	WT	219
-5	-5.85714	0.0125535	WT	219
-4.71429	-5.85714	0.0132616	WT	219
-4.42857	-5.85714	0.0135319	WT	219
-4.14286	-5.85714	0.0133613	WT	219
-3.85714	-5.85714	0.0127882	WT	219
-3.57143	-5.85714	0.0118855	WT	219
-3.28571	-5.85714	0.0107483	WT	219
-3	-5.85714	0.00947886	WT	219
-2.71429	-5.85714	0.00817211	WT	219
-2.42857	-5.85714	0.00690438	WT	219
-2.14286	-5.85714	0.00572808	WT	219
-1.85714	-5.85714	0.00467256	WT	219
-1.57143	-5.85714	0.00374957	WT	219
-1.28571	-5.85714	0.00296071	WT	219
-1	-5.85714	0.00230421	WT	219
-0.714286	-5.85714	0.00177898	WT	219
-0.428571	-5.85714	0.00138566	WT	219
-0.142857	-5.85714	0.00112497	WT	219
0.142857	-5.85714	0.000994896	WT	219
0.428571	-5.85714	0.000988002	WT	219
0.714286	-5.85714	0.00108999	WT	219
1	-5.85714	0.00128005	WT	219
1.28571	-5.85714	0.00153298	WT	219
1.57143	-5.85714	0.0018224	WT	219
1.85714	-5.85714	0.00212426	WT	219
2.14286	-5.85714	0.00241963	WT	219
2.42857	-5.85714	0.00269634	WT	219
2.71429	-5.85714	0.00294938	WT	219
3	-5.85714	0.00317997	WT	219
3.28571	-5.85714	0.00339317	WT	219
3.57143	-5.85714	0.00359396	WT	219
3.85714	-5.85714	0.00378197	WT	219
4.14286	-5.85714	0.00394638	WT	219
4.42857	-5.85714	0.00406361	WT	219
4.71429	-5.85714	0.0041001	WT	219
5	-5.85714	0.00402109	WT	219
5.28571	-5.85714	0.00380285	WT	219
5.57143	-5.85714	0.00344371	WT	219
5.85714	-5.85714	0.00296869	WT	219
6.14286	-5.85714	0.00242509	WT	219
6.42857	-5.85714	0.00187063	WT	219
6.71429	-5.85714	0.00135892	WT	219
7	-5.85714	0.000927862	WT	219
-7	-5.57143	0.00298019	WT	219
-6.71429	-5.57143	0.00434946	WT	219
-6.42857	-5.57143	0.00602495	WT	219
-6.14286	-5.57143	0.00794318	WT	219
-5.85714	-5.57143	0.00999479	WT	219
-5.57143	-5.57143	0.0120354	WT	219
-5.28571	-5.57143	0.0139035	WT	219
-5	-5.57143	0.0154409	WT	219
-4.71429	-5.57143	0.0165144	WT	219
-4.42857	-5.57143	0.017034	WT	219
-4.14286	-5.57143	0.0169668	WT	219
-3.85714	-5.57143	0.0163424	WT	219
-3.57143	-5.57143	0.0152477	WT	219
-3.28571	-5.57143	0.0138106	WT	219
-3	-5.57143	0.0121762	WT	219
-2.71429	-5.57143	0.0104818	WT	219
-2.42857	-5.57143	0.00883798	WT	219
-2.14286	-5.57143	0.00731903	WT	219
-1.85714	-5.57143	0.00596411	WT	219
-1.57143	-5.57143	0.00478603	WT	219
-1.28571	-5.57143	0.00378294	WT	219
-1	-5.57143	0.00294853	WT	219
-0.714286	-5.57143	0.00227822	WT	219
-0.428571	-5.57143	0.00177067	WT	219
-0.142857	-5.57143	0.00142585	WT	219
0.142857	-5.57143	0.00124137	WT	219
0.428571	-5.57143	0.00120897	WT	219
0.714286	-5.57143	0.00131255	WT	219
1	-5.57143	0.00152822	WT	219
1.28571	-5.57143	0.00182636	WT	219
1.57143	-5.57143	0.00217513	WT	219
1.85714	-5.57143	0.00254438	WT	219
2.14286	-5.57143	0.002909	WT	219
2.42857	-5.57143	0.0032512	WT	219
2.71429	-5.57143	0.00356121	WT	219
3	-5.57143	0.00383651	WT	219
3.28571	-5.57143	0.00407939	WT	219
3.57143	-5.57143	0.00429284	WT	219
3.85714	-5.57143	0.00447531	WT	219
4.14286	-5.57143	0.00461575	WT	219
4.42857	-5.57143	0.00469148	WT	219
4.71429	-5.57143	0.00467123	WT	219
5	-5.57143	0.00452376	WT	219
5.28571	-5.57143	0.00422989	WT	219
5.57143	-5.57143	0.00379297	WT	219
5.85714	-5.57143	0.00324293	WT	219
6.14286	-5.57143	0.00263123	WT	219
6.42857	-5.57143	0.00201853	WT	219
6.71429	-5.57143	0.00145993	WT	219
7	-5.57143	0.000993351	WT	219
-7	-5.28571	0.00323134	WT	219
-6.71429	-5.28571	0.00475917	WT	219
-6.42857	-5.28571	0.00666142	WT	219
-6.14286	-5.28571	0.00888513	WT	219
-5.85714	-5.28571	0.0113229	WT	219
-5.57143	-5.28571	0.013819	WT	219
-5.28571	-5.28571	0.0161839	WT	219
-5	-5.28571	0.0182161	WT	219
-4.71429	-5.28571	0.0197284	WT	219
-4.42857	-5.28571	0.0205774	WT	219
-4.14286	-5.28571	0.0206892	WT	219
-3.85714	-5.28571	0.0200747	WT	219
-3.57143	-5.28571	0.0188292	WT	219
-3.28571	-5.28571	0.0171118	WT	219
-3	-5.28571	0.015113	WT	219
-2.71429	-5.28571	0.0130178	WT	219
-2.42857	-5.28571	0.0109762	WT	219
-2.14286	-5.28571	0.00908913	WT	219
-1.85714	-5.28571	0.00740871	WT	219
-1.57143	-5.28571	0.0059507	WT	219
-1.28571	-5.28571	0.00471056	WT	219
-1	-5.28571	0.00367774	WT	219
-0.714286	-5.28571	0.00284413	WT	219
-0.428571	-5.28571	0.0022064	WT	219
-0.142857	-5.28571	0.00176372	WT	219
0.142857	-5.28571	0.00151325	WT	219
0.428571	-5.28571	0.00144587	WT	219
0.714286	-5.28571	0.00154353	WT	219
1	-5.28571	0.00177899	WT	219
1.28571	-5.28571	0.00211782	WT	219
1.57143	-5.28571	0.00252215	WT	219
1.85714	-5.28571	0.00295506	WT	219
2.14286	-5.28571	0.00338462	WT	219
2.42857	-5.28571	0.00378682	WT	219
2.71429	-5.28571	0.00414668	WT	219
3	-5.28571	0.00445754	WT	219
3.28571	-5.28571	0.00471848	WT	219
3.57143	-5.28571	0.00493015	WT	219
3.85714	-5.28571	0.00508967	WT	219
4.14286	-5.28571	0.00518631	WT	219
4.42857	-5.28571	0.00519996	WT	219
4.71429	-5.28571	0.00510426	WT	219
5	-5.28571	0.00487475	WT	219
5.28571	-5.28571	0.00449966	WT	219
5.57143	-5.28571	0.00398897	WT	219
5.85714	-5.28571	0.00337713	WT	219
6.14286	-5.28571	0.0027176	WT	219
6.42857	-5.28571	0.00207065	WT	219
6.71429	-5.28571	0.00148936	WT	219
7	-5.28571	0.00100887	WT	219
-7	-5	0.00336533	WT	219
-6.71429	-5	0.00500272	WT	219
-6.42857	-5	0.00707638	WT	219
-6.14286	-5	0.00954955	WT	219
-5.85714	-5	0.0123245	WT	219
-5.57143	-5	0.0152425	WT	219
-5.28571	-5	0.0180933	WT	219
-5	-5	0.0206357	WT	219
-4.71429	-5	0.0226287	WT	219
-4.42857	-5	0.0238704	WT	219
-4.14286	-5	0.0242377	WT	219
-3.85714	-5	0.0237132	WT	219
-3.57143	-5	0.0223909	WT	219
-3.28571	-5	0.0204548	WT	219
-3	-5	0.0181369	WT	219
-2.71429	-5	0.0156692	WT	219
-2.42857	-5	0.0132429	WT	219
-2.14286	-5	0.0109886	WT	219
-1.85714	-5	0.00897474	WT	219
-1.57143	-5	0.0072234	WT	219
-1.28571	-5	0.00573011	WT	219
-1	-5	0.00448214	WT	219
-0.714286	-5	0.00346936	WT	219
-0.428571	-5	0.00268736	WT	219
-0.142857	-5	0.00213488	WT	219
0.142857	-5	0.00180864	WT	219
0.428571	-5	0.00169829	WT	219
0.714286	-5	0.00178324	WT	219
1	-5	0.00203212	WT	219
1.28571	-5	0.00240486	WT	219
1.57143	-5	0.00285675	WT	219
1.85714	-5	0.00334354	WT	219
2.14286	-5	0.00382625	WT	219
2.42857	-5	0.00427481	WT	219
2.71429	-5	0.00466951	WT	219
3	-5	0.00500015	WT	219
3.28571	-5	0.00526309	WT	219
3.57143	-5	0.00545682	WT	219
3.85714	-5	0.00557733	WT	219
4.14286	-5	0.00561464	WT	219
4.42857	-5	0.00555219	WT	219
4.71429	-5	0.00537032	WT	219
5	-5	0.00505354	WT	219
5.28571	-5	0.00459936	WT	219
5.57143	-5	0.00402517	WT	219
5.85714	-5	0.00336926	WT	219
6.14286	-5	0.00268492	WT	219
6.42857	-5	0.00202901	WT	219
6.71429	-5	0.0014495	WT	219
7	-5	0.000976405	WT	219
-7	-4.71429	0.00338121	WT	219
-6.71429	-4.71429	0.00507139	WT	219
-6.42857	-4.71429	0.00724626	WT	219
-6.14286	-4.71429	0.00988862	WT	219
-5.85714	-4.71429	0.0129168	WT	219
-5.57143	-4.71429	0.0161779	WT	219
-5.28571	-4.71429	0.0194515	WT	219
-5	-4.71429	0.0224667	WT	219
-4.71429	-4.71429	0.0249355	WT	219
-4.42857	-4.71429	0.0266006	WT	219
-4.14286	-4.71429	0.0272866	WT	219
-3.85714	-4.71429	0.0269403	WT	219
-3.57143	-4.71429	0.0256431	WT	219
-3.28571	-4.71429	0.0235915	WT	219
-3	-4.71429	0.0210483	WT	219
-2.71429	-4.71429	0.0182844	WT	219
-2.42857	-4.71429	0.0155289	WT	219
-2.14286	-4.71429	0.0129417	WT	219
-1.85714	-4.71429	0.010611	WT	219
-1.57143	-4.71429	0.00856917	WT	219
-1.28571	-4.71429	0.00681683	WT	219
-1	-4.71429	0.00534333	WT	219
-0.714286	-4.71429	0.00413979	WT	219
-0.428571	-4.71429	0.00320283	WT	219
-0.142857	-4.71429	0.00253181	WT	219
0.142857	-4.71429	0.00212309	WT	219
0.428571	-4.71429	0.00196445	WT	219
0.714286	-4.71429	0.00203166	WT	219
1	-4.71429	0.00228791	WT	219
1.28571	-4.71429	0.0026862	WT	219
1.57143	-4.71429	0.00317404	WT	219
1.85714	-4.71429	0.00369944	WT	219
2.14286	-4.71429	0.0042167	WT	219
2.42857	-4.71429	0.00469067	WT	219
2.71429	-4.71429	0.00509841	WT	219
3	-4.71429	0.00542782	WT	219
3.28571	-4.71429	0.00567391	WT	219
3.57143	-4.71429	0.00583399	WT	219
3.85714	-4.71429	0.00590338	WT	219
4.14286	-4.71429	0.00587303	WT	219
4.42857	-4.71429	0.00573022	WT	219
4.71429	-4.71429	0.00546246	WT	219
5	-4.71429	0.00506379	WT	219
5.28571	-4.71429	0.00454139	WT	219
5.57143	-4.71429	0.0039198	WT	219
5.85714	-4.71429	0.0032401	WT	219
6.14286	-4.71429	0.00255354	WT	219
6.42857	-4.71429	0.00191139	WT	219
6.71429	-4.71429	0.00135448	WT	219
7	-4.71429	0.00090626	WT	219
-7	-4.42857	0.00329146	WT	219
-6.71429	-4.42857	0.00497625	WT	219
-6.42857	-4.42857	0.00717483	WT	219
-6.14286	-4.42857	0.00988989	WT	219
-5.85714	-4.42857	0.0130597	WT	219
-5.57143	-4.42857	0.0165456	WT	219
-5.28571	-4.42857	0.0201289	WT	219
-5	-4.42857	0.0235237	WT	219
-4.71429	-4.42857	0.0264096	WT	219
-4.42857	-4.42857	0.0284846	WT	219
-4.14286	-4.42857	0.0295256	WT	219
-3.85714	-4.42857	0.0294394	WT	219
-3.57143	-4.42857	0.0282841	WT	219
-3.28571	-4.42857	0.026252	WT	219
-3	-4.42857	0.0236195	WT	219
-2.71429	-4.42857	0.0206816	WT	219
-2.42857	-4.42857	0.0176953	WT	219
-2.14286	-4.42857	0.0148463	WT	219
-1.85714	-4.42857	0.0122433	WT	219
-1.57143	-4.42857	0.00993445	WT	219
-1.28571	-4.42857	0.00793133	WT	219
-1	-4.42857	0.00623166	WT	219
-0.714286	-4.42857	0.00483281	WT	219
-0.428571	-4.42857	0.00373575	WT	219
-0.142857	-4.42857	0.0029421	WT	219
0.142857	-4.42857	0.00244811	WT	219
0.428571	-4.42857	0.00223896	WT	219
0.714286	-4.42857	0.00228534	WT	219
1	-4.42857	0.00254338	WT	219
1.28571	-4.42857	0.00295773	WT	219
1.57143	-4.42857	0.00346722	WT	219
1.85714	-4.42857	0.00401206	WT	219
2.14286	-4.42857	0.00454065	WT	219
2.42857	-4.42857	0.00501452	WT	219
2.71429	-4.42857	0.00540971	WT	219
3	-4.42857	0.0057146	WT	219
3.28571	-4.42857	0.00592492	WT	219
3.57143	-4.42857	0.00603829	WT	219
3.85714	-4.42857	0.00605006	WT	219
4.14286	-4.42857	0.00595221	WT	219
4.42857	-4.42857	0.00573535	WT	219
4.71429	-4.42857	0.00539329	WT	219
5	-4.42857	0.00492854	WT	219
5.28571	-4.42857	0.00435674	WT	219
5.57143	-4.42857	0.00370823	WT	219
5.85714	-4.42857	0.00302547	WT	219
6.14286	-4.42857	0.00235637	WT	219
6.42857	-4.42857	0.00174547	WT	219
6.71429	-4.42857	0.00122575	WT	219
7	-4.42857	0.000813814	WT	219
-7	-4.14286	0.00311732	WT	219
-6.71429	-4.14286	0.00474307	WT	219
-6.42857	-4.14286	0.00688904	WT	219
-6.14286	-4.14286	0.00957517	WT	219
-5.85714	-4.14286	0.0127606	WT	219
-5.57143	-4.14286	0.016327	WT	219
-5.28571	-4.14286	0.0200695	WT	219
-5	-4.14286	0.0237043	WT	219
-4.71429	-4.14286	0.0268983	WT	219
-4.42857	-4.14286	0.0293225	WT	219
-4.14286	-4.14286	0.0307175	WT	219
-3.85714	-4.14286	0.0309517	WT	219
-3.57143	-4.14286	0.030051	WT	219
-3.28571	-4.14286	0.0281864	WT	219
-3	-4.14286	0.0256262	WT	219
-2.71429	-4.14286	0.0226696	WT	219
-2.42857	-4.14286	0.0195861	WT	219
-2.14286	-4.14286	0.0165791	WT	219
-1.85714	-4.14286	0.013777	WT	219
-1.57143	-4.14286	0.0112472	WT	219
-1.28571	-4.14286	0.00901928	WT	219
-1	-4.14286	0.00710634	WT	219
-0.714286	-4.14286	0.00551793	WT	219
-0.428571	-4.14286	0.00426346	WT	219
-0.142857	-4.14286	0.00334898	WT	219
0.142857	-4.14286	0.00277114	WT	219
0.428571	-4.14286	0.00251181	WT	219
0.714286	-4.14286	0.00253535	WT	219
1	-4.14286	0.00278941	WT	219
1.28571	-4.14286	0.00320913	WT	219
1.57143	-4.14286	0.00372426	WT	219
1.85714	-4.14286	0.00426759	WT	219
2.14286	-4.14286	0.00478302	WT	219
2.42857	-4.14286	0.00523079	WT	219
2.71429	-4.14286	0.00558846	WT	219
3	-4.14286	0.00584737	WT	219
3.28571	-4.14286	0.00600622	WT	219
3.57143	-4.14286	0.00606453	WT	219
3.85714	-4.14286	0.00601855	WT	219
4.14286	-4.14286	0.00586117	WT	219
4.42857	-4.14286	0.00558539	WT	219
4.71429	-4.14286	0.00518955	WT	219
5	-4.14286	0.00468229	WT	219
5.28571	-4.14286	0.00408519	WT	219
5.57143	-4.14286	0.00343224	WT	219
5.85714	-4.14286	0.00276567	WT	219
6.14286	-4.14286	0.00212928	WT	219
6.42857	-4.14286	0.00156084	WT	219
6.71429	-4.14286	0.00108598	WT	219
7	-4.14286	0.000715193	WT	219
-7	-3.85714	0.00288401	WT	219
-6.71429	-3.85714	0.00440651	WT	219
-6.42857	-3.85714	0.00643285	WT	219
-6.14286	-3.85714	0.00899532	WT	219
-5.85714	-3.85714	0.012072	WT	219
-5.57143	-3.85714	0.015568	WT	219
-5.28571	-3.85714	0.0193024	WT	219
-5	-3.85714	0.0230104	WT	219
-4.71429	-3.85714	0.0263675	WT	219
-4.42857	-3.85714	0.0290393	WT	219
-4.14286	-3.85714	0.030747	WT	219
-3.85714	-3.85714	0.031328	WT	219
-3.57143	-3.85714	0.0307708	WT	219
-3.28571	-3.85714	0.0292104	WT	219
-3	-3.85714	0.0268856	WT	219
-2.71429	-3.85714	0.024077	WT	219
-2.42857	-3.85714	0.0210486	WT	219
-2.14286	-3.85714	0.01801	WT	219
-1.85714	-3.85714	0.0151052	WT	219
-1.57143	-3.85714	0.0124228	WT	219
-1.28571	-3.85714	0.0100158	WT	219
-1	-3.85714	0.00791914	WT	219
-0.714286	-3.85714	0.00616017	WT	219
-0.428571	-3.85714	0.00476088	WT	219
-0.142857	-3.85714	0.00373404	WT	219
0.142857	-3.85714	0.00307747	WT	219
0.428571	-3.85714	0.00276956	WT	219
0.714286	-3.85714	0.00276772	WT	219
1	-3.85714	0.00301048	WT	219
1.28571	-3.85714	0.00342326	WT	219
1.57143	-3.85714	0.00392709	WT	219
1.85714	-3.85714	0.00444848	WT	219
2.14286	-3.85714	0.00492849	WT	219
2.42857	-3.85714	0.00532812	WT	219
2.71429	-3.85714	0.00562858	WT	219
3	-3.85714	0.00582615	WT	219
3.28571	-3.85714	0.0059242	WT	219
3.57143	-3.85714	0.00592538	WT	219
3.85714	-3.85714	0.00582752	WT	219
4.14286	-3.85714	0.00562436	WT	219
4.42857	-3.85714	0.00531015	WT	219
4.71429	-3.85714	0.00488564	WT	219
5	-3.85714	0.00436272	WT	219
5.28571	-3.85714	0.00376587	WT	219
5.57143	-3.85714	0.00313012	WT	219
5.85714	-3.85714	0.00249595	WT	219
6.14286	-3.85714	0.00190267	WT	219
6.42857	-3.85714	0.00138203	WT	219
6.71429	-3.85714	0.000953651	WT	219
7	-3.85714	0.000623437	WT	219
-7	-3.57143	0.00261679	WT	219
-6.71429	-3.57143	0.00400455	WT	219
-6.42857	-3.57143	0.00585997	WT	219
-6.14286	-3.57143	0.00822168	WT	219
-5.85714	-3.57143	0.0110826	WT	219
-5.57143	-3.57143	0.0143716	WT	219
-5.28571	-3.57143	0.0179381	WT	219
-5	-3.57143	0.0215498	WT	219
-4.71429	-3.57143	0.0249104	WT	219
-4.42857	-3.57143	0.0277024	WT	219
-4.14286	-3.57143	0.0296462	WT	219
-3.85714	-3.57143	0.0305596	WT	219
-3.57143	-3.57143	0.0303949	WT	219
-3.28571	-3.57143	0.0292407	WT	219
-3	-3.57143	0.0272888	WT	219
-2.71429	-3.57143	0.0247811	WT	219
-2.42857	-3.57143	0.0219576	WT	219
-2.14286	-3.57143	0.0190209	WT	219
-1.85714	-3.57143	0.0161239	WT	219
-1.57143	-3.57143	0.0133756	WT	219
-1.28571	-3.57143	0.0108545	WT	219
-1	-3.57143	0.00862149	WT	219
-0.714286	-3.57143	0.00672588	WT	219
-0.428571	-3.57143	0.00520532	WT	219
-0.142857	-3.57143	0.00408126	WT	219
0.142857	-3.57143	0.00335384	WT	219
0.428571	-3.57143	0.0029986	WT	219
0.714286	-3.57143	0.0029665	WT	219
1	-3.57143	0.0031877	WT	219
1.28571	-3.57143	0.00357907	WT	219
1.57143	-3.57143	0.00405442	WT	219
1.85714	-3.57143	0.0045358	WT	219
2.14286	-3.57143	0.00496323	WT	219
2.42857	-3.57143	0.00530013	WT	219
2.71429	-3.57143	0.00553254	WT	219
3	-3.57143	0.0056626	WT	219
3.28571	-3.57143	0.00569892	WT	219
3.57143	-3.57143	0.00564779	WT	219
3.85714	-3.57143	0.00550894	WT	219
4.14286	-3.57143	0.00527678	WT	219
4.42857	-3.57143	0.00494593	WT	219
4.71429	-3.57143	0.00451766	WT	219
5	-3.57143	0.00400446	WT	219
5.28571	-3.57143	0.00343084	WT	219
5.57143	-3.57143	0.00283045	WT	219
5.85714	-3.57143	0.00224069	WT	219
6.14286	-3.57143	0.00169641	WT	219
6.42857	-3.57143	0.00122443	WT	219
6.71429	-3.57143	0.000840042	WT	219
7	-3.57143	0.000546327	WT	219
-7	-3.28571	0.00233824	WT	219
-6.71429	-3.28571	0.00357371	WT	219
-6.42857	-3.28571	0.00522627	WT	219
-6.14286	-3.28571	0.00733494	WT	219
-5.85714	-3.28571	0.00990241	WT	219
-5.57143	-3.28571	0.0128786	WT	219
-5.28571	-3.28571	0.016146	WT	219
-5	-3.28571	0.0195134	WT	219
-4.71429	-3.28571	0.0227273	WT	219
-4.42857	-3.28571	0.0255049	WT	219
-4.14286	-3.28571	0.0275843	WT	219
-3.85714	-3.28571	0.0287772	WT	219
-3.57143	-3.28571	0.0290053	WT	219
-3.28571	-3.28571	0.028308	WT	219
-3	-3.28571	0.0268196	WT	219
-2.71429	-3.28571	0.0247288	WT	219
-2.42857	-3.28571	0.0222364	WT	219
-2.14286	-3.28571	0.0195255	WT	219
-1.85714	-3.28571	0.0167495	WT	219
-1.57143	-3.28571	0.0140328	WT	219
-1.28571	-3.28571	0.0114783	WT	219
-1	-3.28571	0.00917288	WT	219
-0.714286	-3.28571	0.00718899	WT	219
-0.428571	-3.28571	0.00558117	WT	219
-0.142857	-3.28571	0.00438092	WT	219
0.142857	-3.28571	0.0035921	WT	219
0.428571	-3.28571	0.00318906	WT	219
0.714286	-3.28571	0.00311835	WT	219
1	-3.28571	0.00330416	WT	219
1.28571	-3.28571	0.00365745	WT	219
1.57143	-3.28571	0.00408751	WT	219
1.85714	-3.28571	0.0045143	WT	219
2.14286	-3.28571	0.00487862	WT	219
2.42857	-3.28571	0.00514716	WT	219
2.71429	-3.28571	0.00531091	WT	219
3	-3.28571	0.00537733	WT	219
3.28571	-3.28571	0.0053596	WT	219
3.57143	-3.28571	0.00526719	WT	219
3.85714	-3.28571	0.0051015	WT	219
4.14286	-3.28571	0.00485748	WT	219
4.42857	-3.28571	0.00452958	WT	219
4.71429	-3.28571	0.0041184	WT	219
5	-3.28571	0.00363515	WT	219
5.28571	-3.28571	0.00310222	WT	219
5.57143	-3.28571	0.00255011	WT	219
5.85714	-3.28571	0.0020122	WT	219
6.14286	-3.28571	0.00151909	WT	219
6.42857	-3.28571	0.00109378	WT	219
6.71429	-3.28571	0.000748881	WT	219
7	-3.28571	0.000486204	WT	219
-7	-3	0.0020662	WT	219
-6.71429	-3	0.00314492	WT	219
-6.42857	-3	0.00458223	WT	219
-6.14286	-3	0.00641274	WT	219
-5.85714	-3	0.00864368	WT	219
-5.57143	-3	0.0112422	WT	219
-5.28571	-3	0.014122	WT	219
-5	-3	0.0171362	WT	219
-4.71429	-3	0.0200816	WT	219
-4.42857	-3	0.0227224	WT	219
-4.14286	-3	0.0248283	WT	219
-3.85714	-3	0.0262182	WT	219
-3.57143	-3	0.0267929	WT	219
-3.28571	-3	0.0265463	WT	219
-3	-3	0.0255538	WT	219
-2.71429	-3	0.023944	WT	219
-2.42857	-3	0.0218697	WT	219
-2.14286	-3	0.0194846	WT	219
-1.85714	-3	0.0169331	WT	219
-1.57143	-3	0.0143477	WT	219
-1.28571	-3	0.0118496	WT	219
-1	-3	0.00954779	WT	219
-0.714286	-3	0.00753526	WT	219
-0.428571	-3	0.0058825	WT	219
-0.142857	-3	0.00463143	WT	219
0.142857	-3	0.00379127	WT	219
0.428571	-3	0.0033379	WT	219
0.714286	-3	0.00321689	WT	219
1	-3	0.00335046	WT	219
1.28571	-3	0.0036476	WT	219
1.57143	-3	0.0040167	WT	219
1.85714	-3	0.00437834	WT	219
2.14286	-3	0.00467553	WT	219
2.42857	-3	0.0048784	WT	219
2.71429	-3	0.00498178	WT	219
3	-3	0.00499673	WT	219
3.28571	-3	0.00493923	WT	219
3.57143	-3	0.00482062	WT	219
3.85714	-3	0.00464335	WT	219
4.14286	-3	0.00440277	WT	219
4.42857	-3	0.00409304	WT	219
4.71429	-3	0.00371365	WT	219
5	-3	0.00327368	WT	219
5.28571	-3	0.0027922	WT	219
5.57143	-3	0.00229556	WT	219
5.85714	-3	0.00181274	WT	219
6.14286	-3	0.00137033	WT	219
6.42857	-3	0.000988424	WT	219
6.71429	-3	0.000678166	WT	219
7	-3	0.000441296	WT	219
-7	-2.71429	0.0018124	WT	219
-6.71429	-2.71429	0.00274033	WT	219
-6.42857	-2.71429	0.00396667	WT	219
-6.14286	-2.71429	0.00551845	WT	219
-5.85714	-2.71429	0.00740325	WT	219
-5.57143	-2.71429	0.00960054	WT	219
-5.28571	-2.71429	0.0120514	WT	219
-5	-2.71429	0.0146505	WT	219
-4.71429	-2.71429	0.0172462	WT	219
-4.42857	-2.71429	0.0196543	WT	219
-4.14286	-2.71429	0.0216846	WT	219
-3.85714	-2.71429	0.0231738	WT	219
-3.57143	-2.71429	0.024013	WT	219
-3.28571	-2.71429	0.0241607	WT	219
-3	-2.71429	0.0236392	WT	219
-2.71429	-2.71429	0.0225198	WT	219
-2.42857	-2.71429	0.0209044	WT	219
-2.14286	-2.71429	0.0189117	WT	219
-1.85714	-2.71429	0.016669	WT	219
-1.57143	-2.71429	0.0143069	WT	219
-1.28571	-2.71429	0.0119556	WT	219
-1	-2.71429	0.00973841	WT	219
-0.714286	-2.71429	0.00776284	WT	219
-0.428571	-2.71429	0.00611217	WT	219
-0.142857	-2.71429	0.00483809	WT	219
0.142857	-2.71429	0.0039569	WT	219
0.428571	-2.71429	0.00344941	WT	219
0.714286	-2.71429	0.0032648	WT	219
1	-2.71429	0.00332823	WT	219
1.28571	-2.71429	0.00355154	WT	219
1.57143	-2.71429	0.00384616	WT	219
1.85714	-2.71429	0.00413596	WT	219
2.14286	-2.71429	0.00436719	WT	219
2.42857	-2.71429	0.00451278	WT	219
2.71429	-2.71429	0.00456959	WT	219
3	-2.71429	0.00454977	WT	219
3.28571	-2.71429	0.00446969	WT	219
3.57143	-2.71429	0.00434089	WT	219
3.85714	-2.71429	0.00416603	WT	219
4.14286	-2.71429	0.00394078	WT	219
4.42857	-2.71429	0.00365927	WT	219
4.71429	-2.71429	0.00332007	WT	219
5	-2.71429	0.00293001	WT	219
5.28571	-2.71429	0.00250463	WT	219
5.57143	-2.71429	0.00206584	WT	219
5.85714	-2.71429	0.00163813	WT	219
6.14286	-2.71429	0.00124442	WT	219
6.42857	-2.71429	0.000902508	WT	219
6.71429	-2.71429	0.000622802	WT	219
7	-2.71429	0.000407666	WT	219
-7	-2.42857	0.00158207	WT	219
-6.71429	-2.42857	0.00237179	WT	219
-6.42857	-2.42857	0.00340305	WT	219
-6.14286	-2.42857	0.00469405	WT	219
-5.85714	-2.42857	0.00624984	WT	219
-5.57143	-2.42857	0.0080578	WT	219
-5.28571	-2.42857	0.0100805	WT	219
-5	-2.42857	0.0122484	WT	219
-4.71429	-2.42857	0.0144564	WT	219
-4.42857	-2.42857	0.0165701	WT	219
-4.14286	-2.42857	0.0184417	WT	219
-3.85714	-2.42857	0.019933	WT	219
-3.57143	-2.42857	0.0209361	WT	219
-3.28571	-2.42857	0.0213868	WT	219
-3	-2.42857	0.0212669	WT	219
-2.71429	-2.42857	0.0205992	WT	219
-2.42857	-2.42857	0.0194394	WT	219
-2.14286	-2.42857	0.0178697	WT	219
-1.85714	-2.42857	0.0159935	WT	219
-1.57143	-2.42857	0.01393	WT	219
-1.28571	-2.42857	0.0118073	WT	219
-1	-2.42857	0.00975206	WT	219
-0.714286	-2.42857	0.00787842	WT	219
-0.428571	-2.42857	0.00627736	WT	219
-0.142857	-2.42857	0.00500887	WT	219
0.142857	-2.42857	0.0040977	WT	219
0.428571	-2.42857	0.00353319	WT	219
0.714286	-2.42857	0.00327301	WT	219
1	-2.42857	0.00325044	WT	219
1.28571	-2.42857	0.003385	WT	219
1.57143	-2.42857	0.00359491	WT	219
1.85714	-2.42857	0.00380957	WT	219
2.14286	-2.42857	0.00397905	WT	219
2.42857	-2.42857	0.00407805	WT	219
2.71429	-2.42857	0.00410326	WT	219
3	-2.42857	0.00406527	WT	219
3.28571	-2.42857	0.00397855	WT	219
3.57143	-2.42857	0.00385317	WT	219
3.85714	-2.42857	0.00369135	WT	219
4.14286	-2.42857	0.00348909	WT	219
4.42857	-2.42857	0.00324095	WT	219
4.71429	-2.42857	0.00294511	WT	219
5	-2.42857	0.00260657	WT	219
5.28571	-2.42857	0.00223755	WT	219
5.57143	-2.42857	0.00185572	WT	219
5.85714	-2.42857	0.00148131	WT	219
6.14286	-2.42857	0.00113379	WT	219
6.42857	-2.42857	0.000828993	WT	219
6.71429	-2.42857	0.000576946	WT	219
7	-2.42857	0.000380907	WT	219
-7	-2.14286	0.00137481	WT	219
-6.71429	-2.14286	0.0020417	WT	219
-6.42857	-2.14286	0.00289986	WT	219
-6.14286	-2.14286	0.00395894	WT	219
-5.85714	-2.14286	0.00522021	WT	219
-5.57143	-2.14286	0.00667539	WT	219
-5.28571	-2.14286	0.00830255	WT	219
-5	-2.14286	0.0100599	WT	219
-4.71429	-2.14286	0.0118805	WT	219
-4.42857	-2.14286	0.013673	WT	219
-4.14286	-2.14286	0.0153295	WT	219
-3.85714	-2.14286	0.0167395	WT	219
-3.57143	-2.14286	0.0178051	WT	219
-3.28571	-2.14286	0.0184528	WT	219
-3	-2.14286	0.0186388	WT	219
-2.71429	-2.14286	0.0183509	WT	219
-2.42857	-2.14286	0.0176075	WT	219
-2.14286	-2.14286	0.016457	WT	219
-1.85714	-2.14286	0.0149754	WT	219
-1.57143	-2.14286	0.0132622	WT	219
-1.28571	-2.14286	0.0114321	WT	219
-1	-2.14286	0.00960441	WT	219
-0.714286	-2.14286	0.00789052	WT	219
-0.428571	-2.14286	0.00638335	WT	219
-0.142857	-2.14286	0.00514879	WT	219
0.142857	-2.14286	0.0042208	WT	219
0.428571	-2.14286	0.00360026	WT	219
0.714286	-2.14286	0.00325752	WT	219
1	-2.14286	0.00313857	WT	219
1.28571	-2.14286	0.00317467	WT	219
1.57143	-2.14286	0.00329392	WT	219
1.85714	-2.14286	0.00343294	WT	219
2.14286	-2.14286	0.00354579	WT	219
2.42857	-2.14286	0.00360783	WT	219
2.71429	-2.14286	0.00361363	WT	219
3	-2.14286	0.00357012	WT	219
3.28571	-2.14286	0.00348802	WT	219
3.57143	-2.14286	0.00337483	WT	219
3.85714	-2.14286	0.00323198	WT	219
4.14286	-2.14286	0.003056	WT	219
4.42857	-2.14286	0.00284235	WT	219
4.71429	-2.14286	0.00258942	WT	219
5	-2.14286	0.00230086	WT	219
5.28571	-2.14286	0.00198602	WT	219
5.57143	-2.14286	0.00165866	WT	219
5.85714	-2.14286	0.00133499	WT	219
6.14286	-2.14286	0.0010313	WT	219
6.42857	-2.14286	0.000761555	WT	219
6.71429	-2.14286	0.000535461	WT	219
7	-2.14286	0.000357178	WT	219
-7	-1.85714	0.00118692	WT	219
-6.71429	-1.85714	0.00174629	WT	219
-6.42857	-1.85714	0.00245474	WT	219
-6.14286	-1.85714	0.00331485	WT	219
-5.85714	-1.85714	0.00432414	WT	219
-5.57143	-1.85714	0.00547629	WT	219
-5.28571	-1.85714	0.00675944	WT	219
-5	-1.85714	0.00815136	WT	219
-4.71429	-1.85714	0.00961355	WT	219
-4.42857	-1.85714	0.0110884	WT	219
-4.14286	-1.85714	0.0125015	WT	219
-3.85714	-1.85714	0.0137696	WT	219
-3.57143	-1.85714	0.0148106	WT	219
-3.28571	-1.85714	0.0155529	WT	219
-3	-1.85714	0.0159421	WT	219
-2.71429	-1.85714	0.0159452	WT	219
-2.42857	-1.85714	0.0155547	WT	219
-2.14286	-1.85714	0.0147908	WT	219
-1.85714	-1.85714	0.0137021	WT	219
-1.57143	-1.85714	0.0123625	WT	219
-1.28571	-1.85714	0.010865	WT	219
-1	-1.85714	0.0093117	WT	219
-0.714286	-1.85714	0.00780313	WT	219
-0.428571	-1.85714	0.00642812	WT	219
-0.142857	-1.85714	0.0052554	WT	219
0.142857	-1.85714	0.0043278	WT	219
0.428571	-1.85714	0.00365928	WT	219
0.714286	-1.85714	0.00323553	WT	219
1	-1.85714	0.00301833	WT	219
1.28571	-1.85714	0.00295349	WT	219
1.57143	-1.85714	0.00298108	WT	219
1.85714	-1.85714	0.00304609	WT	219
2.14286	-1.85714	0.00310665	WT	219
2.42857	-1.85714	0.00313802	WT	219
2.71429	-1.85714	0.00313141	WT	219
3	-1.85714	0.0030888	WT	219
3.28571	-1.85714	0.00301622	WT	219
3.57143	-1.85714	0.00291818	WT	219
3.85714	-1.85714	0.00279528	WT	219
4.14286	-1.85714	0.00264491	WT	219
4.42857	-1.85714	0.00246385	WT	219
4.71429	-1.85714	0.00225105	WT	219
5	-1.85714	0.00200923	WT	219
5.28571	-1.85714	0.00174518	WT	219
5.57143	-1.85714	0.00146912	WT	219
5.85714	-1.85714	0.00119351	WT	219
6.14286	-1.85714	0.000931568	WT	219
6.42857	-1.85714	0.000695483	WT	219
6.71429	-1.85714	0.000494518	WT	219
7	-1.85714	0.000333581	WT	219
-7	-1.57143	0.00101448	WT	219
-6.71429	-1.57143	0.00148019	WT	219
-6.42857	-1.57143	0.00206098	WT	219
-6.14286	-1.57143	0.00275445	WT	219
-5.85714	-1.57143	0.00355521	WT	219
-5.57143	-1.57143	0.00445758	WT	219
-5.28571	-1.57143	0.00545562	WT	219
-5	-1.57143	0.0065394	WT	219
-4.71429	-1.57143	0.0076894	WT	219
-4.42857	-1.57143	0.00887199	WT	219
-4.14286	-1.57143	0.0100388	WT	219
-3.85714	-1.57143	0.0111305	WT	219
-3.57143	-1.57143	0.0120832	WT	219
-3.28571	-1.57143	0.0128352	WT	219
-3	-1.57143	0.0133329	WT	219
-2.71429	-1.57143	0.0135359	WT	219
-2.42857	-1.57143	0.0134219	WT	219
-2.14286	-1.57143	0.0129903	WT	219
-1.85714	-1.57143	0.0122651	WT	219
-1.57143	-1.57143	0.0112931	WT	219
-1.28571	-1.57143	0.0101405	WT	219
-1	-1.57143	0.00888603	WT	219
-0.714286	-1.57143	0.00761294	WT	219
-0.428571	-1.57143	0.00640081	WT	219
-0.142857	-1.57143	0.00531774	WT	219
0.142857	-1.57143	0.00441348	WT	219
0.428571	-1.57143	0.00371455	WT	219
0.714286	-1.57143	0.00322244	WT	219
1	-1.57143	0.00291569	WT	219
1.28571	-1.57143	0.00275583	WT	219
1.57143	-1.57143	0.00269604	WT	219
1.85714	-1.57143	0.00269037	WT	219
2.14286	-1.57143	0.00270138	WT	219
2.42857	-1.57143	0.00270414	WT	219
2.71429	-1.57143	0.00268624	WT	219
3	-1.57143	0.00264449	WT	219
3.28571	-1.57143	0.00258013	WT	219
3.57143	-1.57143	0.00249483	WT	219
3.85714	-1.57143	0.00238862	WT	219
4.14286	-1.57143	0.00225999	WT	219
4.42857	-1.57143	0.00210728	WT	219
4.71429	-1.57143	0.00193017	WT	219
5	-1.57143	0.00173059	WT	219
5.28571	-1.57143	0.00151306	WT	219
5.57143	-1.57143	0.00128449	WT	219
5.85714	-1.57143	0.0010539	WT	219
6.14286	-1.57143	0.000831609	WT	219
6.42857	-1.57143	0.00062798	WT	219
6.71429	-1.57143	0.000451704	WT	219
7	-1.57143	0.000308193	WT	219
-7	-1.28571	0.00085612	WT	219
-6.71429	-1.28571	0.00124063	WT	219
-6.42857	-1.28571	0.00171375	WT	219
-6.14286	-1.28571	0.00227009	WT	219
-5.85714	-1.28571	0.00290252	WT	219
-5.57143	-1.28571	0.00360552	WT	219
-5.28571	-1.28571	0.00437609	WT	219
-5	-1.28571	0.00521108	WT	219
-4.71429	-1.28571	0.0061022	WT	219
-4.42857	-1.28571	0.00703128	WT	219
-4.14286	-1.28571	0.0079684	WT	219
-3.85714	-1.28571	0.00887347	WT	219
-3.57143	-1.28571	0.00970021	WT	219
-3.28571	-1.28571	0.0104008	WT	219
-3	-1.28571	0.0109302	WT	219
-2.71429	-1.28571	0.0112501	WT	219
-2.42857	-1.28571	0.0113328	WT	219
-2.14286	-1.28571	0.0111652	WT	219
-1.85714	-1.28571	0.0107514	WT	219
-1.57143	-1.28571	0.0101135	WT	219
-1.28571	-1.28571	0.00929079	WT	219
-1	-1.28571	0.00833612	WT	219
-0.714286	-1.28571	0.00731215	WT	219
-0.428571	-1.28571	0.00628542	WT	219
-0.142857	-1.28571	0.00531959	WT	219
0.142857	-1.28571	0.00446788	WT	219
0.428571	-1.28571	0.00376651	WT	219
0.714286	-1.28571	0.00323063	WT	219
1	-1.28571	0.0028542	WT	219
1.28571	-1.28571	0.00261401	WT	219
1.57143	-1.28571	0.00247643	WT	219
1.85714	-1.28571	0.00240516	WT	219
2.14286	-1.28571	0.00236793	WT	219
2.42857	-1.28571	0.00234043	WT	219
2.71429	-1.28571	0.00230742	WT	219
3	-1.28571	0.00226122	WT	219
3.28571	-1.28571	0.00219897	WT	219
3.57143	-1.28571	0.00211996	WT	219
3.85714	-1.28571	0.002024	WT	219
4.14286	-1.28571	0.0019108	WT	219
4.42857	-1.28571	0.00178021	WT	219
4.71429	-1.28571	0.0016326	WT	219
5	-1.28571	0.00146921	WT	219
5.28571	-1.28571	0.00129247	WT	219
5.57143	-1.28571	0.00110633	WT	219
5.85714	-1.28571	0.000916674	WT	219
6.14286	-1.28571	0.000731141	WT	219
6.42857	-1.28571	0.000558297	WT	219
6.71429	-1.28571	0.000406072	WT	219
7	-1.28571	0.000280078	WT	219
-7	-1	0.000714258	WT	219
-6.71429	-1	0.00102977	WT	219
-6.42857	-1	0.00141378	WT	219
-6.14286	-1	0.00185957	WT	219
-5.85714	-1	0.00235928	WT	219
-5.57143	-1	0.00290742	WT	219
-5.28571	-1	0.0035021	WT	219
-5	-1	0.00414321	WT	219
-4.71429	-1	0.00482819	WT	219
-4.42857	-1	0.00554786	WT	219
-4.14286	-1	0.00628429	WT	219
-3.85714	-1	0.0070116	WT	219
-3.57143	-1	0.00769854	WT	219
-3.28571	-1	0.00831153	WT	219
-3	-1	0.0088173	WT	219
-2.71429	-1	0.00918502	WT	219
-2.42857	-1	0.00938875	WT	219
-2.14286	-1	0.00940985	WT	219
-1.85714	-1	0.0092395	WT	219
-1.57143	-1	0.00888055	WT	219
-1.28571	-1	0.00834877	WT	219
-1	-1	0.00767335	WT	219
-0.714286	-1	0.00689611	WT	219
-0.428571	-1	0.0060685	WT	219
-0.142857	-1	0.00524608	WT	219
0.142857	-1	0.00448092	WT	219
0.428571	-1	0.00381397	WT	219
0.714286	-1	0.00326952	WT	219
1	-1	0.00285354	WT	219
1.28571	-1	0.00255593	WT	219
1.57143	-1	0.00235552	WT	219
1.85714	-1	0.0022261	WT	219
2.14286	-1	0.00214168	WT	219
2.42857	-1	0.00208019	WT	219
2.71429	-1	0.00202517	WT	219
3	-1	0.00196593	WT	219
3.28571	-1	0.0018966	WT	219
3.57143	-1	0.00181483	WT	219
3.85714	-1	0.00172041	WT	219
4.14286	-1	0.00161423	WT	219
4.42857	-1	0.00149746	WT	219
4.71429	-1	0.00137103	WT	219
5	-1	0.00123553	WT	219
5.28571	-1	0.00109159	WT	219
5.57143	-1	0.000940676	WT	219
5.85714	-1	0.000785978	WT	219
6.14286	-1	0.00063277	WT	219
6.42857	-1	0.000487873	WT	219
6.71429	-1	0.000358268	WT	219
7	-1	0.000249407	WT	219
-7	-0.714286	0.000594623	WT	219
-6.71429	-0.714286	0.000854223	WT	219
-6.42857	-0.714286	0.00116755	WT	219
-6.14286	-0.714286	0.00152745	WT	219
-5.85714	-0.714286	0.00192595	WT	219
-5.57143	-0.714286	0.00235744	WT	219
-5.28571	-0.714286	0.00282017	WT	219
-5	-0.714286	0.00331487	WT	219
-4.71429	-0.714286	0.00384143	WT	219
-4.42857	-0.714286	0.00439535	WT	219
-4.14286	-0.714286	0.004966	WT	219
-3.85714	-0.714286	0.00553707	WT	219
-3.57143	-0.714286	0.00608859	WT	219
-3.28571	-0.714286	0.00659898	WT	219
-3	-0.714286	0.0070464	WT	219
-2.71429	-0.714286	0.00740943	WT	219
-2.42857	-0.714286	0.00766772	WT	219
-2.14286	-0.714286	0.00780296	WT	219
-1.85714	-0.714286	0.00780035	WT	219
-1.57143	-0.714286	0.00765082	WT	219
-1.28571	-0.714286	0.00735366	WT	219
-1	-0.714286	0.00691949	WT	219
-0.714286	-0.714286	0.00637207	WT	219
-0.428571	-0.714286	0.00574762	WT	219
-0.142857	-0.714286	0.00509067	WT	219
0.142857	-0.714286	0.00444704	WT	219
0.428571	-0.714286	0.00385621	WT	219
0.714286	-0.714286	0.00334553	WT	219
1	-0.714286	0.00292787	WT	219
1.28571	-0.714286	0.00260282	WT	219
1.57143	-0.714286	0.00236009	WT	219
1.85714	-0.714286	0.00218353	WT	219
2.14286	-0.714286	0.00205472	WT	219
2.42857	-0.714286	0.00195569	WT	219
2.71429	-0.714286	0.00187096	WT	219
3	-0.714286	0.00178873	WT	219
3.28571	-0.714286	0.00170158	WT	219
3.57143	-0.714286	0.00160627	WT	219
3.85714	-0.714286	0.00150285	WT	219
4.14286	-0.714286	0.00139324	WT	219
4.42857	-0.714286	0.00127967	WT	219
4.71429	-0.714286	0.00116351	WT	219
5	-0.714286	0.00104485	WT	219
5.28571	-0.714286	0.000922965	WT	219
5.57143	-0.714286	0.000797405	WT	219
5.85714	-0.714286	0.00066927	WT	219
6.14286	-0.714286	0.000541862	WT	219
6.42857	-0.714286	0.000420375	WT	219
6.71429	-0.714286	0.000310657	WT	219
7	-0.714286	0.000217611	WT	219
-7	-0.428571	0.000504261	WT	219
-6.71429	-0.428571	0.000722672	WT	219
-6.42857	-0.428571	0.000984506	WT	219
-6.14286	-0.428571	0.00128246	WT	219
-5.85714	-0.428571	0.00160841	WT	219
-5.57143	-0.428571	0.00195638	WT	219
-5.28571	-0.428571	0.00232412	WT	219
-5	-0.428571	0.0027122	WT	219
-4.71429	-0.428571	0.00312133	WT	219
-4.42857	-0.428571	0.00354938	WT	219
-4.14286	-0.428571	0.00398991	WT	219
-3.85714	-0.428571	0.00443254	WT	219
-3.57143	-0.428571	0.00486466	WT	219
-3.28571	-0.428571	0.00527307	WT	219
-3	-0.428571	0.00564475	WT	219
-2.71429	-0.428571	0.00596677	WT	219
-2.42857	-0.428571	0.00622576	WT	219
-2.14286	-0.428571	0.00640757	WT	219
-1.85714	-0.428571	0.0064977	WT	219
-1.57143	-0.428571	0.00648296	WT	219
-1.28571	-0.428571	0.00635443	WT	219
-1	-0.428571	0.00611141	WT	219
-0.714286	-0.428571	0.00576453	WT	219
-0.428571	-0.428571	0.00533649	WT	219
-0.142857	-0.428571	0.00485911	WT	219
0.142857	-0.428571	0.00436748	WT	219
0.428571	-0.428571	0.00389344	WT	219
0.714286	-0.428571	0.00346077	WT	219
1	-0.428571	0.00308338	WT	219
1.28571	-0.428571	0.0027662	WT	219
1.57143	-0.428571	0.00250722	WT	219
1.85714	-0.428571	0.0022996	WT	219
2.14286	-0.428571	0.00213316	WT	219
2.42857	-0.428571	0.00199579	WT	219
2.71429	-0.428571	0.00187508	WT	219
3	-0.428571	0.00176026	WT	219
3.28571	-0.428571	0.00164399	WT	219
3.57143	-0.428571	0.00152317	WT	219
3.85714	-0.428571	0.00139848	WT	219
4.14286	-0.428571	0.00127286	WT	219
4.42857	-0.428571	0.00114947	WT	219
4.71429	-0.428571	0.00103011	WT	219
5	-0.428571	0.000914601	WT	219
5.28571	-0.428571	0.000801364	WT	219
5.57143	-0.428571	0.000688723	WT	219
5.85714	-0.428571	0.000576334	WT	219
6.14286	-0.428571	0.000465992	WT	219
6.42857	-0.428571	0.00036143	WT	219
6.71429	-0.428571	0.000267231	WT	219
7	-0.428571	0.00018738	WT	219
-7	-0.142857	0.000449131	WT	219
-6.71429	-0.142857	0.000642634	WT	219
-6.42857	-0.142857	0.000873197	WT	219
-6.14286	-0.142857	0.00113308	WT	219
-5.85714	-0.142857	0.00141352	WT	219
-5.57143	-0.142857	0.00170763	WT	219
-5.28571	-0.142857	0.00201218	WT	219
-5	-0.142857	0.00232714	WT	219
-4.71429	-0.142857	0.00265344	WT	219
-4.42857	-0.142857	0.00299035	WT	219
-4.14286	-0.142857	0.00333388	WT	219
-3.85714	-0.142857	0.00367702	WT	219
-3.57143	-0.142857	0.00401116	WT	219
-3.28571	-0.142857	0.0043277	WT	219
-3	-0.142857	0.00461894	WT	219
-2.71429	-0.142857	0.00487797	WT	219
-2.42857	-0.142857	0.00509784	WT	219
-2.14286	-0.142857	0.00527055	WT	219
-1.85714	-0.142857	0.00538652	WT	219
-1.57143	-0.142857	0.00543527	WT	219
-1.28571	-0.142857	0.0054077	WT	219
-1	-0.142857	0.00529951	WT	219
-0.714286	-0.142857	0.00511424	WT	219
-0.428571	-0.142857	0.00486426	WT	219
-0.142857	-0.142857	0.00456872	WT	219
0.142857	-0.142857	0.00424916	WT	219
0.428571	-0.142857	0.00392494	WT	219
0.714286	-0.142857	0.0036105	WT	219
1	-0.142857	0.00331507	WT	219
1.28571	-0.142857	0.003044	WT	219
1.57143	-0.142857	0.00280001	WT	219
1.85714	-0.142857	0.00258355	WT	219
2.14286	-0.142857	0.00239221	WT	219
2.42857	-0.142857	0.00222055	WT	219
2.71429	-0.142857	0.00206094	WT	219
3	-0.142857	0.00190569	WT	219
3.28571	-0.142857	0.00174936	WT	219
3.57143	-0.142857	0.00159034	WT	219
3.85714	-0.142857	0.00143074	WT	219
4.14286	-0.142857	0.0012748	WT	219
4.42857	-0.142857	0.00112672	WT	219
4.71429	-0.142857	0.000988819	WT	219
5	-0.142857	0.000860957	WT	219
5.28571	-0.142857	0.000741186	WT	219
5.57143	-0.142857	0.000627215	WT	219
5.85714	-0.142857	0.000517886	WT	219
6.14286	-0.142857	0.000413967	WT	219
6.42857	-0.142857	0.000317973	WT	219
6.71429	-0.142857	0.000233185	WT	219
7	-0.142857	0.000162397	WT	219
-7	0.142857	0.000432267	WT	219
-6.71429	0.142857	0.000617922	WT	219
-6.42857	0.142857	0.000837926	WT	219
-6.14286	0.142857	0.00108352	WT	219
-5.85714	0.142857	0.00134448	WT	219
-5.57143	0.142857	0.00161225	WT	219
-5.28571	0.142857	0.00188206	WT	219
-5	0.142857	0.00215294	WT	219
-4.71429	0.142857	0.00242592	WT	219
-4.42857	0.142857	0.00270128	WT	219
-4.14286	0.142857	0.0029767	WT	219
-3.85714	0.142857	0.00324694	WT	219
-3.57143	0.142857	0.00350499	WT	219
-3.28571	0.142857	0.00374381	WT	219
-3	0.142857	0.00395774	WT	219
-2.71429	0.142857	0.00414307	WT	219
-2.42857	0.142857	0.00429768	WT	219
-2.14286	0.142857	0.00442003	WT	219
-1.85714	0.142857	0.00450812	WT	219
-1.57143	0.142857	0.00455906	WT	219
-1.28571	0.142857	0.00456994	WT	219
-1	0.142857	0.00453964	WT	219
-0.714286	0.142857	0.00447059	WT	219
-0.428571	0.142857	0.00436903	WT	219
-0.142857	0.142857	0.00424331	WT	219
0.142857	0.142857	0.00410094	WT	219
0.428571	0.142857	0.00394637	WT	219
0.714286	0.142857	0.00378085	WT	219
1	0.142857	0.00360423	WT	219
1.28571	0.142857	0.00341741	WT	219
1.57143	0.142857	0.00322338	WT	219
1.85714	0.142857	0.00302633	WT	219
2.14286	0.142857	0.00282959	WT	219
2.42857	0.142857	0.00263386	WT	219
2.71429	0.142857	0.00243722	WT	219
3	0.142857	0.00223674	WT	219
3.28571	0.142857	0.00203096	WT	219
3.57143	0.142857	0.00182151	WT	219
3.85714	0.142857	0.00161314	WT	219
4.14286	0.142857	0.00141215	WT	219
4.42857	0.142857	0.00122408	WT	219
4.71429	0.142857	0.001052	WT	219
5	0.142857	0.000896012	WT	219
5.28571	0.142857	0.000754146	WT	219
5.57143	0.142857	0.00062397	WT	219
5.85714	0.142857	0.000504044	WT	219
6.14286	0.142857	0.000394605	WT	219
6.42857	0.142857	0.000297287	WT	219
6.71429	0.142857	0.00021419	WT	219
7	0.142857	0.000146813	WT	219
-7	0.428571	0.000453011	WT	219
-6.71429	0.428571	0.000647463	WT	219
-6.42857	0.428571	0.000877008	WT	219
-6.14286	0.428571	0.00113121	WT	219
-5.85714	0.428571	0.00139751	WT	219
-5.57143	0.428571	0.00166478	WT	219
-5.28571	0.428571	0.00192598	WT	219
-5	0.428571	0.00217881	WT	219
-4.71429	0.428571	0.00242413	WT	219
-4.42857	0.428571	0.00266304	WT	219
-4.14286	0.428571	0.00289446	WT	219
-3.85714	0.428571	0.0031141	WT	219
-3.57143	0.428571	0.00331519	WT	219
-3.28571	0.428571	0.00349036	WT	219
-3	0.428571	0.00363368	WT	219
-2.71429	0.428571	0.00374232	WT	219
-2.42857	0.428571	0.00381715	WT	219
-2.14286	0.428571	0.00386232	WT	219
-1.85714	0.428571	0.00388418	WT	219
-1.57143	0.428571	0.0038899	WT	219
-1.28571	0.428571	0.00388672	WT	219
-1	0.428571	0.00388153	WT	219
-0.714286	0.428571	0.00388064	WT	219
-0.428571	0.428571	0.00388864	WT	219
-0.142857	0.428571	0.00390647	WT	219
0.142857	0.428571	0.00392961	WT	219
0.428571	0.428571	0.00394805	WT	219
0.714286	0.428571	0.00394852	WT	219
1	0.428571	0.00391858	WT	219
1.28571	0.428571	0.00385033	WT	219
1.57143	0.428571	0.00374199	WT	219
1.85714	0.428571	0.00359674	WT	219
2.14286	0.428571	0.00341994	WT	219
2.42857	0.428571	0.00321656	WT	219
2.71429	0.428571	0.00299023	WT	219
3	0.428571	0.00274418	WT	219
3.28571	0.428571	0.00248289	WT	219
3.57143	0.428571	0.0022133	WT	219
3.85714	0.428571	0.00194442	WT	219
4.14286	0.428571	0.00168558	WT	219
4.42857	0.428571	0.00144418	WT	219
4.71429	0.428571	0.00122415	WT	219
5	0.428571	0.00102592	WT	219
5.28571	0.428571	0.000847664	WT	219
5.57143	0.428571	0.000687097	WT	219
5.85714	0.428571	0.000542961	WT	219
6.14286	0.428571	0.00041549	WT	219
6.42857	0.428571	0.000305926	WT	219
6.71429	0.428571	0.000215519	WT	219
7	0.428571	0.000144579	WT	219
-7	0.714286	0.000507229	WT	219
-6.71429	0.714286	0.000725384	WT	219
-6.42857	0.714286	0.000982542	WT	219
-6.14286	0.714286	0.00126604	WT	219
-5.85714	0.714286	0.00156022	WT	219
-5.57143	0.714286	0.00185051	WT	219
-5.28571	0.714286	0.00212686	WT	219
-5	0.714286	0.002385	WT	219
-4.71429	0.714286	0.00262513	WT	219
-4.42857	0.714286	0.0028488	WT	219
-4.14286	0.714286	0.00305576	WT	219
-3.85714	0.714286	0.00324227	WT	219
-3.57143	0.714286	0.00340127	WT	219
-3.28571	0.714286	0.00352429	WT	219
-3	0.714286	0.00360412	WT	219
-2.71429	0.714286	0.00363742	WT	219
-2.42857	0.714286	0.00362659	WT	219
-2.14286	0.714286	0.00358022	WT	219
-1.85714	0.714286	0.00351234	WT	219
-1.57143	0.714286	0.00344047	WT	219
-1.28571	0.714286	0.00338334	WT	219
-1	0.714286	0.00335835	WT	219
-0.714286	0.714286	0.00337906	WT	219
-0.428571	0.714286	0.00345241	WT	219
-0.142857	0.714286	0.00357618	WT	219
0.142857	0.714286	0.00373787	WT	219
0.428571	0.714286	0.00391592	WT	219
0.714286	0.714286	0.0040839	WT	219
1	0.714286	0.00421611	WT	219
1.28571	0.714286	0.00429267	WT	219
1.57143	0.714286	0.00430217	WT	219
1.85714	0.714286	0.00424136	WT	219
2.14286	0.714286	0.00411294	WT	219
2.42857	0.714286	0.00392306	WT	219
2.71429	0.714286	0.00367996	WT	219
3	0.714286	0.00339369	WT	219
3.28571	0.714286	0.00307646	WT	219
3.57143	0.714286	0.00274247	WT	219
3.85714	0.714286	0.00240659	WT	219
4.14286	0.714286	0.00208215	WT	219
4.42857	0.714286	0.00177875	WT	219
4.71429	0.714286	0.00150125	WT	219
5	0.714286	0.00125025	WT	219
5.28571	0.714286	0.00102404	WT	219
5.57143	0.714286	0.000820737	WT	219
5.85714	0.714286	0.000639718	WT	219
6.14286	0.714286	0.000481862	WT	219
6.42857	0.714286	0.0003487	WT	219
6.71429	0.714286	0.000241192	WT	219
7	0.714286	0.00015879	WT	219
-7	1	0.000588048	WT	219
-6.71429	1	0.000841816	WT	219
-6.42857	1	0.00114112	WT	219
-6.14286	1	0.00147074	WT	219
-5.85714	1	0.00181136	WT	219
-5.57143	1	0.00214435	WT	219
-5.28571	1	0.002456	WT	219
-5	1	0.00273941	WT	219
-4.71429	1	0.00299344	WT	219
-4.42857	1	0.0032194	WT	219
-4.14286	1	0.00341737	WT	219
-3.85714	1	0.0035838	WT	219
-3.57143	1	0.00371129	WT	219
-3.28571	1	0.00379037	WT	219
-3	1	0.00381253	WT	219
-2.71429	1	0.00377369	WT	219
-2.42857	1	0.00367698	WT	219
-2.14286	1	0.00353421	WT	219
-1.85714	1	0.00336563	WT	219
-1.57143	1	0.00319779	WT	219
-1.28571	1	0.00306015	WT	219
-1	1	0.00298084	WT	219
-0.714286	1	0.00298221	WT	219
-0.428571	1	0.00307651	WT	219
-0.142857	1	0.00326265	WT	219
0.142857	1	0.00352498	WT	219
0.428571	1	0.00383516	WT	219
0.714286	1	0.00415685	WT	219
1	1	0.00445213	WT	219
1.28571	1	0.00468757	WT	219
1.57143	1	0.00483832	WT	219
1.85714	1	0.00488974	WT	219
2.14286	1	0.00483704	WT	219
2.42857	1	0.00468411	WT	219
2.71429	1	0.00444203	WT	219
3	1	0.00412766	WT	219
3.28571	1	0.00376195	WT	219
3.57143	1	0.00336772	WT	219
3.85714	1	0.00296675	WT	219
4.14286	1	0.00257691	WT	219
4.42857	1	0.00221004	WT	219
4.71429	1	0.00187163	WT	219
5	1	0.00156225	WT	219
5.28571	1	0.00128026	WT	219
5.57143	1	0.00102446	WT	219
5.85714	1	0.000795487	WT	219
6.14286	1	0.0005957	WT	219
6.42857	1	0.000427807	WT	219
6.71429	1	0.000293247	WT	219
7	1	0.00019112	WT	219
-7	1.28571	0.000686661	WT	219
-6.71429	1.28571	0.000983897	WT	219
-6.42857	1.28571	0.00133496	WT	219
-6.14286	1.28571	0.00172194	WT	219
-5.85714	1.28571	0.00212168	WT	219
-5.57143	1.28571	0.00251126	WT	219
-5.28571	1.28571	0.00287297	WT	219
-5	1.28571	0.00319678	WT	219
-4.71429	1.28571	0.00347955	WT	219
-4.42857	1.28571	0.00372153	WT	219
-4.14286	1.28571	0.00392236	WT	219
-3.85714	1.28571	0.00407825	WT	219
-3.57143	1.28571	0.00418148	WT	219
-3.28571	1.28571	0.00422206	WT	219
-3	1.28571	0.00419093	WT	219
-2.71429	1.28571	0.00408374	WT	219
-2.42857	1.28571	0.00390434	WT	219
-2.14286	1.28571	0.00366692	WT	219
-1.85714	1.28571	0.00339632	WT	219
-1.57143	1.28571	0.00312597	WT	219
-1.28571	1.28571	0.00289392	WT	219
-1	1.28571	0.00273759	WT	219
-0.714286	1.28571	0.0026879	WT	219
-0.428571	1.28571	0.00276401	WT	219
-0.142857	1.28571	0.00296926	WT	219
0.142857	1.28571	0.00328961	WT	219
0.428571	1.28571	0.00369497	WT	219
0.714286	1.28571	0.00414352	WT	219
1	1.28571	0.00458775	WT	219
1.28571	1.28571	0.00498099	WT	219
1.57143	1.28571	0.00528308	WT	219
1.85714	1.28571	0.00546461	WT	219
2.14286	1.28571	0.00550958	WT	219
2.42857	1.28571	0.00541635	WT	219
2.71429	1.28571	0.00519675	WT	219
3	1.28571	0.00487353	WT	219
3.28571	1.28571	0.00447625	WT	219
3.57143	1.28571	0.00403645	WT	219
3.85714	1.28571	0.00358283	WT	219
4.14286	1.28571	0.00313749	WT	219
4.42857	1.28571	0.00271404	WT	219
4.71429	1.28571	0.0023181	WT	219
5	1.28571	0.00194999	WT	219
5.28571	1.28571	0.0016083	WT	219
5.57143	1.28571	0.00129305	WT	219
5.85714	1.28571	0.00100702	WT	219
6.14286	1.28571	0.000755093	WT	219
6.42857	1.28571	0.000542226	WT	219
6.71429	1.28571	0.000371221	WT	219
7	1.28571	0.00024143	WT	219
-7	1.57143	0.000793098	WT	219
-6.71429	1.57143	0.00113688	WT	219
-6.42857	1.57143	0.00154342	WT	219
-6.14286	1.57143	0.00199218	WT	219
-5.85714	1.57143	0.00245637	WT	219
-5.57143	1.57143	0.002909	WT	219
-5.28571	1.57143	0.0033285	WT	219
-5	1.57143	0.00370163	WT	219
-4.71429	1.57143	0.00402274	WT	219
-4.42857	1.57143	0.00429024	WT	219
-4.14286	1.57143	0.00450244	WT	219
-3.85714	1.57143	0.00465468	WT	219
-3.57143	1.57143	0.00473882	WT	219
-3.28571	1.57143	0.00474484	WT	219
-3	1.57143	0.00466407	WT	219
-2.71429	1.57143	0.00449287	WT	219
-2.42857	1.57143	0.00423627	WT	219
-2.14286	1.57143	0.0039105	WT	219
-1.85714	1.57143	0.00354359	WT	219
-1.57143	1.57143	0.00317359	WT	219
-1.28571	1.57143	0.00284448	WT	219
-1	1.57143	0.00260047	WT	219
-0.714286	1.57143	0.00247964	WT	219
-0.428571	1.57143	0.00250811	WT	219
-0.142857	1.57143	0.00269552	WT	219
0.142857	1.57143	0.0030328	WT	219
0.428571	1.57143	0.00349255	WT	219
0.714286	1.57143	0.0040319	WT	219
1	1.57143	0.00459743	WT	219
1.28571	1.57143	0.00513149	WT	219
1.57143	1.57143	0.00557917	WT	219
1.85714	1.57143	0.00589545	WT	219
2.14286	1.57143	0.00605128	WT	219
2.42857	1.57143	0.00603723	WT	219
2.71429	1.57143	0.00586375	WT	219
3	1.57143	0.00555753	WT	219
3.28571	1.57143	0.00515508	WT	219
3.57143	1.57143	0.00469518	WT	219
3.85714	1.57143	0.004212	WT	219
4.14286	1.57143	0.00373057	WT	219
4.42857	1.57143	0.0032652	WT	219
4.71429	1.57143	0.00282112	WT	219
5	1.57143	0.00239835	WT	219
5.28571	1.57143	0.00199625	WT	219
5.57143	1.57143	0.00161701	WT	219
5.85714	1.57143	0.00126677	WT	219
6.14286	1.57143	0.000954191	WT	219
6.42857	1.57143	0.000687586	WT	219
6.71429	1.57143	0.000472011	WT	219
7	1.57143	0.000307644	WT	219
-7	1.85714	0.000897151	WT	219
-6.71429	1.85714	0.00128565	WT	219
-6.42857	1.85714	0.00174523	WT	219
-6.14286	1.85714	0.00225307	WT	219
-5.85714	1.85714	0.00277927	WT	219
-5.57143	1.85714	0.00329346	WT	219
-5.28571	1.85714	0.00377085	WT	219
-5	1.85714	0.00419529	WT	219
-4.71429	1.85714	0.00455849	WT	219
-4.42857	1.85714	0.00485639	WT	219
-4.14286	1.85714	0.00508512	WT	219
-3.85714	1.85714	0.00523843	WT	219
-3.57143	1.85714	0.00530746	WT	219
-3.28571	1.85714	0.00528254	WT	219
-3	1.85714	0.00515615	WT	219
-2.71429	1.85714	0.00492638	WT	219
-2.42857	1.85714	0.00460017	WT	219
-2.14286	1.85714	0.00419575	WT	219
-1.85714	1.85714	0.00374338	WT	219
-1.57143	1.85714	0.00328378	WT	219
-1.28571	1.85714	0.0028643	WT	219
-1	1.85714	0.00253322	WT	219
-0.714286	1.85714	0.00233355	WT	219
-0.428571	1.85714	0.00229713	WT	219
-0.142857	1.85714	0.00244007	WT	219
0.142857	1.85714	0.00275991	WT	219
0.428571	1.85714	0.00323476	WT	219
0.714286	1.85714	0.00382446	WT	219
1	1.85714	0.00447376	WT	219
1.28571	1.85714	0.00511785	WT	219
1.57143	1.85714	0.00569019	WT	219
1.85714	1.85714	0.00613207	WT	219
2.14286	1.85714	0.00640188	WT	219
2.42857	1.85714	0.00648161	WT	219
2.71429	1.85714	0.0063783	WT	219
3	1.85714	0.00611981	WT	219
3.28571	1.85714	0.00574639	WT	219
3.57143	1.85714	0.00530079	WT	219
3.85714	1.85714	0.00481973	WT	219
4.14286	1.85714	0.00432886	WT	219
4.42857	1.85714	0.00384176	WT	219
4.71429	1.85714	0.00336274	WT	219
5	1.85714	0.00289192	WT	219
5.28571	1.85714	0.00243049	WT	219
5.57143	1.85714	0.00198427	WT	219
5.85714	1.85714	0.00156425	WT	219
6.14286	1.85714	0.00118421	WT	219
6.42857	1.85714	0.000856901	WT	219
6.71429	1.85714	0.000590377	WT	219
7	1.85714	0.000386073	WT	219
-7	2.14286	0.00098966	WT	219
-6.71429	2.14286	0.00141673	WT	219
-6.42857	2.14286	0.00192167	WT	219
-6.14286	2.14286	0.00247979	WT	219
-5.85714	2.14286	0.00305888	WT	219
-5.57143	2.14286	0.00362622	WT	219
-5.28571	2.14286	0.00415473	WT	219
-5	2.14286	0.00462601	WT	219
-4.71429	2.14286	0.00502926	WT	219
-4.42857	2.14286	0.00535764	WT	219
-4.14286	2.14286	0.00560447	WT	219
-3.85714	2.14286	0.00576131	WT	219
-3.57143	2.14286	0.00581829	WT	219
-3.28571	2.14286	0.00576622	WT	219
-3	2.14286	0.00559935	WT	219
-2.71429	2.14286	0.00531819	WT	219
-2.42857	2.14286	0.00493219	WT	219
-2.14286	2.14286	0.00446167	WT	219
-1.85714	2.14286	0.00393847	WT	219
-1.57143	2.14286	0.0034046	WT	219
-1.28571	2.14286	0.0029086	WT	219
-1	2.14286	0.0025004	WT	219
-0.714286	2.14286	0.00222544	WT	219
-0.428571	2.14286	0.00211922	WT	219
-0.142857	2.14286	0.00220301	WT	219
0.142857	2.14286	0.00248075	WT	219
0.428571	2.14286	0.0029372	WT	219
0.714286	2.14286	0.00353745	WT	219
1	2.14286	0.00422832	WT	219
1.28571	2.14286	0.00494268	WT	219
1.57143	2.14286	0.00560738	WT	219
1.85714	2.14286	0.00615431	WT	219
2.14286	2.14286	0.00653209	WT	219
2.42857	2.14286	0.00671472	WT	219
2.71429	2.14286	0.00670427	WT	219
3	2.14286	0.00652639	WT	219
3.28571	2.14286	0.0062206	WT	219
3.57143	2.14286	0.00582895	WT	219
3.85714	2.14286	0.00538655	WT	219
4.14286	2.14286	0.00491658	WT	219
4.42857	2.14286	0.00443021	WT	219
4.71429	2.14286	0.00393055	WT	219
5	2.14286	0.00341867	WT	219
5.28571	2.14286	0.00289917	WT	219
5.57143	2.14286	0.00238335	WT	219
5.85714	2.14286	0.00188876	WT	219
6.14286	2.14286	0.00143573	WT	219
6.42857	2.14286	0.00104238	WT	219
6.71429	2.14286	0.000720269	WT	219
7	2.14286	0.000472319	WT	219
-7	2.42857	0.0010641	WT	219
-6.71429	2.42857	0.00152082	WT	219
-6.42857	2.42857	0.00206009	WT	219
-6.14286	2.42857	0.00265587	WT	219
-5.85714	2.42857	0.00327456	WT	219
-5.57143	2.42857	0.00388211	WT	219
-5.28571	2.42857	0.0044502	WT	219
-5	2.42857	0.00495887	WT	219
-4.71429	2.42857	0.00539518	WT	219
-4.42857	2.42857	0.00574948	WT	219
-4.14286	2.42857	0.00601211	WT	219
-3.85714	2.42857	0.00617223	WT	219
-3.57143	2.42857	0.00621893	WT	219
-3.28571	2.42857	0.00614361	WT	219
-3	2.42857	0.00594254	WT	219
-2.71429	2.42857	0.00561904	WT	219
-2.42857	2.42857	0.00518524	WT	219
-2.14286	2.42857	0.00466348	WT	219
-1.85714	2.42857	0.00408674	WT	219
-1.57143	2.42857	0.00349727	WT	219
-1.28571	2.42857	0.00294336	WT	219
-1	2.42857	0.00247456	WT	219
-0.714286	2.42857	0.00213642	WT	219
-0.428571	2.42857	0.00196575	WT	219
-0.142857	2.42857	0.00198674	WT	219
0.142857	2.42857	0.0022082	WT	219
0.428571	2.42857	0.00262114	WT	219
0.714286	2.42857	0.00319724	WT	219
1	2.42857	0.0038886	WT	219
1.28571	2.42857	0.00463079	WT	219
1.57143	2.42857	0.00535003	WT	219
1.85714	2.42857	0.00597465	WT	219
2.14286	2.42857	0.00644776	WT	219
2.42857	2.42857	0.00673722	WT	219
2.71429	2.42857	0.0068391	WT	219
3	2.42857	0.00677339	WT	219
3.28571	2.42857	0.00657387	WT	219
3.57143	2.42857	0.00627641	WT	219
3.85714	2.42857	0.0059097	WT	219
4.14286	2.42857	0.00549099	WT	219
4.42857	2.42857	0.00502725	WT	219
4.71429	2.42857	0.00452024	WT	219
5	2.42857	0.00397311	WT	219
5.28571	2.42857	0.00339578	WT	219
5.57143	2.42857	0.0028071	WT	219
5.85714	2.42857	0.00223309	WT	219
6.14286	2.42857	0.00170197	WT	219
6.42857	2.42857	0.00123806	WT	219
6.71429	2.42857	0.00085684	WT	219
7	2.42857	0.000562703	WT	219
-7	2.71429	0.00111793	WT	219
-6.71429	2.71429	0.00159468	WT	219
-6.42857	2.71429	0.00215655	WT	219
-6.14286	2.71429	0.00277666	WT	219
-5.85714	2.71429	0.0034207	WT	219
-5.57143	2.71429	0.00405413	WT	219
-5.28571	2.71429	0.00464814	WT	219
-5	2.71429	0.00518182	WT	219
-4.71429	2.71429	0.00564048	WT	219
-4.42857	2.71429	0.00601207	WT	219
-4.14286	2.71429	0.00628435	WT	219
-3.85714	2.71429	0.00644446	WT	219
-3.57143	2.71429	0.0064808	WT	219
-3.28571	2.71429	0.00638565	WT	219
-3	2.71429	0.00615737	WT	219
-2.71429	2.71429	0.0058019	WT	219
-2.42857	2.71429	0.00533383	WT	219
-2.14286	2.71429	0.00477716	WT	219
-1.85714	2.71429	0.00416547	WT	219
-1.57143	2.71429	0.00354056	WT	219
-1.28571	2.71429	0.00294944	WT	219
-1	2.71429	0.00243989	WT	219
-0.714286	2.71429	0.00205571	WT	219
-0.428571	2.71429	0.00183268	WT	219
-0.142857	2.71429	0.00179555	WT	219
0.142857	2.71429	0.00195575	WT	219
0.428571	2.71429	0.00230929	WT	219
0.714286	2.71429	0.00283466	WT	219
1	2.71429	0.00349159	WT	219
1.28571	2.71429	0.00422268	WT	219
1.57143	2.71429	0.00495941	WT	219
1.85714	2.71429	0.00563259	WT	219
2.14286	2.71429	0.00618477	WT	219
2.42857	2.71429	0.00658025	WT	219
2.71429	2.71429	0.00680883	WT	219
3	2.71429	0.00688185	WT	219
3.28571	2.71429	0.00682266	WT	219
3.57143	2.71429	0.00665568	WT	219
3.85714	2.71429	0.00639837	WT	219
4.14286	2.71429	0.0060586	WT	219
4.42857	2.71429	0.00563731	WT	219
4.71429	2.71429	0.00513466	WT	219
5	2.71429	0.0045569	WT	219
5.28571	2.71429	0.00392099	WT	219
5.57143	2.71429	0.00325538	WT	219
5.85714	2.71429	0.0025964	WT	219
6.14286	2.71429	0.0019816	WT	219
6.42857	2.71429	0.00144238	WT	219
6.71429	2.71429	0.000998475	WT	219
7	2.71429	0.000655762	WT	219
-7	3	0.00115302	WT	219
-6.71429	3	0.00164162	WT	219
-6.42857	3	0.00221625	WT	219
-6.14286	3	0.00284947	WT	219
-5.85714	3	0.00350661	WT	219
-5.57143	3	0.00415299	WT	219
-5.28571	3	0.00475955	WT	219
-5	3	0.00530478	WT	219
-4.71429	3	0.00577281	WT	219
-4.42857	3	0.00614994	WT	219
-4.14286	3	0.00642236	WT	219
-3.85714	3	0.0065763	WT	219
-3.57143	3	0.00660029	WT	219
-3.28571	3	0.00648782	WT	219
-3	3	0.00623923	WT	219
-2.71429	3	0.00586258	WT	219
-2.42857	3	0.00537419	WT	219
-2.14286	3	0.00479906	WT	219
-1.85714	3	0.00417075	WT	219
-1.57143	3	0.00353009	WT	219
-1.28571	3	0.00292213	WT	219
-1	3	0.0023919	WT	219
-0.714286	3	0.00198013	WT	219
-0.428571	3	0.00171979	WT	219
-0.142857	3	0.00163402	WT	219
0.142857	3	0.00173479	WT	219
0.428571	3	0.00202147	WT	219
0.714286	3	0.00247892	WT	219
1	3	0.00307578	WT	219
1.28571	3	0.0037649	WT	219
1.57143	3	0.00448766	WT	219
1.85714	3	0.00518264	WT	219
2.14286	3	0.00579642	WT	219
2.42857	3	0.0062926	WT	219
2.71429	3	0.00665515	WT	219
3	3	0.00688495	WT	219
3.28571	3	0.00699144	WT	219
3.57143	3	0.00698339	WT	219
3.85714	3	0.00686312	WT	219
4.14286	3	0.00662601	WT	219
4.42857	3	0.00626505	WT	219
4.71429	3	0.00577813	WT	219
5	3	0.00517485	WT	219
5.28571	3	0.00448029	WT	219
5.57143	3	0.003734	WT	219
5.85714	3	0.00298426	WT	219
6.14286	3	0.00227942	WT	219
6.42857	3	0.00165906	WT	219
6.71429	3	0.00114777	WT	219
7	3	0.000753116	WT	219
-7	3.28571	0.00117467	WT	219
-6.71429	3.28571	0.0016698	WT	219
-6.42857	3.28571	0.00225087	WT	219
-6.14286	3.28571	0.00288982	WT	219
-5.85714	3.28571	0.00355148	WT	219
-5.57143	3.28571	0.00420075	WT	219
-5.28571	3.28571	0.0048082	WT	219
-5	3.28571	0.00535183	WT	219
-4.71429	3.28571	0.00581524	WT	219
-4.42857	3.28571	0.00618433	WT	219
-4.14286	3.28571	0.00644532	WT	219
-3.85714	3.28571	0.00658506	WT	219
-3.57143	3.28571	0.00659332	WT	219
-3.28571	3.28571	0.00646517	WT	219
-3	3.28571	0.00620256	WT	219
-2.71429	3.28571	0.00581485	WT	219
-2.42857	3.28571	0.00531917	WT	219
-2.14286	3.28571	0.00474064	WT	219
-1.85714	3.28571	0.00411224	WT	219
-1.57143	3.28571	0.00347331	WT	219
-1.28571	3.28571	0.0028665	WT	219
-1	3.28571	0.00233351	WT	219
-0.714286	3.28571	0.00191109	WT	219
-0.428571	3.28571	0.00162822	WT	219
-0.142857	3.28571	0.00150495	WT	219
0.142857	3.28571	0.00155216	WT	219
0.428571	3.28571	0.00177118	WT	219
0.714286	3.28571	0.00215246	WT	219
1	3.28571	0.00267389	WT	219
1.28571	3.28571	0.00330023	WT	219
1.57143	3.28571	0.00398568	WT	219
1.85714	3.28571	0.00468027	WT	219
2.14286	3.28571	0.00533818	WT	219
2.42857	3.28571	0.00592491	WT	219
2.71429	3.28571	0.00641983	WT	219
3	3.28571	0.006813	WT	219
3.28571	3.28571	0.00709838	WT	219
3.57143	3.28571	0.00726687	WT	219
3.85714	3.28571	0.0073032	WT	219
4.14286	3.28571	0.007188	WT	219
4.42857	3.28571	0.00690439	WT	219
4.71429	3.28571	0.00644643	WT	219
5	3.28571	0.00582619	WT	219
5.28571	3.28571	0.00507665	WT	219
5.57143	3.28571	0.00424891	WT	219
5.85714	3.28571	0.00340429	WT	219
6.14286	3.28571	0.00260334	WT	219
6.42857	3.28571	0.00189521	WT	219
6.71429	3.28571	0.00131046	WT	219
7	3.28571	0.000858952	WT	219
-7	3.57143	0.00118918	WT	219
-6.71429	3.57143	0.0016886	WT	219
-6.42857	3.57143	0.00227339	WT	219
-6.14286	3.57143	0.00291451	WT	219
-5.85714	3.57143	0.00357565	WT	219
-5.57143	3.57143	0.00422065	WT	219
-5.28571	3.57143	0.00481923	WT	219
-5	3.57143	0.00534903	WT	219
-4.71429	3.57143	0.00579403	WT	219
-4.42857	3.57143	0.00614133	WT	219
-4.14286	3.57143	0.00637908	WT	219
-3.85714	3.57143	0.00649647	WT	219
-3.57143	3.57143	0.0064855	WT	219
-3.28571	3.57143	0.00634298	WT	219
-3	3.57143	0.00607183	WT	219
-2.71429	3.57143	0.00568178	WT	219
-2.42857	3.57143	0.00518974	WT	219
-2.14286	3.57143	0.00462026	WT	219
-1.85714	3.57143	0.00400522	WT	219
-1.57143	3.57143	0.00338217	WT	219
-1.28571	3.57143	0.00279098	WT	219
-1	3.57143	0.00226963	WT	219
-0.714286	3.57143	0.00185035	WT	219
-0.428571	3.57143	0.0015575	WT	219
-0.142857	3.57143	0.0014073	WT	219
0.142857	3.57143	0.00140864	WT	219
0.428571	3.57143	0.00156382	WT	219
0.714286	3.57143	0.00186806	WT	219
1	3.57143	0.002308	WT	219
1.28571	3.57143	0.00286052	WT	219
1.57143	3.57143	0.0034937	WT	219
1.85714	3.57143	0.00417064	WT	219
2.14286	3.57143	0.00485525	WT	219
2.42857	3.57143	0.00551703	WT	219
2.71429	3.57143	0.00613245	WT	219
3	3.57143	0.00668203	WT	219
3.28571	3.57143	0.00714491	WT	219
3.57143	3.57143	0.00749432	WT	219
3.85714	3.57143	0.00769699	WT	219
4.14286	3.57143	0.00771773	WT	219
4.42857	3.57143	0.00752804	WT	219
4.71429	3.57143	0.00711592	WT	219
5	3.57143	0.00649353	WT	219
5.28571	3.57143	0.00569982	WT	219
5.57143	3.57143	0.00479644	WT	219
5.85714	3.57143	0.00385783	WT	219
6.14286	3.57143	0.00295774	WT	219
6.42857	3.57143	0.00215643	WT	219
6.71429	3.57143	0.00149199	WT	219
7	3.57143	0.000977827	WT	219
-7	3.85714	0.00120104	WT	219
-6.71429	3.85714	0.00170441	WT	219
-6.42857	3.85714	0.00229232	WT	219
-6.14286	3.85714	0.00293413	WT	219
-5.85714	3.85714	0.00359161	WT	219
-5.57143	3.85714	0.00422672	WT	219
-5.28571	3.85714	0.00480794	WT	219
-5	3.85714	0.00531287	WT	219
-4.71429	3.85714	0.005727	WT	219
-4.42857	3.85714	0.00604039	WT	219
-4.14286	3.85714	0.006245	WT	219
-3.85714	3.85714	0.00633376	WT	219
-3.57143	3.85714	0.00630147	WT	219
-3.28571	3.85714	0.00614638	WT	219
-3	3.85714	0.00587159	WT	219
-2.71429	3.85714	0.00548616	WT	219
-2.42857	3.85714	0.00500608	WT	219
-2.14286	3.85714	0.00445486	WT	219
-1.85714	3.85714	0.00386308	WT	219
-1.57143	3.85714	0.00326631	WT	219
-1.28571	3.85714	0.00270141	WT	219
-1	3.85714	0.0022023	WT	219
-0.714286	3.85714	0.00179644	WT	219
-0.428571	3.85714	0.00150337	WT	219
-0.142857	3.85714	0.0013353	WT	219
0.142857	3.85714	0.00129889	WT	219
0.428571	3.85714	0.00139695	WT	219
0.714286	3.85714	0.00162864	WT	219
1	3.85714	0.00198836	WT	219
1.28571	3.85714	0.00246406	WT	219
1.57143	3.85714	0.00303694	WT	219
1.85714	3.85714	0.00368305	WT	219
2.14286	3.85714	0.00437653	WT	219
2.42857	3.85714	0.00509219	WT	219
2.71429	3.85714	0.00580564	WT	219
3	3.85714	0.00649037	WT	219
3.28571	3.85714	0.00711353	WT	219
3.57143	3.85714	0.00763326	WT	219
3.85714	3.85714	0.00800016	WT	219
4.14286	3.85714	0.00816379	WT	219
4.42857	3.85714	0.00808292	WT	219
4.71429	3.85714	0.00773688	WT	219
5	3.85714	0.0071344	WT	219
5.28571	3.85714	0.00631677	WT	219
5.57143	3.85714	0.00535347	WT	219
5.85714	3.85714	0.00433064	WT	219
6.14286	3.85714	0.00333538	WT	219
6.42857	3.85714	0.00244028	WT	219
6.71429	3.85714	0.0016927	WT	219
7	3.85714	0.00111127	WT	219
-7	4.14286	0.00121059	WT	219
-6.71429	4.14286	0.00171738	WT	219
-6.42857	4.14286	0.0023074	WT	219
-6.14286	4.14286	0.00294788	WT	219
-5.85714	4.14286	0.00359801	WT	219
-5.57143	4.14286	0.00421736	WT	219
-5.28571	4.14286	0.00477311	WT	219
-5	4.14286	0.00524348	WT	219
-4.71429	4.14286	0.00561673	WT	219
-4.42857	4.14286	0.00588747	WT	219
-4.14286	4.14286	0.00605283	WT	219
-3.85714	4.14286	0.0061102	WT	219
-3.57143	4.14286	0.00605714	WT	219
-3.28571	4.14286	0.00589259	WT	219
-3	4.14286	0.00561882	WT	219
-2.71429	4.14286	0.00524349	WT	219
-2.42857	4.14286	0.00478123	WT	219
-2.14286	4.14286	0.0042545	WT	219
-1.85714	4.14286	0.00369263	WT	219
-1.57143	4.14286	0.0031292	WT	219
-1.28571	4.14286	0.00259791	WT	219
-1	4.14286	0.0021284	WT	219
-0.714286	4.14286	0.00174325	WT	219
-0.428571	4.14286	0.00145728	WT	219
-0.142857	4.14286	0.00127893	WT	219
0.142857	4.14286	0.00121287	WT	219
0.428571	4.14286	0.00126224	WT	219
0.714286	4.14286	0.00142945	WT	219
1	4.14286	0.00171524	WT	219
1.28571	4.14286	0.00211679	WT	219
1.57143	4.14286	0.00262638	WT	219
1.85714	4.14286	0.00323133	WT	219
2.14286	4.14286	0.00391521	WT	219
2.42857	4.14286	0.00465859	WT	219
2.71429	4.14286	0.00543809	WT	219
3	4.14286	0.00622351	WT	219
3.28571	4.14286	0.00697434	WT	219
3.57143	4.14286	0.00763824	WT	219
3.85714	4.14286	0.00815364	WT	219
4.14286	4.14286	0.00845719	WT	219
4.42857	4.14286	0.00849509	WT	219
4.71429	4.14286	0.00823582	WT	219
5	4.14286	0.0076807	WT	219
5.28571	4.14286	0.00686863	WT	219
5.57143	4.14286	0.00587248	WT	219
5.85714	4.14286	0.00478707	WT	219
6.14286	4.14286	0.00371147	WT	219
6.42857	4.14286	0.00273089	WT	219
6.71429	4.14286	0.00190333	WT	219
[truncated: 5,501 more rows]

## Sheet: F1C
sample	qrpmin	qrpmix	qrppos	genotype
751	0	1	4	BRCA2
890	0	3	1	BRCA2
934	0	0	3	WT
980	0	1	0	BRCA1
1103	2	3	5	BRCA1
1118	1	8	17	BRCA1
1331	1	4	0	BRCA2
1367	6	0	0	BRCA2
1477	0	0	0	WT
1574	0	3	1	BRCA1
1632	1	2	4	BRCA1
1666	0	4	25	BRCA1
2024	6	3	0	BRCA2
2045	1	1	1	BRCA1
2050	7	2	0	BRCA2
5503	0	0	0	WT
5506	0	0	0	WT
5763	0	0	0	WT
5771	0	0	0	WT
5788	6	0	0	WT
5789	0	0	0	WT
6336	0	0	0	WT
6365	0	0	0	WT
6370	0	0	0	WT
7075	0	0	0	WT
7079	0	0	0	WT
7169	0	0	0	WT
7233	1	0	0	WT
7522	0	0	0	WT
7791	0	0	0	WT
8258	0	0	0	WT
A04D	3	5	0	BRCA2
A04Q	0	0	0	WT
A08L	8	1	1	BRCA2
A0CE	4	0	0	BRCA2
A0D2	1	1	10	BRCA1
A0DT	0	0	0	WT
A0EA	0	0	0	WT
A0H6	0	0	0	WT
A0RT	0	0	19	WT
A0WA	0	1	1	BRCA1
A0WX	0	0	0	WT
A124	5	4	23	BRCA1
A12H	0	0	0	WT
A130	2	1	1	WT
A156	0	0	0	WT
A1J5	1	0	0	WT
A1LG	0	0	0	WT
A1NH	0	0	0	WT
A25B	2	3	5	BRCA1
A2DF	0	1	2	BRCA2
A2LK	0	0	0	WT
A3KC	0	1	0	WT
A3Y0	6	2	1	BRCA2
CA-0005	2	1	0	BRCA2
CA-0008	0	0	0	WT
CA-0052	0	0	0	WT
CA-0100	0	0	0	WT
CA-0132	0	0	0	WT
CA-0134	1	1	0	WT
CA-0146	1	3	2	BRCA1
CA-0198	0	0	0	WT
CA-0208	0	0	0	WT
CA-0230	4	1	0	WT
DO1013	1	0	2	BRCA2
DO10806	0	0	0	WT
DO10809	0	0	0	WT
DO10811	0	0	0	WT
DO10815	2	0	0	WT
DO10819	0	0	0	WT
DO10823	0	0	0	WT
DO10829	0	0	0	WT
DO10835	0	0	0	WT
DO10837	0	0	0	WT
DO217786	0	0	0	WT
DO217787	0	0	0	WT
DO217788	1	0	0	WT
DO217800	0	0	0	WT
DO217826	1	0	0	WT
DO217844	0	0	0	WT
DO217887	0	1	1	WT
DO217908	0	0	0	WT
DO217931	2	0	1	WT
DO217939	0	0	0	WT
DO217953	0	0	0	WT
DO217962	0	0	0	WT
DO218062	0	1	0	WT
DO218065	0	0	0	WT
DO218072	0	1	0	WT
DO218121	0	0	0	WT
DO218168	0	3	2	WT
DO218173	0	0	0	WT
DO218174	0	0	0	WT
DO218182	0	0	0	WT
DO218333	1	6	3	BRCA2
DO218347	0	0	0	WT
DO218384	0	0	0	WT
DO218388	1	0	0	WT
DO218408	0	0	0	WT
DO218457	0	0	0	WT
DO218478	0	0	0	WT
DO218488	0	0	0	WT
DO218506	1	0	0	WT
DO218553	0	0	0	WT
DO218573	1	1	0	WT
DO218583	0	1	0	WT
DO218611	0	0	0	WT
DO218656	2	0	3	BRCA2
DO218709	2	3	0	BRCA2
DO218742	1	2	0	WT
DO218770	0	0	0	WT
DO218827	0	0	0	WT
DO218831	0	0	0	WT
DO220820	0	0	0	WT
DO220822	0	0	0	WT
DO221503	0	0	0	WT
DO221539	1	0	0	WT
DO221540	0	0	1	WT
DO221541	1	3	1	BRCA2
DO221542	0	1	0	WT
DO221543	0	0	0	WT
DO221546	1	1	0	WT
DO32837	0	0	0	BRCA2
DO32863	0	0	0	WT
DO32893	1	0	0	WT
DO32916	0	1	0	WT
DO32960	0	0	0	WT
DO32976	0	0	0	WT
DO32980	1	0	1	WT
DO32984	0	0	0	WT
DO33000	0	0	0	WT
DO33028	0	0	0	WT
DO33032	1	1	0	WT
DO33160	0	0	0	WT
DO33168	0	0	0	WT
DO33184	0	0	0	WT
DO33208	1	0	0	WT
DO33248	1	3	0	WT
DO33376	1	1	1	WT
DO33392	1	1	0	WT
DO33400	0	0	2	WT
DO33408	0	0	0	WT
DO33472	0	0	0	WT
DO33480	1	1	1	WT
DO33488	2	1	0	WT
DO33512	0	0	0	WT
DO33544	0	0	1	WT
DO33984	3	2	0	WT
DO34312	0	0	0	WT
DO34336	0	1	1	WT
DO34432	2	1	0	WT
DO34448	0	0	0	WT
DO34600	1	1	0	WT
DO34608	1	3	0	WT
DO34656	0	0	0	WT
DO34728	0	0	0	WT
DO34736	1	0	0	WT
DO34785	3	0	0	WT
DO34793	0	0	0	WT
DO35082	0	1	0	WT
DO35114	0	0	0	WT
DO35116	0	0	0	WT
DO35126	0	1	0	WT
DO35132	0	0	0	WT
DO35136	1	2	1	WT
DO35138	0	0	0	WT
DO35144	0	0	0	WT
DO35148	0	0	0	WT
DO35186	0	0	0	WT
DO35198	0	0	0	WT
DO35200	0	0	0	WT
DO35216	5	2	0	WT
DO35222	0	2	0	WT
DO35228	0	0	0	WT
DO35230	0	0	0	WT
DO35236	0	0	1	WT
DO35258	2	0	0	WT
DO35290	0	0	0	WT
DO35305	0	0	0	WT
DO35330	0	0	0	WT
DO35360	1	0	0	WT
DO35424	0	0	0	WT
DO35454	0	0	0	WT
DO35496	0	0	0	WT
DO36221	0	0	0	WT
DO36223	0	0	0	WT
DO46340	0	7	0	BRCA2
DO46354	0	0	3	BRCA1
DO46366	0	2	4	BRCA1
DO46556	2	6	2	BRCA2
DO46591	0	0	0	WT
DO46611	0	0	5	BRCA1
DO46787	1	0	0	WT
DO46788	0	0	0	WT
DO46792	1	0	0	WT
DO46793	0	0	0	WT
DO46795	3	1	0	WT
DO46796	1	0	0	WT
DO48577	3	0	0	WT
DO49078	0	1	0	WT
DO49090	0	1	0	WT
DO49127	0	0	0	WT
DO49129	0	0	0	WT
DO49135	0	0	0	WT
DO49137	1	1	0	WT
DO49138	0	0	0	WT
DO49166	1	1	0	WT
DO49168	0	1	0	WT
DO49172	2	1	0	WT
DO49178	0	1	1	WT
DO49181	0	1	0	WT
DO49183	1	0	0	WT
DO49204	1	1	0	WT
DO49418	0	0	0	WT
DO49420	0	0	0	WT
DO49421	0	0	0	WT
DO49422	0	0	0	WT
DO49424	1	0	2	WT
DO49427	0	0	0	WT
DO49436	0	0	0	WT
DO49439	0	0	0	WT
DO49445	0	0	0	WT
DO49448	1	0	0	WT
DO49454	1	0	0	WT
DO49454.2	1	0	0	WT
DO49460	0	0	0	WT
DO49466	0	0	0	WT
DO49478	0	0	0	WT
DO49484	0	0	0	WT
DO50414	0	0	0	WT
DO50415	1	1	0	WT
DO50416	1	0	0	WT
DO50417	0	0	0	WT
DO50418	4	0	0	WT
DO50419	1	1	0	WT
DO50420	1	1	0	WT
DO50421	3	1	0	WT
DO50422	0	0	0	WT
DO50423	0	0	0	WT
DO50424	1	0	0	WT
DO50430	0	0	0	WT
DO50432	7	0	0	WT
DO51045	0	0	0	WT
DO51048	1	0	0	WT
DO51049	1	0	1	WT
DO51050	0	0	0	WT
DO51052	0	0	0	WT
DO51053	0	0	0	WT
DO51054	1	1	0	WT
DO51055	1	1	0	WT
DO51056	0	0	0	WT
DO51057	1	0	0	WT
DO51060	0	0	0	WT
DO51061	2	0	0	WT
DO51063	0	0	0	WT
DO51064	2	0	0	WT
DO51065	1	0	0	WT
DO51066	0	1	0	WT
DO51067	0	0	1	WT
DO51068	1	0	0	WT
DO51069	0	0	0	WT
DO51070	1	0	0	WT
DO51072	0	0	0	WT
DO51073	1	0	0	WT
DO51074	1	0	0	WT
DO51075	7	0	0	WT
DO51078	0	0	0	WT
DO51079	1	0	0	WT
DO51080	1	0	1	WT
DO51081	2	0	0	WT
DO51083	1	0	0	WT
DO51084	0	0	1	WT
DO51085	0	0	0	WT
DO51086	6	2	0	WT
DO51087	0	0	0	WT
DO51088	1	0	0	WT
DO51089	0	0	0	WT
DO51090	1	0	0	WT
DO51091	0	0	0	WT
DO51092	0	0	0	WT
DO51093	0	0	0	WT
DO51094	2	2	1	WT
DO51095	0	0	0	WT
DO51096	0	0	0	WT
DO51098	0	0	0	WT
DO51099	0	0	0	WT
DO51100	0	0	0	WT
DO51102	0	0	0	WT
DO51103	0	0	0	WT
DO51104	0	0	0	WT
DO51105	0	0	0	WT
DO51106	0	2	1	WT
DO51107	1	0	0	WT
DO51108	0	0	0	WT
DO51109	2	1	0	WT
DO51110	0	0	0	WT
DO51111	3	0	2	WT
DO51112	0	0	0	WT
DO51113	0	2	0	WT
DO51114	1	0	0	WT
DO51115	0	0	0	WT
DO51116	0	2	0	WT
DO51117	1	0	0	WT
DO51118	0	0	0	WT
DO51120	0	0	0	WT
DO51121	1	2	0	WT
DO51123	2	0	0	WT
DO51124	0	1	0	WT
DO51128	0	0	0	WT
DO51129	0	0	0	WT
DO51132	0	0	0	WT
DO51133	1	0	1	WT
DO51134	0	0	0	WT
DO51135	0	0	0	WT
DO51136	0	0	0	WT
DO51137	1	1	0	WT
DO51138	0	0	0	WT
DO51139	2	0	0	WT
DO51140	0	0	0	WT
DO51141	1	0	0	WT
DO51142	3	0	0	WT
DO51143	2	0	0	WT
DO51145	0	0	0	WT
DO51147	0	1	0	WT
DO51148	2	0	0	WT
DO51150	1	0	0	WT
DO51152	4	2	0	WT
DO51155	1	0	0	WT
DO51156	0	0	0	WT
DO51157	0	0	0	WT
DO51158	2	1	0	WT
DO51159	0	2	0	WT
DO51466	2	1	0	WT
DO51467	0	0	0	WT
DO51468	0	1	0	WT
DO51470	0	1	0	WT
DO51472	0	0	0	WT
DO51473	0	0	0	WT
DO51477	0	0	0	WT
DO51478	0	0	0	WT
DO51479	0	0	0	WT
DO51480	1	1	0	WT
DO51481	0	0	1	WT
DO51483	0	0	0	WT
DO51484	0	0	0	WT
DO51485	0	0	1	WT
DO51487	0	1	0	WT
DO51488	0	0	0	WT
DO51490	0	0	0	WT
DO51492	1	0	0	WT
DO51493	1	2	0	WT
DO51494	0	1	5	WT
DO51497	0	0	0	WT
DO51498	0	0	0	WT
DO51499	1	4	0	WT
DO51501	0	1	0	WT
DO51502	0	0	0	WT
DO51503	1	0	0	WT
DO51504	0	0	0	WT
DO51507	5	2	1	WT
DO51508	0	0	0	WT
DO51511	0	2	0	WT
DO51513	0	0	0	WT
DO51514	0	0	0	WT
DO51515	0	0	0	WT
DO51518	0	0	0	WT
DO51519	0	0	0	WT
DO51521	0	0	0	WT
DO51522	0	1	0	WT
DO51523	0	0	0	WT
DO51525	0	0	0	WT
DO51528	0	0	1	WT
DO51531	1	1	0	WT
DO51532	0	0	0	WT
DO51533	0	0	0	WT
DO51534	0	0	0	WT
DO51535	0	0	0	WT
DO51537	0	0	1	WT
DO51538	1	1	0	WT
DO51540	0	0	0	WT
DO51541	1	1	1	BRCA2
DO51542	0	1	0	WT
DO51543	0	0	0	WT
DO51544	2	0	0	WT
DO51546	1	0	0	WT
DO51548	0	0	0	WT
DO51549	0	0	0	WT
DO51953	0	0	2	WT
DO51955	1	3	1	WT
DO51958	1	0	0	WT
DO51959	1	2	0	WT
DO51960	1	0	0	WT
DO51962	1	3	1	BRCA2
DO51964	3	0	0	WT
DO52498	0	0	0	WT
DO52500	0	0	0	WT
DO52501	0	1	0	WT
DO52503	0	0	0	WT
DO52504	1	1	0	WT
DO52506	1	1	0	WT
DO52509	0	0	0	WT
DO52512	1	1	0	WT
DO52516	1	0	0	WT
DO52520	0	0	0	WT
DO52522	0	0	0	WT
DO52524	0	0	0	WT
DO52526	0	0	0	WT
DO52528	0	0	0	WT
DO52530	0	0	0	WT
DO52532	0	0	0	WT
DO52534	0	0	0	WT
DO52538	3	3	5	WT
DO52550	0	0	2	WT
DO52552	0	2	14	WT
EGAN00001000386_EGAN00001000380	0	0	1	BRCA2
EGAN00001000387_EGAN00001000380	2	1	1	BRCA2
EGAN00001000590_EGAN00001000591	0	2	1	WT
EGAN00001000592_EGAN00001000593	2	4	0	BRCA2
EGAN00001000594_EGAN00001000595	1	1	0	WT
EGAN00001000596_EGAN00001000597	3	0	0	BRCA2
EGAN00001030778_EGAN00001030894	0	0	0	BRCA2
EGAN00001030779_EGAN00001030894	1	0	0	BRCA2
EGAN00001030890_EGAN00001030891	1	0	6	BRCA1
EGAN00001030900_EGAN00001030901	1	0	0	WT
EGAN00001269437_EGAN00001269438	0	0	0	WT
EGAN00001269439_EGAN00001269440	0	0	0	WT
EGAN00001269441_EGAN00001269442	1	1	8	BRCA1
EGAN00001269443_EGAN00001269444	0	0	0	WT
EGAN00001269447_EGAN00001269448	2	0	0	BRCA2
EGAN00001269449_EGAN00001269450	1	0	0	WT
EGAN00001269453_EGAN00001269454	1	2	0	WT
EGAN00001269455_EGAN00001269456	1	0	0	WT
EGAN00001269461_EGAN00001269462	0	0	0	WT
EGAN00001269467_EGAN00001269468	0	0	0	WT
EGAN00001269469_EGAN00001269470	0	0	0	WT
EGAN00001269475_EGAN00001269476	3	3	0	BRCA2
EGAN00001269479_EGAN00001269480	0	0	0	WT
EGAN00001269483_EGAN00001269484	1	3	6	BRCA1
EGAN00001269487_EGAN00001269488	0	0	0	WT
EGAN00001269497_EGAN00001269498	0	0	0	WT
EGAN00001269499_EGAN00001269500	0	0	0	WT
EGAN00001269501_EGAN00001269502	3	2	3	BRCA1
EGAN00001269503_EGAN00001269504	0	0	0	WT
EGAN00001269511_EGAN00001269512	0	2	2	BRCA1
EGAN00001269517_EGAN00001269518	0	0	0	WT
EGAN00001269521_EGAN00001269522	0	0	0	WT
EGAN00001269525_EGAN00001269526	0	0	0	WT
EGAN00001269529_EGAN00001269530	3	3	0	BRCA2
EGAN00001269533_EGAN00001269534	0	0	0	WT
EGAN00001269541_EGAN00001269542	1	1	4	WT
EGAN00001269543_EGAN00001269544	0	0	0	WT
EGAN00001269547_EGAN00001269548	0	0	0	WT
EGAN00001269551_EGAN00001269552	0	3	1	BRCA1
EGAN00001269553_EGAN00001269554	1	0	0	WT
EGAN00001269559_EGAN00001269560	1	1	0	WT
EGAN00001269567_EGAN00001269568	0	0	0	WT
EGAN00001269575_EGAN00001269576	0	0	1	WT
EGAN00001269583_EGAN00001269584	0	0	0	WT
EGAN00001269589_EGAN00001269590	0	0	0	WT
EGAN00001269591_EGAN00001269592	0	0	0	WT
EGAN00001269593_EGAN00001269594	0	0	0	WT
EGAN00001269595_EGAN00001269596	0	0	0	WT
EGAN00001269597_EGAN00001269598	0	0	1	WT
EGAN00001269599_EGAN00001269600	0	0	0	WT
EGAN00001269611_EGAN00001269612	0	0	0	WT
EGAN00001269623_EGAN00001269624	0	0	0	BRCA1
EGAN00001269629_EGAN00001269630	1	0	0	WT
EGAN00001269631_EGAN00001269632	0	5	17	BRCA1
P01-28	0	1	0	WT
P04-1084	1	1	0	WT
P05-1657	0	0	0	WT
P05-2709	0	0	0	WT
P05-3852	0	1	0	WT
P05-620	6	1	0	WT
P07-144	2	0	0	WT
P07-4941	1	1	0	WT
P07-5021	0	0	0	WT
P07-5318	0	1	0	WT
P07-837	8	0	0	WT
P08-217	1	0	0	WT
P08-492	0	0	0	WT
P08-501	0	0	0	WT
P08-5852	0	0	0	WT
P08-688	0	1	0	WT
P08-716	1	1	0	WT
P09-1042	0	1	0	WT
P09-396	0	0	0	WT
P09-628	1	0	0	WT
P09-730	0	0	0	WT
PM1002-Z1-1	11	1	5	WT
PM1144-Z1	0	0	0	WT
PM1145-X1	0	0	0	WT
PM1177-Z1-1	5	6	1	BRCA2
PM12-Z10-1	2	0	0	BRCA2
PM1282-X1-1	0	1	2	WT
PM1284-Z1	0	0	0	WT
PM1341-Z2	0	2	11	BRCA1
PM1388-Z3-1	0	1	0	WT
PM1390-Z12	0	0	0	WT
PM1411-X1-1	0	0	1	WT
PM1462-Z1	1	4	0	WT
PM1542-Z1-1	2	0	0	WT
PM1563-Z1-1	0	1	0	WT
PM1570-Z1-1	0	0	1	WT
PM159-Z1-1	5	0	2	WT
PM159-Z13-1	0	0	0	WT
PM159-Z6-1	6	1	0	WT
PM159-Z7-1	5	1	0	WT
PM201-Z1-1	0	1	0	WT
PM3-Z1-2	2	0	0	WT
PM322-Z5-1	7	4	0	WT
PM389-X1	1	1	0	WT
PM650-Z1	2	1	0	WT
PM717-Z1	0	0	0	WT
PM73-X1-1	4	2	0	WT
PM735-Z7-1	1	0	0	WT
PM744-Z1	0	0	0	WT
PM750-Z15	0	0	0	WT
PM750-Z8-1	0	0	0	WT
PM80-Z1-C1	0	0	0	WT
PM861-Z5-1	2	0	0	WT
PM89-ZLN1	0	0	0	WT
PM897-Z2-1	0	0	0	WT
PM90-Z19-1	1	0	0	WT
PM90-Z25-1	0	0	0	WT
PM992-X1-1	1	0	0	WT
PR-02-1431	0	1	0	WT
PR-03-728	0	0	0	WT
PR-0410	0	0	0	WT
PR-06-1749	2	1	0	BRCA2
PR-06-3199	1	0	1	WT
PR-07-3258	0	0	0	BRCA2
PR-07-360	0	1	0	WT
PR-07-4814	0	0	0	WT
PR-08-2153	0	0	0	WT
PR-08-2455	0	0	0	WT
PR-08-4154	0	1	0	WT
PR-08-784	0	0	0	WT
PR-09-146	0	0	0	WT
PR-09-3983	0	0	0	WT
PR-2621	1	0	0	WT
PR-2741	1	1	0	WT
PR-3042	14	0	0	WT
PR-7520	11	0	0	BRCA2
PR-STID0000000415	1	3	0	WT
PR-STID0000002872	0	0	0	WT
PR-STID0000003127	0	0	0	WT

## Sheet: F1D
sample	qrpmin	qrpmix	qrppos	genotype
751	0	1	4	BRCA2
890	0	3	1	BRCA2
934	0	0	3	WT
980	0	1	0	BRCA1
1103	2	3	5	BRCA1
1118	1	8	17	BRCA1
1331	1	4	0	BRCA2
1367	6	0	0	BRCA2
1477	0	0	0	WT
1574	0	3	1	BRCA1
1632	1	2	4	BRCA1
1666	0	4	25	BRCA1
2024	6	3	0	BRCA2
2045	1	1	1	BRCA1
2050	7	2	0	BRCA2
5503	0	0	0	WT
5506	0	0	0	WT
5763	0	0	0	WT
5771	0	0	0	WT
5788	6	0	0	WT
5789	0	0	0	WT
6336	0	0	0	WT
6365	0	0	0	WT
6370	0	0	0	WT
7075	0	0	0	WT
7079	0	0	0	WT
7169	0	0	0	WT
7233	1	0	0	WT
7522	0	0	0	WT
7791	0	0	0	WT
8258	0	0	0	WT
A04D	3	5	0	BRCA2
A04Q	0	0	0	WT
A08L	8	1	1	BRCA2
A0CE	4	0	0	BRCA2
A0D2	1	1	10	BRCA1
A0DT	0	0	0	WT
A0EA	0	0	0	WT
A0H6	0	0	0	WT
A0RT	0	0	19	WT
A0WA	0	1	1	BRCA1
A0WX	0	0	0	WT
A124	5	4	23	BRCA1
A12H	0	0	0	WT
A130	2	1	1	WT
A156	0	0	0	WT
A1J5	1	0	0	WT
A1LG	0	0	0	WT
A1NH	0	0	0	WT
A25B	2	3	5	BRCA1
A2DF	0	1	2	BRCA2
A2LK	0	0	0	WT
A3KC	0	1	0	WT
A3Y0	6	2	1	BRCA2
CA-0005	2	1	0	BRCA2
CA-0008	0	0	0	WT
CA-0052	0	0	0	WT
CA-0100	0	0	0	WT
CA-0132	0	0	0	WT
CA-0134	1	1	0	WT
CA-0146	1	3	2	BRCA1
CA-0198	0	0	0	WT
CA-0208	0	0	0	WT
CA-0230	4	1	0	WT
DO1013	1	0	2	BRCA2
DO10806	0	0	0	WT
DO10809	0	0	0	WT
DO10811	0	0	0	WT
DO10815	2	0	0	WT
DO10819	0	0	0	WT
DO10823	0	0	0	WT
DO10829	0	0	0	WT
DO10835	0	0	0	WT
DO10837	0	0	0	WT
DO217786	0	0	0	WT
DO217787	0	0	0	WT
DO217788	1	0	0	WT
DO217800	0	0	0	WT
DO217826	1	0	0	WT
DO217844	0	0	0	WT
DO217887	0	1	1	WT
DO217908	0	0	0	WT
DO217931	2	0	1	WT
DO217939	0	0	0	WT
DO217953	0	0	0	WT
DO217962	0	0	0	WT
DO218062	0	1	0	WT
DO218065	0	0	0	WT
DO218072	0	1	0	WT
DO218121	0	0	0	WT
DO218168	0	3	2	WT
DO218173	0	0	0	WT
DO218174	0	0	0	WT
DO218182	0	0	0	WT
DO218333	1	6	3	BRCA2
DO218347	0	0	0	WT
DO218384	0	0	0	WT
DO218388	1	0	0	WT
DO218408	0	0	0	WT
DO218457	0	0	0	WT
DO218478	0	0	0	WT
DO218488	0	0	0	WT
DO218506	1	0	0	WT
DO218553	0	0	0	WT
DO218573	1	1	0	WT
DO218583	0	1	0	WT
DO218611	0	0	0	WT
DO218656	2	0	3	BRCA2
DO218709	2	3	0	BRCA2
DO218742	1	2	0	WT
DO218770	0	0	0	WT
DO218827	0	0	0	WT
DO218831	0	0	0	WT
DO220820	0	0	0	WT
DO220822	0	0	0	WT
DO221503	0	0	0	WT
DO221539	1	0	0	WT
DO221540	0	0	1	WT
DO221541	1	3	1	BRCA2
DO221542	0	1	0	WT
DO221543	0	0	0	WT
DO221546	1	1	0	WT
DO32837	0	0	0	BRCA2
DO32863	0	0	0	WT
DO32893	1	0	0	WT
DO32916	0	1	0	WT
DO32960	0	0	0	WT
DO32976	0	0	0	WT
DO32980	1	0	1	WT
DO32984	0	0	0	WT
DO33000	0	0	0	WT
DO33028	0	0	0	WT
DO33032	1	1	0	WT
DO33160	0	0	0	WT
DO33168	0	0	0	WT
DO33184	0	0	0	WT
DO33208	1	0	0	WT
DO33248	1	3	0	WT
DO33376	1	1	1	WT
DO33392	1	1	0	WT
DO33400	0	0	2	WT
DO33408	0	0	0	WT
DO33472	0	0	0	WT
DO33480	1	1	1	WT
DO33488	2	1	0	WT
DO33512	0	0	0	WT
DO33544	0	0	1	WT
DO33984	3	2	0	WT
DO34312	0	0	0	WT
DO34336	0	1	1	WT
DO34432	2	1	0	WT
DO34448	0	0	0	WT
DO34600	1	1	0	WT
DO34608	1	3	0	WT
DO34656	0	0	0	WT
DO34728	0	0	0	WT
DO34736	1	0	0	WT
DO34785	3	0	0	WT
DO34793	0	0	0	WT
DO35082	0	1	0	WT
DO35114	0	0	0	WT
DO35116	0	0	0	WT
DO35126	0	1	0	WT
DO35132	0	0	0	WT
DO35136	1	2	1	WT
DO35138	0	0	0	WT
DO35144	0	0	0	WT
DO35148	0	0	0	WT
DO35186	0	0	0	WT
DO35198	0	0	0	WT
DO35200	0	0	0	WT
DO35216	5	2	0	WT
DO35222	0	2	0	WT
DO35228	0	0	0	WT
DO35230	0	0	0	WT
DO35236	0	0	1	WT
DO35258	2	0	0	WT
DO35290	0	0	0	WT
DO35305	0	0	0	WT
DO35330	0	0	0	WT
DO35360	1	0	0	WT
DO35424	0	0	0	WT
DO35454	0	0	0	WT
DO35496	0	0	0	WT
DO36221	0	0	0	WT
DO36223	0	0	0	WT
DO46340	0	7	0	BRCA2
DO46354	0	0	3	BRCA1
DO46366	0	2	4	BRCA1
DO46556	2	6	2	BRCA2
DO46591	0	0	0	WT
DO46611	0	0	5	BRCA1
DO46787	1	0	0	WT
DO46788	0	0	0	WT
DO46792	1	0	0	WT
DO46793	0	0	0	WT
DO46795	3	1	0	WT
DO46796	1	0	0	WT
DO48577	3	0	0	WT
DO49078	0	1	0	WT
DO49090	0	1	0	WT
DO49127	0	0	0	WT
DO49129	0	0	0	WT
DO49135	0	0	0	WT
DO49137	1	1	0	WT
DO49138	0	0	0	WT
DO49166	1	1	0	WT
DO49168	0	1	0	WT
DO49172	2	1	0	WT
DO49178	0	1	1	WT
DO49181	0	1	0	WT
DO49183	1	0	0	WT
DO49204	1	1	0	WT
DO49418	0	0	0	WT
DO49420	0	0	0	WT
DO49421	0	0	0	WT
DO49422	0	0	0	WT
DO49424	1	0	2	WT
DO49427	0	0	0	WT
DO49436	0	0	0	WT
DO49439	0	0	0	WT
DO49445	0	0	0	WT
DO49448	1	0	0	WT
DO49454	1	0	0	WT
DO49454.2	1	0	0	WT
DO49460	0	0	0	WT
DO49466	0	0	0	WT
DO49478	0	0	0	WT
DO49484	0	0	0	WT
DO50414	0	0	0	WT
DO50415	1	1	0	WT
DO50416	1	0	0	WT
DO50417	0	0	0	WT
DO50418	4	0	0	WT
DO50419	1	1	0	WT
DO50420	1	1	0	WT
DO50421	3	1	0	WT
DO50422	0	0	0	WT
DO50423	0	0	0	WT
DO50424	1	0	0	WT
DO50430	0	0	0	WT
DO50432	7	0	0	WT
DO51045	0	0	0	WT
DO51048	1	0	0	WT
DO51049	1	0	1	WT
DO51050	0	0	0	WT
DO51052	0	0	0	WT
DO51053	0	0	0	WT
DO51054	1	1	0	WT
DO51055	1	1	0	WT
DO51056	0	0	0	WT
DO51057	1	0	0	WT
DO51060	0	0	0	WT
DO51061	2	0	0	WT
DO51063	0	0	0	WT
DO51064	2	0	0	WT
DO51065	1	0	0	WT
DO51066	0	1	0	WT
DO51067	0	0	1	WT
DO51068	1	0	0	WT
DO51069	0	0	0	WT
DO51070	1	0	0	WT
DO51072	0	0	0	WT
DO51073	1	0	0	WT
DO51074	1	0	0	WT
DO51075	7	0	0	WT
DO51078	0	0	0	WT
DO51079	1	0	0	WT
DO51080	1	0	1	WT
DO51081	2	0	0	WT
DO51083	1	0	0	WT
DO51084	0	0	1	WT
DO51085	0	0	0	WT
DO51086	6	2	0	WT
DO51087	0	0	0	WT
DO51088	1	0	0	WT
DO51089	0	0	0	WT
DO51090	1	0	0	WT
DO51091	0	0	0	WT
DO51092	0	0	0	WT
DO51093	0	0	0	WT
DO51094	2	2	1	WT
DO51095	0	0	0	WT
DO51096	0	0	0	WT
DO51098	0	0	0	WT
DO51099	0	0	0	WT
DO51100	0	0	0	WT
DO51102	0	0	0	WT
DO51103	0	0	0	WT
DO51104	0	0	0	WT
DO51105	0	0	0	WT
DO51106	0	2	1	WT
DO51107	1	0	0	WT
DO51108	0	0	0	WT
DO51109	2	1	0	WT
DO51110	0	0	0	WT
DO51111	3	0	2	WT
DO51112	0	0	0	WT
DO51113	0	2	0	WT
DO51114	1	0	0	WT
DO51115	0	0	0	WT
DO51116	0	2	0	WT
DO51117	1	0	0	WT
DO51118	0	0	0	WT
DO51120	0	0	0	WT
DO51121	1	2	0	WT
DO51123	2	0	0	WT
DO51124	0	1	0	WT
DO51128	0	0	0	WT
DO51129	0	0	0	WT
DO51132	0	0	0	WT
DO51133	1	0	1	WT
DO51134	0	0	0	WT
DO51135	0	0	0	WT
DO51136	0	0	0	WT
DO51137	1	1	0	WT
DO51138	0	0	0	WT
DO51139	2	0	0	WT
DO51140	0	0	0	WT
DO51141	1	0	0	WT
DO51142	3	0	0	WT
DO51143	2	0	0	WT
DO51145	0	0	0	WT
DO51147	0	1	0	WT
DO51148	2	0	0	WT
DO51150	1	0	0	WT
DO51152	4	2	0	WT
DO51155	1	0	0	WT
DO51156	0	0	0	WT
DO51157	0	0	0	WT
DO51158	2	1	0	WT
DO51159	0	2	0	WT
DO51466	2	1	0	WT
DO51467	0	0	0	WT
DO51468	0	1	0	WT
DO51470	0	1	0	WT
DO51472	0	0	0	WT
DO51473	0	0	0	WT
DO51477	0	0	0	WT
DO51478	0	0	0	WT
DO51479	0	0	0	WT
DO51480	1	1	0	WT
DO51481	0	0	1	WT
DO51483	0	0	0	WT
DO51484	0	0	0	WT
DO51485	0	0	1	WT
DO51487	0	1	0	WT
DO51488	0	0	0	WT
DO51490	0	0	0	WT
DO51492	1	0	0	WT
DO51493	1	2	0	WT
DO51494	0	1	5	WT
DO51497	0	0	0	WT
DO51498	0	0	0	WT
DO51499	1	4	0	WT
DO51501	0	1	0	WT
DO51502	0	0	0	WT
DO51503	1	0	0	WT
DO51504	0	0	0	WT
DO51507	5	2	1	WT
DO51508	0	0	0	WT
DO51511	0	2	0	WT
DO51513	0	0	0	WT
DO51514	0	0	0	WT
DO51515	0	0	0	WT
DO51518	0	0	0	WT
DO51519	0	0	0	WT
DO51521	0	0	0	WT
DO51522	0	1	0	WT
DO51523	0	0	0	WT
DO51525	0	0	0	WT
DO51528	0	0	1	WT
DO51531	1	1	0	WT
DO51532	0	0	0	WT
DO51533	0	0	0	WT
DO51534	0	0	0	WT
DO51535	0	0	0	WT
DO51537	0	0	1	WT
DO51538	1	1	0	WT
DO51540	0	0	0	WT
DO51541	1	1	1	BRCA2
DO51542	0	1	0	WT
DO51543	0	0	0	WT
DO51544	2	0	0	WT
DO51546	1	0	0	WT
DO51548	0	0	0	WT
DO51549	0	0	0	WT
DO51953	0	0	2	WT
DO51955	1	3	1	WT
DO51958	1	0	0	WT
DO51959	1	2	0	WT
DO51960	1	0	0	WT
DO51962	1	3	1	BRCA2
DO51964	3	0	0	WT
DO52498	0	0	0	WT
DO52500	0	0	0	WT
DO52501	0	1	0	WT
DO52503	0	0	0	WT
DO52504	1	1	0	WT
DO52506	1	1	0	WT
DO52509	0	0	0	WT
DO52512	1	1	0	WT
DO52516	1	0	0	WT
DO52520	0	0	0	WT
DO52522	0	0	0	WT
DO52524	0	0	0	WT
DO52526	0	0	0	WT
DO52528	0	0	0	WT
DO52530	0	0	0	WT
DO52532	0	0	0	WT
DO52534	0	0	0	WT
DO52538	3	3	5	WT
DO52550	0	0	2	WT
DO52552	0	2	14	WT
EGAN00001000386_EGAN00001000380	0	0	1	BRCA2
EGAN00001000387_EGAN00001000380	2	1	1	BRCA2
EGAN00001000590_EGAN00001000591	0	2	1	WT
EGAN00001000592_EGAN00001000593	2	4	0	BRCA2
EGAN00001000594_EGAN00001000595	1	1	0	WT
EGAN00001000596_EGAN00001000597	3	0	0	BRCA2
EGAN00001030778_EGAN00001030894	0	0	0	BRCA2
EGAN00001030779_EGAN00001030894	1	0	0	BRCA2
EGAN00001030890_EGAN00001030891	1	0	6	BRCA1
EGAN00001030900_EGAN00001030901	1	0	0	WT
EGAN00001269437_EGAN00001269438	0	0	0	WT
EGAN00001269439_EGAN00001269440	0	0	0	WT
EGAN00001269441_EGAN00001269442	1	1	8	BRCA1
EGAN00001269443_EGAN00001269444	0	0	0	WT
EGAN00001269447_EGAN00001269448	2	0	0	BRCA2
EGAN00001269449_EGAN00001269450	1	0	0	WT
EGAN00001269453_EGAN00001269454	1	2	0	WT
EGAN00001269455_EGAN00001269456	1	0	0	WT
EGAN00001269461_EGAN00001269462	0	0	0	WT
EGAN00001269467_EGAN00001269468	0	0	0	WT
EGAN00001269469_EGAN00001269470	0	0	0	WT
EGAN00001269475_EGAN00001269476	3	3	0	BRCA2
EGAN00001269479_EGAN00001269480	0	0	0	WT
EGAN00001269483_EGAN00001269484	1	3	6	BRCA1
EGAN00001269487_EGAN00001269488	0	0	0	WT
EGAN00001269497_EGAN00001269498	0	0	0	WT
EGAN00001269499_EGAN00001269500	0	0	0	WT
EGAN00001269501_EGAN00001269502	3	2	3	BRCA1
EGAN00001269503_EGAN00001269504	0	0	0	WT
EGAN00001269511_EGAN00001269512	0	2	2	BRCA1
EGAN00001269517_EGAN00001269518	0	0	0	WT
EGAN00001269521_EGAN00001269522	0	0	0	WT
EGAN00001269525_EGAN00001269526	0	0	0	WT
EGAN00001269529_EGAN00001269530	3	3	0	BRCA2
EGAN00001269533_EGAN00001269534	0	0	0	WT
EGAN00001269541_EGAN00001269542	1	1	4	WT
EGAN00001269543_EGAN00001269544	0	0	0	WT
EGAN00001269547_EGAN00001269548	0	0	0	WT
EGAN00001269551_EGAN00001269552	0	3	1	BRCA1
EGAN00001269553_EGAN00001269554	1	0	0	WT
EGAN00001269559_EGAN00001269560	1	1	0	WT
EGAN00001269567_EGAN00001269568	0	0	0	WT
EGAN00001269575_EGAN00001269576	0	0	1	WT
EGAN00001269583_EGAN00001269584	0	0	0	WT
EGAN00001269589_EGAN00001269590	0	0	0	WT
EGAN00001269591_EGAN00001269592	0	0	0	WT
EGAN00001269593_EGAN00001269594	0	0	0	WT
EGAN00001269595_EGAN00001269596	0	0	0	WT
EGAN00001269597_EGAN00001269598	0	0	1	WT
EGAN00001269599_EGAN00001269600	0	0	0	WT
EGAN00001269611_EGAN00001269612	0	0	0	WT
EGAN00001269623_EGAN00001269624	0	0	0	BRCA1
EGAN00001269629_EGAN00001269630	1	0	0	WT
EGAN00001269631_EGAN00001269632	0	5	17	BRCA1
P01-28	0	1	0	WT
P04-1084	1	1	0	WT
P05-1657	0	0	0	WT
P05-2709	0	0	0	WT
P05-3852	0	1	0	WT
P05-620	6	1	0	WT
P07-144	2	0	0	WT
P07-4941	1	1	0	WT
P07-5021	0	0	0	WT
P07-5318	0	1	0	WT
P07-837	8	0	0	WT
P08-217	1	0	0	WT
P08-492	0	0	0	WT
P08-501	0	0	0	WT
P08-5852	0	0	0	WT
P08-688	0	1	0	WT
P08-716	1	1	0	WT
P09-1042	0	1	0	WT
P09-396	0	0	0	WT
P09-628	1	0	0	WT
P09-730	0	0	0	WT
PM1002-Z1-1	11	1	5	WT
PM1144-Z1	0	0	0	WT
PM1145-X1	0	0	0	WT
PM1177-Z1-1	5	6	1	BRCA2
PM12-Z10-1	2	0	0	BRCA2
PM1282-X1-1	0	1	2	WT
PM1284-Z1	0	0	0	WT
PM1341-Z2	0	2	11	BRCA1
PM1388-Z3-1	0	1	0	WT
PM1390-Z12	0	0	0	WT
PM1411-X1-1	0	0	1	WT
PM1462-Z1	1	4	0	WT
PM1542-Z1-1	2	0	0	WT
PM1563-Z1-1	0	1	0	WT
PM1570-Z1-1	0	0	1	WT
PM159-Z1-1	5	0	2	WT
PM159-Z13-1	0	0	0	WT
PM159-Z6-1	6	1	0	WT
PM159-Z7-1	5	1	0	WT
PM201-Z1-1	0	1	0	WT
PM3-Z1-2	2	0	0	WT
PM322-Z5-1	7	4	0	WT
PM389-X1	1	1	0	WT
PM650-Z1	2	1	0	WT
PM717-Z1	0	0	0	WT
PM73-X1-1	4	2	0	WT
PM735-Z7-1	1	0	0	WT
PM744-Z1	0	0	0	WT
PM750-Z15	0	0	0	WT
PM750-Z8-1	0	0	0	WT
PM80-Z1-C1	0	0	0	WT
PM861-Z5-1	2	0	0	WT
PM89-ZLN1	0	0	0	WT
PM897-Z2-1	0	0	0	WT
PM90-Z19-1	1	0	0	WT
PM90-Z25-1	0	0	0	WT
PM992-X1-1	1	0	0	WT
PR-02-1431	0	1	0	WT
PR-03-728	0	0	0	WT
PR-0410	0	0	0	WT
PR-06-1749	2	1	0	BRCA2
PR-06-3199	1	0	1	WT
PR-07-3258	0	0	0	BRCA2
PR-07-360	0	1	0	WT
PR-07-4814	0	0	0	WT
PR-08-2153	0	0	0	WT
PR-08-2455	0	0	0	WT
PR-08-4154	0	1	0	WT
PR-08-784	0	0	0	WT
PR-09-146	0	0	0	WT
PR-09-3983	0	0	0	WT
PR-2621	1	0	0	WT
PR-2741	1	1	0	WT
PR-3042	14	0	0	WT
PR-7520	11	0	0	BRCA2
PR-STID0000000415	1	3	0	WT
PR-STID0000002872	0	0	0	WT
PR-STID0000003127	0	0	0	WT

## Sheet: F1E
sample	qrpmin	qrpmix	qrppos	genotype
751	0	1	4	BRCA2
890	0	3	1	BRCA2
934	0	0	3	WT
980	0	1	0	BRCA1
1103	2	3	5	BRCA1
1118	1	8	17	BRCA1
1331	1	4	0	BRCA2
1367	6	0	0	BRCA2
1477	0	0	0	WT
1574	0	3	1	BRCA1
1632	1	2	4	BRCA1
1666	0	4	25	BRCA1
2024	6	3	0	BRCA2
2045	1	1	1	BRCA1
2050	7	2	0	BRCA2
5503	0	0	0	WT
5506	0	0	0	WT
5763	0	0	0	WT
5771	0	0	0	WT
5788	6	0	0	WT
5789	0	0	0	WT
6336	0	0	0	WT
6365	0	0	0	WT
6370	0	0	0	WT
7075	0	0	0	WT
7079	0	0	0	WT
7169	0	0	0	WT
7233	1	0	0	WT
7522	0	0	0	WT
7791	0	0	0	WT
8258	0	0	0	WT
A04D	3	5	0	BRCA2
A04Q	0	0	0	WT
A08L	8	1	1	BRCA2
A0CE	4	0	0	BRCA2
A0D2	1	1	10	BRCA1
A0DT	0	0	0	WT
A0EA	0	0	0	WT
A0H6	0	0	0	WT
A0RT	0	0	19	WT
A0WA	0	1	1	BRCA1
A0WX	0	0	0	WT
A124	5	4	23	BRCA1
A12H	0	0	0	WT
A130	2	1	1	WT
A156	0	0	0	WT
A1J5	1	0	0	WT
A1LG	0	0	0	WT
A1NH	0	0	0	WT
A25B	2	3	5	BRCA1
A2DF	0	1	2	BRCA2
A2LK	0	0	0	WT
A3KC	0	1	0	WT
A3Y0	6	2	1	BRCA2
CA-0005	2	1	0	BRCA2
CA-0008	0	0	0	WT
CA-0052	0	0	0	WT
CA-0100	0	0	0	WT
CA-0132	0	0	0	WT
CA-0134	1	1	0	WT
CA-0146	1	3	2	BRCA1
CA-0198	0	0	0	WT
CA-0208	0	0	0	WT
CA-0230	4	1	0	WT
DO1013	1	0	2	BRCA2
DO10806	0	0	0	WT
DO10809	0	0	0	WT
DO10811	0	0	0	WT
DO10815	2	0	0	WT
DO10819	0	0	0	WT
DO10823	0	0	0	WT
DO10829	0	0	0	WT
DO10835	0	0	0	WT
DO10837	0	0	0	WT
DO217786	0	0	0	WT
DO217787	0	0	0	WT
DO217788	1	0	0	WT
DO217800	0	0	0	WT
DO217826	1	0	0	WT
DO217844	0	0	0	WT
DO217887	0	1	1	WT
DO217908	0	0	0	WT
DO217931	2	0	1	WT
DO217939	0	0	0	WT
DO217953	0	0	0	WT
DO217962	0	0	0	WT
DO218062	0	1	0	WT
DO218065	0	0	0	WT
DO218072	0	1	0	WT
DO218121	0	0	0	WT
DO218168	0	3	2	WT
DO218173	0	0	0	WT
DO218174	0	0	0	WT
DO218182	0	0	0	WT
DO218333	1	6	3	BRCA2
DO218347	0	0	0	WT
DO218384	0	0	0	WT
DO218388	1	0	0	WT
DO218408	0	0	0	WT
DO218457	0	0	0	WT
DO218478	0	0	0	WT
DO218488	0	0	0	WT
DO218506	1	0	0	WT
DO218553	0	0	0	WT
DO218573	1	1	0	WT
DO218583	0	1	0	WT
DO218611	0	0	0	WT
DO218656	2	0	3	BRCA2
DO218709	2	3	0	BRCA2
DO218742	1	2	0	WT
DO218770	0	0	0	WT
DO218827	0	0	0	WT
DO218831	0	0	0	WT
DO220820	0	0	0	WT
DO220822	0	0	0	WT
DO221503	0	0	0	WT
DO221539	1	0	0	WT
DO221540	0	0	1	WT
DO221541	1	3	1	BRCA2
DO221542	0	1	0	WT
DO221543	0	0	0	WT
DO221546	1	1	0	WT
DO32837	0	0	0	BRCA2
DO32863	0	0	0	WT
DO32893	1	0	0	WT
DO32916	0	1	0	WT
DO32960	0	0	0	WT
DO32976	0	0	0	WT
DO32980	1	0	1	WT
DO32984	0	0	0	WT
DO33000	0	0	0	WT
DO33028	0	0	0	WT
DO33032	1	1	0	WT
DO33160	0	0	0	WT
DO33168	0	0	0	WT
DO33184	0	0	0	WT
DO33208	1	0	0	WT
DO33248	1	3	0	WT
DO33376	1	1	1	WT
DO33392	1	1	0	WT
DO33400	0	0	2	WT
DO33408	0	0	0	WT
DO33472	0	0	0	WT
DO33480	1	1	1	WT
DO33488	2	1	0	WT
DO33512	0	0	0	WT
DO33544	0	0	1	WT
DO33984	3	2	0	WT
DO34312	0	0	0	WT
DO34336	0	1	1	WT
DO34432	2	1	0	WT
DO34448	0	0	0	WT
DO34600	1	1	0	WT
DO34608	1	3	0	WT
DO34656	0	0	0	WT
DO34728	0	0	0	WT
DO34736	1	0	0	WT
DO34785	3	0	0	WT
DO34793	0	0	0	WT
DO35082	0	1	0	WT
DO35114	0	0	0	WT
DO35116	0	0	0	WT
DO35126	0	1	0	WT
DO35132	0	0	0	WT
DO35136	1	2	1	WT
DO35138	0	0	0	WT
DO35144	0	0	0	WT
DO35148	0	0	0	WT
DO35186	0	0	0	WT
DO35198	0	0	0	WT
DO35200	0	0	0	WT
DO35216	5	2	0	WT
DO35222	0	2	0	WT
DO35228	0	0	0	WT
DO35230	0	0	0	WT
DO35236	0	0	1	WT
DO35258	2	0	0	WT
DO35290	0	0	0	WT
DO35305	0	0	0	WT
DO35330	0	0	0	WT
DO35360	1	0	0	WT
DO35424	0	0	0	WT
DO35454	0	0	0	WT
DO35496	0	0	0	WT
DO36221	0	0	0	WT
DO36223	0	0	0	WT
DO46340	0	7	0	BRCA2
DO46354	0	0	3	BRCA1
DO46366	0	2	4	BRCA1
DO46556	2	6	2	BRCA2
DO46591	0	0	0	WT
DO46611	0	0	5	BRCA1
DO46787	1	0	0	WT
DO46788	0	0	0	WT
DO46792	1	0	0	WT
DO46793	0	0	0	WT
DO46795	3	1	0	WT
DO46796	1	0	0	WT
DO48577	3	0	0	WT
DO49078	0	1	0	WT
DO49090	0	1	0	WT
DO49127	0	0	0	WT
DO49129	0	0	0	WT
DO49135	0	0	0	WT
DO49137	1	1	0	WT
DO49138	0	0	0	WT
DO49166	1	1	0	WT
DO49168	0	1	0	WT
DO49172	2	1	0	WT
DO49178	0	1	1	WT
DO49181	0	1	0	WT
DO49183	1	0	0	WT
DO49204	1	1	0	WT
DO49418	0	0	0	WT
DO49420	0	0	0	WT
DO49421	0	0	0	WT
DO49422	0	0	0	WT
DO49424	1	0	2	WT
DO49427	0	0	0	WT
DO49436	0	0	0	WT
DO49439	0	0	0	WT
DO49445	0	0	0	WT
DO49448	1	0	0	WT
DO49454	1	0	0	WT
DO49454.2	1	0	0	WT
DO49460	0	0	0	WT
DO49466	0	0	0	WT
DO49478	0	0	0	WT
DO49484	0	0	0	WT
DO50414	0	0	0	WT
DO50415	1	1	0	WT
DO50416	1	0	0	WT
DO50417	0	0	0	WT
DO50418	4	0	0	WT
DO50419	1	1	0	WT
DO50420	1	1	0	WT
DO50421	3	1	0	WT
DO50422	0	0	0	WT
DO50423	0	0	0	WT
DO50424	1	0	0	WT
DO50430	0	0	0	WT
DO50432	7	0	0	WT
DO51045	0	0	0	WT
DO51048	1	0	0	WT
DO51049	1	0	1	WT
DO51050	0	0	0	WT
DO51052	0	0	0	WT
DO51053	0	0	0	WT
DO51054	1	1	0	WT
DO51055	1	1	0	WT
DO51056	0	0	0	WT
DO51057	1	0	0	WT
DO51060	0	0	0	WT
DO51061	2	0	0	WT
DO51063	0	0	0	WT
DO51064	2	0	0	WT
DO51065	1	0	0	WT
DO51066	0	1	0	WT
DO51067	0	0	1	WT
DO51068	1	0	0	WT
DO51069	0	0	0	WT
DO51070	1	0	0	WT
DO51072	0	0	0	WT
DO51073	1	0	0	WT
DO51074	1	0	0	WT
DO51075	7	0	0	WT
DO51078	0	0	0	WT
DO51079	1	0	0	WT
DO51080	1	0	1	WT
DO51081	2	0	0	WT
DO51083	1	0	0	WT
DO51084	0	0	1	WT
DO51085	0	0	0	WT
DO51086	6	2	0	WT
DO51087	0	0	0	WT
DO51088	1	0	0	WT
DO51089	0	0	0	WT
DO51090	1	0	0	WT
DO51091	0	0	0	WT
DO51092	0	0	0	WT
DO51093	0	0	0	WT
DO51094	2	2	1	WT
DO51095	0	0	0	WT
DO51096	0	0	0	WT
DO51098	0	0	0	WT
DO51099	0	0	0	WT
DO51100	0	0	0	WT
DO51102	0	0	0	WT
DO51103	0	0	0	WT
DO51104	0	0	0	WT
DO51105	0	0	0	WT
DO51106	0	2	1	WT
DO51107	1	0	0	WT
DO51108	0	0	0	WT
DO51109	2	1	0	WT
DO51110	0	0	0	WT
DO51111	3	0	2	WT
DO51112	0	0	0	WT
DO51113	0	2	0	WT
DO51114	1	0	0	WT
DO51115	0	0	0	WT
DO51116	0	2	0	WT
DO51117	1	0	0	WT
DO51118	0	0	0	WT
DO51120	0	0	0	WT
DO51121	1	2	0	WT
DO51123	2	0	0	WT
DO51124	0	1	0	WT
DO51128	0	0	0	WT
DO51129	0	0	0	WT
DO51132	0	0	0	WT
DO51133	1	0	1	WT
DO51134	0	0	0	WT
DO51135	0	0	0	WT
DO51136	0	0	0	WT
DO51137	1	1	0	WT
DO51138	0	0	0	WT
DO51139	2	0	0	WT
DO51140	0	0	0	WT
DO51141	1	0	0	WT
DO51142	3	0	0	WT
DO51143	2	0	0	WT
DO51145	0	0	0	WT
DO51147	0	1	0	WT
DO51148	2	0	0	WT
DO51150	1	0	0	WT
DO51152	4	2	0	WT
DO51155	1	0	0	WT
DO51156	0	0	0	WT
DO51157	0	0	0	WT
DO51158	2	1	0	WT
DO51159	0	2	0	WT
DO51466	2	1	0	WT
DO51467	0	0	0	WT
DO51468	0	1	0	WT
DO51470	0	1	0	WT
DO51472	0	0	0	WT
DO51473	0	0	0	WT
DO51477	0	0	0	WT
DO51478	0	0	0	WT
DO51479	0	0	0	WT
DO51480	1	1	0	WT
DO51481	0	0	1	WT
DO51483	0	0	0	WT
DO51484	0	0	0	WT
DO51485	0	0	1	WT
DO51487	0	1	0	WT
DO51488	0	0	0	WT
DO51490	0	0	0	WT
DO51492	1	0	0	WT
DO51493	1	2	0	WT
DO51494	0	1	5	WT
DO51497	0	0	0	WT
DO51498	0	0	0	WT
DO51499	1	4	0	WT
DO51501	0	1	0	WT
DO51502	0	0	0	WT
DO51503	1	0	0	WT
DO51504	0	0	0	WT
DO51507	5	2	1	WT
DO51508	0	0	0	WT
DO51511	0	2	0	WT
DO51513	0	0	0	WT
DO51514	0	0	0	WT
DO51515	0	0	0	WT
DO51518	0	0	0	WT
DO51519	0	0	0	WT
DO51521	0	0	0	WT
DO51522	0	1	0	WT
DO51523	0	0	0	WT
DO51525	0	0	0	WT
DO51528	0	0	1	WT
DO51531	1	1	0	WT
DO51532	0	0	0	WT
DO51533	0	0	0	WT
DO51534	0	0	0	WT
DO51535	0	0	0	WT
DO51537	0	0	1	WT
DO51538	1	1	0	WT
DO51540	0	0	0	WT
DO51541	1	1	1	BRCA2
DO51542	0	1	0	WT
DO51543	0	0	0	WT
DO51544	2	0	0	WT
DO51546	1	0	0	WT
DO51548	0	0	0	WT
DO51549	0	0	0	WT
DO51953	0	0	2	WT
DO51955	1	3	1	WT
DO51958	1	0	0	WT
DO51959	1	2	0	WT
DO51960	1	0	0	WT
DO51962	1	3	1	BRCA2
DO51964	3	0	0	WT
DO52498	0	0	0	WT
DO52500	0	0	0	WT
DO52501	0	1	0	WT
DO52503	0	0	0	WT
DO52504	1	1	0	WT
DO52506	1	1	0	WT
DO52509	0	0	0	WT
DO52512	1	1	0	WT
DO52516	1	0	0	WT
DO52520	0	0	0	WT
DO52522	0	0	0	WT
DO52524	0	0	0	WT
DO52526	0	0	0	WT
DO52528	0	0	0	WT
DO52530	0	0	0	WT
DO52532	0	0	0	WT
DO52534	0	0	0	WT
DO52538	3	3	5	WT
DO52550	0	0	2	WT
DO52552	0	2	14	WT
EGAN00001000386_EGAN00001000380	0	0	1	BRCA2
EGAN00001000387_EGAN00001000380	2	1	1	BRCA2
EGAN00001000590_EGAN00001000591	0	2	1	WT
EGAN00001000592_EGAN00001000593	2	4	0	BRCA2
EGAN00001000594_EGAN00001000595	1	1	0	WT
EGAN00001000596_EGAN00001000597	3	0	0	BRCA2
EGAN00001030778_EGAN00001030894	0	0	0	BRCA2
EGAN00001030779_EGAN00001030894	1	0	0	BRCA2
EGAN00001030890_EGAN00001030891	1	0	6	BRCA1
EGAN00001030900_EGAN00001030901	1	0	0	WT
EGAN00001269437_EGAN00001269438	0	0	0	WT
EGAN00001269439_EGAN00001269440	0	0	0	WT
EGAN00001269441_EGAN00001269442	1	1	8	BRCA1
EGAN00001269443_EGAN00001269444	0	0	0	WT
EGAN00001269447_EGAN00001269448	2	0	0	BRCA2
EGAN00001269449_EGAN00001269450	1	0	0	WT
EGAN00001269453_EGAN00001269454	1	2	0	WT
EGAN00001269455_EGAN00001269456	1	0	0	WT
EGAN00001269461_EGAN00001269462	0	0	0	WT
EGAN00001269467_EGAN00001269468	0	0	0	WT
EGAN00001269469_EGAN00001269470	0	0	0	WT
EGAN00001269475_EGAN00001269476	3	3	0	BRCA2
EGAN00001269479_EGAN00001269480	0	0	0	WT
EGAN00001269483_EGAN00001269484	1	3	6	BRCA1
EGAN00001269487_EGAN00001269488	0	0	0	WT
EGAN00001269497_EGAN00001269498	0	0	0	WT
EGAN00001269499_EGAN00001269500	0	0	0	WT
EGAN00001269501_EGAN00001269502	3	2	3	BRCA1
EGAN00001269503_EGAN00001269504	0	0	0	WT
EGAN00001269511_EGAN00001269512	0	2	2	BRCA1
EGAN00001269517_EGAN00001269518	0	0	0	WT
EGAN00001269521_EGAN00001269522	0	0	0	WT
EGAN00001269525_EGAN00001269526	0	0	0	WT
EGAN00001269529_EGAN00001269530	3	3	0	BRCA2
EGAN00001269533_EGAN00001269534	0	0	0	WT
EGAN00001269541_EGAN00001269542	1	1	4	WT
EGAN00001269543_EGAN00001269544	0	0	0	WT
EGAN00001269547_EGAN00001269548	0	0	0	WT
EGAN00001269551_EGAN00001269552	0	3	1	BRCA1
EGAN00001269553_EGAN00001269554	1	0	0	WT
EGAN00001269559_EGAN00001269560	1	1	0	WT
EGAN00001269567_EGAN00001269568	0	0	0	WT
EGAN00001269575_EGAN00001269576	0	0	1	WT
EGAN00001269583_EGAN00001269584	0	0	0	WT
EGAN00001269589_EGAN00001269590	0	0	0	WT
EGAN00001269591_EGAN00001269592	0	0	0	WT
EGAN00001269593_EGAN00001269594	0	0	0	WT
EGAN00001269595_EGAN00001269596	0	0	0	WT
EGAN00001269597_EGAN00001269598	0	0	1	WT
EGAN00001269599_EGAN00001269600	0	0	0	WT
EGAN00001269611_EGAN00001269612	0	0	0	WT
EGAN00001269623_EGAN00001269624	0	0	0	BRCA1
EGAN00001269629_EGAN00001269630	1	0	0	WT
EGAN00001269631_EGAN00001269632	0	5	17	BRCA1
P01-28	0	1	0	WT
P04-1084	1	1	0	WT
P05-1657	0	0	0	WT
P05-2709	0	0	0	WT
P05-3852	0	1	0	WT
P05-620	6	1	0	WT
P07-144	2	0	0	WT
P07-4941	1	1	0	WT
P07-5021	0	0	0	WT
P07-5318	0	1	0	WT
P07-837	8	0	0	WT
P08-217	1	0	0	WT
P08-492	0	0	0	WT
P08-501	0	0	0	WT
P08-5852	0	0	0	WT
P08-688	0	1	0	WT
P08-716	1	1	0	WT
P09-1042	0	1	0	WT
P09-396	0	0	0	WT
P09-628	1	0	0	WT
P09-730	0	0	0	WT
PM1002-Z1-1	11	1	5	WT
PM1144-Z1	0	0	0	WT
PM1145-X1	0	0	0	WT
PM1177-Z1-1	5	6	1	BRCA2
PM12-Z10-1	2	0	0	BRCA2
PM1282-X1-1	0	1	2	WT
PM1284-Z1	0	0	0	WT
PM1341-Z2	0	2	11	BRCA1
PM1388-Z3-1	0	1	0	WT
PM1390-Z12	0	0	0	WT
PM1411-X1-1	0	0	1	WT
PM1462-Z1	1	4	0	WT
PM1542-Z1-1	2	0	0	WT
PM1563-Z1-1	0	1	0	WT
PM1570-Z1-1	0	0	1	WT
PM159-Z1-1	5	0	2	WT
PM159-Z13-1	0	0	0	WT
PM159-Z6-1	6	1	0	WT
PM159-Z7-1	5	1	0	WT
PM201-Z1-1	0	1	0	WT
PM3-Z1-2	2	0	0	WT
PM322-Z5-1	7	4	0	WT
PM389-X1	1	1	0	WT
PM650-Z1	2	1	0	WT
PM717-Z1	0	0	0	WT
PM73-X1-1	4	2	0	WT
PM735-Z7-1	1	0	0	WT
PM744-Z1	0	0	0	WT
PM750-Z15	0	0	0	WT
PM750-Z8-1	0	0	0	WT
PM80-Z1-C1	0	0	0	WT
PM861-Z5-1	2	0	0	WT
PM89-ZLN1	0	0	0	WT
PM897-Z2-1	0	0	0	WT
PM90-Z19-1	1	0	0	WT
PM90-Z25-1	0	0	0	WT
PM992-X1-1	1	0	0	WT
PR-02-1431	0	1	0	WT
PR-03-728	0	0	0	WT
PR-0410	0	0	0	WT
PR-06-1749	2	1	0	BRCA2
PR-06-3199	1	0	1	WT
PR-07-3258	0	0	0	BRCA2
PR-07-360	0	1	0	WT
PR-07-4814	0	0	0	WT
PR-08-2153	0	0	0	WT
PR-08-2455	0	0	0	WT
PR-08-4154	0	1	0	WT
PR-08-784	0	0	0	WT
PR-09-146	0	0	0	WT
PR-09-3983	0	0	0	WT
PR-2621	1	0	0	WT
PR-2741	1	1	0	WT
PR-3042	14	0	0	WT
PR-7520	11	0	0	BRCA2
PR-STID0000000415	1	3	0	WT
PR-STID0000002872	0	0	0	WT
PR-STID0000003127	0	0	0	WT

## Sheet: F1F
qrp_type	size_category	njun	frac	size_factor	type_factor
rDup	interchromosomal	216	0.760563	interchromosomal	rDup
rDelDup	interchromosomal	103	0.595376	interchromosomal	rDelDup
rDup	> 10 Mbp	47	0.165493	> 10 Mbp	rDup
rDel	interchromosomal	71	0.518248	interchromosomal	rDel
rDel	> 10 Mbp	19	0.138686	> 10 Mbp	rDel
rDelDup	> 10 Mbp	45	0.260116	> 10 Mbp	rDelDup
