# Supplementary material for: Long-molecule scars of backup DNA repair in BRCA1- and BRCA2-deficient cancers
Source: Nature. 2023 Aug 16;621(7977):129–37. doi: 10.1038/s41586-023-06461-2 (PMC10482687; doi:10.1038/s41586-023-06461-2)
Supplement: Supplementary file 4 — Source Data Fig. 2 [file 41586_2023_6461_MOESM4_ESM.xlsx]

## Sheet: F2D_BRCA1
phase	genotype	type	intergap	intergap_levels	type_level
cis	BRCA1	qrppos	interchromosomal	interchromosomal	rDup
cis	BRCA1	qrppos	interchromosomal	interchromosomal	rDup
trans	BRCA1	qrppos	interchromosomal	interchromosomal	rDup
cis	BRCA1	qrppos	interchromosomal	interchromosomal	rDup
trans	BRCA1	qrpmix	interchromosomal	interchromosomal	rDelDup
trans	BRCA1	qrppos	interchromosomal	interchromosomal	rDup
trans	BRCA1	qrppos	interchromosomal	interchromosomal	rDup
cis	BRCA1	qrppos	interchromosomal	interchromosomal	rDup
trans	BRCA1	qrppos	intrachromosomal > 10 Mbp	intrachromosomal > 10 Mbp	rDup
trans	BRCA1	qrppos	interchromosomal	interchromosomal	rDup
trans	BRCA1	qrppos	interchromosomal	interchromosomal	rDup
cis	BRCA1	qrppos	interchromosomal	interchromosomal	rDup
trans	BRCA1	qrppos	interchromosomal	interchromosomal	rDup
trans	BRCA1	qrppos	interchromosomal	interchromosomal	rDup
cis	BRCA1	qrppos	interchromosomal	interchromosomal	rDup
cis	BRCA1	qrppos	interchromosomal	interchromosomal	rDup
trans	BRCA1	qrppos	interchromosomal	interchromosomal	rDup
cis	BRCA1	qrppos	intrachromosomal > 10 Mbp	intrachromosomal > 10 Mbp	rDup
cis	BRCA1	qrppos	interchromosomal	interchromosomal	rDup
trans	BRCA1	qrpmix	interchromosomal	interchromosomal	rDelDup
trans	BRCA1	qrpmix	intrachromosomal > 10 Mbp	intrachromosomal > 10 Mbp	rDelDup
trans	BRCA1	qrppos	intrachromosomal > 10 Mbp	intrachromosomal > 10 Mbp	rDup
cis	BRCA1	qrppos	intrachromosomal > 10 Mbp	intrachromosomal > 10 Mbp	rDup
cis	BRCA1	qrppos	interchromosomal	interchromosomal	rDup
cis	BRCA1	qrppos	interchromosomal	interchromosomal	rDup
cis	BRCA1	qrppos	interchromosomal	interchromosomal	rDup
trans	BRCA1	qrppos	interchromosomal	interchromosomal	rDup
trans	BRCA1	qrpmix	interchromosomal	interchromosomal	rDelDup
cis	BRCA1	qrppos	interchromosomal	interchromosomal	rDup
cis	BRCA1	qrppos	interchromosomal	interchromosomal	rDup
cis	BRCA1	qrpmix	interchromosomal	interchromosomal	rDelDup
cis	BRCA1	qrppos	interchromosomal	interchromosomal	rDup
cis	BRCA1	qrppos	interchromosomal	interchromosomal	rDup
cis	BRCA1	qrppos	interchromosomal	interchromosomal	rDup
trans	BRCA1	qrpmix	interchromosomal	interchromosomal	rDelDup
cis	BRCA1	qrppos	interchromosomal	interchromosomal	rDup
cis	BRCA1	qrppos	interchromosomal	interchromosomal	rDup
trans	BRCA1	qrpmix	intrachromosomal > 10 Mbp	intrachromosomal > 10 Mbp	rDelDup
cis	BRCA1	qrppos	interchromosomal	interchromosomal	rDup
trans	BRCA1	qrpmix	interchromosomal	interchromosomal	rDelDup
cis	BRCA1	qrppos	interchromosomal	interchromosomal	rDup
cis	BRCA1	qrppos	intrachromosomal < 10 Mbp	intrachromosomal < 10 Mbp	rDup
trans	BRCA1	qrppos	intrachromosomal > 10 Mbp	intrachromosomal > 10 Mbp	rDup
trans	BRCA1	qrpmix	intrachromosomal < 10 Mbp	intrachromosomal < 10 Mbp	rDelDup
trans	BRCA1	qrpmix	intrachromosomal > 10 Mbp	intrachromosomal > 10 Mbp	rDelDup
trans	BRCA1	qrpmix	intrachromosomal > 10 Mbp	intrachromosomal > 10 Mbp	rDelDup
cis	BRCA1	qrpmix	intrachromosomal < 10 Mbp	intrachromosomal < 10 Mbp	rDelDup
trans	BRCA1	qrpmix	intrachromosomal > 10 Mbp	intrachromosomal > 10 Mbp	rDelDup
cis	BRCA1	qrpmix	interchromosomal	interchromosomal	rDelDup
cis	BRCA1	qrpmix	interchromosomal	interchromosomal	rDelDup
trans	BRCA1	qrppos	interchromosomal	interchromosomal	rDup
trans	BRCA1	qrpmix	interchromosomal	interchromosomal	rDelDup
trans	BRCA1	qrppos	interchromosomal	interchromosomal	rDup
trans	BRCA1	qrpmix	intrachromosomal > 10 Mbp	intrachromosomal > 10 Mbp	rDelDup
cis	BRCA1	qrpmix	interchromosomal	interchromosomal	rDelDup
cis	BRCA1	qrppos	interchromosomal	interchromosomal	rDup
cis	BRCA1	qrppos	interchromosomal	interchromosomal	rDup
trans	BRCA1	qrpmix	intrachromosomal < 10 Mbp	intrachromosomal < 10 Mbp	rDelDup
trans	BRCA1	qrppos	interchromosomal	interchromosomal	rDup
trans	BRCA1	qrppos	interchromosomal	interchromosomal	rDup
cis	BRCA1	qrppos	interchromosomal	interchromosomal	rDup
cis	BRCA1	qrppos	interchromosomal	interchromosomal	rDup
cis	BRCA1	qrppos	interchromosomal	interchromosomal	rDup
cis	BRCA1	qrppos	interchromosomal	interchromosomal	rDup
cis	BRCA1	qrppos	interchromosomal	interchromosomal	rDup
cis	BRCA1	qrppos	interchromosomal	interchromosomal	rDup
cis	BRCA1	qrpmix	interchromosomal	interchromosomal	rDelDup
trans	BRCA1	qrppos	interchromosomal	interchromosomal	rDup
trans	BRCA1	qrpmix	interchromosomal	interchromosomal	rDelDup
cis	BRCA1	qrppos	interchromosomal	interchromosomal	rDup
trans	BRCA1	qrpmix	intrachromosomal > 10 Mbp	intrachromosomal > 10 Mbp	rDelDup
cis	BRCA1	qrpmix	intrachromosomal > 10 Mbp	intrachromosomal > 10 Mbp	rDelDup
trans	BRCA1	qrpmix	interchromosomal	interchromosomal	rDelDup
trans	BRCA1	qrppos	interchromosomal	interchromosomal	rDup
trans	BRCA1	qrpmix	intrachromosomal > 10 Mbp	intrachromosomal > 10 Mbp	rDelDup
cis	BRCA1	qrppos	interchromosomal	interchromosomal	rDup
cis	BRCA1	qrppos	intrachromosomal > 10 Mbp	intrachromosomal > 10 Mbp	rDup
cis	BRCA1	qrppos	interchromosomal	interchromosomal	rDup
cis	BRCA1	qrppos	interchromosomal	interchromosomal	rDup
trans	BRCA1	qrpmix	intrachromosomal > 10 Mbp	intrachromosomal > 10 Mbp	rDelDup
cis	BRCA1	qrpmix	intrachromosomal < 10 Mbp	intrachromosomal < 10 Mbp	rDelDup
trans	BRCA1	qrpmix	interchromosomal	interchromosomal	rDelDup
cis	BRCA1	qrppos	interchromosomal	interchromosomal	rDup
trans	BRCA1	qrppos	interchromosomal	interchromosomal	rDup
cis	BRCA1	qrppos	interchromosomal	interchromosomal	rDup
trans	BRCA1	qrppos	interchromosomal	interchromosomal	rDup
cis	BRCA1	qrppos	interchromosomal	interchromosomal	rDup
cis	BRCA1	qrpmix	interchromosomal	interchromosomal	rDelDup
cis	BRCA1	qrppos	interchromosomal	interchromosomal	rDup
trans	BRCA1	qrppos	interchromosomal	interchromosomal	rDup
cis	BRCA1	qrpmix	interchromosomal	interchromosomal	rDelDup
trans	BRCA1	qrppos	interchromosomal	interchromosomal	rDup
cis	BRCA1	qrppos	interchromosomal	interchromosomal	rDup
trans	BRCA1	qrppos	interchromosomal	interchromosomal	rDup
trans	BRCA1	qrpmix	intrachromosomal > 10 Mbp	intrachromosomal > 10 Mbp	rDelDup

## Sheet: F2D_BRCA2
phase	genotype	type	intergap	intergap_levels	type_level
cis	BRCA2	qrpmix	interchromosomal	interchromosomal	rDelDup
cis	BRCA2	qrpmix	interchromosomal	interchromosomal	rDelDup
trans	BRCA2	qrpmin	interchromosomal	interchromosomal	rDel
trans	BRCA2	qrpmin	interchromosomal	interchromosomal	rDel
cis	BRCA2	qrpmix	interchromosomal	interchromosomal	rDelDup
trans	BRCA2	qrpmin	interchromosomal	interchromosomal	rDel
trans	BRCA2	qrpmix	intrachromosomal > 10 Mbp	intrachromosomal > 10 Mbp	rDelDup
trans	BRCA2	qrpmin	intrachromosomal < 10 Mbp	intrachromosomal < 10 Mbp	rDel
trans	BRCA2	qrpmix	intrachromosomal > 10 Mbp	intrachromosomal > 10 Mbp	rDelDup
trans	BRCA2	qrpmin	intrachromosomal < 10 Mbp	intrachromosomal < 10 Mbp	rDel
trans	BRCA2	qrpmin	interchromosomal	interchromosomal	rDel
trans	BRCA2	qrpmin	intrachromosomal > 10 Mbp	intrachromosomal > 10 Mbp	rDel
trans	BRCA2	qrpmix	interchromosomal	interchromosomal	rDelDup
trans	BRCA2	qrpmin	intrachromosomal > 10 Mbp	intrachromosomal > 10 Mbp	rDel
trans	BRCA2	qrpmin	interchromosomal	interchromosomal	rDel
trans	BRCA2	qrpmin	interchromosomal	interchromosomal	rDel
trans	BRCA2	qrpmin	intrachromosomal < 10 Mbp	intrachromosomal < 10 Mbp	rDel
trans	BRCA2	qrpmin	interchromosomal	interchromosomal	rDel
cis	BRCA2	qrpmix	intrachromosomal > 10 Mbp	intrachromosomal > 10 Mbp	rDelDup
trans	BRCA2	qrpmin	intrachromosomal < 10 Mbp	intrachromosomal < 10 Mbp	rDel
trans	BRCA2	qrpmin	interchromosomal	interchromosomal	rDel
cis	BRCA2	qrpmix	interchromosomal	interchromosomal	rDelDup
cis	BRCA2	qrpmix	intrachromosomal < 10 Mbp	intrachromosomal < 10 Mbp	rDelDup
trans	BRCA2	qrpmin	intrachromosomal < 10 Mbp	intrachromosomal < 10 Mbp	rDel
trans	BRCA2	qrpmin	interchromosomal	interchromosomal	rDel
cis	BRCA2	qrpmix	interchromosomal	interchromosomal	rDelDup
trans	BRCA2	qrpmin	interchromosomal	interchromosomal	rDel
trans	BRCA2	qrpmin	interchromosomal	interchromosomal	rDel
trans	BRCA2	qrpmin	interchromosomal	interchromosomal	rDel
cis	BRCA2	qrpmix	interchromosomal	interchromosomal	rDelDup
trans	BRCA2	qrpmin	interchromosomal	interchromosomal	rDel
