# Supplementary material for: Long-molecule scars of backup DNA repair in BRCA1- and BRCA2-deficient cancers
Source: Nature. 2023 Aug 16;621(7977):129–37. doi: 10.1038/s41586-023-06461-2 (PMC10482687; doi:10.1038/s41586-023-06461-2)
Supplement: Supplementary file 7 — Source Data Fig. 5 [file 41586_2023_6461_MOESM7_ESM.xlsx]

## Sheet: F5A_ROC
threshold	specificity	sensitivity	name
Inf	1	0	hrd_only
0.935	1	0.00757576	hrd_only
0.9265	1	0.0151515	hrd_only
0.917	1	0.0227273	hrd_only
0.9045	1	0.030303	hrd_only
0.894	1	0.0378788	hrd_only
0.878	1	0.0454546	hrd_only
0.8465	1	0.0530303	hrd_only
0.817	0.999456	0.0530303	hrd_only
0.789	0.999456	0.0606061	hrd_only
0.7595	0.999456	0.0681818	hrd_only
0.743	0.998912	0.0681818	hrd_only
0.7355	0.998368	0.0681818	hrd_only
0.7235	0.998368	0.0757576	hrd_only
0.711	0.997824	0.0757576	hrd_only
0.689	0.997824	0.0833333	hrd_only
0.641	0.99728	0.0833333	hrd_only
0.608	0.99728	0.0909091	hrd_only
0.586	0.99728	0.0984848	hrd_only
0.5585	0.99728	0.106061	hrd_only
0.548	0.99728	0.113636	hrd_only
0.5355	0.99728	0.121212	hrd_only
0.5205	0.99728	0.128788	hrd_only
0.504	0.99728	0.136364	hrd_only
0.4885	0.99728	0.143939	hrd_only
0.4775	0.996736	0.151515	hrd_only
0.466	0.996736	0.159091	hrd_only
0.459	0.995647	0.159091	hrd_only
0.451	0.995103	0.159091	hrd_only
0.445	0.994559	0.159091	hrd_only
0.4395	0.994559	0.166667	hrd_only
0.4335	0.994015	0.166667	hrd_only
0.4215	0.993471	0.166667	hrd_only
0.406	0.992927	0.166667	hrd_only
0.3855	0.992927	0.174242	hrd_only
0.369	0.992383	0.174242	hrd_only
0.367	0.991839	0.174242	hrd_only
0.3625	0.990751	0.174242	hrd_only
0.358	0.990207	0.174242	hrd_only
0.356	0.990207	0.189394	hrd_only
0.349	0.989663	0.189394	hrd_only
0.3355	0.989119	0.189394	hrd_only
0.327	0.988575	0.189394	hrd_only
0.3215	0.98803	0.189394	hrd_only
0.3155	0.987486	0.19697	hrd_only
0.313	0.986398	0.19697	hrd_only
0.3055	0.985854	0.19697	hrd_only
0.2945	0.98531	0.19697	hrd_only
0.2845	0.98531	0.204545	hrd_only
0.269	0.984766	0.204545	hrd_only
0.2545	0.984222	0.204545	hrd_only
0.2495	0.983678	0.204545	hrd_only
0.2455	0.982046	0.204545	hrd_only
0.2275	0.980413	0.204545	hrd_only
0.207	0.979869	0.204545	hrd_only
0.1955	0.979869	0.212121	hrd_only
0.187	0.979869	0.219697	hrd_only
0.182	0.979325	0.219697	hrd_only
0.178	0.978237	0.227273	hrd_only
0.1735	0.978237	0.234848	hrd_only
0.17	0.977693	0.234848	hrd_only
0.166	0.977149	0.234848	hrd_only
0.1605	0.976605	0.234848	hrd_only
0.1565	0.976061	0.242424	hrd_only
0.1545	0.975517	0.242424	hrd_only
0.1455	0.974429	0.242424	hrd_only
0.136	0.973885	0.242424	hrd_only
0.133	0.973341	0.242424	hrd_only
0.13	0.972252	0.242424	hrd_only
0.1285	0.971708	0.242424	hrd_only
0.126	0.971164	0.242424	hrd_only
0.123	0.97062	0.242424	hrd_only
0.1175	0.970076	0.242424	hrd_only
0.1125	0.969532	0.242424	hrd_only
0.1025	0.968988	0.242424	hrd_only
0.0915	0.967356	0.25	hrd_only
0.0895	0.966812	0.25	hrd_only
0.0865	0.966268	0.25	hrd_only
0.0825	0.96518	0.272727	hrd_only
0.076	0.964091	0.272727	hrd_only
0.0705	0.963547	0.280303	hrd_only
0.068	0.963003	0.280303	hrd_only
0.0645	0.962459	0.280303	hrd_only
0.0625	0.962459	0.287879	hrd_only
0.0615	0.961915	0.287879	hrd_only
0.06	0.961915	0.295455	hrd_only
0.058	0.961371	0.295455	hrd_only
0.055	0.960827	0.295455	hrd_only
0.052	0.960827	0.30303	hrd_only
0.05	0.960283	0.30303	hrd_only
0.0485	0.959739	0.30303	hrd_only
0.0465	0.959195	0.30303	hrd_only
0.044	0.957563	0.30303	hrd_only
0.042	0.954842	0.310606	hrd_only
0.0405	0.953754	0.318182	hrd_only
0.0395	0.952666	0.318182	hrd_only
0.0385	0.951578	0.318182	hrd_only
0.037	0.951034	0.318182	hrd_only
0.0355	0.949402	0.333333	hrd_only
0.0345	0.948857	0.333333	hrd_only
0.033	0.948313	0.340909	hrd_only
0.0315	0.947769	0.340909	hrd_only
0.0295	0.946681	0.340909	hrd_only
0.0275	0.943417	0.340909	hrd_only
0.0265	0.94124	0.340909	hrd_only
0.0255	0.94124	0.348485	hrd_only
0.024	0.940696	0.356061	hrd_only
0.0225	0.939608	0.356061	hrd_only
0.0215	0.937976	0.356061	hrd_only
0.02	0.933079	0.356061	hrd_only
0.0185	0.930903	0.356061	hrd_only
0.0175	0.927095	0.356061	hrd_only
0.0165	0.925462	0.363636	hrd_only
0.0155	0.922198	0.363636	hrd_only
0.0145	0.916757	0.363636	hrd_only
0.0135	0.915125	0.371212	hrd_only
0.0125	0.911861	0.386364	hrd_only
0.0115	0.907508	0.401515	hrd_only
0.0105	0.905876	0.409091	hrd_only
0.0095	0.904244	0.416667	hrd_only
0.0085	0.902612	0.416667	hrd_only
0.0075	0.896627	0.424242	hrd_only
0.0065	0.890642	0.431818	hrd_only
0.0055	0.881937	0.462121	hrd_only
0.0045	0.87704	0.507576	hrd_only
0.0035	0.87432	0.522727	hrd_only
0.0025	0.868879	0.530303	hrd_only
0.0015	0.857998	0.545455	hrd_only
0.0005	0.83025	0.590909	hrd_only
#NAME?	0	1	hrd_only
Inf	1	0	hrd_kh
0.8335	1	0.00757576	hrd_kh
0.813	1	0.0151515	hrd_kh
0.801	0.999456	0.0151515	hrd_kh
0.7965	0.998912	0.0151515	hrd_kh
0.793	0.998912	0.030303	hrd_kh
0.79	0.998912	0.0378788	hrd_kh
0.7835	0.998912	0.0454546	hrd_kh
0.772	0.998368	0.0454546	hrd_kh
0.7625	0.997824	0.0454546	hrd_kh
0.7595	0.997824	0.0530303	hrd_kh
0.756	0.99728	0.0530303	hrd_kh
0.752	0.99728	0.0606061	hrd_kh
0.7505	0.99728	0.0681818	hrd_kh
0.748	0.99728	0.0757576	hrd_kh
0.7435	0.99728	0.0833333	hrd_kh
0.7405	0.99728	0.0909091	hrd_kh
0.7385	0.996736	0.0909091	hrd_kh
0.734	0.996736	0.0984848	hrd_kh
0.7285	0.996192	0.0984848	hrd_kh
0.723	0.996192	0.106061	hrd_kh
0.7155	0.996192	0.113636	hrd_kh
0.7095	0.996192	0.121212	hrd_kh
0.705	0.996192	0.128788	hrd_kh
0.698	0.996192	0.143939	hrd_kh
0.683	0.996192	0.151515	hrd_kh
0.671	0.996192	0.159091	hrd_kh
0.665	0.996192	0.166667	hrd_kh
0.6575	0.996192	0.174242	hrd_kh
0.6525	0.996192	0.181818	hrd_kh
0.649	0.996192	0.189394	hrd_kh
0.6455	0.996192	0.19697	hrd_kh
0.6375	0.996192	0.204545	hrd_kh
0.6315	0.996192	0.212121	hrd_kh
0.6245	0.995647	0.212121	hrd_kh
0.617	0.995647	0.219697	hrd_kh
0.612	0.995647	0.227273	hrd_kh
0.6075	0.995647	0.234848	hrd_kh
0.6055	0.995103	0.234848	hrd_kh
0.6015	0.995103	0.242424	hrd_kh
0.597	0.995103	0.25	hrd_kh
0.594	0.995103	0.265152	hrd_kh
0.5925	0.994559	0.265152	hrd_kh
0.5845	0.994559	0.272727	hrd_kh
0.5765	0.994559	0.280303	hrd_kh
0.574	0.994559	0.287879	hrd_kh
0.5705	0.994559	0.295455	hrd_kh
0.5665	0.994015	0.295455	hrd_kh
0.56	0.994015	0.30303	hrd_kh
0.5545	0.994015	0.310606	hrd_kh
0.5525	0.994015	0.318182	hrd_kh
0.5515	0.994015	0.325758	hrd_kh
0.547	0.993471	0.333333	hrd_kh
0.541	0.992927	0.340909	hrd_kh
0.5345	0.992383	0.348485	hrd_kh
0.5275	0.992383	0.356061	hrd_kh
0.524	0.992383	0.363636	hrd_kh
0.521	0.992383	0.371212	hrd_kh
0.5135	0.992383	0.378788	hrd_kh
0.507	0.991839	0.378788	hrd_kh
0.505	0.991295	0.378788	hrd_kh
0.4985	0.990751	0.393939	hrd_kh
0.489	0.990751	0.401515	hrd_kh
0.4845	0.990207	0.401515	hrd_kh
0.482	0.990207	0.409091	hrd_kh
0.477	0.990207	0.416667	hrd_kh
0.4735	0.989663	0.416667	hrd_kh
0.4725	0.989663	0.424242	hrd_kh
0.47	0.989119	0.424242	hrd_kh
0.4675	0.988575	0.424242	hrd_kh
0.4655	0.98803	0.424242	hrd_kh
0.463	0.987486	0.424242	hrd_kh
0.4615	0.986942	0.424242	hrd_kh
0.46	0.986398	0.424242	hrd_kh
0.4575	0.986398	0.431818	hrd_kh
0.453	0.986398	0.439394	hrd_kh
0.449	0.985854	0.439394	hrd_kh
0.447	0.985854	0.44697	hrd_kh
0.445	0.98531	0.44697	hrd_kh
0.4415	0.98531	0.462121	hrd_kh
0.437	0.98531	0.469697	hrd_kh
0.4315	0.984222	0.469697	hrd_kh
0.4265	0.983678	0.469697	hrd_kh
0.424	0.983678	0.477273	hrd_kh
0.42	0.983134	0.477273	hrd_kh
0.416	0.98259	0.477273	hrd_kh
0.414	0.982046	0.484848	hrd_kh
0.4105	0.981502	0.484848	hrd_kh
0.405	0.980958	0.484848	hrd_kh
0.4015	0.980413	0.484848	hrd_kh
0.3995	0.979869	0.484848	hrd_kh
0.397	0.979325	0.484848	hrd_kh
0.3955	0.979325	0.492424	hrd_kh
0.394	0.978781	0.492424	hrd_kh
0.392	0.978237	0.492424	hrd_kh
0.39	0.978237	0.5	hrd_kh
0.386	0.978237	0.507576	hrd_kh
0.3825	0.977693	0.507576	hrd_kh
0.3815	0.977693	0.522727	hrd_kh
0.3795	0.977693	0.530303	hrd_kh
0.3775	0.977149	0.530303	hrd_kh
0.376	0.976605	0.530303	hrd_kh
0.374	0.976605	0.537879	hrd_kh
0.3725	0.976605	0.545455	hrd_kh
0.3715	0.976061	0.55303	hrd_kh
0.3705	0.976061	0.560606	hrd_kh
0.368	0.975517	0.560606	hrd_kh
0.365	0.975517	0.568182	hrd_kh
0.3635	0.974973	0.568182	hrd_kh
0.3595	0.973885	0.568182	hrd_kh
0.3515	0.973341	0.568182	hrd_kh
0.346	0.972797	0.568182	hrd_kh
0.3445	0.972252	0.568182	hrd_kh
0.343	0.971708	0.568182	hrd_kh
0.34	0.971164	0.568182	hrd_kh
0.337	0.97062	0.568182	hrd_kh
0.3355	0.970076	0.568182	hrd_kh
0.334	0.969532	0.568182	hrd_kh
0.3325	0.969532	0.575758	hrd_kh
0.3315	0.968444	0.575758	hrd_kh
0.33	0.9679	0.575758	hrd_kh
0.3285	0.967356	0.575758	hrd_kh
0.3275	0.967356	0.583333	hrd_kh
0.3265	0.966812	0.583333	hrd_kh
0.324	0.966268	0.583333	hrd_kh
0.321	0.965724	0.583333	hrd_kh
0.3195	0.965724	0.590909	hrd_kh
0.3185	0.96518	0.598485	hrd_kh
0.316	0.964635	0.598485	hrd_kh
0.3135	0.964091	0.598485	hrd_kh
0.312	0.963547	0.598485	hrd_kh
0.3105	0.962459	0.598485	hrd_kh
0.309	0.962459	0.606061	hrd_kh
0.3075	0.961915	0.606061	hrd_kh
0.306	0.961371	0.606061	hrd_kh
0.3045	0.961371	0.613636	hrd_kh
0.303	0.961371	0.628788	hrd_kh
0.301	0.961371	0.636364	hrd_kh
0.2995	0.959195	0.636364	hrd_kh
0.2985	0.959195	0.643939	hrd_kh
0.2975	0.958107	0.643939	hrd_kh
0.296	0.957563	0.643939	hrd_kh
0.294	0.957563	0.651515	hrd_kh
0.2925	0.957018	0.651515	hrd_kh
0.2915	0.956474	0.651515	hrd_kh
0.29	0.95593	0.651515	hrd_kh
0.288	0.955386	0.666667	hrd_kh
0.2865	0.954842	0.674242	hrd_kh
0.2855	0.954298	0.674242	hrd_kh
0.2845	0.953754	0.674242	hrd_kh
0.2835	0.95321	0.674242	hrd_kh
0.2825	0.952666	0.674242	hrd_kh
0.2805	0.952666	0.681818	hrd_kh
0.277	0.951578	0.681818	hrd_kh
0.2745	0.951034	0.681818	hrd_kh
0.273	0.949946	0.689394	hrd_kh
0.2705	0.948857	0.689394	hrd_kh
0.2675	0.948857	0.69697	hrd_kh
0.2655	0.947769	0.69697	hrd_kh
0.263	0.947225	0.69697	hrd_kh
0.2595	0.945593	0.69697	hrd_kh
0.2575	0.944505	0.69697	hrd_kh
0.256	0.943417	0.69697	hrd_kh
0.2545	0.943417	0.704545	hrd_kh
0.253	0.942329	0.704545	hrd_kh
0.249	0.94124	0.704545	hrd_kh
0.245	0.940696	0.704545	hrd_kh
0.2435	0.940152	0.712121	hrd_kh
0.2425	0.939064	0.712121	hrd_kh
0.2415	0.937976	0.712121	hrd_kh
0.24	0.936888	0.712121	hrd_kh
0.2385	0.936344	0.719697	hrd_kh
0.2375	0.9358	0.719697	hrd_kh
0.2365	0.935256	0.719697	hrd_kh
0.234	0.934712	0.719697	hrd_kh
0.231	0.934168	0.727273	hrd_kh
0.2295	0.933624	0.727273	hrd_kh
0.2285	0.933079	0.727273	hrd_kh
0.2275	0.932535	0.727273	hrd_kh
0.2265	0.930903	0.727273	hrd_kh
0.2255	0.929815	0.727273	hrd_kh
0.2245	0.929271	0.727273	hrd_kh
0.223	0.927639	0.727273	hrd_kh
0.2215	0.926007	0.727273	hrd_kh
0.2195	0.925462	0.727273	hrd_kh
0.2165	0.925462	0.734848	hrd_kh
0.2145	0.924374	0.734848	hrd_kh
0.2135	0.924374	0.742424	hrd_kh
0.212	0.923286	0.742424	hrd_kh
0.2105	0.920566	0.75	hrd_kh
0.2095	0.91839	0.75	hrd_kh
0.2085	0.917301	0.75	hrd_kh
0.207	0.916757	0.75	hrd_kh
0.2055	0.916213	0.75	hrd_kh
0.2045	0.914581	0.757576	hrd_kh
0.203	0.912949	0.765152	hrd_kh
0.2015	0.912949	0.772727	hrd_kh
0.2005	0.911861	0.772727	hrd_kh
0.199	0.910773	0.772727	hrd_kh
0.1975	0.906964	0.772727	hrd_kh
0.196	0.90642	0.772727	hrd_kh
0.194	0.904788	0.772727	hrd_kh
0.1925	0.903156	0.772727	hrd_kh
0.191	0.902612	0.772727	hrd_kh
0.189	0.902612	0.780303	hrd_kh
0.1875	0.901523	0.780303	hrd_kh
0.1865	0.900979	0.780303	hrd_kh
0.185	0.900435	0.780303	hrd_kh
0.1835	0.898803	0.780303	hrd_kh
0.1825	0.898259	0.780303	hrd_kh
0.1815	0.896627	0.780303	hrd_kh
0.1805	0.896083	0.780303	hrd_kh
0.179	0.894995	0.787879	hrd_kh
0.1755	0.89445	0.787879	hrd_kh
0.1725	0.893362	0.787879	hrd_kh
0.1715	0.892274	0.787879	hrd_kh
0.1705	0.891186	0.787879	hrd_kh
0.1695	0.890098	0.787879	hrd_kh
0.1685	0.889554	0.795455	hrd_kh
0.1675	0.88901	0.795455	hrd_kh
0.1665	0.887922	0.795455	hrd_kh
0.165	0.887378	0.80303	hrd_kh
0.163	0.886834	0.80303	hrd_kh
0.1605	0.885201	0.80303	hrd_kh
0.1585	0.883569	0.810606	hrd_kh
0.1575	0.883025	0.810606	hrd_kh
0.1565	0.881937	0.818182	hrd_kh
0.1555	0.881393	0.818182	hrd_kh
0.1545	0.880305	0.818182	hrd_kh
0.1535	0.879217	0.818182	hrd_kh
0.1525	0.878672	0.825758	hrd_kh
0.151	0.878128	0.825758	hrd_kh
0.1495	0.877584	0.825758	hrd_kh
0.1485	0.87704	0.825758	hrd_kh
0.147	0.876496	0.825758	hrd_kh
0.1455	0.874864	0.825758	hrd_kh
0.1445	0.873232	0.825758	hrd_kh
0.1435	0.8716	0.825758	hrd_kh
0.1425	0.871055	0.825758	hrd_kh
0.1415	0.869423	0.825758	hrd_kh
0.14	0.868879	0.825758	hrd_kh
0.1385	0.868335	0.825758	hrd_kh
0.1375	0.866703	0.833333	hrd_kh
0.1365	0.865615	0.840909	hrd_kh
0.1355	0.864527	0.840909	hrd_kh
0.1345	0.863439	0.840909	hrd_kh
0.1335	0.861806	0.840909	hrd_kh
0.1325	0.861262	0.840909	hrd_kh
0.1315	0.859086	0.840909	hrd_kh
0.1305	0.85691	0.840909	hrd_kh
0.1295	0.856366	0.840909	hrd_kh
0.1285	0.854189	0.840909	hrd_kh
0.1275	0.852557	0.840909	hrd_kh
0.1265	0.849293	0.840909	hrd_kh
0.1255	0.848749	0.840909	hrd_kh
0.1245	0.847661	0.840909	hrd_kh
0.1235	0.847116	0.840909	hrd_kh
0.122	0.846572	0.840909	hrd_kh
0.1205	0.845484	0.840909	hrd_kh
0.1195	0.84494	0.840909	hrd_kh
0.1185	0.843852	0.840909	hrd_kh
0.117	0.843308	0.848485	hrd_kh
0.1155	0.841676	0.848485	hrd_kh
0.114	0.840588	0.856061	hrd_kh
0.1125	0.836235	0.863636	hrd_kh
0.111	0.833515	0.863636	hrd_kh
0.1095	0.832427	0.863636	hrd_kh
0.1085	0.831338	0.863636	hrd_kh
0.1075	0.83025	0.863636	hrd_kh
0.106	0.828074	0.863636	hrd_kh
0.1045	0.82753	0.863636	hrd_kh
0.1035	0.825898	0.863636	hrd_kh
0.1025	0.824266	0.863636	hrd_kh
0.1015	0.822089	0.871212	hrd_kh
0.1005	0.821001	0.871212	hrd_kh
0.0985	0.819913	0.871212	hrd_kh
0.0965	0.818825	0.871212	hrd_kh
0.0955	0.816649	0.878788	hrd_kh
0.0945	0.815016	0.878788	hrd_kh
0.0935	0.813928	0.878788	hrd_kh
0.0925	0.813384	0.878788	hrd_kh
0.0915	0.81284	0.878788	hrd_kh
0.0905	0.811752	0.878788	hrd_kh
0.0895	0.809576	0.886364	hrd_kh
0.0885	0.809032	0.893939	hrd_kh
0.0875	0.807399	0.893939	hrd_kh
0.0865	0.806311	0.893939	hrd_kh
0.0855	0.805223	0.893939	hrd_kh
0.0845	0.804135	0.893939	hrd_kh
0.0835	0.803047	0.893939	hrd_kh
0.0825	0.801415	0.893939	hrd_kh
0.0815	0.798694	0.893939	hrd_kh
0.0805	0.797606	0.893939	hrd_kh
0.0795	0.797062	0.893939	hrd_kh
0.0785	0.794886	0.893939	hrd_kh
0.0775	0.793798	0.893939	hrd_kh
0.0765	0.791077	0.901515	hrd_kh
0.0755	0.790533	0.901515	hrd_kh
0.0745	0.789989	0.909091	hrd_kh
0.0735	0.788901	0.909091	hrd_kh
0.0725	0.787269	0.909091	hrd_kh
0.0715	0.785092	0.909091	hrd_kh
0.0705	0.782916	0.909091	hrd_kh
0.0695	0.781828	0.909091	hrd_kh
0.0685	0.779652	0.909091	hrd_kh
0.0675	0.776387	0.916667	hrd_kh
0.0665	0.773667	0.916667	hrd_kh
0.0655	0.771491	0.916667	hrd_kh
0.0645	0.769314	0.916667	hrd_kh
0.0635	0.766594	0.916667	hrd_kh
0.0625	0.763874	0.916667	hrd_kh
0.0615	0.762786	0.916667	hrd_kh
0.0605	0.761153	0.916667	hrd_kh
0.0595	0.757889	0.916667	hrd_kh
0.0585	0.756257	0.916667	hrd_kh
0.0575	0.754081	0.916667	hrd_kh
0.0565	0.75136	0.916667	hrd_kh
0.0555	0.749184	0.916667	hrd_kh
0.0545	0.748096	0.916667	hrd_kh
0.0535	0.747008	0.916667	hrd_kh
0.0525	0.744831	0.916667	hrd_kh
0.0515	0.742655	0.916667	hrd_kh
0.0505	0.741023	0.916667	hrd_kh
0.0495	0.739391	0.916667	hrd_kh
0.0485	0.736126	0.916667	hrd_kh
0.0475	0.733406	0.916667	hrd_kh
0.0465	0.73123	0.916667	hrd_kh
0.0455	0.725245	0.924242	hrd_kh
0.0445	0.72198	0.924242	hrd_kh
0.0435	0.717084	0.924242	hrd_kh
0.0425	0.713275	0.924242	hrd_kh
0.0415	0.708379	0.924242	hrd_kh
0.0405	0.706746	0.924242	hrd_kh
0.0395	0.701306	0.924242	hrd_kh
0.0385	0.698041	0.924242	hrd_kh
0.0375	0.696953	0.924242	hrd_kh
0.0365	0.693689	0.924242	hrd_kh
0.0355	0.692057	0.931818	hrd_kh
0.0345	0.68988	0.931818	hrd_kh
0.0335	0.686072	0.931818	hrd_kh
0.0325	0.681719	0.931818	hrd_kh
0.0315	0.680087	0.931818	hrd_kh
0.0305	0.677911	0.931818	hrd_kh
0.0295	0.673014	0.931818	hrd_kh
0.0285	0.666485	0.931818	hrd_kh
0.0275	0.662133	0.931818	hrd_kh
0.0265	0.658868	0.931818	hrd_kh
0.0255	0.656148	0.931818	hrd_kh
0.0245	0.654516	0.931818	hrd_kh
0.0235	0.649619	0.931818	hrd_kh
0.0225	0.647443	0.931818	hrd_kh
0.0215	0.64309	0.931818	hrd_kh
0.0205	0.63765	0.939394	hrd_kh
0.0195	0.633297	0.939394	hrd_kh
0.0185	0.629489	0.94697	hrd_kh
0.0175	0.62296	0.94697	hrd_kh
0.0165	0.614255	0.94697	hrd_kh
0.0155	0.600653	0.954545	hrd_kh
0.0145	0.593036	0.954545	hrd_kh
0.0135	0.588139	0.954545	hrd_kh
0.0125	0.582699	0.954545	hrd_kh
0.0115	0.575626	0.954545	hrd_kh
0.0105	0.570729	0.954545	hrd_kh
0.0095	0.559304	0.954545	hrd_kh
0.0085	0.556039	0.962121	hrd_kh
0.0075	0.546246	0.962121	hrd_kh
0.0065	0.541349	0.962121	hrd_kh
0.0055	0.523395	0.962121	hrd_kh
0.0045	0.515778	0.962121	hrd_kh
0.0035	0.496736	0.962121	hrd_kh
0.0025	0.483678	0.969697	hrd_kh
0.0015	0.45593	0.969697	hrd_kh
0.0005	0.425462	0.977273	hrd_kh
#NAME?	0	1	hrd_kh
Inf	1	0	chord_only
0.8145	0.999456	0	chord_only
0.7815	0.999456	0.00757576	chord_only
0.7665	0.999456	0.0151515	chord_only
0.7475	0.999456	0.0227273	chord_only
0.7295	0.999456	0.030303	chord_only
0.7225	0.998912	0.030303	chord_only
0.646	0.998912	0.0378788	chord_only
0.5655	0.998912	0.0454546	chord_only
0.5515	0.998912	0.0530303	chord_only
0.5385	0.998368	0.0530303	chord_only
0.5305	0.998368	0.0606061	chord_only
0.529	0.998368	0.0681818	chord_only
0.5275	0.998368	0.0757576	chord_only
0.526	0.998368	0.0833333	chord_only
0.5205	0.998368	0.0909091	chord_only
0.5135	0.998368	0.0984848	chord_only
0.4995	0.998368	0.106061	chord_only
0.4845	0.998368	0.113636	chord_only
0.4775	0.998368	0.128788	chord_only
0.472	0.998368	0.136364	chord_only
0.4695	0.998368	0.143939	chord_only
0.466	0.998368	0.151515	chord_only
0.462	0.998368	0.159091	chord_only
0.4595	0.998368	0.166667	chord_only
0.454	0.998368	0.174242	chord_only
0.4465	0.998368	0.181818	chord_only
0.441	0.998368	0.189394	chord_only
0.4375	0.998368	0.19697	chord_only
0.435	0.998368	0.204545	chord_only
0.429	0.998368	0.212121	chord_only
0.4235	0.998368	0.219697	chord_only
0.421	0.998368	0.227273	chord_only
0.417	0.998368	0.234848	chord_only
0.4145	0.998368	0.242424	chord_only
0.4135	0.998368	0.25	chord_only
0.412	0.998368	0.257576	chord_only
0.4085	0.998368	0.265152	chord_only
0.4	0.998368	0.272727	chord_only
0.393	0.998368	0.280303	chord_only
0.3905	0.997824	0.280303	chord_only
0.385	0.99728	0.280303	chord_only
0.38	0.99728	0.295455	chord_only
0.3785	0.99728	0.30303	chord_only
0.372	0.99728	0.310606	chord_only
0.3635	0.99728	0.318182	chord_only
0.36	0.99728	0.325758	chord_only
0.3555	0.99728	0.333333	chord_only
0.3515	0.99728	0.340909	chord_only
0.3505	0.99728	0.348485	chord_only
0.349	0.996736	0.348485	chord_only
0.345	0.996736	0.356061	chord_only
0.3415	0.996736	0.371212	chord_only
0.338	0.996736	0.378788	chord_only
0.3335	0.996736	0.386364	chord_only
0.3305	0.996192	0.386364	chord_only
0.328	0.996192	0.393939	chord_only
0.3265	0.995647	0.393939	chord_only
0.3255	0.995647	0.416667	chord_only
0.3225	0.995647	0.424242	chord_only
0.3175	0.995647	0.431818	chord_only
0.3125	0.995647	0.44697	chord_only
0.309	0.995647	0.454545	chord_only
0.305	0.995647	0.462121	chord_only
0.3005	0.994559	0.462121	chord_only
0.298	0.994559	0.469697	chord_only
0.296	0.994015	0.469697	chord_only
0.291	0.994015	0.477273	chord_only
0.286	0.994015	0.484848	chord_only
0.2835	0.994015	0.492424	chord_only
0.2805	0.994015	0.507576	chord_only
0.278	0.994015	0.522727	chord_only
0.273	0.994015	0.530303	chord_only
0.2675	0.994015	0.537879	chord_only
0.2655	0.994015	0.545455	chord_only
0.2645	0.993471	0.545455	chord_only
0.263	0.992927	0.545455	chord_only
0.261	0.992927	0.55303	chord_only
0.2595	0.992927	0.560606	chord_only
0.258	0.992383	0.560606	chord_only
0.2555	0.992383	0.568182	chord_only
0.252	0.991839	0.575758	chord_only
0.2495	0.991295	0.575758	chord_only
0.2475	0.990751	0.575758	chord_only
0.2455	0.990207	0.575758	chord_only
0.2445	0.990207	0.583333	chord_only
0.2415	0.989663	0.583333	chord_only
0.238	0.989119	0.583333	chord_only
0.236	0.988575	0.583333	chord_only
0.233	0.98803	0.590909	chord_only
0.2305	0.986942	0.590909	chord_only
0.2295	0.986398	0.598485	chord_only
0.228	0.986398	0.613636	chord_only
0.226	0.985854	0.621212	chord_only
0.224	0.98531	0.621212	chord_only
0.2225	0.984766	0.621212	chord_only
0.2215	0.984222	0.621212	chord_only
0.2195	0.984222	0.628788	chord_only
0.217	0.983678	0.628788	chord_only
0.215	0.983678	0.636364	chord_only
0.213	0.983134	0.636364	chord_only
0.2115	0.983134	0.643939	chord_only
0.2105	0.98259	0.643939	chord_only
0.2085	0.982046	0.643939	chord_only
0.2065	0.982046	0.651515	chord_only
0.205	0.980958	0.651515	chord_only
0.2035	0.980413	0.651515	chord_only
0.2025	0.979325	0.651515	chord_only
0.201	0.977693	0.651515	chord_only
0.199	0.976061	0.651515	chord_only
0.1965	0.974429	0.651515	chord_only
0.1945	0.973885	0.651515	chord_only
0.1935	0.972797	0.651515	chord_only
0.192	0.972252	0.651515	chord_only
0.1905	0.971164	0.651515	chord_only
0.1885	0.970076	0.651515	chord_only
0.185	0.968988	0.651515	chord_only
0.1825	0.968444	0.651515	chord_only
0.1815	0.9679	0.651515	chord_only
0.1795	0.966812	0.651515	chord_only
0.1775	0.965724	0.651515	chord_only
0.176	0.964635	0.651515	chord_only
0.1735	0.964091	0.651515	chord_only
0.1715	0.963547	0.651515	chord_only
0.1705	0.963003	0.651515	chord_only
0.1685	0.962459	0.651515	chord_only
0.1665	0.961915	0.651515	chord_only
0.1655	0.961371	0.651515	chord_only
0.1645	0.960283	0.651515	chord_only
0.1635	0.959739	0.651515	chord_only
0.162	0.959195	0.659091	chord_only
0.16	0.957563	0.659091	chord_only
0.1585	0.956474	0.659091	chord_only
0.1575	0.954298	0.659091	chord_only
0.1565	0.953754	0.659091	chord_only
0.1555	0.952666	0.666667	chord_only
0.1545	0.951034	0.666667	chord_only
0.1535	0.949946	0.674242	chord_only
0.1525	0.948857	0.674242	chord_only
0.1515	0.946681	0.681818	chord_only
0.1505	0.945593	0.681818	chord_only
0.1495	0.945593	0.689394	chord_only
0.1485	0.945049	0.69697	chord_only
0.147	0.943961	0.69697	chord_only
0.1455	0.942329	0.69697	chord_only
0.1445	0.941785	0.69697	chord_only
0.1435	0.940152	0.69697	chord_only
0.1425	0.939608	0.704545	chord_only
0.1415	0.937432	0.704545	chord_only
0.1405	0.936344	0.712121	chord_only
0.1395	0.935256	0.719697	chord_only
0.1385	0.934168	0.719697	chord_only
0.1375	0.931991	0.719697	chord_only
0.1365	0.931447	0.719697	chord_only
0.1355	0.930903	0.719697	chord_only
0.1345	0.928727	0.734848	chord_only
0.1335	0.927095	0.734848	chord_only
0.1325	0.925462	0.734848	chord_only
0.1315	0.922742	0.734848	chord_only
0.1305	0.922198	0.742424	chord_only
0.1295	0.920022	0.742424	chord_only
0.1285	0.91839	0.742424	chord_only
0.1275	0.915669	0.742424	chord_only
0.1265	0.915125	0.75	chord_only
0.1255	0.914037	0.75	chord_only
0.1245	0.911317	0.757576	chord_only
0.1235	0.910229	0.765152	chord_only
0.1225	0.90914	0.765152	chord_only
0.1215	0.908052	0.765152	chord_only
0.1205	0.905876	0.772727	chord_only
0.1195	0.904788	0.772727	chord_only
0.1185	0.903156	0.772727	chord_only
0.1175	0.901523	0.772727	chord_only
0.116	0.899347	0.780303	chord_only
0.1145	0.897171	0.780303	chord_only
0.1135	0.89445	0.780303	chord_only
0.1125	0.89173	0.780303	chord_only
0.1115	0.888466	0.780303	chord_only
0.1105	0.886289	0.780303	chord_only
0.1095	0.883569	0.780303	chord_only
0.1085	0.880849	0.780303	chord_only
0.1075	0.878128	0.780303	chord_only
0.1065	0.872688	0.780303	chord_only
0.1055	0.871055	0.780303	chord_only
0.1045	0.868879	0.787879	chord_only
0.1035	0.865615	0.795455	chord_only
0.1025	0.863439	0.795455	chord_only
0.1015	0.861806	0.80303	chord_only
0.1005	0.860718	0.810606	chord_only
0.0995	0.859086	0.810606	chord_only
0.0985	0.856366	0.810606	chord_only
0.0975	0.853645	0.810606	chord_only
0.0965	0.849837	0.818182	chord_only
0.0955	0.847116	0.818182	chord_only
0.0945	0.84494	0.833333	chord_only
0.0935	0.842764	0.833333	chord_only
0.0925	0.837323	0.833333	chord_only
0.0915	0.833515	0.833333	chord_only
0.0905	0.830794	0.833333	chord_only
0.0895	0.82753	0.833333	chord_only
0.0885	0.824266	0.833333	chord_only
0.0875	0.821001	0.833333	chord_only
0.0865	0.816649	0.833333	chord_only
0.0855	0.811752	0.840909	chord_only
0.0845	0.809576	0.848485	chord_only
0.0835	0.804679	0.848485	chord_only
0.0825	0.803047	0.848485	chord_only
0.0815	0.801415	0.848485	chord_only
0.0805	0.797606	0.856061	chord_only
0.0795	0.79543	0.856061	chord_only
0.0785	0.791077	0.856061	chord_only
0.0775	0.784004	0.856061	chord_only
0.0765	0.781284	0.856061	chord_only
0.0755	0.775843	0.856061	chord_only
0.0745	0.767138	0.856061	chord_only
0.0735	0.764418	0.856061	chord_only
0.0725	0.759521	0.863636	chord_only
0.0715	0.755169	0.863636	chord_only
0.0705	0.752448	0.863636	chord_only
0.0695	0.748096	0.863636	chord_only
0.0685	0.741023	0.863636	chord_only
0.0675	0.73667	0.863636	chord_only
0.0665	0.729053	0.863636	chord_only
0.0655	0.724701	0.871212	chord_only
0.0645	0.720892	0.871212	chord_only
0.0635	0.717084	0.886364	chord_only
0.0625	0.709467	0.893939	chord_only
0.0615	0.70457	0.893939	chord_only
0.0605	0.700762	0.909091	chord_only
0.0595	0.687704	0.916667	chord_only
0.0585	0.681175	0.916667	chord_only
0.0575	0.677367	0.916667	chord_only
0.0565	0.673014	0.916667	chord_only
0.0555	0.666485	0.931818	chord_only
0.0545	0.658868	0.939394	chord_only
0.0535	0.651795	0.939394	chord_only
0.0525	0.646899	0.939394	chord_only
0.0515	0.638738	0.939394	chord_only
0.0505	0.632209	0.939394	chord_only
0.0495	0.627312	0.939394	chord_only
0.0485	0.619695	0.939394	chord_only
0.0475	0.609358	0.939394	chord_only
0.0465	0.597388	0.939394	chord_only
0.0455	0.583787	0.939394	chord_only
0.0445	0.57617	0.939394	chord_only
0.0435	0.567465	0.939394	chord_only
0.0425	0.554407	0.939394	chord_only
0.0415	0.546246	0.939394	chord_only
0.0405	0.53482	0.94697	chord_only
0.0395	0.526659	0.954545	chord_only
0.0385	0.513058	0.954545	chord_only
0.0375	0.500544	0.954545	chord_only
0.0365	0.489663	0.954545	chord_only
0.0355	0.477693	0.954545	chord_only
0.0345	0.463003	0.954545	chord_only
0.0335	0.454298	0.954545	chord_only
0.0325	0.446137	0.962121	chord_only
0.0315	0.434712	0.962121	chord_only
0.0305	0.426551	0.969697	chord_only
0.0295	0.411861	0.969697	chord_only
0.0285	0.398259	0.977273	chord_only
0.0275	0.386289	0.977273	chord_only
0.0265	0.375408	0.977273	chord_only
0.0255	0.36235	0.977273	chord_only
0.0245	0.353645	0.977273	chord_only
0.0235	0.34222	0.977273	chord_only
0.0225	0.326442	0.977273	chord_only
0.0215	0.31556	0.977273	chord_only
0.0205	0.300871	0.977273	chord_only
0.0195	0.287269	0.977273	chord_only
0.0185	0.276387	0.977273	chord_only
0.0175	0.263874	0.977273	chord_only
0.0165	0.247552	0.977273	chord_only
0.0155	0.232862	0.977273	chord_only
0.0145	0.21654	0.977273	chord_only
0.0135	0.203482	0.977273	chord_only
0.0125	0.189336	0.984848	chord_only
0.0115	0.173558	0.984848	chord_only
0.0105	0.161589	0.984848	chord_only
0.0095	0.142546	0.984848	chord_only
0.0085	0.131121	0.984848	chord_only
0.0075	0.118063	0.992424	chord_only
0.0065	0.107182	1	chord_only
0.0055	0.0963003	1	chord_only
0.0045	0.0816105	1	chord_only
0.0035	0.0718172	1	chord_only
0.0025	0.0587595	1	chord_only
0.0015	0.0500544	1	chord_only
0.0005	0.0435256	1	chord_only
#NAME?	0	1	chord_only
Inf	1	0	chord_kh
0.7685	0.999456	0	chord_kh
0.753	0.999456	0.00757576	chord_kh
0.745	0.998912	0.00757576	chord_kh
0.733	0.998912	0.0151515	chord_kh
0.7135	0.998912	0.0227273	chord_kh
0.694	0.998912	0.0378788	chord_kh
0.6865	0.998912	0.0454546	chord_kh
0.683	0.998912	0.0530303	chord_kh
0.6795	0.998912	0.0606061	chord_kh
0.665	0.998912	0.0681818	chord_kh
0.6445	0.998368	0.0681818	chord_kh
0.6375	0.998368	0.0757576	chord_kh
0.6365	0.998368	0.0833333	chord_kh
0.635	0.998368	0.0909091	chord_kh
0.6335	0.998368	0.0984848	chord_kh
0.6265	0.998368	0.106061	chord_kh
0.6135	0.998368	0.113636	chord_kh
0.605	0.998368	0.128788	chord_kh
0.5955	0.998368	0.136364	chord_kh
0.582	0.998368	0.143939	chord_kh
0.5705	0.998368	0.151515	chord_kh
0.5615	0.998368	0.159091	chord_kh
0.5555	0.998368	0.166667	chord_kh
0.55	0.998368	0.174242	chord_kh
0.542	0.998368	0.181818	chord_kh
0.5355	0.998368	0.189394	chord_kh
0.5335	0.998368	0.204545	chord_kh
0.53	0.998368	0.212121	chord_kh
0.5245	0.998368	0.219697	chord_kh
0.5195	0.998368	0.227273	chord_kh
0.511	0.998368	0.234848	chord_kh
0.503	0.998368	0.242424	chord_kh
0.5	0.998368	0.25	chord_kh
0.4975	0.998368	0.265152	chord_kh
0.4955	0.998368	0.272727	chord_kh
0.4925	0.998368	0.280303	chord_kh
0.489	0.998368	0.287879	chord_kh
0.487	0.998368	0.30303	chord_kh
0.485	0.997824	0.30303	chord_kh
0.4835	0.997824	0.310606	chord_kh
0.482	0.997824	0.318182	chord_kh
0.4805	0.997824	0.325758	chord_kh
0.474	0.99728	0.325758	chord_kh
0.4665	0.99728	0.333333	chord_kh
0.464	0.996736	0.333333	chord_kh
0.461	0.996736	0.348485	chord_kh
0.4565	0.996736	0.356061	chord_kh
0.453	0.996736	0.363636	chord_kh
0.45	0.996736	0.371212	chord_kh
0.447	0.996736	0.378788	chord_kh
0.4435	0.996736	0.386364	chord_kh
0.439	0.996736	0.409091	chord_kh
0.4365	0.996736	0.416667	chord_kh
0.4335	0.996736	0.424242	chord_kh
0.43	0.996736	0.431818	chord_kh
0.4265	0.996736	0.439394	chord_kh
0.4185	0.996736	0.44697	chord_kh
0.4115	0.996736	0.454545	chord_kh
0.408	0.996736	0.462121	chord_kh
0.4035	0.996736	0.477273	chord_kh
0.4	0.996192	0.477273	chord_kh
0.3975	0.996192	0.484848	chord_kh
0.3935	0.996192	0.492424	chord_kh
0.3885	0.996192	0.5	chord_kh
0.3855	0.996192	0.507576	chord_kh
0.383	0.995647	0.507576	chord_kh
0.379	0.995647	0.522727	chord_kh
0.3745	0.995647	0.530303	chord_kh
0.3715	0.995103	0.530303	chord_kh
0.369	0.995103	0.537879	chord_kh
0.3665	0.994559	0.537879	chord_kh
0.3655	0.994015	0.545455	chord_kh
0.364	0.993471	0.545455	chord_kh
0.362	0.993471	0.55303	chord_kh
0.3605	0.993471	0.560606	chord_kh
0.359	0.993471	0.568182	chord_kh
0.3565	0.992927	0.568182	chord_kh
0.3495	0.992927	0.575758	chord_kh
0.3435	0.992383	0.575758	chord_kh
0.334	0.992383	0.583333	chord_kh
0.3245	0.992383	0.590909	chord_kh
0.3205	0.992383	0.598485	chord_kh
0.316	0.992383	0.606061	chord_kh
0.3145	0.992383	0.613636	chord_kh
0.3115	0.992383	0.621212	chord_kh
0.3085	0.991839	0.621212	chord_kh
0.307	0.991295	0.628788	chord_kh
0.3045	0.990751	0.628788	chord_kh
0.3025	0.990207	0.628788	chord_kh
0.3005	0.989663	0.643939	chord_kh
0.297	0.989119	0.643939	chord_kh
0.2945	0.988575	0.643939	chord_kh
0.293	0.987486	0.643939	chord_kh
0.2915	0.986942	0.643939	chord_kh
0.29	0.986398	0.643939	chord_kh
0.2885	0.986398	0.651515	chord_kh
0.287	0.986398	0.666667	chord_kh
0.2855	0.986398	0.674242	chord_kh
0.284	0.985854	0.674242	chord_kh
0.2825	0.984766	0.674242	chord_kh
0.2815	0.984222	0.674242	chord_kh
0.2795	0.984222	0.681818	chord_kh
0.2775	0.983678	0.681818	chord_kh
0.2765	0.983134	0.689394	chord_kh
0.2755	0.983134	0.69697	chord_kh
0.273	0.982046	0.69697	chord_kh
0.2705	0.981502	0.704545	chord_kh
0.2695	0.981502	0.712121	chord_kh
0.2685	0.980958	0.712121	chord_kh
0.2665	0.980958	0.719697	chord_kh
0.264	0.980413	0.719697	chord_kh
0.2615	0.980413	0.727273	chord_kh
0.259	0.979869	0.727273	chord_kh
0.2575	0.979869	0.734848	chord_kh
0.2565	0.978781	0.734848	chord_kh
0.2555	0.978781	0.742424	chord_kh
0.2545	0.977149	0.75	chord_kh
0.253	0.977149	0.757576	chord_kh
0.2515	0.976605	0.757576	chord_kh
0.2505	0.976061	0.757576	chord_kh
0.249	0.975517	0.757576	chord_kh
0.2475	0.975517	0.765152	chord_kh
0.246	0.974973	0.765152	chord_kh
0.2445	0.974429	0.765152	chord_kh
0.243	0.973885	0.772727	chord_kh
0.241	0.972797	0.772727	chord_kh
0.239	0.971708	0.772727	chord_kh
0.237	0.97062	0.780303	chord_kh
0.2355	0.970076	0.780303	chord_kh
0.2345	0.968444	0.780303	chord_kh
0.233	0.9679	0.780303	chord_kh
0.2315	0.966812	0.780303	chord_kh
0.23	0.966268	0.780303	chord_kh
0.2285	0.96518	0.780303	chord_kh
0.2275	0.964091	0.780303	chord_kh
0.2255	0.963547	0.780303	chord_kh
0.2235	0.962459	0.780303	chord_kh
0.2225	0.961915	0.780303	chord_kh
0.221	0.961371	0.780303	chord_kh
0.2195	0.960283	0.780303	chord_kh
0.2185	0.959195	0.780303	chord_kh
0.217	0.958107	0.780303	chord_kh
0.2155	0.958107	0.787879	chord_kh
0.2135	0.957563	0.795455	chord_kh
0.2115	0.956474	0.795455	chord_kh
0.2105	0.955386	0.795455	chord_kh
0.2095	0.953754	0.795455	chord_kh
0.2085	0.952666	0.795455	chord_kh
0.2075	0.951578	0.795455	chord_kh
0.2065	0.951578	0.80303	chord_kh
0.2055	0.949402	0.80303	chord_kh
0.2045	0.947769	0.818182	chord_kh
0.2035	0.947225	0.818182	chord_kh
0.2025	0.946137	0.818182	chord_kh
0.2015	0.945593	0.825758	chord_kh
0.2005	0.945049	0.825758	chord_kh
0.1975	0.945049	0.833333	chord_kh
0.1945	0.943417	0.833333	chord_kh
0.1935	0.942873	0.833333	chord_kh
0.1925	0.941785	0.833333	chord_kh
0.1915	0.940696	0.833333	chord_kh
0.1905	0.939608	0.833333	chord_kh
0.1895	0.93852	0.833333	chord_kh
0.1885	0.937976	0.833333	chord_kh
0.1875	0.935256	0.833333	chord_kh
0.1865	0.933624	0.833333	chord_kh
0.1855	0.931447	0.833333	chord_kh
0.1845	0.930903	0.840909	chord_kh
0.1835	0.928727	0.840909	chord_kh
0.1825	0.928183	0.840909	chord_kh
0.181	0.926551	0.840909	chord_kh
0.179	0.924918	0.840909	chord_kh
0.176	0.924374	0.840909	chord_kh
0.1735	0.923286	0.848485	chord_kh
0.1725	0.921654	0.848485	chord_kh
0.1715	0.92111	0.848485	chord_kh
0.1705	0.920566	0.848485	chord_kh
0.1695	0.918934	0.848485	chord_kh
0.1685	0.916757	0.848485	chord_kh
0.1675	0.915669	0.848485	chord_kh
0.1665	0.914581	0.848485	chord_kh
0.1655	0.914037	0.856061	chord_kh
0.1645	0.911861	0.856061	chord_kh
0.1635	0.90914	0.856061	chord_kh
0.162	0.908596	0.856061	chord_kh
0.16	0.908052	0.863636	chord_kh
0.1585	0.905876	0.863636	chord_kh
0.1575	0.905332	0.863636	chord_kh
0.156	0.904788	0.863636	chord_kh
0.1545	0.902612	0.863636	chord_kh
0.1535	0.900979	0.863636	chord_kh
0.1525	0.898259	0.863636	chord_kh
0.1515	0.896083	0.863636	chord_kh
0.1505	0.894995	0.863636	chord_kh
0.1495	0.892274	0.863636	chord_kh
0.1485	0.89173	0.863636	chord_kh
0.1475	0.891186	0.871212	chord_kh
0.1465	0.887922	0.878788	chord_kh
0.1455	0.887378	0.878788	chord_kh
0.1445	0.885745	0.878788	chord_kh
0.1435	0.883025	0.878788	chord_kh
0.1425	0.880305	0.878788	chord_kh
0.1415	0.879217	0.878788	chord_kh
0.1405	0.878672	0.878788	chord_kh
0.139	0.878128	0.878788	chord_kh
0.1375	0.87432	0.878788	chord_kh
0.1365	0.873232	0.878788	chord_kh
0.1355	0.871055	0.878788	chord_kh
0.1345	0.869423	0.886364	chord_kh
0.1335	0.867247	0.886364	chord_kh
0.1325	0.865071	0.893939	chord_kh
0.1315	0.86235	0.893939	chord_kh
0.1305	0.85963	0.893939	chord_kh
0.1295	0.857998	0.893939	chord_kh
0.1285	0.855822	0.893939	chord_kh
0.1275	0.853645	0.893939	chord_kh
0.1265	0.852557	0.893939	chord_kh
0.1255	0.850925	0.893939	chord_kh
0.1245	0.848749	0.893939	chord_kh
0.1235	0.846572	0.893939	chord_kh
0.1225	0.84494	0.893939	chord_kh
0.1215	0.842764	0.901515	chord_kh
0.1205	0.839499	0.901515	chord_kh
0.1195	0.837867	0.901515	chord_kh
0.1185	0.836779	0.901515	chord_kh
0.1175	0.836235	0.901515	chord_kh
0.1165	0.833515	0.901515	chord_kh
0.1155	0.83025	0.901515	chord_kh
0.1145	0.82753	0.909091	chord_kh
0.1135	0.825898	0.909091	chord_kh
0.1125	0.822633	0.909091	chord_kh
0.1115	0.820457	0.909091	chord_kh
0.1105	0.818281	0.909091	chord_kh
0.1095	0.816649	0.909091	chord_kh
0.1085	0.813928	0.909091	chord_kh
0.1075	0.809032	0.909091	chord_kh
0.1065	0.806855	0.909091	chord_kh
0.1055	0.804135	0.909091	chord_kh
0.1045	0.803047	0.909091	chord_kh
0.1035	0.799782	0.909091	chord_kh
0.1025	0.799238	0.909091	chord_kh
0.1015	0.797062	0.909091	chord_kh
0.1005	0.79543	0.909091	chord_kh
0.0995	0.792709	0.909091	chord_kh
0.0985	0.789445	0.909091	chord_kh
0.0975	0.786725	0.909091	chord_kh
0.0965	0.785637	0.909091	chord_kh
0.0955	0.784004	0.909091	chord_kh
0.0945	0.780196	0.909091	chord_kh
0.0935	0.778564	0.909091	chord_kh
0.0925	0.777476	0.909091	chord_kh
0.0915	0.776387	0.916667	chord_kh
0.0905	0.774211	0.916667	chord_kh
0.0895	0.773123	0.924242	chord_kh
0.0885	0.769314	0.924242	chord_kh
0.0875	0.767138	0.924242	chord_kh
0.0865	0.762242	0.924242	chord_kh
0.0855	0.757345	0.924242	chord_kh
0.0845	0.754625	0.931818	chord_kh
0.0835	0.75136	0.931818	chord_kh
0.0825	0.750816	0.931818	chord_kh
0.0815	0.748096	0.931818	chord_kh
0.0805	0.746464	0.931818	chord_kh
0.0795	0.742111	0.931818	chord_kh
0.0785	0.738302	0.931818	chord_kh
0.0775	0.732318	0.931818	chord_kh
0.0765	0.730686	0.931818	chord_kh
0.0755	0.727965	0.931818	chord_kh
0.0745	0.725245	0.931818	chord_kh
0.0735	0.719804	0.931818	chord_kh
0.0725	0.718716	0.931818	chord_kh
0.0715	0.712731	0.939394	chord_kh
0.0705	0.706746	0.939394	chord_kh
0.0695	0.702938	0.939394	chord_kh
0.0685	0.697497	0.939394	chord_kh
0.0675	0.690424	0.939394	chord_kh
0.0665	0.68444	0.939394	chord_kh
0.0655	0.679543	0.939394	chord_kh
0.0645	0.67519	0.939394	chord_kh
0.0635	0.670838	0.939394	chord_kh
0.0625	0.668118	0.94697	chord_kh
0.0615	0.662133	0.94697	chord_kh
0.0605	0.657236	0.94697	chord_kh
0.0595	0.653972	0.94697	chord_kh
0.0585	0.647443	0.94697	chord_kh
0.0575	0.642546	0.94697	chord_kh
0.0565	0.636561	0.94697	chord_kh
0.0555	0.631121	0.94697	chord_kh
0.0545	0.62568	0.954545	chord_kh
0.0535	0.614255	0.954545	chord_kh
0.0525	0.605005	0.954545	chord_kh
0.0515	0.596844	0.954545	chord_kh
0.0505	0.59086	0.962121	chord_kh
0.0495	0.582155	0.962121	chord_kh
0.0485	0.575626	0.962121	chord_kh
0.0475	0.569641	0.962121	chord_kh
0.0465	0.562024	0.962121	chord_kh
0.0455	0.557127	0.962121	chord_kh
0.0445	0.550598	0.962121	chord_kh
0.0435	0.542982	0.969697	chord_kh
0.0425	0.538085	0.969697	chord_kh
0.0415	0.528292	0.969697	chord_kh
0.0405	0.520675	0.969697	chord_kh
0.0395	0.515234	0.969697	chord_kh
0.0385	0.507617	0.969697	chord_kh
0.0375	0.498912	0.969697	chord_kh
0.0365	0.486942	0.969697	chord_kh
0.0355	0.473885	0.969697	chord_kh
0.0345	0.46518	0.969697	chord_kh
0.0335	0.455386	0.969697	chord_kh
0.0325	0.448857	0.977273	chord_kh
0.0315	0.436344	0.977273	chord_kh
0.0305	0.427095	0.977273	chord_kh
0.0295	0.415125	0.977273	chord_kh
0.0285	0.40642	0.977273	chord_kh
0.0275	0.396083	0.977273	chord_kh
0.0265	0.381393	0.977273	chord_kh
0.0255	0.373232	0.984848	chord_kh
0.0245	0.361806	0.984848	chord_kh
0.0235	0.352557	0.992424	chord_kh
0.0225	0.343852	0.992424	chord_kh
0.0215	0.330794	1	chord_kh
0.0205	0.31284	1	chord_kh
0.0195	0.301415	1	chord_kh
0.0185	0.288901	1	chord_kh
0.0175	0.273667	1	chord_kh
0.0165	0.260065	1	chord_kh
0.0155	0.245919	1	chord_kh
0.0145	0.230686	1	chord_kh
0.0135	0.218172	1	chord_kh
0.0125	0.201306	1	chord_kh
0.0115	0.18716	1	chord_kh
0.0105	0.171926	1	chord_kh
0.0095	0.15506	1	chord_kh
0.0085	0.141458	1	chord_kh
0.0075	0.1284	1	chord_kh
0.0065	0.113166	1	chord_kh
0.0055	0.0979325	1	chord_kh
0.0045	0.085963	1	chord_kh
0.0035	0.0712731	1	chord_kh
0.0025	0.0593036	1	chord_kh
0.0015	0.0495103	1	chord_kh
0.0005	0.0424374	1	chord_kh
#NAME?	0	1	chord_kh

## Sheet: F5A_PR
.threshold	recall	precision	name
Inf	0	1	hrd_only
0.939	0.00757576	1	hrd_only
0.931	0.0151515	1	hrd_only
0.922	0.0227273	1	hrd_only
0.912	0.030303	1	hrd_only
0.897	0.0378788	1	hrd_only
0.891	0.0454546	1	hrd_only
0.865	0.0530303	1	hrd_only
0.828	0.0530303	0.875	hrd_only
0.806	0.0606061	0.888889	hrd_only
0.772	0.0681818	0.9	hrd_only
0.747	0.0681818	0.818182	hrd_only
0.739	0.0681818	0.75	hrd_only
0.732	0.0757576	0.769231	hrd_only
0.715	0.0757576	0.714286	hrd_only
0.707	0.0833333	0.733333	hrd_only
0.671	0.0833333	0.6875	hrd_only
0.611	0.0909091	0.705882	hrd_only
0.605	0.0984848	0.722222	hrd_only
0.567	0.106061	0.736842	hrd_only
0.55	0.113636	0.75	hrd_only
0.546	0.121212	0.761905	hrd_only
0.525	0.128788	0.772727	hrd_only
0.516	0.136364	0.782609	hrd_only
0.492	0.143939	0.791667	hrd_only
0.485	0.151515	0.769231	hrd_only
0.47	0.159091	0.777778	hrd_only
0.462	0.159091	0.724138	hrd_only
0.456	0.159091	0.7	hrd_only
0.446	0.159091	0.677419	hrd_only
0.444	0.166667	0.6875	hrd_only
0.435	0.166667	0.666667	hrd_only
0.432	0.166667	0.647059	hrd_only
0.411	0.166667	0.628571	hrd_only
0.401	0.174242	0.638889	hrd_only
0.37	0.174242	0.621622	hrd_only
0.368	0.174242	0.605263	hrd_only
0.366	0.174242	0.575	hrd_only
0.359	0.174242	0.560976	hrd_only
0.357	0.189394	0.581395	hrd_only
0.355	0.189394	0.568182	hrd_only
0.343	0.189394	0.555556	hrd_only
0.328	0.189394	0.543478	hrd_only
0.326	0.189394	0.531915	hrd_only
0.317	0.19697	0.530612	hrd_only
0.314	0.19697	0.509804	hrd_only
0.312	0.19697	0.5	hrd_only
0.299	0.19697	0.490566	hrd_only
0.29	0.204545	0.5	hrd_only
0.279	0.204545	0.490909	hrd_only
0.259	0.204545	0.482143	hrd_only
0.25	0.204545	0.473684	hrd_only
0.249	0.204545	0.45	hrd_only
0.242	0.204545	0.428571	hrd_only
0.213	0.204545	0.421875	hrd_only
0.201	0.212121	0.430769	hrd_only
0.19	0.219697	0.439394	hrd_only
0.184	0.219697	0.432836	hrd_only
0.18	0.227273	0.428571	hrd_only
0.176	0.234848	0.43662	hrd_only
0.171	0.234848	0.430556	hrd_only
0.169	0.234848	0.424658	hrd_only
0.163	0.234848	0.418919	hrd_only
0.158	0.242424	0.421053	hrd_only
0.155	0.242424	0.415584	hrd_only
0.154	0.242424	0.405063	hrd_only
0.137	0.242424	0.4	hrd_only
0.135	0.242424	0.395062	hrd_only
0.131	0.242424	0.385542	hrd_only
0.129	0.242424	0.380952	hrd_only
0.128	0.242424	0.376471	hrd_only
0.124	0.242424	0.372093	hrd_only
0.122	0.242424	0.367816	hrd_only
0.113	0.242424	0.363636	hrd_only
0.112	0.242424	0.359551	hrd_only
0.093	0.25	0.354839	hrd_only
0.09	0.25	0.351064	hrd_only
0.089	0.25	0.347368	hrd_only
0.084	0.272727	0.36	hrd_only
0.081	0.272727	0.352941	hrd_only
0.071	0.280303	0.355769	hrd_only
0.07	0.280303	0.352381	hrd_only
0.066	0.280303	0.349057	hrd_only
0.063	0.287879	0.35514	hrd_only
0.062	0.287879	0.351852	hrd_only
0.061	0.295455	0.357798	hrd_only
0.059	0.295455	0.354545	hrd_only
0.057	0.295455	0.351351	hrd_only
0.053	0.30303	0.357143	hrd_only
0.051	0.30303	0.353982	hrd_only
0.049	0.30303	0.350877	hrd_only
0.048	0.30303	0.347826	hrd_only
0.045	0.30303	0.338983	hrd_only
0.043	0.310606	0.330645	hrd_only
0.041	0.318182	0.330709	hrd_only
0.04	0.318182	0.325581	hrd_only
0.039	0.318182	0.320611	hrd_only
0.038	0.318182	0.318182	hrd_only
0.036	0.333333	0.321168	hrd_only
0.035	0.333333	0.318841	hrd_only
0.034	0.340909	0.321429	hrd_only
0.032	0.340909	0.319149	hrd_only
0.031	0.340909	0.314685	hrd_only
0.028	0.340909	0.302013	hrd_only
0.027	0.340909	0.294118	hrd_only
0.026	0.348485	0.298701	hrd_only
0.025	0.356061	0.301282	hrd_only
0.023	0.356061	0.297468	hrd_only
0.022	0.356061	0.291925	hrd_only
0.021	0.356061	0.276471	hrd_only
0.019	0.356061	0.270115	hrd_only
0.018	0.356061	0.259669	hrd_only
0.017	0.363636	0.259459	hrd_only
0.016	0.363636	0.251309	hrd_only
0.015	0.363636	0.238806	hrd_only
0.014	0.371212	0.239024	hrd_only
0.013	0.386364	0.239437	hrd_only
0.012	0.401515	0.237668	hrd_only
0.011	0.409091	0.237885	hrd_only
0.01	0.416667	0.238095	hrd_only
0.009	0.416667	0.235043	hrd_only
0.008	0.424242	0.227642	hrd_only
0.007	0.431818	0.22093	hrd_only
0.006	0.462121	0.219424	hrd_only
0.005	0.507576	0.228669	hrd_only
0.004	0.522727	0.23	hrd_only
0.003	0.530303	0.22508	hrd_only
0.002	0.545455	0.216216	hrd_only
0.001	0.590909	0.2	hrd_only
0	1	0.0670051	hrd_only
Inf	0	1	hrd_kh
0.844	0.00757576	1	hrd_kh
0.823	0.0151515	1	hrd_kh
0.803	0.0151515	0.666667	hrd_kh
0.799	0.0151515	0.5	hrd_kh
0.794	0.030303	0.666667	hrd_kh
0.792	0.0378788	0.714286	hrd_kh
0.788	0.0454546	0.75	hrd_kh
0.779	0.0454546	0.666667	hrd_kh
0.765	0.0454546	0.6	hrd_kh
0.76	0.0530303	0.636364	hrd_kh
0.759	0.0530303	0.583333	hrd_kh
0.753	0.0606061	0.615385	hrd_kh
0.751	0.0681818	0.642857	hrd_kh
0.75	0.0757576	0.666667	hrd_kh
0.746	0.0833333	0.6875	hrd_kh
0.741	0.0909091	0.705882	hrd_kh
0.74	0.0909091	0.666667	hrd_kh
0.737	0.0984848	0.684211	hrd_kh
0.731	0.0984848	0.65	hrd_kh
0.726	0.106061	0.666667	hrd_kh
0.72	0.113636	0.681818	hrd_kh
0.711	0.121212	0.695652	hrd_kh
0.708	0.128788	0.708333	hrd_kh
0.702	0.143939	0.730769	hrd_kh
0.694	0.151515	0.740741	hrd_kh
0.672	0.159091	0.75	hrd_kh
0.67	0.166667	0.758621	hrd_kh
0.66	0.174242	0.766667	hrd_kh
0.655	0.181818	0.774194	hrd_kh
0.65	0.189394	0.78125	hrd_kh
0.648	0.19697	0.787879	hrd_kh
0.643	0.204545	0.794118	hrd_kh
0.632	0.212121	0.8	hrd_kh
0.631	0.212121	0.777778	hrd_kh
0.618	0.219697	0.783784	hrd_kh
0.616	0.227273	0.789474	hrd_kh
0.608	0.234848	0.794872	hrd_kh
0.607	0.234848	0.775	hrd_kh
0.604	0.242424	0.780488	hrd_kh
0.599	0.25	0.785714	hrd_kh
0.595	0.265152	0.795455	hrd_kh
0.593	0.265152	0.777778	hrd_kh
0.592	0.272727	0.782609	hrd_kh
0.577	0.280303	0.787234	hrd_kh
0.576	0.287879	0.791667	hrd_kh
0.572	0.295455	0.795918	hrd_kh
0.569	0.295455	0.78	hrd_kh
0.564	0.30303	0.784314	hrd_kh
0.556	0.310606	0.788462	hrd_kh
0.553	0.318182	0.792453	hrd_kh
0.552	0.325758	0.796296	hrd_kh
0.551	0.333333	0.785714	hrd_kh
0.543	0.340909	0.775862	hrd_kh
0.539	0.348485	0.766667	hrd_kh
0.53	0.356061	0.770492	hrd_kh
0.525	0.363636	0.774194	hrd_kh
0.523	0.371212	0.777778	hrd_kh
0.519	0.378788	0.78125	hrd_kh
0.508	0.378788	0.769231	hrd_kh
0.506	0.378788	0.757576	hrd_kh
0.504	0.393939	0.753623	hrd_kh
0.493	0.401515	0.757143	hrd_kh
0.485	0.401515	0.746479	hrd_kh
0.484	0.409091	0.75	hrd_kh
0.48	0.416667	0.753425	hrd_kh
0.474	0.416667	0.743243	hrd_kh
0.473	0.424242	0.746667	hrd_kh
0.472	0.424242	0.736842	hrd_kh
0.468	0.424242	0.727273	hrd_kh
0.467	0.424242	0.717949	hrd_kh
0.464	0.424242	0.708861	hrd_kh
0.462	0.424242	0.7	hrd_kh
0.461	0.424242	0.691358	hrd_kh
0.459	0.431818	0.695122	hrd_kh
0.456	0.439394	0.698795	hrd_kh
0.45	0.439394	0.690476	hrd_kh
0.448	0.44697	0.694118	hrd_kh
0.446	0.44697	0.686047	hrd_kh
0.444	0.462121	0.693182	hrd_kh
0.439	0.469697	0.696629	hrd_kh
0.435	0.469697	0.681319	hrd_kh
0.428	0.469697	0.673913	hrd_kh
0.425	0.477273	0.677419	hrd_kh
0.423	0.477273	0.670213	hrd_kh
0.417	0.477273	0.663158	hrd_kh
0.415	0.484848	0.659794	hrd_kh
0.413	0.484848	0.653061	hrd_kh
0.408	0.484848	0.646465	hrd_kh
0.402	0.484848	0.64	hrd_kh
0.401	0.484848	0.633663	hrd_kh
0.398	0.484848	0.627451	hrd_kh
0.396	0.492424	0.631068	hrd_kh
0.395	0.492424	0.625	hrd_kh
0.393	0.492424	0.619048	hrd_kh
0.391	0.5	0.622642	hrd_kh
0.389	0.507576	0.626168	hrd_kh
0.383	0.507576	0.62037	hrd_kh
0.382	0.522727	0.627273	hrd_kh
0.381	0.530303	0.630631	hrd_kh
0.378	0.530303	0.625	hrd_kh
0.377	0.530303	0.619469	hrd_kh
0.375	0.537879	0.622807	hrd_kh
0.373	0.545455	0.626087	hrd_kh
0.372	0.55303	0.623932	hrd_kh
0.371	0.560606	0.627119	hrd_kh
0.37	0.560606	0.621849	hrd_kh
0.366	0.568182	0.625	hrd_kh
0.364	0.568182	0.619835	hrd_kh
0.363	0.568182	0.609756	hrd_kh
0.356	0.568182	0.604839	hrd_kh
0.347	0.568182	0.6	hrd_kh
0.345	0.568182	0.595238	hrd_kh
0.344	0.568182	0.590551	hrd_kh
0.342	0.568182	0.585938	hrd_kh
0.338	0.568182	0.581395	hrd_kh
0.336	0.568182	0.576923	hrd_kh
0.335	0.568182	0.572519	hrd_kh
0.333	0.575758	0.575758	hrd_kh
0.332	0.575758	0.567164	hrd_kh
0.331	0.575758	0.562963	hrd_kh
0.329	0.575758	0.558824	hrd_kh
0.328	0.583333	0.562044	hrd_kh
0.327	0.583333	0.557971	hrd_kh
0.326	0.583333	0.553957	hrd_kh
0.322	0.583333	0.55	hrd_kh
0.32	0.590909	0.553191	hrd_kh
0.319	0.598485	0.552448	hrd_kh
0.318	0.598485	0.548611	hrd_kh
0.314	0.598485	0.544828	hrd_kh
0.313	0.598485	0.541096	hrd_kh
0.311	0.598485	0.533784	hrd_kh
0.31	0.606061	0.536913	hrd_kh
0.308	0.606061	0.533333	hrd_kh
0.307	0.606061	0.529801	hrd_kh
0.305	0.613636	0.532895	hrd_kh
0.304	0.628788	0.538961	hrd_kh
0.302	0.636364	0.541935	hrd_kh
0.3	0.636364	0.528302	hrd_kh
0.299	0.643939	0.53125	hrd_kh
0.298	0.643939	0.524691	hrd_kh
0.297	0.643939	0.521472	hrd_kh
0.295	0.651515	0.52439	hrd_kh
0.293	0.651515	0.521212	hrd_kh
0.292	0.651515	0.518072	hrd_kh
0.291	0.651515	0.51497	hrd_kh
0.289	0.666667	0.517647	hrd_kh
0.287	0.674242	0.517442	hrd_kh
0.286	0.674242	0.514451	hrd_kh
0.285	0.674242	0.511494	hrd_kh
0.284	0.674242	0.508571	hrd_kh
0.283	0.674242	0.505682	hrd_kh
0.282	0.681818	0.508475	hrd_kh
0.279	0.681818	0.502793	hrd_kh
0.275	0.681818	0.5	hrd_kh
0.274	0.689394	0.497268	hrd_kh
0.272	0.689394	0.491892	hrd_kh
0.269	0.69697	0.494624	hrd_kh
0.266	0.69697	0.489362	hrd_kh
0.265	0.69697	0.486772	hrd_kh
0.261	0.69697	0.479167	hrd_kh
0.258	0.69697	0.474227	hrd_kh
0.257	0.69697	0.469388	hrd_kh
0.255	0.704545	0.472081	hrd_kh
0.254	0.704545	0.467337	hrd_kh
0.252	0.704545	0.462687	hrd_kh
0.246	0.704545	0.460396	hrd_kh
0.244	0.712121	0.460784	hrd_kh
0.243	0.712121	0.456311	hrd_kh
0.242	0.712121	0.451923	hrd_kh
0.241	0.712121	0.447619	hrd_kh
0.239	0.719697	0.448113	hrd_kh
0.238	0.719697	0.446009	hrd_kh
0.237	0.719697	0.443925	hrd_kh
0.236	0.719697	0.44186	hrd_kh
0.232	0.727273	0.442396	hrd_kh
0.23	0.727273	0.440367	hrd_kh
0.229	0.727273	0.438356	hrd_kh
0.228	0.727273	0.436364	hrd_kh
0.227	0.727273	0.430493	hrd_kh
0.226	0.727273	0.426667	hrd_kh
0.225	0.727273	0.424779	hrd_kh
0.224	0.727273	0.419214	hrd_kh
0.222	0.727273	0.413793	hrd_kh
0.221	0.727273	0.412017	hrd_kh
0.218	0.734848	0.41453	hrd_kh
0.215	0.734848	0.411017	hrd_kh
0.214	0.742424	0.413502	hrd_kh
0.213	0.742424	0.410042	hrd_kh
0.211	0.75	0.404082	hrd_kh
0.21	0.75	0.39759	hrd_kh
0.209	0.75	0.394422	hrd_kh
0.208	0.75	0.392857	hrd_kh
0.206	0.75	0.391304	hrd_kh
0.205	0.757576	0.389105	hrd_kh
0.204	0.765152	0.386973	hrd_kh
0.202	0.772727	0.389313	hrd_kh
0.201	0.772727	0.386364	hrd_kh
0.2	0.772727	0.383459	hrd_kh
0.198	0.772727	0.373626	hrd_kh
0.197	0.772727	0.372263	hrd_kh
0.195	0.772727	0.368231	hrd_kh
0.193	0.772727	0.364286	hrd_kh
0.192	0.772727	0.362989	hrd_kh
0.19	0.780303	0.365248	hrd_kh
0.188	0.780303	0.362676	hrd_kh
0.187	0.780303	0.361404	hrd_kh
0.186	0.780303	0.36014	hrd_kh
0.184	0.780303	0.356401	hrd_kh
0.183	0.780303	0.355172	hrd_kh
0.182	0.780303	0.351536	hrd_kh
0.181	0.780303	0.35034	hrd_kh
0.18	0.787879	0.350168	hrd_kh
0.178	0.787879	0.348993	hrd_kh
0.173	0.787879	0.346667	hrd_kh
0.172	0.787879	0.344371	hrd_kh
0.171	0.787879	0.342105	hrd_kh
0.17	0.787879	0.339869	hrd_kh
0.169	0.795455	0.340909	hrd_kh
0.168	0.795455	0.339806	hrd_kh
0.167	0.795455	0.337621	hrd_kh
0.166	0.80303	0.338658	hrd_kh
0.164	0.80303	0.33758	hrd_kh
0.162	0.80303	0.334385	hrd_kh
0.159	0.810606	0.333333	hrd_kh
0.158	0.810606	0.332298	hrd_kh
0.157	0.818182	0.332308	hrd_kh
0.156	0.818182	0.331288	hrd_kh
0.155	0.818182	0.329268	hrd_kh
0.154	0.818182	0.327273	hrd_kh
0.153	0.825758	0.328313	hrd_kh
0.152	0.825758	0.327327	hrd_kh
0.15	0.825758	0.326347	hrd_kh
0.149	0.825758	0.325373	hrd_kh
0.148	0.825758	0.324405	hrd_kh
0.146	0.825758	0.321534	hrd_kh
0.145	0.825758	0.318713	hrd_kh
0.144	0.825758	0.315942	hrd_kh
0.143	0.825758	0.315029	hrd_kh
0.142	0.825758	0.312321	hrd_kh
0.141	0.825758	0.311429	hrd_kh
0.139	0.825758	0.310541	hrd_kh
0.138	0.833333	0.309859	hrd_kh
0.137	0.840909	0.310056	hrd_kh
0.136	0.840909	0.308333	hrd_kh
0.135	0.840909	0.30663	hrd_kh
0.134	0.840909	0.30411	hrd_kh
0.133	0.840909	0.303279	hrd_kh
0.132	0.840909	0.3	hrd_kh
0.131	0.840909	0.296791	hrd_kh
0.13	0.840909	0.296	hrd_kh
0.129	0.840909	0.292876	hrd_kh
0.128	0.840909	0.290576	hrd_kh
0.127	0.840909	0.286082	hrd_kh
0.126	0.840909	0.285347	hrd_kh
0.125	0.840909	0.283887	hrd_kh
0.124	0.840909	0.283163	hrd_kh
0.123	0.840909	0.282443	hrd_kh
0.121	0.840909	0.281013	hrd_kh
0.12	0.840909	0.280303	hrd_kh
0.119	0.840909	0.278894	hrd_kh
0.118	0.848485	0.28	hrd_kh
0.116	0.848485	0.277916	hrd_kh
0.115	0.856061	0.278325	hrd_kh
0.113	0.863636	0.274699	hrd_kh
0.112	0.863636	0.271429	hrd_kh
0.11	0.863636	0.270142	hrd_kh
0.109	0.863636	0.268868	hrd_kh
0.108	0.863636	0.267606	hrd_kh
0.107	0.863636	0.265116	hrd_kh
0.105	0.863636	0.264501	hrd_kh
0.104	0.863636	0.262673	hrd_kh
0.103	0.863636	0.26087	hrd_kh
0.102	0.871212	0.260181	hrd_kh
0.101	0.871212	0.259009	hrd_kh
0.1	0.871212	0.257848	hrd_kh
0.097	0.871212	0.256696	hrd_kh
0.096	0.878788	0.256071	hrd_kh
0.095	0.878788	0.254386	hrd_kh
0.094	0.878788	0.253275	hrd_kh
0.093	0.878788	0.252723	hrd_kh
0.092	0.878788	0.252174	hrd_kh
0.091	0.878788	0.251082	hrd_kh
0.09	0.886364	0.250535	hrd_kh
0.089	0.893939	0.251599	hrd_kh
0.088	0.893939	0.25	hrd_kh
0.087	0.893939	0.248945	hrd_kh
0.086	0.893939	0.247899	hrd_kh
0.085	0.893939	0.246862	hrd_kh
0.084	0.893939	0.245833	hrd_kh
0.083	0.893939	0.244306	hrd_kh
0.082	0.893939	0.241803	hrd_kh
0.081	0.893939	0.240816	hrd_kh
0.08	0.893939	0.240326	hrd_kh
0.079	0.893939	0.238384	hrd_kh
0.078	0.893939	0.237425	hrd_kh
0.077	0.901515	0.236581	hrd_kh
0.076	0.901515	0.236111	hrd_kh
0.075	0.909091	0.237154	hrd_kh
0.074	0.909091	0.23622	hrd_kh
0.073	0.909091	0.234834	hrd_kh
0.072	0.909091	0.23301	hrd_kh
0.071	0.909091	0.231214	hrd_kh
0.07	0.909091	0.230326	hrd_kh
0.069	0.909091	0.228571	hrd_kh
0.068	0.916667	0.227444	hrd_kh
0.067	0.916667	0.225326	hrd_kh
0.066	0.916667	0.22366	hrd_kh
0.065	0.916667	0.222018	hrd_kh
0.064	0.916667	0.22	hrd_kh
0.063	0.916667	0.218018	hrd_kh
0.062	0.916667	0.217235	hrd_kh
0.061	0.916667	0.216071	hrd_kh
0.06	0.916667	0.213781	hrd_kh
0.059	0.916667	0.212654	hrd_kh
0.058	0.916667	0.211169	hrd_kh
0.057	0.916667	0.209343	hrd_kh
0.056	0.916667	0.207904	hrd_kh
0.055	0.916667	0.207192	hrd_kh
0.054	0.916667	0.206485	hrd_kh
0.053	0.916667	0.205085	hrd_kh
0.052	0.916667	0.203704	hrd_kh
0.051	0.916667	0.20268	hrd_kh
0.05	0.916667	0.201667	hrd_kh
0.049	0.916667	0.19967	hrd_kh
0.048	0.916667	0.198036	hrd_kh
0.047	0.916667	0.196748	hrd_kh
0.046	0.924242	0.194577	hrd_kh
0.045	0.924242	0.192733	hrd_kh
0.044	0.924242	0.190031	hrd_kh
0.043	0.924242	0.187982	hrd_kh
0.042	0.924242	0.18541	hrd_kh
0.041	0.924242	0.184569	hrd_kh
0.04	0.924242	0.181818	hrd_kh
0.039	0.924242	0.180207	hrd_kh
0.038	0.924242	0.179676	hrd_kh
0.037	0.924242	0.178102	hrd_kh
0.036	0.931818	0.17852	hrd_kh
0.035	0.931818	0.177489	hrd_kh
0.034	0.931818	0.175714	hrd_kh
0.033	0.931818	0.173729	hrd_kh
0.032	0.931818	0.172996	hrd_kh
0.031	0.931818	0.172028	hrd_kh
0.03	0.931818	0.169889	hrd_kh
0.029	0.931818	0.16712	hrd_kh
0.028	0.931818	0.165323	hrd_kh
0.027	0.931818	0.164	hrd_kh
0.026	0.931818	0.162914	hrd_kh
0.025	0.931818	0.162269	hrd_kh
0.024	0.931818	0.160365	hrd_kh
0.023	0.931818	0.159533	hrd_kh
0.022	0.931818	0.157895	hrd_kh
0.021	0.939394	0.156962	hrd_kh
0.02	0.939394	0.155388	hrd_kh
0.019	0.94697	0.155087	hrd_kh
0.018	0.94697	0.152812	hrd_kh
0.017	0.94697	0.14988	hrd_kh
0.016	0.954545	0.146512	hrd_kh
0.015	0.954545	0.144165	hrd_kh
0.014	0.954545	0.142695	hrd_kh
0.013	0.954545	0.141097	hrd_kh
0.012	0.954545	0.139073	hrd_kh
0.011	0.954545	0.137705	hrd_kh
0.01	0.954545	0.134615	hrd_kh
0.009	0.962121	0.134677	hrd_kh
0.008	0.962121	0.132154	hrd_kh
0.007	0.962121	0.130928	hrd_kh
0.006	0.962121	0.12662	hrd_kh
0.005	0.962121	0.124877	hrd_kh
0.004	0.962121	0.120722	hrd_kh
0.003	0.969697	0.118849	hrd_kh
0.002	0.969697	0.113475	hrd_kh
0.001	0.977273	0.108861	hrd_kh
0	1	0.0670051	hrd_kh
Inf	0	1	chord_only
0.836	0	0	chord_only
0.793	0.00757576	0.5	chord_only
0.77	0.0151515	0.666667	chord_only
0.763	0.0227273	0.75	chord_only
0.732	0.030303	0.8	chord_only
0.727	0.030303	0.666667	chord_only
0.718	0.0378788	0.714286	chord_only
0.574	0.0454546	0.75	chord_only
0.557	0.0530303	0.777778	chord_only
0.546	0.0530303	0.7	chord_only
0.531	0.0606061	0.727273	chord_only
0.53	0.0681818	0.75	chord_only
0.528	0.0757576	0.769231	chord_only
0.527	0.0833333	0.785714	chord_only
0.525	0.0909091	0.8	chord_only
0.516	0.0984848	0.8125	chord_only
0.511	0.106061	0.823529	chord_only
0.488	0.113636	0.833333	chord_only
0.481	0.128788	0.85	chord_only
0.474	0.136364	0.857143	chord_only
0.47	0.143939	0.863636	chord_only
0.469	0.151515	0.869565	chord_only
0.463	0.159091	0.875	chord_only
0.461	0.166667	0.88	chord_only
0.458	0.174242	0.884615	chord_only
0.45	0.181818	0.888889	chord_only
0.443	0.189394	0.892857	chord_only
0.439	0.19697	0.896552	chord_only
0.436	0.204545	0.9	chord_only
0.434	0.212121	0.903226	chord_only
0.424	0.219697	0.90625	chord_only
0.423	0.227273	0.909091	chord_only
0.419	0.234848	0.911765	chord_only
0.415	0.242424	0.914286	chord_only
0.414	0.25	0.916667	chord_only
0.413	0.257576	0.918919	chord_only
0.411	0.265152	0.921053	chord_only
0.406	0.272727	0.923077	chord_only
0.394	0.280303	0.925	chord_only
0.392	0.280303	0.902439	chord_only
0.389	0.280303	0.880952	chord_only
0.381	0.295455	0.886364	chord_only
0.379	0.30303	0.888889	chord_only
0.378	0.310606	0.891304	chord_only
0.366	0.318182	0.893617	chord_only
0.361	0.325758	0.895833	chord_only
0.359	0.333333	0.897959	chord_only
0.352	0.340909	0.9	chord_only
0.351	0.348485	0.901961	chord_only
0.35	0.348485	0.884615	chord_only
0.348	0.356061	0.886792	chord_only
0.342	0.371212	0.890909	chord_only
0.341	0.378788	0.892857	chord_only
0.335	0.386364	0.894737	chord_only
0.332	0.386364	0.87931	chord_only
0.329	0.393939	0.881356	chord_only
0.327	0.393939	0.866667	chord_only
0.326	0.416667	0.873016	chord_only
0.325	0.424242	0.875	chord_only
0.32	0.431818	0.876923	chord_only
0.315	0.44697	0.880597	chord_only
0.31	0.454545	0.882353	chord_only
0.308	0.462121	0.884058	chord_only
0.302	0.462121	0.859155	chord_only
0.299	0.469697	0.861111	chord_only
0.297	0.469697	0.849315	chord_only
0.295	0.477273	0.851351	chord_only
0.287	0.484848	0.853333	chord_only
0.285	0.492424	0.855263	chord_only
0.282	0.507576	0.858974	chord_only
0.279	0.522727	0.8625	chord_only
0.277	0.530303	0.864198	chord_only
0.269	0.537879	0.865854	chord_only
0.266	0.545455	0.86747	chord_only
0.265	0.545455	0.857143	chord_only
0.264	0.545455	0.847059	chord_only
0.262	0.55303	0.848837	chord_only
0.26	0.560606	0.850575	chord_only
0.259	0.560606	0.840909	chord_only
0.257	0.568182	0.842697	chord_only
0.254	0.575758	0.835165	chord_only
0.25	0.575758	0.826087	chord_only
0.249	0.575758	0.817204	chord_only
0.246	0.575758	0.808511	chord_only
0.245	0.583333	0.810526	chord_only
0.244	0.583333	0.802083	chord_only
0.239	0.583333	0.793814	chord_only
0.237	0.583333	0.785714	chord_only
0.235	0.590909	0.78	chord_only
0.231	0.590909	0.764706	chord_only
0.23	0.598485	0.759615	chord_only
0.229	0.613636	0.764151	chord_only
0.227	0.621212	0.759259	chord_only
0.225	0.621212	0.752294	chord_only
0.223	0.621212	0.745455	chord_only
0.222	0.621212	0.738739	chord_only
0.221	0.628788	0.741071	chord_only
0.218	0.628788	0.734513	chord_only
0.216	0.636364	0.736842	chord_only
0.214	0.636364	0.730435	chord_only
0.212	0.643939	0.732759	chord_only
0.211	0.643939	0.726496	chord_only
0.21	0.643939	0.720339	chord_only
0.207	0.651515	0.722689	chord_only
0.206	0.651515	0.710744	chord_only
0.204	0.651515	0.704918	chord_only
0.203	0.651515	0.693548	chord_only
0.202	0.651515	0.677165	chord_only
0.2	0.651515	0.661538	chord_only
0.198	0.651515	0.646617	chord_only
0.195	0.651515	0.641791	chord_only
0.194	0.651515	0.632353	chord_only
0.193	0.651515	0.627737	chord_only
0.191	0.651515	0.618705	chord_only
0.19	0.651515	0.609929	chord_only
0.187	0.651515	0.601399	chord_only
0.183	0.651515	0.597222	chord_only
0.182	0.651515	0.593103	chord_only
0.181	0.651515	0.585034	chord_only
0.178	0.651515	0.577181	chord_only
0.177	0.651515	0.569536	chord_only
0.175	0.651515	0.565789	chord_only
0.172	0.651515	0.562091	chord_only
0.171	0.651515	0.558442	chord_only
0.17	0.651515	0.554839	chord_only
0.167	0.651515	0.551282	chord_only
0.166	0.651515	0.547771	chord_only
0.165	0.651515	0.54088	chord_only
0.164	0.651515	0.5375	chord_only
0.163	0.659091	0.537037	chord_only
0.161	0.659091	0.527273	chord_only
0.159	0.659091	0.520958	chord_only
0.158	0.659091	0.508772	chord_only
0.157	0.659091	0.505814	chord_only
0.156	0.666667	0.502857	chord_only
0.155	0.666667	0.494382	chord_only
0.154	0.674242	0.491713	chord_only
0.153	0.674242	0.486339	chord_only
0.152	0.681818	0.478723	chord_only
0.151	0.681818	0.473684	chord_only
0.15	0.689394	0.47644	chord_only
0.149	0.69697	0.476684	chord_only
0.148	0.69697	0.471795	chord_only
0.146	0.69697	0.464646	chord_only
0.145	0.69697	0.462312	chord_only
0.144	0.69697	0.455446	chord_only
0.143	0.704545	0.455882	chord_only
0.142	0.704545	0.447115	chord_only
0.141	0.712121	0.445498	chord_only
0.14	0.719697	0.443925	chord_only
0.139	0.719697	0.439815	chord_only
0.138	0.719697	0.431818	chord_only
0.137	0.719697	0.429864	chord_only
0.136	0.719697	0.427928	chord_only
0.135	0.734848	0.425439	chord_only
0.134	0.734848	0.419913	chord_only
0.133	0.734848	0.41453	chord_only
0.132	0.734848	0.405858	chord_only
0.131	0.742424	0.406639	chord_only
0.13	0.742424	0.4	chord_only
0.129	0.742424	0.395161	chord_only
0.128	0.742424	0.387352	chord_only
0.127	0.75	0.388235	chord_only
0.126	0.75	0.385214	chord_only
0.125	0.757576	0.380228	chord_only
0.124	0.765152	0.379699	chord_only
0.123	0.765152	0.376866	chord_only
0.122	0.765152	0.374074	chord_only
0.121	0.772727	0.370909	chord_only
0.12	0.772727	0.368231	chord_only
0.119	0.772727	0.364286	chord_only
0.118	0.772727	0.360424	chord_only
0.117	0.780303	0.357639	chord_only
0.115	0.780303	0.35274	chord_only
0.114	0.780303	0.346801	chord_only
0.113	0.780303	0.34106	chord_only
0.112	0.780303	0.334416	chord_only
0.111	0.780303	0.330128	chord_only
0.11	0.780303	0.324921	chord_only
0.109	0.780303	0.319876	chord_only
0.108	0.780303	0.314985	chord_only
0.107	0.780303	0.305638	chord_only
0.106	0.780303	0.302941	chord_only
0.105	0.787879	0.301449	chord_only
0.104	0.795455	0.298295	chord_only
0.103	0.795455	0.294944	chord_only
0.102	0.80303	0.294444	chord_only
0.101	0.810606	0.294766	chord_only
0.1	0.810606	0.29235	chord_only
0.099	0.810606	0.28841	chord_only
0.098	0.810606	0.284574	chord_only
0.097	0.818182	0.28125	chord_only
0.096	0.818182	0.277635	chord_only
0.095	0.833333	0.278481	chord_only
0.094	0.833333	0.275689	chord_only
0.093	0.833333	0.268949	chord_only
0.092	0.833333	0.264423	chord_only
0.091	0.833333	0.261283	chord_only
0.09	0.833333	0.257611	chord_only
0.089	0.833333	0.254042	chord_only
0.088	0.833333	0.250569	chord_only
0.087	0.833333	0.246085	chord_only
0.086	0.840909	0.242888	chord_only
0.085	0.848485	0.242424	chord_only
0.084	0.848485	0.237792	chord_only
0.083	0.848485	0.236287	chord_only
0.082	0.848485	0.234801	chord_only
0.081	0.856061	0.23299	chord_only
0.08	0.856061	0.231084	chord_only
0.079	0.856061	0.227364	chord_only
0.078	0.856061	0.221569	chord_only
0.077	0.856061	0.219417	chord_only
0.076	0.856061	0.215238	chord_only
0.075	0.856061	0.208872	chord_only
0.074	0.856061	0.20696	chord_only
0.073	0.863636	0.205036	chord_only
0.072	0.863636	0.202128	chord_only
0.071	0.863636	0.200351	chord_only
0.07	0.863636	0.197574	chord_only
0.069	0.863636	0.19322	chord_only
0.068	0.863636	0.190635	chord_only
0.067	0.863636	0.186275	chord_only
0.066	0.871212	0.185185	chord_only
0.065	0.871212	0.183121	chord_only
0.064	0.886364	0.183673	chord_only
0.063	0.893939	0.180982	chord_only
0.062	0.893939	0.178517	chord_only
0.061	0.909091	0.179104	chord_only
0.06	0.916667	0.174101	chord_only
0.059	0.916667	0.171146	chord_only
0.058	0.916667	0.169468	chord_only
0.057	0.916667	0.16759	chord_only
0.056	0.931818	0.16712	chord_only
0.055	0.939394	0.165113	chord_only
0.054	0.939394	0.162304	chord_only
0.053	0.939394	0.160414	chord_only
0.052	0.939394	0.15736	chord_only
0.051	0.939394	0.155	chord_only
0.05	0.939394	0.153276	chord_only
0.049	0.939394	0.150668	chord_only
0.048	0.939394	0.147268	chord_only
0.047	0.939394	0.143519	chord_only
0.046	0.939394	0.139483	chord_only
0.045	0.939394	0.13732	chord_only
0.044	0.939394	0.134929	chord_only
0.043	0.939394	0.131495	chord_only
0.042	0.939394	0.129436	chord_only
0.041	0.94697	0.127551	chord_only
0.04	0.954545	0.126506	chord_only
0.039	0.954545	0.123408	chord_only
0.038	0.954545	0.12069	chord_only
0.037	0.954545	0.118421	chord_only
0.036	0.954545	0.116022	chord_only
0.035	0.954545	0.113208	chord_only
0.034	0.954545	0.111603	chord_only
0.033	0.962121	0.110917	chord_only
0.032	0.962121	0.108919	chord_only
0.031	0.969697	0.108291	chord_only
0.03	0.969697	0.105873	chord_only
0.029	0.977273	0.104453	chord_only
0.028	0.977273	0.102625	chord_only
0.027	0.977273	0.101018	chord_only
0.026	0.977273	0.0991545	chord_only
0.025	0.977273	0.0979499	chord_only
0.024	0.977273	0.0964126	chord_only
0.023	0.977273	0.0943672	chord_only
0.022	0.977273	0.0930065	chord_only
0.021	0.977273	0.0912305	chord_only
0.02	0.977273	0.0896456	chord_only
0.019	0.977273	0.0884167	chord_only
0.018	0.977273	0.0870445	chord_only
0.017	0.977273	0.0853175	chord_only
0.016	0.977273	0.0838207	chord_only
0.015	0.977273	0.082218	chord_only
0.014	0.977273	0.0809793	chord_only
0.013	0.984848	0.0802469	chord_only
0.012	0.984848	0.0788357	chord_only
0.011	0.984848	0.0777977	chord_only
0.01	0.984848	0.0762016	chord_only
0.009	0.984848	0.075275	chord_only
0.008	0.992424	0.0747717	chord_only
0.007	1	0.0744501	chord_only
0.006	1	0.0736196	chord_only
0.005	1	0.0725275	chord_only
0.004	1	0.0718172	chord_only
0.003	1	0.0708915	chord_only
0.002	1	0.0702875	chord_only
0.001	1	0.0698413	chord_only
0	1	0.0670051	chord_only
Inf	0	1	chord_kh
0.781	0	0	chord_kh
0.756	0.00757576	0.5	chord_kh
0.75	0.00757576	0.333333	chord_kh
0.74	0.0151515	0.5	chord_kh
0.726	0.0227273	0.6	chord_kh
0.701	0.0378788	0.714286	chord_kh
0.687	0.0454546	0.75	chord_kh
0.686	0.0530303	0.777778	chord_kh
0.68	0.0606061	0.8	chord_kh
0.679	0.0681818	0.818182	chord_kh
0.651	0.0681818	0.75	chord_kh
0.638	0.0757576	0.769231	chord_kh
0.637	0.0833333	0.785714	chord_kh
0.636	0.0909091	0.8	chord_kh
0.634	0.0984848	0.8125	chord_kh
0.633	0.106061	0.823529	chord_kh
0.62	0.113636	0.833333	chord_kh
0.607	0.128788	0.85	chord_kh
0.603	0.136364	0.857143	chord_kh
0.588	0.143939	0.863636	chord_kh
0.576	0.151515	0.869565	chord_kh
0.565	0.159091	0.875	chord_kh
0.558	0.166667	0.88	chord_kh
0.553	0.174242	0.884615	chord_kh
0.547	0.181818	0.888889	chord_kh
0.537	0.189394	0.892857	chord_kh
0.534	0.204545	0.9	chord_kh
0.533	0.212121	0.903226	chord_kh
0.527	0.219697	0.90625	chord_kh
0.522	0.227273	0.909091	chord_kh
0.517	0.234848	0.911765	chord_kh
0.505	0.242424	0.914286	chord_kh
0.501	0.25	0.916667	chord_kh
0.499	0.265152	0.921053	chord_kh
0.496	0.272727	0.923077	chord_kh
0.495	0.280303	0.925	chord_kh
0.49	0.287879	0.926829	chord_kh
0.488	0.30303	0.930233	chord_kh
0.486	0.30303	0.909091	chord_kh
0.484	0.310606	0.911111	chord_kh
0.483	0.318182	0.913043	chord_kh
0.481	0.325758	0.914894	chord_kh
0.48	0.325758	0.895833	chord_kh
0.468	0.333333	0.897959	chord_kh
0.465	0.333333	0.88	chord_kh
0.463	0.348485	0.884615	chord_kh
0.459	0.356061	0.886792	chord_kh
0.454	0.363636	0.888889	chord_kh
0.452	0.371212	0.890909	chord_kh
0.448	0.378788	0.892857	chord_kh
0.446	0.386364	0.894737	chord_kh
0.441	0.409091	0.9	chord_kh
0.437	0.416667	0.901639	chord_kh
0.436	0.424242	0.903226	chord_kh
0.431	0.431818	0.904762	chord_kh
0.429	0.439394	0.90625	chord_kh
0.424	0.44697	0.907692	chord_kh
0.413	0.454545	0.909091	chord_kh
0.41	0.462121	0.910448	chord_kh
0.406	0.477273	0.913043	chord_kh
0.401	0.477273	0.9	chord_kh
0.399	0.484848	0.901408	chord_kh
0.396	0.492424	0.902778	chord_kh
0.391	0.5	0.90411	chord_kh
0.386	0.507576	0.905405	chord_kh
0.385	0.507576	0.893333	chord_kh
0.381	0.522727	0.896104	chord_kh
0.377	0.530303	0.897436	chord_kh
0.372	0.530303	0.886076	chord_kh
0.371	0.537879	0.8875	chord_kh
0.367	0.537879	0.876543	chord_kh
0.366	0.545455	0.86747	chord_kh
0.365	0.545455	0.857143	chord_kh
0.363	0.55303	0.858824	chord_kh
0.361	0.560606	0.860465	chord_kh
0.36	0.568182	0.862069	chord_kh
0.358	0.568182	0.852273	chord_kh
0.355	0.575758	0.853933	chord_kh
0.344	0.575758	0.844444	chord_kh
0.343	0.583333	0.846154	chord_kh
0.325	0.590909	0.847826	chord_kh
0.324	0.598485	0.849462	chord_kh
0.317	0.606061	0.851064	chord_kh
0.315	0.613636	0.852632	chord_kh
0.314	0.621212	0.854167	chord_kh
0.309	0.621212	0.845361	chord_kh
0.308	0.628788	0.838384	chord_kh
0.306	0.628788	0.83	chord_kh
0.303	0.628788	0.821782	chord_kh
0.302	0.643939	0.817308	chord_kh
0.299	0.643939	0.809524	chord_kh
0.295	0.643939	0.801887	chord_kh
0.294	0.643939	0.787037	chord_kh
0.292	0.643939	0.779817	chord_kh
0.291	0.643939	0.772727	chord_kh
0.289	0.651515	0.774775	chord_kh
0.288	0.666667	0.778761	chord_kh
0.286	0.674242	0.780702	chord_kh
0.285	0.674242	0.773913	chord_kh
0.283	0.674242	0.760684	chord_kh
0.282	0.674242	0.754237	chord_kh
0.281	0.681818	0.756303	chord_kh
0.278	0.681818	0.75	chord_kh
0.277	0.689394	0.745902	chord_kh
0.276	0.69697	0.747967	chord_kh
0.275	0.69697	0.736	chord_kh
0.271	0.704545	0.732283	chord_kh
0.27	0.712121	0.734375	chord_kh
0.269	0.712121	0.728682	chord_kh
0.268	0.719697	0.730769	chord_kh
0.265	0.719697	0.725191	chord_kh
0.263	0.727273	0.727273	chord_kh
0.26	0.727273	0.721805	chord_kh
0.258	0.734848	0.723881	chord_kh
0.257	0.734848	0.713235	chord_kh
0.256	0.742424	0.715328	chord_kh
0.255	0.75	0.702128	chord_kh
0.254	0.757576	0.704225	chord_kh
0.252	0.757576	0.699301	chord_kh
0.251	0.757576	0.694444	chord_kh
0.25	0.757576	0.689655	chord_kh
0.248	0.765152	0.691781	chord_kh
0.247	0.765152	0.687075	chord_kh
0.245	0.765152	0.682432	chord_kh
0.244	0.772727	0.68	chord_kh
0.242	0.772727	0.671053	chord_kh
0.24	0.772727	0.662338	chord_kh
0.238	0.780303	0.656051	chord_kh
0.236	0.780303	0.651899	chord_kh
0.235	0.780303	0.639752	chord_kh
0.234	0.780303	0.635802	chord_kh
0.232	0.780303	0.628049	chord_kh
0.231	0.780303	0.624242	chord_kh
0.229	0.780303	0.616766	chord_kh
0.228	0.780303	0.609467	chord_kh
0.227	0.780303	0.605882	chord_kh
0.224	0.780303	0.598837	chord_kh
0.223	0.780303	0.595376	chord_kh
0.222	0.780303	0.591954	chord_kh
0.22	0.780303	0.585227	chord_kh
0.219	0.780303	0.578652	chord_kh
0.218	0.780303	0.572222	chord_kh
0.216	0.787879	0.574586	chord_kh
0.215	0.795455	0.57377	chord_kh
0.212	0.795455	0.567568	chord_kh
0.211	0.795455	0.561497	chord_kh
0.21	0.795455	0.552632	chord_kh
0.209	0.795455	0.546875	chord_kh
0.208	0.795455	0.541237	chord_kh
0.207	0.80303	0.54359	chord_kh
0.206	0.80303	0.532663	chord_kh
0.205	0.818182	0.529412	chord_kh
0.204	0.818182	0.526829	chord_kh
0.203	0.818182	0.521739	chord_kh
0.202	0.825758	0.521531	chord_kh
0.201	0.825758	0.519048	chord_kh
0.2	0.833333	0.521327	chord_kh
0.195	0.833333	0.514019	chord_kh
0.194	0.833333	0.511628	chord_kh
0.193	0.833333	0.506912	chord_kh
0.192	0.833333	0.502283	chord_kh
0.191	0.833333	0.497738	chord_kh
0.19	0.833333	0.493274	chord_kh
0.189	0.833333	0.491071	chord_kh
0.188	0.833333	0.480349	chord_kh
0.187	0.833333	0.474138	chord_kh
0.186	0.833333	0.466102	chord_kh
0.185	0.840909	0.466387	chord_kh
0.184	0.840909	0.458678	chord_kh
0.183	0.840909	0.45679	chord_kh
0.182	0.840909	0.45122	chord_kh
0.18	0.840909	0.445783	chord_kh
0.178	0.840909	0.444	chord_kh
0.174	0.848485	0.442688	chord_kh
0.173	0.848485	0.4375	chord_kh
0.172	0.848485	0.435798	chord_kh
0.171	0.848485	0.434109	chord_kh
0.17	0.848485	0.429119	chord_kh
0.169	0.848485	0.422642	chord_kh
0.168	0.848485	0.419476	chord_kh
0.167	0.848485	0.416357	chord_kh
0.166	0.856061	0.416974	chord_kh
0.165	0.856061	0.410909	chord_kh
0.164	0.856061	0.403571	chord_kh
0.163	0.856061	0.402135	chord_kh
0.161	0.863636	0.402827	chord_kh
0.159	0.863636	0.397213	chord_kh
0.158	0.863636	0.395833	chord_kh
0.157	0.863636	0.394464	chord_kh
0.155	0.863636	0.389078	chord_kh
0.154	0.863636	0.385135	chord_kh
0.153	0.863636	0.378738	chord_kh
0.152	0.863636	0.37377	chord_kh
0.151	0.863636	0.371335	chord_kh
0.15	0.863636	0.365385	chord_kh
0.149	0.863636	0.364217	chord_kh
0.148	0.871212	0.365079	chord_kh
0.147	0.878788	0.360248	chord_kh
0.146	0.878788	0.359133	chord_kh
0.145	0.878788	0.355828	chord_kh
0.144	0.878788	0.350453	chord_kh
0.143	0.878788	0.345238	chord_kh
0.142	0.878788	0.343195	chord_kh
0.141	0.878788	0.342183	chord_kh
0.14	0.878788	0.341176	chord_kh
0.138	0.878788	0.334294	chord_kh
0.137	0.878788	0.332378	chord_kh
0.136	0.878788	0.328612	chord_kh
0.135	0.886364	0.327731	chord_kh
0.134	0.886364	0.3241	chord_kh
0.133	0.893939	0.322404	chord_kh
0.132	0.893939	0.318059	chord_kh
0.131	0.893939	0.31383	chord_kh
0.13	0.893939	0.311346	chord_kh
0.129	0.893939	0.308094	chord_kh
0.128	0.893939	0.30491	chord_kh
0.127	0.893939	0.303342	chord_kh
0.126	0.893939	0.30102	chord_kh
0.125	0.893939	0.29798	chord_kh
0.124	0.893939	0.295	chord_kh
0.123	0.893939	0.292804	chord_kh
0.122	0.901515	0.291667	chord_kh
0.121	0.901515	0.28744	chord_kh
0.12	0.901515	0.285372	chord_kh
0.119	0.901515	0.28401	chord_kh
0.118	0.901515	0.283333	chord_kh
0.117	0.901515	0.28	chord_kh
0.116	0.901515	0.276102	chord_kh
0.115	0.909091	0.2746	chord_kh
0.114	0.909091	0.272727	chord_kh
0.113	0.909091	0.269058	chord_kh
0.112	0.909091	0.266667	chord_kh
0.111	0.909091	0.264317	chord_kh
0.11	0.909091	0.262582	chord_kh
0.109	0.909091	0.25974	chord_kh
0.108	0.909091	0.254777	chord_kh
0.107	0.909091	0.252632	chord_kh
0.106	0.909091	0.25	chord_kh
0.105	0.909091	0.248963	chord_kh
0.104	0.909091	0.245902	chord_kh
0.103	0.909091	0.245399	chord_kh
0.102	0.909091	0.243408	chord_kh
0.101	0.909091	0.241935	chord_kh
0.1	0.909091	0.239521	chord_kh
0.099	0.909091	0.236686	chord_kh
0.098	0.909091	0.234375	chord_kh
0.097	0.909091	0.233463	chord_kh
0.096	0.909091	0.232108	chord_kh
0.095	0.909091	0.229008	chord_kh
0.094	0.909091	0.227704	chord_kh
0.093	0.909091	0.226843	chord_kh
0.092	0.916667	0.227444	chord_kh
0.091	0.916667	0.225746	chord_kh
0.09	0.924242	0.226345	chord_kh
0.089	0.924242	0.223443	chord_kh
0.088	0.924242	0.221818	chord_kh
0.087	0.924242	0.218247	chord_kh
0.086	0.924242	0.214789	chord_kh
0.085	0.931818	0.214286	chord_kh
0.084	0.931818	0.212069	chord_kh
0.083	0.931818	0.211704	chord_kh
0.082	0.931818	0.209898	chord_kh
0.081	0.931818	0.208829	chord_kh
0.08	0.931818	0.20603	chord_kh
0.079	0.931818	0.203642	chord_kh
0.078	0.931818	0.2	chord_kh
0.077	0.931818	0.199029	chord_kh
0.076	0.931818	0.197432	chord_kh
0.075	0.931818	0.19586	chord_kh
0.074	0.931818	0.19279	chord_kh
0.073	0.931818	0.192188	chord_kh
0.072	0.939394	0.190184	chord_kh
0.071	0.939394	0.187029	chord_kh
0.07	0.939394	0.185075	chord_kh
0.069	0.939394	0.182353	chord_kh
0.068	0.939394	0.178932	chord_kh
0.067	0.939394	0.176136	chord_kh
0.066	0.939394	0.173913	chord_kh
0.065	0.939394	0.171983	chord_kh
0.064	0.939394	0.170096	chord_kh
0.063	0.94697	0.170068	chord_kh
0.062	0.94697	0.16756	chord_kh
0.061	0.94697	0.165563	chord_kh
0.06	0.94697	0.164258	chord_kh
0.059	0.94697	0.161708	chord_kh
0.058	0.94697	0.159847	chord_kh
0.057	0.94697	0.157629	chord_kh
0.056	0.94697	0.155666	chord_kh
0.055	0.954545	0.154791	chord_kh
0.054	0.954545	0.150898	chord_kh
0.053	0.954545	0.147887	chord_kh
0.052	0.954545	0.145329	chord_kh
0.051	0.962121	0.144482	chord_kh
0.05	0.962121	0.141899	chord_kh
0.049	0.962121	0.140022	chord_kh
0.048	0.962121	0.138344	chord_kh
0.047	0.962121	0.136266	chord_kh
0.046	0.962121	0.134963	chord_kh
0.045	0.962121	0.133263	chord_kh
0.044	0.969697	0.132231	chord_kh
0.043	0.969697	0.131013	chord_kh
0.042	0.969697	0.128643	chord_kh
0.041	0.969697	0.126858	chord_kh
0.04	0.969697	0.125613	chord_kh
0.039	0.969697	0.123911	chord_kh
0.038	0.969697	0.122021	chord_kh
0.037	0.969697	0.119514	chord_kh
0.036	0.969697	0.116895	chord_kh
0.035	0.969697	0.115212	chord_kh
0.034	0.969697	0.113375	chord_kh
0.033	0.977273	0.11296	chord_kh
0.032	0.977273	0.11073	chord_kh
0.031	0.977273	0.109137	chord_kh
0.03	0.977273	0.107143	chord_kh
0.029	0.977273	0.105738	chord_kh
0.028	0.977273	0.104116	chord_kh
0.027	0.977273	0.101896	chord_kh
0.026	0.984848	0.101404	chord_kh
0.025	0.984848	0.0997698	chord_kh
0.024	0.992424	0.0991673	chord_kh
0.023	0.992424	0.0979805	chord_kh
0.022	1	0.0969163	chord_kh
0.021	1	0.0946237	chord_kh
0.02	1	0.0932203	chord_kh
0.019	1	0.0917304	chord_kh
0.018	1	0.0899796	chord_kh
0.017	1	0.0884719	chord_kh
0.016	1	0.0869565	chord_kh
0.015	1	0.0853816	chord_kh
0.014	1	0.08413	chord_kh
0.013	1	0.0825	chord_kh
0.012	1	0.0811808	chord_kh
0.011	1	0.0798065	chord_kh
0.01	1	0.0783383	chord_kh
0.009	1	0.077193	chord_kh
0.008	1	0.0761246	chord_kh
0.007	1	0.0749149	chord_kh
0.006	1	0.073743	chord_kh
0.005	1	0.0728477	chord_kh
0.004	1	0.0717781	chord_kh
0.003	1	0.0709296	chord_kh
0.002	1	0.0702501	chord_kh
0.001	1	0.0697674	chord_kh
0	1	0.0670051	chord_kh

## Sheet: F5B
permuted_set	mean.dec.auroc	std.dec.auroc	permuted_set_level
RS3	0.0223975	0.00182979	RS3
RS5	0.0271813	0.00484863	RS5
tib	0.0378082	0.00588293	tib
qrdel	0.0407071	0.00625859	qrdel
qrdup	0.00323996	0.00298891	qrdup
ihdel	0.0199601	0.00344956	ihdel
DUP_1kb_100kb	0.0141413	0.00305403	DUP_1kb_100kb
SV_KH	0.207641	0.0163691	SV_KH

## Sheet: F5C
permuted_set	mean.dec.auroc	std.dec.auroc	permuted_set_level
RS3	0.0184424	0.00220165	RS3
RS5	0.0530613	0.0206751	RS5
tib	0.0548064	0.0121632	tib
qrdel	0.0318486	0.00839335	qrdel
qrdup	0.00648529	0.00582161	qrdup
ihdel	0.00888787	0.0106603	ihdel
DUP_1kb_100kb	0.00453615	0.0117874	DUP_1kb_100kb
SV_KH	0.194607	0.0372336	SV_KH

## Sheet: F5D_ROC
threshold	specificity	sensitivity	name
Inf	1	0	hrd_only
0.952	1	0.025	hrd_only
0.94	1	0.05	hrd_only
0.927	1	0.075	hrd_only
0.8955	1	0.1	hrd_only
0.8595	1	0.125	hrd_only
0.8405	1	0.15	hrd_only
0.8265	1	0.175	hrd_only
0.818	1	0.2	hrd_only
0.808	1	0.225	hrd_only
0.796	1	0.275	hrd_only
0.792	1	0.3	hrd_only
0.79	1	0.325	hrd_only
0.778	1	0.35	hrd_only
0.755	1	0.375	hrd_only
0.7255	1	0.4	hrd_only
0.703	1	0.425	hrd_only
0.6645	1	0.45	hrd_only
0.6005	1	0.475	hrd_only
0.5685	1	0.5	hrd_only
0.565	1	0.525	hrd_only
0.53	1	0.55	hrd_only
0.4685	1	0.575	hrd_only
0.429	1	0.6	hrd_only
0.388	1	0.625	hrd_only
0.3555	1	0.65	hrd_only
0.335	1	0.675	hrd_only
0.304	1	0.7	hrd_only
0.2485	0.98913	0.7	hrd_only
0.2045	0.978261	0.7	hrd_only
0.2005	0.967391	0.7	hrd_only
0.1925	0.956522	0.7	hrd_only
0.184	0.945652	0.7	hrd_only
0.1755	0.934783	0.7	hrd_only
0.1675	0.923913	0.7	hrd_only
0.164	0.913043	0.7	hrd_only
0.1595	0.902174	0.725	hrd_only
0.1545	0.891304	0.725	hrd_only
0.1505	0.880435	0.725	hrd_only
0.1445	0.880435	0.75	hrd_only
0.1405	0.869565	0.75	hrd_only
0.139	0.858696	0.75	hrd_only
0.1335	0.847826	0.75	hrd_only
0.128	0.826087	0.75	hrd_only
0.124	0.815217	0.75	hrd_only
0.119	0.804348	0.75	hrd_only
0.116	0.793478	0.75	hrd_only
0.1135	0.793478	0.775	hrd_only
0.1115	0.782609	0.775	hrd_only
0.11	0.782609	0.8	hrd_only
0.1085	0.76087	0.8	hrd_only
0.1065	0.75	0.8	hrd_only
0.103	0.73913	0.8	hrd_only
0.099	0.728261	0.8	hrd_only
0.096	0.717391	0.8	hrd_only
0.091	0.695652	0.8	hrd_only
0.086	0.673913	0.8	hrd_only
0.084	0.663043	0.8	hrd_only
0.0825	0.652174	0.8	hrd_only
0.0815	0.641304	0.8	hrd_only
0.0795	0.630435	0.8	hrd_only
0.0775	0.608696	0.8	hrd_only
0.0765	0.597826	0.8	hrd_only
0.0755	0.576087	0.8	hrd_only
0.0745	0.554348	0.8	hrd_only
0.0735	0.532609	0.8	hrd_only
0.0705	0.521739	0.8	hrd_only
0.067	0.5	0.8	hrd_only
0.0655	0.478261	0.8	hrd_only
0.0645	0.467391	0.8	hrd_only
0.063	0.456522	0.8	hrd_only
0.0615	0.445652	0.8	hrd_only
0.06	0.434783	0.8	hrd_only
0.058	0.413043	0.8	hrd_only
0.056	0.369565	0.8	hrd_only
0.0545	0.347826	0.8	hrd_only
0.0535	0.336957	0.8	hrd_only
0.052	0.326087	0.8	hrd_only
0.0505	0.315217	0.8	hrd_only
0.0495	0.304348	0.8	hrd_only
0.0485	0.282609	0.8	hrd_only
0.0475	0.271739	0.8	hrd_only
0.046	0.26087	0.8	hrd_only
0.0445	0.228261	0.8	hrd_only
0.0435	0.217391	0.8	hrd_only
0.0415	0.217391	0.825	hrd_only
0.0395	0.206522	0.825	hrd_only
0.038	0.206522	0.85	hrd_only
0.0365	0.195652	0.85	hrd_only
0.0345	0.184783	0.85	hrd_only
0.0325	0.173913	0.85	hrd_only
0.0315	0.163043	0.85	hrd_only
0.03	0.152174	0.85	hrd_only
0.027	0.108696	0.85	hrd_only
0.0245	0.0978261	0.85	hrd_only
0.023	0.076087	0.85	hrd_only
0.021	0.0652174	0.85	hrd_only
0.0185	0.0543478	0.85	hrd_only
0.016	0.0543478	0.875	hrd_only
0.014	0.0434783	0.875	hrd_only
0.0125	0.0326087	0.875	hrd_only
0.009	0.0326087	0.9	hrd_only
0.005	0.0326087	0.925	hrd_only
0.0035	0.0326087	0.95	hrd_only
0.002	0.0217391	0.95	hrd_only
0.0005	0.0108696	0.95	hrd_only
#NAME?	0	1	hrd_only
Inf	1	0	hrd_kh
0.93	1	0.025	hrd_kh
0.903	1	0.05	hrd_kh
0.871	1	0.1	hrd_kh
0.8585	1	0.125	hrd_kh
0.849	1	0.15	hrd_kh
0.8415	1	0.175	hrd_kh
0.837	1	0.2	hrd_kh
0.8305	1	0.225	hrd_kh
0.8205	1	0.25	hrd_kh
0.8085	1	0.275	hrd_kh
0.789	1	0.3	hrd_kh
0.7655	1	0.325	hrd_kh
0.7515	1	0.375	hrd_kh
0.738	1	0.4	hrd_kh
0.7245	1	0.425	hrd_kh
0.717	1	0.45	hrd_kh
0.683	1	0.475	hrd_kh
0.593	1	0.525	hrd_kh
0.527	1	0.55	hrd_kh
0.515	1	0.575	hrd_kh
0.488	1	0.6	hrd_kh
0.4675	1	0.625	hrd_kh
0.4655	1	0.65	hrd_kh
0.462	1	0.675	hrd_kh
0.444	1	0.7	hrd_kh
0.387	1	0.725	hrd_kh
0.3185	1	0.75	hrd_kh
0.238	1	0.775	hrd_kh
0.1805	0.98913	0.775	hrd_kh
0.1695	0.98913	0.8	hrd_kh
0.1555	0.978261	0.8	hrd_kh
0.1425	0.967391	0.8	hrd_kh
0.135	0.956522	0.8	hrd_kh
0.131	0.956522	0.825	hrd_kh
0.123	0.956522	0.85	hrd_kh
0.116	0.945652	0.85	hrd_kh
0.113	0.934783	0.85	hrd_kh
0.1085	0.923913	0.85	hrd_kh
0.1055	0.913043	0.85	hrd_kh
0.104	0.902174	0.85	hrd_kh
0.1015	0.880435	0.85	hrd_kh
0.0955	0.869565	0.85	hrd_kh
0.089	0.858696	0.85	hrd_kh
0.0865	0.847826	0.85	hrd_kh
0.082	0.836957	0.85	hrd_kh
0.0775	0.826087	0.85	hrd_kh
0.076	0.826087	0.875	hrd_kh
0.0745	0.815217	0.875	hrd_kh
0.0725	0.804348	0.875	hrd_kh
0.0705	0.793478	0.875	hrd_kh
0.0685	0.76087	0.875	hrd_kh
0.066	0.76087	0.9	hrd_kh
0.0645	0.75	0.9	hrd_kh
0.063	0.73913	0.9	hrd_kh
0.0615	0.717391	0.9	hrd_kh
0.059	0.706522	0.9	hrd_kh
0.0555	0.684783	0.9	hrd_kh
0.053	0.663043	0.9	hrd_kh
0.05	0.652174	0.9	hrd_kh
0.047	0.641304	0.9	hrd_kh
0.045	0.619565	0.9	hrd_kh
0.043	0.608696	0.9	hrd_kh
0.0415	0.597826	0.9	hrd_kh
0.04	0.586957	0.9	hrd_kh
0.0385	0.576087	0.9	hrd_kh
0.0375	0.565217	0.9	hrd_kh
0.0365	0.532609	0.9	hrd_kh
0.0345	0.51087	0.9	hrd_kh
0.032	0.5	0.9	hrd_kh
0.03	0.456522	0.9	hrd_kh
0.0285	0.423913	0.9	hrd_kh
0.0275	0.413043	0.9	hrd_kh
0.0265	0.391304	0.9	hrd_kh
0.0255	0.380435	0.9	hrd_kh
0.0245	0.369565	0.9	hrd_kh
0.0235	0.347826	0.9	hrd_kh
0.0225	0.336957	0.9	hrd_kh
0.021	0.326087	0.9	hrd_kh
0.0195	0.315217	0.9	hrd_kh
0.0185	0.304348	0.9	hrd_kh
0.017	0.26087	0.9	hrd_kh
0.0155	0.23913	0.9	hrd_kh
0.0145	0.228261	0.925	hrd_kh
0.0135	0.228261	0.95	hrd_kh
0.012	0.217391	0.95	hrd_kh
0.0105	0.184783	0.95	hrd_kh
0.009	0.141304	0.95	hrd_kh
0.007	0.108696	0.975	hrd_kh
0.0055	0.0434783	0.975	hrd_kh
0.0045	0.0326087	0.975	hrd_kh
0.003	0.0217391	0.975	hrd_kh
0.0015	0.0108696	0.975	hrd_kh
0.0005	0	0.975	hrd_kh
#NAME?	0	1	hrd_kh
Inf	1	0	chord_only
0.8495	1	0.025	chord_only
0.838	1	0.05	chord_only
0.788	1	0.075	chord_only
0.7385	1	0.1	chord_only
0.729	1	0.125	chord_only
0.724	1	0.15	chord_only
0.718	1	0.175	chord_only
0.6975	1	0.2	chord_only
0.675	1	0.225	chord_only
0.6655	1	0.25	chord_only
0.659	1	0.275	chord_only
0.6485	1	0.3	chord_only
0.6395	1	0.325	chord_only
0.6255	1	0.35	chord_only
0.603	1	0.375	chord_only
0.5935	1	0.4	chord_only
0.5895	1	0.425	chord_only
0.57	1	0.45	chord_only
0.5305	1	0.475	chord_only
0.5045	1	0.5	chord_only
0.491	1	0.525	chord_only
0.4465	1	0.55	chord_only
0.401	1	0.575	chord_only
0.3825	1	0.6	chord_only
0.3725	1	0.625	chord_only
0.3505	1	0.65	chord_only
0.331	1	0.675	chord_only
0.315	1	0.7	chord_only
0.287	1	0.725	chord_only
0.2665	1	0.75	chord_only
0.2555	0.98913	0.75	chord_only
0.2325	0.978261	0.75	chord_only
0.211	0.978261	0.775	chord_only
0.1985	0.967391	0.775	chord_only
0.1845	0.956522	0.775	chord_only
0.178	0.945652	0.775	chord_only
0.174	0.934783	0.775	chord_only
0.159	0.923913	0.775	chord_only
0.1435	0.923913	0.8	chord_only
0.1415	0.913043	0.8	chord_only
0.1405	0.902174	0.8	chord_only
0.137	0.891304	0.8	chord_only
0.1335	0.880435	0.8	chord_only
0.1315	0.869565	0.8	chord_only
0.1265	0.858696	0.8	chord_only
0.121	0.858696	0.825	chord_only
0.1165	0.847826	0.825	chord_only
0.1135	0.836957	0.825	chord_only
0.1125	0.815217	0.825	chord_only
0.111	0.804348	0.825	chord_only
0.1085	0.793478	0.825	chord_only
0.1055	0.782609	0.825	chord_only
0.1035	0.771739	0.825	chord_only
0.1025	0.76087	0.825	chord_only
0.1	0.75	0.825	chord_only
0.0975	0.73913	0.825	chord_only
0.093	0.717391	0.825	chord_only
0.088	0.706522	0.825	chord_only
0.085	0.684783	0.825	chord_only
0.0825	0.652174	0.825	chord_only
0.0795	0.630435	0.825	chord_only
0.0765	0.619565	0.85	chord_only
0.0745	0.597826	0.85	chord_only
0.0725	0.586957	0.85	chord_only
0.0715	0.576087	0.85	chord_only
0.0705	0.565217	0.85	chord_only
0.0695	0.554348	0.85	chord_only
0.0675	0.532609	0.85	chord_only
0.0655	0.521739	0.85	chord_only
0.063	0.51087	0.85	chord_only
0.0605	0.478261	0.85	chord_only
0.0595	0.445652	0.85	chord_only
0.058	0.402174	0.85	chord_only
0.056	0.402174	0.875	chord_only
0.0545	0.391304	0.9	chord_only
0.0535	0.369565	0.9	chord_only
0.0525	0.347826	0.9	chord_only
0.0515	0.336957	0.9	chord_only
0.0505	0.326087	0.9	chord_only
0.049	0.315217	0.9	chord_only
0.0475	0.282609	0.9	chord_only
0.046	0.25	0.9	chord_only
0.044	0.23913	0.9	chord_only
0.0425	0.228261	0.9	chord_only
0.0405	0.195652	0.9	chord_only
0.0385	0.163043	0.9	chord_only
0.0375	0.152174	0.9	chord_only
0.035	0.141304	0.9	chord_only
0.0325	0.130435	0.9	chord_only
0.0315	0.108696	0.9	chord_only
0.0305	0.0978261	0.9	chord_only
0.0295	0.076087	0.9	chord_only
0.0285	0.0652174	0.925	chord_only
0.026	0.0434783	0.925	chord_only
0.022	0.0217391	0.925	chord_only
0.0195	0.0108696	0.925	chord_only
0.0135	0.0108696	0.95	chord_only
0.0075	0	0.95	chord_only
0.005	0	0.975	chord_only
#NAME?	0	1	chord_only
Inf	1	0	chord_kh
0.8665	1	0.025	chord_kh
0.854	1	0.05	chord_kh
0.8455	1	0.075	chord_kh
0.819	1	0.1	chord_kh
0.7865	1	0.125	chord_kh
0.775	1	0.15	chord_kh
0.7725	1	0.175	chord_kh
0.753	1	0.2	chord_kh
0.7335	1	0.225	chord_kh
0.731	1	0.275	chord_kh
0.721	1	0.3	chord_kh
0.7	1	0.325	chord_kh
0.685	1	0.35	chord_kh
0.6745	1	0.375	chord_kh
0.6605	1	0.4	chord_kh
0.6515	1	0.425	chord_kh
0.632	1	0.45	chord_kh
0.605	1	0.475	chord_kh
0.585	1	0.5	chord_kh
0.5735	1	0.525	chord_kh
0.554	1	0.55	chord_kh
0.534	1	0.575	chord_kh
0.5275	1	0.6	chord_kh
0.493	1	0.625	chord_kh
0.459	1	0.65	chord_kh
0.4515	1	0.675	chord_kh
0.416	1	0.7	chord_kh
0.353	1	0.725	chord_kh
0.32	1	0.75	chord_kh
0.302	1	0.775	chord_kh
0.2835	1	0.8	chord_kh
0.25	0.98913	0.8	chord_kh
0.1985	0.98913	0.825	chord_kh
0.1685	0.978261	0.825	chord_kh
0.1535	0.978261	0.85	chord_kh
0.1425	0.967391	0.85	chord_kh
0.1345	0.956522	0.85	chord_kh
0.1245	0.945652	0.85	chord_kh
0.1145	0.923913	0.85	chord_kh
0.112	0.913043	0.85	chord_kh
0.1085	0.902174	0.85	chord_kh
0.1055	0.891304	0.85	chord_kh
0.1035	0.880435	0.85	chord_kh
0.101	0.880435	0.875	chord_kh
0.099	0.869565	0.875	chord_kh
0.0895	0.858696	0.875	chord_kh
0.08	0.847826	0.875	chord_kh
0.0775	0.826087	0.875	chord_kh
0.075	0.815217	0.875	chord_kh
0.0735	0.782609	0.875	chord_kh
0.0725	0.75	0.875	chord_kh
0.071	0.728261	0.875	chord_kh
0.0695	0.717391	0.875	chord_kh
0.068	0.706522	0.875	chord_kh
0.0665	0.695652	0.875	chord_kh
0.0655	0.673913	0.875	chord_kh
0.0645	0.663043	0.875	chord_kh
0.0635	0.652174	0.875	chord_kh
0.0625	0.641304	0.875	chord_kh
0.0605	0.630435	0.875	chord_kh
0.0585	0.608696	0.875	chord_kh
0.0575	0.586957	0.875	chord_kh
0.056	0.576087	0.9	chord_kh
0.0545	0.565217	0.9	chord_kh
0.0535	0.543478	0.9	chord_kh
0.0525	0.532609	0.9	chord_kh
0.049	0.521739	0.9	chord_kh
0.045	0.51087	0.9	chord_kh
0.0435	0.467391	0.9	chord_kh
0.042	0.456522	0.9	chord_kh
0.0405	0.423913	0.9	chord_kh
0.0395	0.380435	0.925	chord_kh
0.0385	0.369565	0.925	chord_kh
0.0375	0.358696	0.925	chord_kh
0.0365	0.347826	0.925	chord_kh
0.0355	0.336957	0.925	chord_kh
0.0345	0.326087	0.925	chord_kh
0.0335	0.271739	0.925	chord_kh
0.032	0.26087	0.925	chord_kh
0.03	0.23913	0.925	chord_kh
0.0285	0.206522	0.925	chord_kh
0.0275	0.163043	0.925	chord_kh
0.0265	0.152174	0.925	chord_kh
0.0255	0.130435	0.925	chord_kh
0.0245	0.119565	0.925	chord_kh
0.0235	0.108696	0.95	chord_kh
0.022	0.0869565	0.95	chord_kh
0.0205	0.076087	0.95	chord_kh
0.018	0.0652174	0.95	chord_kh
0.0155	0.0543478	0.95	chord_kh
0.014	0.0434783	0.95	chord_kh
0.0125	0.0326087	0.95	chord_kh
0.0115	0.0217391	0.95	chord_kh
0.007	0	0.95	chord_kh
#NAME?	0	1	chord_kh
Inf	1	0	chord_oob
0.938	1	0.025	chord_oob
0.935	1	0.05	chord_oob
0.927	1	0.075	chord_oob
0.916	1	0.125	chord_oob
0.911	1	0.15	chord_oob
0.908	1	0.175	chord_oob
0.904	1	0.2	chord_oob
0.9	1	0.225	chord_oob
0.896	1	0.25	chord_oob
0.889	1	0.275	chord_oob
0.883	1	0.3	chord_oob
0.881	1	0.325	chord_oob
0.877	1	0.35	chord_oob
0.873	1	0.375	chord_oob
0.87	1	0.4	chord_oob
0.867	1	0.425	chord_oob
0.864	1	0.45	chord_oob
0.856	1	0.475	chord_oob
0.847	1	0.5	chord_oob
0.841	1	0.525	chord_oob
0.835	1	0.55	chord_oob
0.823	1	0.575	chord_oob
0.798	1	0.6	chord_oob
0.733	1	0.625	chord_oob
0.643	1	0.65	chord_oob
0.601	1	0.675	chord_oob
0.593	1	0.7	chord_oob
0.56	1	0.725	chord_oob
0.524	0.98913	0.725	chord_oob
0.509	0.98913	0.75	chord_oob
0.477	0.98913	0.775	chord_oob
0.423	0.978261	0.775	chord_oob
0.385	0.967391	0.775	chord_oob
0.361	0.967391	0.8	chord_oob
0.346	0.956522	0.8	chord_oob
0.336	0.945652	0.8	chord_oob
0.318	0.934783	0.8	chord_oob
0.307	0.923913	0.8	chord_oob
0.296	0.913043	0.8	chord_oob
0.285	0.891304	0.8	chord_oob
0.278	0.880435	0.8	chord_oob
0.271	0.869565	0.8	chord_oob
0.269	0.858696	0.8	chord_oob
0.253	0.836957	0.8	chord_oob
0.233	0.826087	0.8	chord_oob
0.224	0.815217	0.8	chord_oob
0.212	0.804348	0.8	chord_oob
0.2	0.782609	0.8	chord_oob
0.195	0.771739	0.8	chord_oob
0.193	0.76087	0.8	chord_oob
0.189	0.75	0.8	chord_oob
0.185	0.73913	0.8	chord_oob
0.18	0.717391	0.8	chord_oob
0.174	0.706522	0.8	chord_oob
0.171	0.673913	0.8	chord_oob
0.168	0.663043	0.8	chord_oob
0.165	0.641304	0.8	chord_oob
0.163	0.619565	0.8	chord_oob
0.161	0.597826	0.8	chord_oob
0.159	0.586957	0.8	chord_oob
0.157	0.576087	0.8	chord_oob
0.152	0.554348	0.8	chord_oob
0.146	0.532609	0.8	chord_oob
0.142	0.521739	0.8	chord_oob
0.135	0.51087	0.8	chord_oob
0.129	0.5	0.8	chord_oob
0.127	0.48913	0.8	chord_oob
0.125	0.478261	0.8	chord_oob
0.123	0.445652	0.8	chord_oob
0.119	0.423913	0.8	chord_oob
0.115	0.413043	0.8	chord_oob
0.113	0.391304	0.8	chord_oob
0.111	0.380435	0.8	chord_oob
0.109	0.358696	0.8	chord_oob
0.106	0.347826	0.8	chord_oob
0.102	0.304348	0.8	chord_oob
0.096	0.282609	0.8	chord_oob
0.091	0.271739	0.8	chord_oob
0.089	0.23913	0.8	chord_oob
0.087	0.217391	0.8	chord_oob
0.085	0.206522	0.8	chord_oob
0.082	0.195652	0.8	chord_oob
0.079	0.184783	0.8	chord_oob
0.077	0.173913	0.8	chord_oob
0.075	0.163043	0.8	chord_oob
0.073	0.152174	0.8	chord_oob
0.066	0.141304	0.8	chord_oob
0.059	0.130435	0.8	chord_oob
0.049	0.119565	0.8	chord_oob
0.039	0.108696	0.8	chord_oob
0.031	0.0978261	0.8	chord_oob
0.023	0.0978261	0.85	chord_oob
0.013	0.0978261	0.875	chord_oob
0.003	0.0869565	0.875	chord_oob
0.001	0.0652174	0.875	chord_oob
#NAME?	0	1	chord_oob

## Sheet: F5D_PR
.threshold	recall	precision	name
Inf	0	1	hrd_only
0.959	0.025	1	hrd_only
0.945	0.05	1	hrd_only
0.935	0.075	1	hrd_only
0.919	0.1	1	hrd_only
0.872	0.125	1	hrd_only
0.847	0.15	1	hrd_only
0.834	0.175	1	hrd_only
0.819	0.2	1	hrd_only
0.817	0.225	1	hrd_only
0.799	0.275	1	hrd_only
0.793	0.3	1	hrd_only
0.791	0.325	1	hrd_only
0.789	0.35	1	hrd_only
0.767	0.375	1	hrd_only
0.743	0.4	1	hrd_only
0.708	0.425	1	hrd_only
0.698	0.45	1	hrd_only
0.631	0.475	1	hrd_only
0.57	0.5	1	hrd_only
0.567	0.525	1	hrd_only
0.563	0.55	1	hrd_only
0.497	0.575	1	hrd_only
0.44	0.6	1	hrd_only
0.418	0.625	1	hrd_only
0.358	0.65	1	hrd_only
0.353	0.675	1	hrd_only
0.317	0.7	1	hrd_only
0.291	0.7	0.965517	hrd_only
0.206	0.7	0.933333	hrd_only
0.203	0.7	0.903226	hrd_only
0.198	0.7	0.875	hrd_only
0.187	0.7	0.848485	hrd_only
0.181	0.7	0.823529	hrd_only
0.17	0.7	0.8	hrd_only
0.165	0.7	0.777778	hrd_only
0.163	0.725	0.763158	hrd_only
0.156	0.725	0.74359	hrd_only
0.153	0.725	0.725	hrd_only
0.148	0.75	0.731707	hrd_only
0.141	0.75	0.714286	hrd_only
0.14	0.75	0.697674	hrd_only
0.138	0.75	0.681818	hrd_only
0.129	0.75	0.652174	hrd_only
0.127	0.75	0.638298	hrd_only
0.121	0.75	0.625	hrd_only
0.117	0.75	0.612245	hrd_only
0.115	0.775	0.62	hrd_only
0.112	0.775	0.607843	hrd_only
0.111	0.8	0.615385	hrd_only
0.109	0.8	0.592593	hrd_only
0.108	0.8	0.581818	hrd_only
0.105	0.8	0.571429	hrd_only
0.101	0.8	0.561404	hrd_only
0.097	0.8	0.551724	hrd_only
0.095	0.8	0.533333	hrd_only
0.087	0.8	0.516129	hrd_only
0.085	0.8	0.507937	hrd_only
0.083	0.8	0.5	hrd_only
0.082	0.8	0.492308	hrd_only
0.081	0.8	0.484848	hrd_only
0.078	0.8	0.470588	hrd_only
0.077	0.8	0.463768	hrd_only
0.076	0.8	0.450704	hrd_only
0.075	0.8	0.438356	hrd_only
0.074	0.8	0.426667	hrd_only
0.073	0.8	0.421053	hrd_only
0.068	0.8	0.410256	hrd_only
0.066	0.8	0.4	hrd_only
0.065	0.8	0.395062	hrd_only
0.064	0.8	0.390244	hrd_only
0.062	0.8	0.385542	hrd_only
0.061	0.8	0.380952	hrd_only
0.059	0.8	0.372093	hrd_only
0.057	0.8	0.355556	hrd_only
0.055	0.8	0.347826	hrd_only
0.054	0.8	0.344086	hrd_only
0.053	0.8	0.340426	hrd_only
0.051	0.8	0.336842	hrd_only
0.05	0.8	0.333333	hrd_only
0.049	0.8	0.326531	hrd_only
0.048	0.8	0.323232	hrd_only
0.047	0.8	0.32	hrd_only
0.045	0.8	0.31068	hrd_only
0.044	0.8	0.307692	hrd_only
0.043	0.825	0.314286	hrd_only
0.04	0.825	0.311321	hrd_only
0.039	0.85	0.317757	hrd_only
0.037	0.85	0.314815	hrd_only
0.036	0.85	0.311927	hrd_only
0.033	0.85	0.309091	hrd_only
0.032	0.85	0.306306	hrd_only
0.031	0.85	0.303571	hrd_only
0.029	0.85	0.293103	hrd_only
0.025	0.85	0.290598	hrd_only
0.024	0.85	0.285714	hrd_only
0.022	0.85	0.283333	hrd_only
0.02	0.85	0.280992	hrd_only
0.017	0.875	0.286885	hrd_only
0.015	0.875	0.284553	hrd_only
0.013	0.875	0.282258	hrd_only
0.012	0.9	0.288	hrd_only
0.006	0.925	0.293651	hrd_only
0.004	0.95	0.299213	hrd_only
0.003	0.95	0.296875	hrd_only
0.001	0.95	0.294574	hrd_only
0	1	0.30303	hrd_only
Inf	0	1	hrd_kh
0.932	0.025	1	hrd_kh
0.928	0.05	1	hrd_kh
0.878	0.1	1	hrd_kh
0.864	0.125	1	hrd_kh
0.853	0.15	1	hrd_kh
0.845	0.175	1	hrd_kh
0.838	0.2	1	hrd_kh
0.836	0.225	1	hrd_kh
0.825	0.25	1	hrd_kh
0.816	0.275	1	hrd_kh
0.801	0.3	1	hrd_kh
0.777	0.325	1	hrd_kh
0.754	0.375	1	hrd_kh
0.749	0.4	1	hrd_kh
0.727	0.425	1	hrd_kh
0.722	0.45	1	hrd_kh
0.712	0.475	1	hrd_kh
0.654	0.525	1	hrd_kh
0.532	0.55	1	hrd_kh
0.522	0.575	1	hrd_kh
0.508	0.6	1	hrd_kh
0.468	0.625	1	hrd_kh
0.467	0.65	1	hrd_kh
0.464	0.675	1	hrd_kh
0.46	0.7	1	hrd_kh
0.428	0.725	1	hrd_kh
0.346	0.75	1	hrd_kh
0.291	0.775	1	hrd_kh
0.185	0.775	0.96875	hrd_kh
0.176	0.8	0.969697	hrd_kh
0.163	0.8	0.941176	hrd_kh
0.148	0.8	0.914286	hrd_kh
0.137	0.8	0.888889	hrd_kh
0.133	0.825	0.891892	hrd_kh
0.129	0.85	0.894737	hrd_kh
0.117	0.85	0.871795	hrd_kh
0.115	0.85	0.85	hrd_kh
0.111	0.85	0.829268	hrd_kh
0.106	0.85	0.809524	hrd_kh
0.105	0.85	0.790698	hrd_kh
0.103	0.85	0.755556	hrd_kh
0.1	0.85	0.73913	hrd_kh
0.091	0.85	0.723404	hrd_kh
0.087	0.85	0.708333	hrd_kh
0.086	0.85	0.693878	hrd_kh
0.078	0.85	0.68	hrd_kh
0.077	0.875	0.686275	hrd_kh
0.075	0.875	0.673077	hrd_kh
0.074	0.875	0.660377	hrd_kh
0.071	0.875	0.648148	hrd_kh
0.07	0.875	0.614035	hrd_kh
0.067	0.9	0.62069	hrd_kh
0.065	0.9	0.610169	hrd_kh
0.064	0.9	0.6	hrd_kh
0.062	0.9	0.580645	hrd_kh
0.061	0.9	0.571429	hrd_kh
0.057	0.9	0.553846	hrd_kh
0.054	0.9	0.537313	hrd_kh
0.052	0.9	0.529412	hrd_kh
0.048	0.9	0.521739	hrd_kh
0.046	0.9	0.507042	hrd_kh
0.044	0.9	0.5	hrd_kh
0.042	0.9	0.493151	hrd_kh
0.041	0.9	0.486486	hrd_kh
0.039	0.9	0.48	hrd_kh
0.038	0.9	0.473684	hrd_kh
0.037	0.9	0.455696	hrd_kh
0.036	0.9	0.444444	hrd_kh
0.033	0.9	0.439024	hrd_kh
0.031	0.9	0.418605	hrd_kh
0.029	0.9	0.404494	hrd_kh
0.028	0.9	0.4	hrd_kh
0.027	0.9	0.391304	hrd_kh
0.026	0.9	0.387097	hrd_kh
0.025	0.9	0.382979	hrd_kh
0.024	0.9	0.375	hrd_kh
0.023	0.9	0.371134	hrd_kh
0.022	0.9	0.367347	hrd_kh
0.02	0.9	0.363636	hrd_kh
0.019	0.9	0.36	hrd_kh
0.018	0.9	0.346154	hrd_kh
0.016	0.9	0.339623	hrd_kh
0.015	0.925	0.342593	hrd_kh
0.014	0.95	0.348624	hrd_kh
0.013	0.95	0.345455	hrd_kh
0.011	0.95	0.336283	hrd_kh
0.01	0.95	0.324786	hrd_kh
0.008	0.975	0.322314	hrd_kh
0.006	0.975	0.307087	hrd_kh
0.005	0.975	0.304688	hrd_kh
0.004	0.975	0.302326	hrd_kh
0.002	0.975	0.3	hrd_kh
0.001	0.975	0.29771	hrd_kh
0	1	0.30303	hrd_kh
Inf	0	1	chord_only
0.853	0.025	1	chord_only
0.846	0.05	1	chord_only
0.83	0.075	1	chord_only
0.746	0.1	1	chord_only
0.731	0.125	1	chord_only
0.727	0.15	1	chord_only
0.721	0.175	1	chord_only
0.715	0.2	1	chord_only
0.68	0.225	1	chord_only
0.67	0.25	1	chord_only
0.661	0.275	1	chord_only
0.657	0.3	1	chord_only
0.64	0.325	1	chord_only
0.639	0.35	1	chord_only
0.612	0.375	1	chord_only
0.594	0.4	1	chord_only
0.593	0.425	1	chord_only
0.586	0.45	1	chord_only
0.554	0.475	1	chord_only
0.507	0.5	1	chord_only
0.502	0.525	1	chord_only
0.48	0.55	1	chord_only
0.413	0.575	1	chord_only
0.389	0.6	1	chord_only
0.376	0.625	1	chord_only
0.369	0.65	1	chord_only
0.332	0.675	1	chord_only
0.33	0.7	1	chord_only
0.3	0.725	1	chord_only
0.274	0.75	1	chord_only
0.259	0.75	0.967742	chord_only
0.252	0.75	0.9375	chord_only
0.213	0.775	0.939394	chord_only
0.209	0.775	0.911765	chord_only
0.188	0.775	0.885714	chord_only
0.181	0.775	0.861111	chord_only
0.175	0.775	0.837838	chord_only
0.173	0.775	0.815789	chord_only
0.145	0.8	0.820513	chord_only
0.142	0.8	0.8	chord_only
0.141	0.8	0.780488	chord_only
0.14	0.8	0.761905	chord_only
0.134	0.8	0.744186	chord_only
0.133	0.8	0.727273	chord_only
0.13	0.8	0.711111	chord_only
0.123	0.825	0.717391	chord_only
0.119	0.825	0.702128	chord_only
0.114	0.825	0.6875	chord_only
0.113	0.825	0.66	chord_only
0.112	0.825	0.647059	chord_only
0.11	0.825	0.634615	chord_only
0.107	0.825	0.622642	chord_only
0.104	0.825	0.611111	chord_only
0.103	0.825	0.6	chord_only
0.102	0.825	0.589286	chord_only
0.098	0.825	0.578947	chord_only
0.097	0.825	0.559322	chord_only
0.089	0.825	0.55	chord_only
0.087	0.825	0.532258	chord_only
0.083	0.825	0.507692	chord_only
0.082	0.825	0.492537	chord_only
0.077	0.85	0.492754	chord_only
0.076	0.85	0.478873	chord_only
0.073	0.85	0.472222	chord_only
0.072	0.85	0.465753	chord_only
0.071	0.85	0.459459	chord_only
0.07	0.85	0.453333	chord_only
0.069	0.85	0.441558	chord_only
0.066	0.85	0.435897	chord_only
0.065	0.85	0.43038	chord_only
0.061	0.85	0.414634	chord_only
0.06	0.85	0.4	chord_only
0.059	0.85	0.382022	chord_only
0.057	0.875	0.388889	chord_only
0.055	0.9	0.391304	chord_only
0.054	0.9	0.382979	chord_only
0.053	0.9	0.375	chord_only
0.052	0.9	0.371134	chord_only
0.051	0.9	0.367347	chord_only
0.05	0.9	0.363636	chord_only
0.048	0.9	0.352941	chord_only
0.047	0.9	0.342857	chord_only
0.045	0.9	0.339623	chord_only
0.043	0.9	0.336449	chord_only
0.042	0.9	0.327273	chord_only
0.039	0.9	0.318584	chord_only
0.038	0.9	0.315789	chord_only
0.037	0.9	0.313043	chord_only
0.033	0.9	0.310345	chord_only
0.032	0.9	0.305085	chord_only
0.031	0.9	0.302521	chord_only
0.03	0.9	0.297521	chord_only
0.029	0.925	0.300813	chord_only
0.028	0.925	0.296	chord_only
0.024	0.925	0.291339	chord_only
0.02	0.925	0.289062	chord_only
0.019	0.95	0.294574	chord_only
0.008	0.95	0.292308	chord_only
0.007	0.975	0.29771	chord_only
0.003	1	0.30303	chord_only
Inf	0	1	chord_kh
0.874	0.025	1	chord_kh
0.859	0.05	1	chord_kh
0.849	0.075	1	chord_kh
0.842	0.1	1	chord_kh
0.796	0.125	1	chord_kh
0.777	0.15	1	chord_kh
0.773	0.175	1	chord_kh
0.772	0.2	1	chord_kh
0.734	0.225	1	chord_kh
0.733	0.275	1	chord_kh
0.729	0.3	1	chord_kh
0.713	0.325	1	chord_kh
0.687	0.35	1	chord_kh
0.683	0.375	1	chord_kh
0.666	0.4	1	chord_kh
0.655	0.425	1	chord_kh
0.648	0.45	1	chord_kh
0.616	0.475	1	chord_kh
0.594	0.5	1	chord_kh
0.576	0.525	1	chord_kh
0.571	0.55	1	chord_kh
0.537	0.575	1	chord_kh
0.531	0.6	1	chord_kh
0.524	0.625	1	chord_kh
0.462	0.65	1	chord_kh
0.456	0.675	1	chord_kh
0.447	0.7	1	chord_kh
0.385	0.725	1	chord_kh
0.321	0.75	1	chord_kh
0.319	0.775	1	chord_kh
0.285	0.8	1	chord_kh
0.282	0.8	0.969697	chord_kh
0.218	0.825	0.970588	chord_kh
0.179	0.825	0.942857	chord_kh
0.158	0.85	0.944444	chord_kh
0.149	0.85	0.918919	chord_kh
0.136	0.85	0.894737	chord_kh
0.133	0.85	0.871795	chord_kh
0.116	0.85	0.829268	chord_kh
0.113	0.85	0.809524	chord_kh
0.111	0.85	0.790698	chord_kh
0.106	0.85	0.772727	chord_kh
0.105	0.85	0.755556	chord_kh
0.102	0.875	0.76087	chord_kh
0.1	0.875	0.744681	chord_kh
0.098	0.875	0.729167	chord_kh
0.081	0.875	0.714286	chord_kh
0.079	0.875	0.686275	chord_kh
0.076	0.875	0.673077	chord_kh
0.074	0.875	0.636364	chord_kh
0.073	0.875	0.603448	chord_kh
0.072	0.875	0.583333	chord_kh
0.07	0.875	0.57377	chord_kh
0.069	0.875	0.564516	chord_kh
0.067	0.875	0.555556	chord_kh
0.066	0.875	0.538462	chord_kh
0.065	0.875	0.530303	chord_kh
0.064	0.875	0.522388	chord_kh
0.063	0.875	0.514706	chord_kh
0.062	0.875	0.507246	chord_kh
0.059	0.875	0.492958	chord_kh
0.058	0.875	0.479452	chord_kh
0.057	0.9	0.48	chord_kh
0.055	0.9	0.473684	chord_kh
0.054	0.9	0.461538	chord_kh
0.053	0.9	0.455696	chord_kh
0.052	0.9	0.45	chord_kh
0.046	0.9	0.444444	chord_kh
0.044	0.9	0.423529	chord_kh
0.043	0.9	0.418605	chord_kh
0.041	0.9	0.404494	chord_kh
0.04	0.925	0.393617	chord_kh
0.039	0.925	0.389474	chord_kh
0.038	0.925	0.385417	chord_kh
0.037	0.925	0.381443	chord_kh
0.036	0.925	0.377551	chord_kh
0.035	0.925	0.373737	chord_kh
0.034	0.925	0.355769	chord_kh
0.033	0.925	0.352381	chord_kh
0.031	0.925	0.345794	chord_kh
0.029	0.925	0.336364	chord_kh
0.028	0.925	0.324561	chord_kh
0.027	0.925	0.321739	chord_kh
0.026	0.925	0.316239	chord_kh
0.025	0.925	0.313559	chord_kh
0.024	0.95	0.316667	chord_kh
0.023	0.95	0.311475	chord_kh
0.021	0.95	0.308943	chord_kh
0.02	0.95	0.306452	chord_kh
0.016	0.95	0.304	chord_kh
0.015	0.95	0.301587	chord_kh
0.013	0.95	0.299213	chord_kh
0.012	0.95	0.296875	chord_kh
0.011	0.95	0.292308	chord_kh
0.003	1	0.30303	chord_kh
Inf	0	1	chord_oob
0.94	0.025	1	chord_oob
0.936	0.05	1	chord_oob
0.934	0.075	1	chord_oob
0.92	0.125	1	chord_oob
0.912	0.15	1	chord_oob
0.91	0.175	1	chord_oob
0.906	0.2	1	chord_oob
0.902	0.225	1	chord_oob
0.898	0.25	1	chord_oob
0.894	0.275	1	chord_oob
0.884	0.3	1	chord_oob
0.882	0.325	1	chord_oob
0.88	0.35	1	chord_oob
0.874	0.375	1	chord_oob
0.872	0.4	1	chord_oob
0.868	0.425	1	chord_oob
0.866	0.45	1	chord_oob
0.862	0.475	1	chord_oob
0.85	0.5	1	chord_oob
0.844	0.525	1	chord_oob
0.838	0.55	1	chord_oob
0.832	0.575	1	chord_oob
0.814	0.6	1	chord_oob
0.782	0.625	1	chord_oob
0.684	0.65	1	chord_oob
0.602	0.675	1	chord_oob
0.6	0.7	1	chord_oob
0.586	0.725	1	chord_oob
0.534	0.725	0.966667	chord_oob
0.514	0.75	0.967742	chord_oob
0.504	0.775	0.96875	chord_oob
0.45	0.775	0.939394	chord_oob
0.396	0.775	0.911765	chord_oob
0.374	0.8	0.914286	chord_oob
0.348	0.8	0.888889	chord_oob
0.344	0.8	0.864865	chord_oob
0.328	0.8	0.842105	chord_oob
0.308	0.8	0.820513	chord_oob
0.306	0.8	0.8	chord_oob
0.286	0.8	0.761905	chord_oob
0.284	0.8	0.744186	chord_oob
0.272	0.8	0.727273	chord_oob
0.27	0.8	0.711111	chord_oob
0.268	0.8	0.680851	chord_oob
0.238	0.8	0.666667	chord_oob
0.228	0.8	0.653061	chord_oob
0.22	0.8	0.64	chord_oob
0.204	0.8	0.615385	chord_oob
0.196	0.8	0.603774	chord_oob
0.194	0.8	0.592593	chord_oob
0.192	0.8	0.581818	chord_oob
0.186	0.8	0.571429	chord_oob
0.184	0.8	0.551724	chord_oob
0.176	0.8	0.542373	chord_oob
0.172	0.8	0.516129	chord_oob
0.17	0.8	0.507937	chord_oob
0.166	0.8	0.492308	chord_oob
0.164	0.8	0.477612	chord_oob
0.162	0.8	0.463768	chord_oob
0.16	0.8	0.457143	chord_oob
0.158	0.8	0.450704	chord_oob
0.156	0.8	0.438356	chord_oob
0.148	0.8	0.426667	chord_oob
0.144	0.8	0.421053	chord_oob
0.14	0.8	0.415584	chord_oob
0.13	0.8	0.410256	chord_oob
0.128	0.8	0.405063	chord_oob
0.126	0.8	0.4	chord_oob
0.124	0.8	0.385542	chord_oob
0.122	0.8	0.376471	chord_oob
0.116	0.8	0.372093	chord_oob
0.114	0.8	0.363636	chord_oob
0.112	0.8	0.359551	chord_oob
0.11	0.8	0.351648	chord_oob
0.108	0.8	0.347826	chord_oob
0.104	0.8	0.333333	chord_oob
0.1	0.8	0.326531	chord_oob
0.092	0.8	0.323232	chord_oob
0.09	0.8	0.313725	chord_oob
0.088	0.8	0.307692	chord_oob
0.086	0.8	0.304762	chord_oob
0.084	0.8	0.301887	chord_oob
0.08	0.8	0.299065	chord_oob
0.078	0.8	0.296296	chord_oob
0.076	0.8	0.293578	chord_oob
0.074	0.8	0.290909	chord_oob
0.072	0.8	0.288288	chord_oob
0.06	0.8	0.285714	chord_oob
0.058	0.8	0.283186	chord_oob
0.04	0.8	0.280702	chord_oob
0.038	0.8	0.278261	chord_oob
0.024	0.85	0.290598	chord_oob
0.022	0.875	0.29661	chord_oob
0.004	0.875	0.294118	chord_oob
0.002	0.875	0.289256	chord_oob
0	1	0.30303	chord_oob

## Sheet: F5E
permuted_set	mean.dec.auroc	std.dec.auroc	permuted_set_level
del.mh.prop	0.00117301	0.00417018	del.mh.prop
SNV3	0	0.0117684	SNV3
SNV8	0.00424819	0.00681321	SNV8
RS3	0.0684149	0.0193029	RS3
RS5	0.0223007	0.00742987	RS5
hrd	0	0.00520924	hrd
tib	0	0.0052687	tib
qrdel	0.00903533	0.00542138	qrdel
qrdup	0.0400362	0.0106185	qrdup
ihdel	0	0.00405192	ihdel
DUP_1kb_100kb	0.0206975	0.0133551	DUP_1kb_100kb
SV_KH	0.09149	0.0233642	SV_KH

## Sheet: F5F
permuted_set	mean.dec.auroc	std.dec.auroc	permuted_set_level
del.mh.prop	0	0.0230141	del.mh.prop
SNV3	0	0.0476433	SNV3
SNV8	0	0.0230644	SNV8
RS3	0	0.105998	RS3
RS5	0	0.0472838	RS5
hrd	0	0.0281231	hrd
tib	0	0.021958	tib
qrdel	0.00050505	0.0128831	qrdel
qrdup	0.0272727	0.0632562	qrdup
ihdel	0.00016835	0.0171134	ihdel
DUP_1kb_100kb	0	0.0807791	DUP_1kb_100kb
SV_KH	0.0781145	0.0764882	SV_KH

## Sheet: F5G
tumor_type_final	b1	b2	n	label
ESAD	0.00229885	0.0045977	435
GBM	0	0	135
OV	0.194853	0.154412	272	OV
BRCA	0.0962199	0.080756	1164	BRCA
BE	0	0	339
LUSC	0	0.0377359	53
LUAD	0	0	115
COAD	0.0014556	0.00291121	687
AML	0	0	55
KIRC	0	0	54
KIRP	0	0	40
HNSC	0.00775194	0.0232558	129
MALY	0.00507614	0.00507614	197
STAD	0.00892857	0.00892857	112
LIHC	0.00510204	0.0204082	392
LGG	0	0	60
PRAD	0.00595238	0.0639881	672	PRAD
KICH	0.04	0	50
UCEC	0.0240964	0.0240964	83
BLCA	0.00598802	0.0299401	167
CESC	0	0	52
THCA	0	0	78
MELA	0.013834	0.00197628	506
SARC	0.0042735	0.00854701	234
PACA	0.0123077	0.0646154	325	PACA
MESO	0	0	38
GIST	0	0	50
NET	0	0.0218978	137
NSCLC	0.00261097	0.00522193	383
SCLC	0	0	56
RECA	0	0	109
ES	0	0	137
NHL	0	0	24
PBCA	0	0	228
PAEN	0	0	46
MPN	0	0	61

## Sheet: F5H
å	b1	b2	fmut_bi	biallelic_vus_brca	monoallelic_vus_brca	monoallelic_pathogenic_brca	monoallelic_likpathogenic_brca	biallelic_pathogenic_tier2	biallelic_pathogenic_tier3	biallelic_vus_tier2	biallelic_vus_tier3	monoallelic_pathogenic_tier2	monoallelic_pathogenic_tier3	monoallelic_vus_tier2	monoallelic_vus_tier3	monoallelic_or_vus	genotype_category
0055e71c7c03d4ff4d57cd363f052914434bd306aff231125413c4703a30c84e	0	0.005	OTHER								GEN1,EME1						monoallelic or VUS
124	0	0	WT										RAD50				WT
125	0.001	0.002	WT												EXO1		WT
128	0	0	OTHER												UIMC1		monoallelic or VUS
145	0	0.004	WT												UIMC1,MCM9	WT
152	0	0	WT												BABAM1		WT
155	0	0	WT														WT
171	0.019	0.007	WT												MDC1,SWSAP1	WT
185	0	0.006	WT										NBN				WT
190	0	0.006	WT								SFR1,MUS81						WT
208	0	0	WT		BRCA2											BRCA2	WT
210	0	0	WT												RAD50,EME1		WT
211	0.005	0.021	WT											PALB2			WT
214	0.032	0	OTHER												EME2		monoallelic or VUS
221	0	0	OTHER												REV1		monoallelic or VUS
0289a1f386ad8b0778979ad178afc509fd403a198c98b926a7d2866fb0f886fc	0	0	WT												EXO1,SLX4,EME1	WT
02cc37502f6301e4feb5b9b80e2ddbb71dd875d54eb8cf012348502978492251	0	0	WT												RAD54L,SLX4,EME1,RTEL1	WT
02d3c7c002a875493e63877e5517b7432c95b2b522ba67384c873737b9bab3b7	0.001	0.035	WT												GEN1,EME1,BRIP1	WT
03037cb67402cd2882ddc346bbbcacf2574475a18fef75aa96b2e42fc90532d9	0.003	0.003	OTHER						EME2								OTHER biallelic pathogenic
040c323ac201378d9e3acb214b1420e07867e7f6ed2f255f9226ea0c7e2e6f62	0	0	WT								SLX4						WT
04616fe602821be83f79e051c94c28347907f72d4e9ed5d7f1f50d4cfcd71d01	0	0.008	WT												FIGNL1		WT
04f3767cc1c78f1c22b06d659d308741a588e272ee723b39f744913ad669cd6e	0.002	0	WT										MRE11A,SLX4			WT
04feb20b0eef08db14ff7df6ef52bd0f71fbaebc9fbb6099da2dafedd1ddef9a	0.004	0.061	OTHER			BRCA2										BRCA2	monoallelic or VUS
04feb20b0eef08db14ff7df6ef52bd0f71fbaebc9fbb6099da2dafedd1ddef9a.2	0.007	0.912	BRCA2														BRCA2 biallelic pathogenic
05fb093d1b2af292cf0795316e9afefc4407f42256c914edeee9ac881e1d435c	0.002	0.01	WT		BRCA2											BRCA2	WT
648	0	0	WT												UIMC1,MDC1		WT
0690f491108b0e56fd9901e02e68a918868ec8c5ab8772bcd8ae6ff931169d84	0	0	WT								MDC1						WT
071d0791a2371be080640b76eab4cf34bedc1198d4e58a37992e39e66ad2ed34	0	0	WT												GEN1,EME1		WT
723	0.008	0.07	OTHER						H2AFX								OTHER biallelic pathogenic
725	0.711	0.183	OTHER												UIMC1		monoallelic or VUS
727	0.008	0.036	OTHER								EME1,BRIP1						monoallelic or VUS
744	0.002	0.007	WT												GEN1,MDC1,RBBP8	WT
745	0.005	0.005	WT														WT
751	0.024	0.626	BRCA2														BRCA2 biallelic pathogenic
078773cc36a9ab58ece5c92e50368462dea52ded70f1b0da8c66e65066a3ce53	0.025	0.021	WT						HELQ								WT
877	0	0.003	WT											RAD51D			WT
881	0	0	WT		BRCA2											BRCA2	WT
890	0.035	0.901	BRCA2														BRCA2 biallelic pathogenic
906	0.017	0.806	OTHER					RAD51C									OTHER biallelic pathogenic
912	0.001	0.001	OTHER					RAD51B									OTHER biallelic pathogenic
934	0.017	0.006	WT												GEN1,FAM175A,MDC1	WT
937	0.935	0.027	OTHER								MCM9,EME2						monoallelic or VUS
938	0.006	0.052	OTHER												MCM9,XRCC3	monoallelic or VUS
0963f143cc945f2bf680c16240ac6b8d44b6c39c65453f32bc773408db826c31	0	0	OTHER					RAD51B									OTHER biallelic pathogenic
980	0.662	0.061	BRCA1														BRCA1 biallelic pathogenic
982	0.029	0.005	OTHER							RAD51D							monoallelic or VUS
0985a2e91070b77b0b7c61278b04d7c88864c3bc670f211bdb54bd09d271e986	0.002	0	OTHER						H2AFX								OTHER biallelic pathogenic
0a60808f0d6e3b778273f426eeaa59435f9142b824da06a11ffc421128afb5dd	0.001	0	WT												NBN,EME1		WT
0a85375cbfa23eb57f9647c13fd4a774922afd325ecca61ecb70f165f9e4a2e7	0.015	0	OTHER												MCM9		monoallelic or VUS
0b64dd9e11bfd9b7413d9bc770587b6a011e6946109f1ded24bc92444941450f	0	0.003	WT												EME1		WT
0c18dae928d5146c8b0d052a9ceffa02ef1e1dcd70f6e5c321dc37c264d9c9d8	0.111	0.056	OTHER														monoallelic or VUS
0c596e131276a9448805de75baf6d331353edc214a9edfb7c6f41908d6d3130f	0	0	WT														WT
0c78eb71d79db50fbce1e174c7f14f47c7422346bc9f161ae36160f5c06d2fbd	0	0	WT												EME1		WT
0de0307feaaebcd92622acc19aae9d7ee9ba2f58ebfbfa0f8523e7c4f1b6b3ed	0.001	0.041	OTHER						EME2								OTHER biallelic pathogenic
0df54561b9dfce1f7cc6d2858f039c4303727558615b8b64364b09c963da19f2	0	0.001	WT												EXO1,BARD1,RAD51AP1,RBBP8	WT
0f48df24681bff9daca43ea351a061173146b5a347774916fe4c683d65016d10	0.007	0	OTHER								EME1						monoallelic or VUS
0f4a8719dbb0caa2e8b638fe74d6c6dac6ca5ee91e4423e421a2f013170a0ca9	0.023	0.004	OTHER								RAD50,EME1						monoallelic or VUS
10	0.985	0.005	BRCA1														BRCA1 biallelic pathogenic
1005-24097-96Y-31--1005-25055N-116Z-BLD	0	0	OTHER	BRCA2												BRCA2	monoallelic or VUS
1005-24100-96Y-27--1005-25055N-116Z-BLD	0.002	0	OTHER	BRCA2												BRCA2	monoallelic or VUS
1005-24106-127B-25--1005-25055N-116Z-BLD	0.006	0.004	OTHER	BRCA2												BRCA2	monoallelic or VUS
1005-25105-127B-30--1005-25055N-116Z-BLD	0	0.002	OTHER	BRCA2												BRCA2	monoallelic or VUS
1016	0.038	0.173	OTHER											PALB2			monoallelic or VUS
1034	0.009	0.003	OTHER											PALB2			monoallelic or VUS
1047-24271-180B-32--1047-24964N-180B-GST	0.003	0	WT								MDC1						WT
1047-24274-180B-28--1047-24964N-180B-GST	0.003	0	WT								MDC1						WT
1047-24277-101D-30--1047-24964N-180B-GST	0	0	WT								MDC1						WT
1047-24280-101D-28--1047-24964N-180B-GST	0	0	WT								MDC1						WT
1063	0.003	0.018	WT												UIMC1		WT
1076	0.002	0.007	OTHER	BRCA2												BRCA2	monoallelic or VUS
1078	0	0	WT		BRCA2											BRCA2	WT
1082	0.018	0.02	OTHER	BRCA2												BRCA2	monoallelic or VUS
1083	0.003	0.008	OTHER				BRCA1									BRCA1	monoallelic or VUS
1086	0	0	WT												HELQ,SLX4		WT
1103	0.87	0.044	BRCA1														BRCA1 biallelic pathogenic
1110	0.005	0.921	OTHER					RAD51B									OTHER biallelic pathogenic
1118	0.882	0.036	BRCA1														BRCA1 biallelic pathogenic
1124	0.732	0.062	OTHER								GEN1						monoallelic or VUS
11524e868cfd06698eab18840572b21e31ccc772b0a6d8695b31b16d44f17de9	0.004	0.001	WT												RPA2,GEN1,MCM9	WT
126-24343-135F-31--126-25058N-31X-BLD	0	0	WT										GEN1				WT
126-24346-287R-31--126-25058N-31X-BLD	0	0.002	WT												REV1		WT
126-24349-287R-33--126-25058N-31X-BLD	0	0	WT												REV1		WT
126-24352-37Z-30--126-25058N-31X-BLD	0	0.001	WT												REV1		WT
126-24355-37Z-32--126-25058N-31X-BLD	0	0	WT												REV1		WT
126-24631-135F-31--126-25058N-31X-BLD	0.024	0	WT												REV1		WT
13	0.006	0.044	OTHER			BRCA1										BRCA1	monoallelic or VUS
130-24295-71S-34--130-24993N-290R-BLD	0.001	0	WT												BARD1		WT
130-24298-71S-36--130-24993N-290R-BLD	0	0	WT												BARD1		WT
130-24301-85U-34--130-24993N-290R-BLD	0	0	WT												BARD1		WT
130-24304-85U-33--130-24993N-290R-BLD	0	0	WT												BARD1		WT
1319	0	0.002	OTHER						ZSWIM7								OTHER biallelic pathogenic
1331	0.002	0.872	BRCA2														BRCA2 biallelic pathogenic
1347	0.014	0.246	OTHER												RAD50,SLX4		monoallelic or VUS
1349	0.012	0.033	OTHER								MCM9,RMI1						monoallelic or VUS
1367	0.003	0.944	BRCA2														BRCA2 biallelic pathogenic
1371	0.002	0.001	OTHER		BRCA2											BRCA2	monoallelic or VUS
1389	0	0	WT		BRCA1											BRCA1	WT
1395dc4ab7c754e0a84c8daa3996f16e5caf11169f8a9be6c800f6da00474321	0	0	OTHER								GEN1						monoallelic or VUS
14	0.897	0.018	BRCA1														BRCA1 biallelic pathogenic
1401	0	0	WT												HELQ,FIGNL1,RBBP8	WT
1402	0.02	0.004	WT												UIMC1,MUS81	WT
1411	0	0.016	OTHER	BRCA2												BRCA2	monoallelic or VUS
1419	0.004	0.08	OTHER														monoallelic or VUS
141c4e0d1424a013faa785ef2fb5fc1bd47e434f8fc7193b4ae34bb3432a35ed	0	0.012	OTHER		BRCA1											BRCA1	monoallelic or VUS
1438	0.005	0	WT														WT
1454	0.016	0.011	OTHER							RAD51B							monoallelic or VUS
1459	0.002	0.002	WT		BRCA1											BRCA1	WT
1460	0	0	WT														WT
1466	0.107	0.065	OTHER											PALB2			monoallelic or VUS
1477	0	0.003	WT												REV1		WT
1487	0.07	0.108	OTHER						H2AFX								OTHER biallelic pathogenic
1491	0.009	0.183	OTHER		BRCA2											BRCA2	monoallelic or VUS
15	0.039	0.695	OTHER						ZSWIM7,BRCC3							OTHER biallelic pathogenic
1514	0.024	0.043	OTHER											RAD51B			monoallelic or VUS
1527bc8b5a2bf76464676730388a7c05f30a7290fe2210e562cf5e0c7cac3345	0	0	WT						AUNIP								WT
1542	0.032	0.058	OTHER												EME2		monoallelic or VUS
1544	0	0.09	OTHER								RBBP8						monoallelic or VUS
1548	0.002	0.06	OTHER												MCM8		monoallelic or VUS
1552	0.015	0.06	OTHER								BRIP1						monoallelic or VUS
1557	0.736	0.057	OTHER									PALB2					monoallelic or VUS
1558	0.009	0.001	OTHER														monoallelic or VUS
1562	0.007	0.056	OTHER												FIGNL1,RAD54B,SWSAP1	monoallelic or VUS
1570	0.17	0.541	OTHER					RAD51C									OTHER biallelic pathogenic
1571	0.005	0.009	OTHER						H2AFX								OTHER biallelic pathogenic
1574	0.962	0.028	BRCA1														BRCA1 biallelic pathogenic
158cfbabcfd84336aa6020a4d6ada78d4cc56ae83802bc9e556d5d8db44af5a0	0.028	0.001	OTHER						H2AFX								OTHER biallelic pathogenic
1594	0.025	0.034	OTHER											RAD51C			monoallelic or VUS
1596	0.002	0.051	OTHER						H2AFX								OTHER biallelic pathogenic
160-23716-53M-37--160-24958N-132N-GST	0.002	0	WT										GEN1				WT
160-23719-53M-36--160-24958N-132N-GST	0	0	WT										GEN1				WT
160-23722-132N-36--160-24958N-132N-GST	0	0	WT												MUS81		WT
160-23725-132N-35--160-24958N-132N-GST	0.002	0	WT										GEN1				WT
1614	0.822	0.022	OTHER														monoallelic or VUS
1622	0.158	0.015	OTHER											RAD51B			monoallelic or VUS
163-23740-14O-37--163-25059N-78R-BLD	0.002	0.005	WT		BRCA2											BRCA2	WT
163-23743-14O-35--163-25059N-78R-BLD	0	0.01	WT		BRCA2											BRCA2	WT
163-23749-256R-35--163-25059N-78R-BLD	0.002	0.017	OTHER	BRCA2												BRCA2	monoallelic or VUS
163-24735-256R-37--163-25059N-78R-BLD	0.001	0	WT		BRCA2											BRCA2	WT
1632	0.816	0.013	BRCA1														BRCA1 biallelic pathogenic
1634	0.033	0.065	OTHER								BRIP1						monoallelic or VUS
1653fc3624abafefb2732db164b723d47ea80920a4c2252398fe6ddd300ea997	0.009	0.007	OTHER	BRCA1												BRCA1	monoallelic or VUS
1666	0.936	0.016	BRCA1														BRCA1 biallelic pathogenic
1678	0	0	OTHER		BRCA1											BRCA1	monoallelic or VUS
169-23764-9T-31--169-25060N-253T-BLD	0.001	0	OTHER														monoallelic or VUS
169-23767-9T-29--169-25060N-253T-BLD	0	0.004	OTHER														monoallelic or VUS
169-23770-232V-33--169-25060N-253T-BLD	0	0	WT														WT
169-23773-232V-31--169-25060N-253T-BLD	0	0.014	OTHER														monoallelic or VUS
16ecc4c79c9ca8e731e9b0f2c6084c63a222890ad8d448c3658736dbc6eff424	0	0.037	WT						AUNIP								WT
17-23561-12V-35--17-24987N-105W-BLD	0	0	WT												RPA2,MCM9		WT
17-23564-12V-31--17-24987N-105W-BLD	0	0	WT												RPA2,BARD1,MCM9	WT
17-23567-37D-37--17-24987N-105W-BLD	0.003	0	WT												RPA2,MCM9		WT
17-24933-37D-40--17-24987N-105W-BLD	0.001	0	WT								MDC1						WT
170-23788-73T-33--170-25061N-3B-BLD	0	0	WT												MDC1		WT
170-23791-73T-31--170-25061N-3B-BLD	0	0	WT												MDC1,MCM9		WT
170-23794-3B-33--170-25061N-3B-BLD	0	0	WT												MDC1		WT
170-23797-3B-35--170-25061N-3B-BLD	0	0	WT												MDC1		WT
1791449d2f01848f0d916bf0fe0ea5bbd445cac09cb4cfbb612f884153fc0297	0	0.001	OTHER												XRCC2,EME1		monoallelic or VUS
18	0.029	0.8	BRCA2														BRCA2 biallelic pathogenic
1831	0.003	0.027	WT												MDC1,RAD51AP1	WT
184-24325-148K-31--184-24997N-267S-BLD	0.003	0	WT												BRIP1		WT
184-24328-148K-35--184-24997N-267S-BLD	0.003	0	WT												BRIP1		WT
184-24331-16R-29--184-24997N-267S-BLD	0	0.002	WT												BRIP1		WT
184-24334-16R-33--184-24997N-267S-BLD	0	0.001	WT												BRIP1		WT
184-24337-67C-31--184-24997N-267S-BLD	0	0	WT												BRIP1		WT
184-24340-67C-35--184-24997N-267S-BLD	0.001	0	WT												BRIP1		WT
18ca78d4585c3495bfe0961dc1c51ad36aea437da2e01f57756ced0514056b73	0	0	WT								RAD54L						WT
19	0.924	0.021	BRCA1														BRCA1 biallelic pathogenic
1970	0	0	OTHER								GEN1						monoallelic or VUS
1a7f4e2b2564e194582ecffac318dfbe9d86f05a14aac53a5f2e2cd58840ee08	0	0.003	WT											RAD51B			WT
1aa5c1b7dc0951139f6eee1476ac8edcba8ddee881eeec50897c81d13d42a4f6	0	0.001	OTHER												EME1,RTEL1		monoallelic or VUS
1abf4349b13234e9b9fe664e01960425da9b129ab4b0672a69a7103ff2bbf1b3	0	0.005	OTHER														monoallelic or VUS
1b2666062ba4458789d5500896b198fc548feea869a79eabd35e141fdab59c09	0.016	0.051	OTHER						RAD54L,H2AFX							OTHER biallelic pathogenic
1eb70f19ab2ed90ef04ee3f82ce470bae65c3538ea3722c564674916e7c99512	0.099	0.059	OTHER							RAD51C							monoallelic or VUS
2	0.813	0.082	BRCA1														BRCA1 biallelic pathogenic
2000	0.068	0.044	OTHER												RAD50		monoallelic or VUS
2024	0.002	0.962	BRCA2														BRCA2 biallelic pathogenic
2045	0.832	0.065	BRCA1														BRCA1 biallelic pathogenic
2050	0.001	0.98	BRCA2														BRCA2 biallelic pathogenic
206327a320b967baf95361f43e814ab0e7403364077c84c04722fbe9ec7d59d5	0.113	0.016	OTHER		BRCA2											BRCA2	monoallelic or VUS
2089c7c80de49c60c49a01deba8c80587307319d94d23b8464cbe53d2f1d4947	0	0.003	WT								EME1						WT
21c3e02f465c21c25f5d7f686b2a5c008b23a2fe5469d444ebac07f80a1ab962	0.002	0	WT						MDC1								WT
222-24370-179T-30--222-25062N-179T-BLD	0	0	WT														WT
222-24373-179T-34--222-25062N-179T-BLD	0	0	WT														WT
222-24376-88N-30--222-25062N-179T-BLD	0	0	WT														WT
222-24379-88N-34--222-25062N-179T-BLD	0	0	WT														WT
2290	0.845	0.03	OTHER						H2AFX								OTHER biallelic pathogenic
2368c29b6b700ca640ec887666c149533231d23ea32718f6f83469b5b7ad7aa4	0.006	0.083	OTHER												MDC1,EME1,RBBP8	monoallelic or VUS
2391	0.004	0.875	OTHER								EXO1						monoallelic or VUS
23b4e52e36a71bfaec31dc2edd3dd8e6e470acab656279f96446223d654bcc2c	0	0	WT												REV1,EME1		WT
24	0.045	0.099	OTHER			BRCA2										BRCA2	monoallelic or VUS
2400	0	0.012	OTHER								RAD54L						monoallelic or VUS
2485	0	0.001	WT												RAD52,SLX4		WT
250e75e0ccb2d6cc7b159cc37fab47a4b056ed820a46b82b00bf46b8e7c61c36	0.011	0.013	OTHER							PALB2							monoallelic or VUS
251e8f9e35d4eba93dcd32dea1f713609f4cf97b8e537637921a670c52dc9861	0.002	0.001	WT						H2AFX								WT
2523	0	0.002	WT												RAD54L,MUS81	WT
2528	0.011	0.004	WT												RPA2,MRE11A,XRCC3	WT
2554	0	0.036	WT												RAD50		WT
2567f5779f07b4c5c7eb5ef5590da72b4352f0e6353150b2f090c354721bebac	0	0	WT										GEN1				WT
2567f5779f07b4c5c7eb5ef5590da72b4352f0e6353150b2f090c354721bebac.2	0	0.002	WT										GEN1				WT
2570	0.012	0	OTHER												GEN1,BARD1,FIGNL1,SLX4,MCM8	monoallelic or VUS
2596	0.002	0.001	OTHER						H2AFX								OTHER biallelic pathogenic
25e28ea260c8efc00de88a0e7da3faaea440f68bd539d0fd84e7ae65e33969e9	0.002	0	WT												EME1,MCM8		WT
2600	0.007	0.017	OTHER											PALB2			monoallelic or VUS
2613d0db5e6407392aa2691ce6db2a4cd350b8258a38f9f6b83844d3b8272685	0.003	0.008	OTHER	BRCA1												BRCA1	monoallelic or VUS
2624	0.001	0.002	WT												MCM9		WT
2629	0.002	0.021	WT														WT
2638c364b22eb5c857d7ef4e6722b23232b2690383c5f34836cb2e9055e2a2fb	0.035	0.013	WT						AUNIP								WT
2656	0.004	0.001	OTHER							PALB2							monoallelic or VUS
2659	0.178	0.273	OTHER						H2AFX,RAD51							OTHER biallelic pathogenic
266-24139-216R-35--266-25063N-67T-BLD	0.001	0.001	WT														WT
266-24145-67T-34--266-25063N-67T-BLD	0	0.009	WT												EME2		WT
266-24148-67T-33--266-25063N-67T-BLD	0.002	0	WT														WT
266-24900-216R-33--266-25063N-67T-BLD	0	0	WT														WT
2665	0.148	0.024	OTHER											RAD51B			monoallelic or VUS
2666	0.148	0.034	WT						MCM9								WT
2668	0	0	WT												GEN1,NBN,RPA1	WT
2677	0	0	WT														WT
2680	0.002	0	OTHER							RAD51D							monoallelic or VUS
2681	0.001	0	OTHER		BRCA2											BRCA2	monoallelic or VUS
2683	0	0	WT														WT
2684	0	0	OTHER												SLX4		monoallelic or VUS
2689	0.006	0.002	WT						H2AFX,ZSWIM7							WT
2691	0.062	0	OTHER						AUNIP,RPA2,H2AFX,RPA1,ZSWIM7						OTHER biallelic pathogenic
2695	0	0	OTHER											RAD51B			monoallelic or VUS
2698	0.043	0.216	OTHER	BRCA2												BRCA2	monoallelic or VUS
26d51bb9b7c9974b5e753fc3520ffcfa2abdbd132509a887f4a5bc5630aa05d9	0	0	WT												HELQ,NBN,RAD54B	WT
26f2fa25ea0f6c5911c3bb6e831d1a0633ce4a1b295028b1d09ef01b66cec0e2	0	0	WT						RAD50								WT
27	0.722	0.03	BRCA1														BRCA1 biallelic pathogenic
2711	0	0.022	OTHER												EXO1,MDC1,MCM9,MUS81	monoallelic or VUS
2713	0.043	0.103	OTHER														monoallelic or VUS
2719	0.005	0.001	OTHER												MUS81,MCM8	monoallelic or VUS
2722	0.022	0.01	OTHER						RAD50,H2AFX							OTHER biallelic pathogenic
2724	0	0	OTHER												EXO1,FIGNL1		monoallelic or VUS
2726	0.004	0.009	OTHER												RPA2		monoallelic or VUS
2744	0.143	0.019	OTHER						RAD50,H2AFX							OTHER biallelic pathogenic
2747cb2bda1947f81a644e04eff504ecc3bdbd1723259420fbabbb33c4d2c8c0	0.096	0.368	OTHER	BRCA2												BRCA2	monoallelic or VUS
2756	0.058	0.012	OTHER		BRCA1											BRCA1	monoallelic or VUS
2757	0.09	0.001	OTHER	BRCA2												BRCA2	monoallelic or VUS
2759	0.005	0.001	OTHER	BRCA2												BRCA2	monoallelic or VUS
2766	0.165	0.645	BRCA2														BRCA2 biallelic pathogenic
27766c2342c1b5fba9fda91d7f6a3fdcf78d6b96da879b820675899bfcbf146e	0	0.003	OTHER								NBN,EME1						monoallelic or VUS
2789	0.049	0.082	OTHER					RAD51B									OTHER biallelic pathogenic
279-23818-251R-31--279-25064N-76R-BLD	0	0	WT		BRCA2											BRCA2	WT
279-24744-53P-32--279-25064N-76R-BLD	0	0	WT		BRCA2											BRCA2	WT
279-24924-251R-32--279-25064N-76R-BLD	0	0.001	OTHER	BRCA2												BRCA2	monoallelic or VUS
279-24927-53P-31--279-25064N-76R-BLD	0.001	0.001	WT		BRCA2											BRCA2	WT
2793	0.073	0.309	OTHER		BRCA2											BRCA2	monoallelic or VUS
2795	0	0	WT												REV1		WT
27daa3627c6baf36dd6500b5ff613e3b2550b869167947f42e23ba596f66ade4	0	0	WT						AUNIP								WT
28	0.016	0.881	BRCA2														BRCA2 biallelic pathogenic
286-24358-124X-33--286-25065N-223V-BLD	0.002	0	WT										GEN1				WT
286-24361-124X-36--286-25065N-223V-BLD	0	0	WT												RAD54L		WT
286-24364-152P-32--286-25065N-223V-BLD	0	0	WT												RAD54L		WT
286-24367-152P-35--286-25065N-223V-BLD	0	0	WT												RAD54L		WT
29	0.941	0.007	BRCA1														BRCA1 biallelic pathogenic
2905	0	0	WT												GEN1,SLX4		WT
2906	0	0.002	WT								MUS81						WT
2907	0.001	0	OTHER			BRCA2										BRCA2	monoallelic or VUS
290d0ca5c183044dfb5f98e84bd2ca1cdc2aab53a21f90070e15694bd111fe16	0.03	0.021	OTHER								MDC1						monoallelic or VUS
295-24169-103S-32--295-25066N-72T-BLD	0.001	0.002	OTHER														monoallelic or VUS
295-24172-103S-26--295-25066N-72T-BLD	0	0	WT														WT
295-24175-215U-34--295-25066N-72T-BLD	0.002	0.004	OTHER														monoallelic or VUS
295-24184-215U-26--295-25066N-72T-BLD	0.001	0	OTHER														monoallelic or VUS
2963	0	0	WT								GEN1						WT
2964	0	0	WT														WT
2965	0	0	WT												EXO1,RAD50		WT
2966	0	0.006	WT												MCM8		WT
2967	0	0.002	WT												GEN1,MUS81	WT
2968	0	0	WT												EXO1,RAD50		WT
2969	0	0.003	WT		BRCA1											BRCA1	WT
2970	0	0	WT												MDC1,MRE11A	WT
2971	0	0	WT						RMI1								WT
2972	0	0	WT		BRCA1											BRCA1	WT
2973	0	0	WT														WT
2974	0	0	WT												REV1,HELQ,FIGNL1	WT
2975	0	0	WT												UIMC1		WT
2976	0	0	WT											PALB2			WT
2977	0	0	WT											RAD51B			WT
2978	0	0	WT												SHFM1,RAD51	WT
2979	0	0.001	OTHER														monoallelic or VUS
2980	0	0	WT												MDC1,RAD51AP1	WT
2981	0	0	WT														WT
2982	0	0.001	WT												RAD52		WT
2982202423e350625a9213329f841b023190e587635c72c66de7a841b3e00b8f	0.006	0.008	OTHER								HELQ,EME1						monoallelic or VUS
2983	0	0.023	WT						H2AFX								WT
2984	0	0	WT														WT
2985	0	0	WT														WT
2986	0	0	WT								EXO1,MDC1						WT
2987	0	0	WT												GEN1,MDC1		WT
2988	0	0	OTHER											RAD51B			monoallelic or VUS
2989	0	0	WT												MCM8		WT
2990	0	0	WT												GEN1,REV1,MCM9	WT
2991	0	0.006	WT												RAD54L,GEN1,MUS81,RAD51AP1,EME1	WT
2992	0	0	WT		BRCA2											BRCA2	WT
2993	0	0	WT												MCM9		WT
2994	0	0	WT														WT
2995	0	0	WT												AUNIP,FIGNL1,EME2	WT
2996	0	0	WT														WT
2997	0	0	WT						H2AFX								WT
2998	0	0	WT												EXO1,MDC1		WT
2999	0	0	WT												MCM9		WT
29a625999b8102746891f4265f9aa80f576db0b4c9456ec553ff482d3c40d130	0.016	0.034	OTHER											RAD51B			monoallelic or VUS
29b372caca7ac0df55f16fe9ce18e52022cee07eeed4ed6692bb5210aa7aa417	0.002	0.017	WT								MDC1						WT
29c92c826c9be32c9026e917449cfd9871bc5b0acf21bbd8981c43a46fde33da	0	0	WT								GEN1,RTEL1						WT
2a7d03d9baf47f8eb350e6993c8d7fb4e40c2b6a5aa3942b04b0fe98e697020b	0	0	OTHER						AUNIP								OTHER biallelic pathogenic
2c62164585fe00eb93465364e38cf2b51b4c8f2c60d39c1d02847f332d4a408a	0.049	0.098	OTHER						GEN1								OTHER biallelic pathogenic
2e84eea0e07ed72ce78dbc3111fb143778370d58de40f30a66e36a37cc314191	0.023	0.012	WT										GEN1				WT
2e9faf28897dce9dfd86c06101eeb7398f945036f13b5f9d78dd02e113ca9ba0	0.017	0.025	WT						AUNIP,H2AFX							WT
2ebb7adee8dfe2f8b4c0820e9138453f3cf04251686f23b187dc30bbb52c7e96	0.001	0.002	OTHER						AUNIP,H2AFX							OTHER biallelic pathogenic
2fb1c6063e7eac401741e82a2ac128bcb29d26f1f7f301a41db9878ab7813f6f	0	0.002	WT												GEN1		WT
3	0.013	0.921	BRCA2														BRCA2 biallelic pathogenic
30	0.872	0.016	BRCA1														BRCA1 biallelic pathogenic
3000	0	0	WT												MCM9,SLX4,MCM8	WT
3001	0	0	WT												MDC1		WT
3002	0	0	WT										EXO1				WT
3005	0	0	WT														WT
3006	0	0.002	WT											PALB2			WT
3007	0	0.001	WT												EXO1		WT
3008	0	0	WT												RAD51		WT
3009	0	0	WT												MCM9		WT
3011	0.003	0	WT								MDC1						WT
3012	0	0.003	WT														WT
303-23599-41K-35--303-24975N-41K-GST	0.007	0	WT										RMI1				WT
303-23602-162L-38--303-24975N-41K-GST	0	0.001	WT										RMI1				WT
303-23605-162L-36--303-24975N-41K-GST	0	0	WT												BARD1		WT
303-24660-41K-37--303-24975N-41K-GST	0	0	WT										RMI1				WT
30e5afb25005a5e6be0c0de29595b2f386308b854a73ffb15317c461718205a3	0.004	0.006	OTHER												RAD54L,SWSAP1	monoallelic or VUS
310c15daca2145583e440e9a6ab0a6052fa4d08b785d6455e961ddce5f4196fe	0.001	0.001	WT						NBN								WT
3132e2e81d7312f93261cf771e6cc7fdb8e4800ad8d8f4049bc7ec800b08789c	0.043	0.002	OTHER														monoallelic or VUS
314b3b4419dd1967f0dc9d10e75e3c7e9fc44d9ca43a0994f5c53cb4bee343b3	0.001	0	OTHER						HELQ								OTHER biallelic pathogenic
3180f8e34845d13e27dddd90486dba083cd87a340d919f75d29859766f7faee4	0.003	0.002	WT										GEN1				WT
322-24394-130U-30--322-25067N-130U-BLD	0	0	WT												MDC1		WT
322-24403-31M-28--322-25067N-130U-BLD	0	0.003	WT		BRCA2											BRCA2	WT
322-24406-31M-32--322-25067N-130U-BLD	0	0	WT												MDC1		WT
322-24807-130U-35--322-25067N-130U-BLD	0.001	0.014	WT												MDC1		WT
32f6dd0cf166e5d3a0a43d41f24ecbe88f1dae02f2aa8f52611b4211877cfecf	0.143	0.176	OTHER						AUNIP,RAD54L							OTHER biallelic pathogenic
3308	0	0	WT														WT
33213ed7688e535922f25a5c920040d9bfda8801fd32ff3aaee12ae0ad627f48	0.002	0	WT								REV1						WT
3324	0.001	0.001	WT												MCM9,MCM8	WT
335a0dc4a512dca9beb8390740b17ead2209d5e8550c970940668936df336e32	0.009	0	OTHER						AUNIP								OTHER biallelic pathogenic
3363	0	0	WT										RAD54B				WT
3370	0	0	OTHER								EXO1						monoallelic or VUS
3372	0	0	WT						NBN								WT
3387	0	0.008	WT												RPA2,RAD54L,FIGNL1,RAD51AP1	WT
3394	0.003	0	OTHER								EXO1,BARD1,HELQ,XRCC3					monoallelic or VUS
34	0.004	0.959	BRCA2														BRCA2 biallelic pathogenic
3408	0	0.002	WT											RAD51B			WT
3415	0.363	0.061	OTHER														monoallelic or VUS
3428	0	0.019	WT		BRCA2											BRCA2	WT
3454	0	0.001	WT								MCM9						WT
3455	0	0	WT												SWSAP1		WT
3466	0.002	0.011	WT												RAD50,FIGNL1	WT
3467	0	0	WT								MDC1						WT
3468	0	0.004	WT												BARD1,EME1,BRIP1	WT
3472	0	0	WT											PALB2			WT
3473	0	0	WT												MDC1		WT
34f4a1f2b8d24914cefc12aee36ebb37504d07511b70fec088a1d4102da92df0	0	0.002	WT												HELQ,EME1		WT
350f647ea7d662181d621fc85e3ff5aec0df7cef64c67862b47042524e14d482	0.031	0.087	OTHER								EME1						monoallelic or VUS
3514	0	0	OTHER														monoallelic or VUS
3516	0.011	0.003	OTHER									PALB2					monoallelic or VUS
3518	0.009	0.041	WT		BRCA2											BRCA2	WT
3529	0.035	0.016	OTHER											PALB2			monoallelic or VUS
3534	0	0	WT						H2AFX								WT
3555	0	0	OTHER														monoallelic or VUS
3574	0	0	WT												EXO1,REV1,MDC1	WT
3582	0.01	0.001	OTHER								RMI1						monoallelic or VUS
3593	0.003	0.007	OTHER														monoallelic or VUS
360-24409-115M-25--360-25005N-225S-BLD	0	0	WT												GEN1,HELQ,UIMC1,MCM9,MUS81,MCM8	WT
360-24412-115M-30--360-25005N-225S-BLD	0	0	WT						RMI1								WT
360-24810-239U-25--360-25005N-225S-BLD	0	0	WT												GEN1,HELQ,UIMC1,MCM9,MUS81,MCM8	WT
360-24813-239U-23--360-25005N-225S-BLD	0.001	0	WT								MCM9						WT
3664	0.051	0.002	WT											RAD51C			WT
3666	0.022	0.002	OTHER							RAD51B							monoallelic or VUS
3685	0.011	0	OTHER												GEN1		monoallelic or VUS
36b945ee0e5c10e51bc0eb32ec06b3b1745c5ad2814d376b5ceccfd96e5c5b3a	0.005	0.013	OTHER						REV1,RAD50,UIMC1							OTHER biallelic pathogenic
3709a5a3c78b4c21fbcb1c6a15585b054c7d38d78a1eaa3ee4e307b79c11a245	0	0.002	OTHER	BRCA2												BRCA2	monoallelic or VUS
3727	0.004	0.003	WT						H2AFX								WT
3771	0.004	0.011	WT							RAD51B							WT
3772	0.001	0.001	WT														WT
37b56a8f3ae8e0f59bb17651a17a967c62f68204140b18b7d013c9eb709c69d2	0.041	0.004	OTHER												EME1		monoallelic or VUS
3807	0.048	0.243	OTHER						NBN,H2AFX								OTHER biallelic pathogenic
3809	0	0	WT											RAD51D			WT
381-23836-79T-27--381-25006N-248R-BLD	0	0	WT														WT
381-23839-79T-23--381-25006N-248R-BLD	0.006	0	WT														WT
381-23842-234U-27--381-25006N-248R-BLD	0.001	0.001	WT														WT
381-23845-234U-23--381-25006N-248R-BLD	0.003	0	WT														WT
381-23848-22H-30--381-25006N-248R-BLD	0.003	0	WT														WT
381-23851-22H-26--381-25006N-248R-BLD	0.001	0	WT														WT
3810	0	0.012	OTHER														monoallelic or VUS
385-24421-148R-27--385-24955N-148R-GST	0.004	0.002	WT											RAD51B,PALB2		WT
385-24424-148R-29--385-24955N-148R-GST	0.008	0	WT											RAD51B,PALB2		WT
385-24816-164U-29--385-24955N-148R-GST	0.002	0	WT											RAD51B,PALB2		WT
385-24819-164U-31--385-24955N-148R-GST	0.014	0	WT											RAD51B,PALB2		WT
387-23656-309J-39--387-24974N-309J-GST	0.003	0	WT														WT
387-23659-309J-30--387-24974N-309J-GST	0.001	0.005	WT														WT
387-23662-173L-36--387-24974N-309J-GST	0.001	0	WT														WT
387-23665-173L-29--387-24974N-309J-GST	0	0.001	WT														WT
3885	0	0	WT												MCM9		WT
3890	0.003	0.016	WT											PALB2			WT
3896	0	0.011	OTHER		BRCA2											BRCA2	monoallelic or VUS
39	0.951	0.011	BRCA1														BRCA1 biallelic pathogenic
3901	0	0.003	WT						AUNIP								WT
391-23521-155R-31--391-25007N-73P-BLD	0.002	0	OTHER												MCM9		monoallelic or VUS
391-23869-82K-31--391-25007N-73P-BLD	0	0	WT						GEN1								WT
391-23872-155R-34--391-25007N-73P-BLD	0.002	0.001	OTHER												MCM9		monoallelic or VUS
3913	0.002	0.016	OTHER								RAD51AP1,RBBP8					monoallelic or VUS
3917	0.175	0.017	OTHER						AUNIP,RAD50							OTHER biallelic pathogenic
3918	0.25	0.049	OTHER								MDC1						monoallelic or VUS
3920	0.008	0	OTHER												EXO1		monoallelic or VUS
3924	0.007	0.002	WT												RBBP8		WT
3925	0	0	WT											PALB2			WT
3926	0	0	OTHER								MDC1						monoallelic or VUS
392af0c06be23bfc8f60361072a92268662bbd2b0d739201b5c2fbd34a15ff25	0.007	0.002	OTHER								EME1						monoallelic or VUS
39402fc51383058bbd48d13bfe8dc613c344e0cdf764561fa33f861bd0e362e8	0.004	0	OTHER	BRCA2												BRCA2	monoallelic or VUS
3956	0.001	0	WT														WT
396-24445-52V-35--396-25008N-52V-BLD	0	0.003	WT												MDC1		WT
396-24448-52V-37--396-25008N-52V-BLD	0	0	WT												MDC1		WT
396-24457-98A-37--396-25008N-52V-BLD	0.079	0.027	WT														WT
396-24461-98A-37--396-25008N-52V-BLD	0.001	0.006	WT												MDC1		WT
3977	0	0	WT		BRCA1											BRCA1	WT
398e77278e5c2862fb2e8aad0059dca67ecf21af5a47df0c59c4e658aa882302	0	0	OTHER												EME1		monoallelic or VUS
3994	0.001	0	OTHER												MCM9		monoallelic or VUS
39967f20672678ab9fbeb33d30920937ad5e1a4b0485382920ac1fee8edcadbe	0.009	0	OTHER			BRCA2										BRCA2	monoallelic or VUS
3abbfc149ac774b3bfed61438c5b709a473c0c6162b6707b4bfebef67eba2260	0.004	0.002	OTHER														monoallelic or VUS
3abbfc149ac774b3bfed61438c5b709a473c0c6162b6707b4bfebef67eba2260.2	0.001	0	OTHER											RAD51B			monoallelic or VUS
3b5faf7fabba6b596f14ce281d06ce54af4d06027722cfd3114b8f0dd0ab5ae5	0.005	0.082	OTHER						RAD50								OTHER biallelic pathogenic
3d2fee3d76b8059823c9262d59d1842189785bf37241b8df5c12f8a261598e35	0.014	0.023	WT								BRCC3						WT
3d6f94f343bc3a4030461f304e31d6aea165b3bb39f965d71697c7db8c1cee47	0.061	0.001	WT												EME1		WT
3ecd9b003fa28a4fde294f8a7b8f0f260fcf21f80d9ca1cf4e6312caab88c6a7	0	0.002	OTHER											RAD51C			monoallelic or VUS
3f033a2314ecd6d19bd09179af1fd688ee38da8a63ea2b0879ec99d86e7460d6	0	0	WT												EME1		WT
3f09772b941e0dc3721126176238df54197fca741e9c633c0860bc68791c6e7a	0.003	0.005	OTHER						AUNIP,BRCC3							OTHER biallelic pathogenic
3ff03763c8288dca4d2513ab1f9ce95572eef640989b55b7ed10a722484ac238	0.014	0	WT								MCM9						WT
3fff03c9f87217265b27301425821d28012ec9572f60666565d1d3dc802d1030	0	0.001	WT										GEN1				WT
4	0.801	0.004	BRCA1														BRCA1 biallelic pathogenic
4007	0.003	0.001	WT														WT
4008	0	0	WT		BRCA2											BRCA2	WT
4015	0	0	WT														WT
403-24383-153N-30--403-24957N-153N-GST	0.002	0.001	WT								MDC1						WT
403-24385-153N-33--403-24957N-153N-GST	0	0	WT								MDC1						WT
403-24388-175J-30--403-24957N-153N-GST	0.002	0	WT								MDC1						WT
403-24391-175J-32--403-24957N-153N-GST	0	0	WT								MDC1						WT
4076	0.016	0.071	WT						MCM9,H2AFX							WT
4077	0	0.037	WT		BRCA2											BRCA2	WT
4099	0	0	WT														WT
41	0.819	0.075	BRCA1														BRCA1 biallelic pathogenic
4101	0	0.002	WT												GEN1		WT
4101316	0	0.002	OTHER	BRCA2												BRCA2	monoallelic or VUS
4102	0	0	WT												FAM175A,MCM9,MUS81	WT
4102009	0.604	0	BRCA1														BRCA1 biallelic pathogenic
4103	0	0	WT												RMI1		WT
4103141	0	0.001	WT												GEN1,MCM9		WT
4104	0	0	WT		BRCA2											BRCA2	WT
4104893	0	0	WT														WT
4105105	0	0	WT												GEN1		WT
4105746	0	0	WT								MDC1						WT
4107137	0.002	0.001	WT												UIMC1		WT
4108101	0	0	WT												RAD54L		WT
4108992	0	0	OTHER														monoallelic or VUS
4110378	0	0	WT						RAD54L								WT
4111326	0	0	WT												MUS81		WT
4111337	0	0	WT												REV1,NBN,SLX4,RBBP8	WT
4112447	0	0	WT												MCM8		WT
4112512	0	0	WT											RAD51C			WT
4113	0	0.001	WT														WT
4113191	0	0	WT												SLX4		WT
4113825	0.001	0.002	WT												MCM9		WT
4114	0	0	WT											PALB2			WT
4115	0	0.003	WT												RAD54L,REV1,NBN,SLX4	WT
4115001	0.002	0.006	WT								RAD54L						WT
4116	0.002	0.002	WT		BRCA2											BRCA2	WT
4116738	0.003	0.083	WT						ZSWIM7								WT
4117	0	0	WT												RMI1,BABAM1	WT
4119027	0	0	WT														WT
4119279	0	0	WT														WT
4120157	0.002	0.002	OTHER							PALB2							monoallelic or VUS
4120193	0	0	WT												MCM8		WT
4120403	0	0	WT								RPA1						WT
4121361	0	0.002	WT														WT
4124188	0	0.002	OTHER											PALB2			monoallelic or VUS
4124542	0	0	WT														WT
4125240	0	0.001	WT												GEN1		WT
4127766	0	0	WT														WT
4128477	0	0	WT												MRE11A		WT
4128852	0	0	OTHER														monoallelic or VUS
4130003	0	0	WT												RAD54L,RAD54B,MUS81	WT
4131095	0	0.001	WT											PALB2			WT
4131257	0.001	0.001	WT								MDC1						WT
4133263	0	0	WT		BRCA2											BRCA2	WT
4133511	0	0	WT								MDC1						WT
4134005	0	0.004	WT												MCM8		WT
4134434	0.005	0.019	WT												RAD50		WT
4135	0.001	0	OTHER														monoallelic or VUS
4135099	0.028	0.067	OTHER								MCM9						monoallelic or VUS
4135350	0.001	0.001	OTHER						HELQ,FAM175A							OTHER biallelic pathogenic
4136702	0	0	WT												MDC1,MCM9,SLX4,MCM8	WT
4138527	0.005	0.011	WT											RAD51B			WT
4138885	0	0	WT														WT
4139696	0.001	0	WT										MCM9				WT
4142267	0.073	0	OTHER												GEN1,BARD1		monoallelic or VUS
4142605	0.001	0.001	WT														WT
4144633	0	0.004	OTHER								RAD54L						monoallelic or VUS
4144951	0	0	WT												GEN1,SLX4,SWSAP1	WT
4145056	0	0	WT												GEN1		WT
4145177	0.001	0.001	WT												MDC1,MCM9,RTEL1	WT
4145528	0.039	0.046	WT								GEN1						WT
4146289	0	0	WT												RAD54B,MCM8	WT
4147081	0	0	WT		BRCA1											BRCA1	WT
4147968	0.001	0.015	WT														WT
4149246	0	0	WT												HELQ,FAM175A,EME1	WT
4150895	0.003	0.001	OTHER												GEN1		monoallelic or VUS
4157186	0	0	WT												RAD54L		WT
4159170	0	0.001	WT												RAD54L,RPA1	WT
4159421	0.009	0.013	WT												RAD54L,RAD51,RTEL1	WT
4160100	0.025	0	OTHER														monoallelic or VUS
4160468	0	0	WT												RMI1		WT
4161781	0.004	0.02	WT												AUNIP,HELQ,FAM175A,UIMC1,SFR1	WT
4163639	0.006	0.022	WT												MRE11A		WT
4165379	0	0	WT											RAD51B			WT
4166151	0	0.003	WT											PALB2			WT
4166503	0	0.002	WT												MRE11A		WT
4166706	0	0	WT														WT
4170686	0	0	WT												MUS81		WT
4172511	0	0	WT											PALB2			WT
4174905	0	0	WT												MUS81		WT
4175837	0.001	0	WT														WT
4176133	0	0.001	OTHER														monoallelic or VUS
4177376	0	0	WT											RAD51C			WT
4177434	0.002	0.002	WT												XRCC2		WT
4177601	0	0	WT										BRIP1				WT
4177810	0	0	WT		BRCA1											BRCA1	WT
4177856	0	0	WT														WT
4177987	0	0	WT														WT
4178310	0	0	WT												MCM9		WT
4178345	0	0	WT														WT
4178655	0	0	WT											RAD51B			WT
4181460	0	0.001	WT												MCM9		WT
4182393	0	0	WT		BRCA1											BRCA1	WT
4184094	0	0	WT						BRCC3								WT
4188398	0	0.002	WT														WT
4188879	0	0	WT												RAD54L,RPA1	WT
4188900	0.001	0	WT		BRCA2											BRCA2	WT
4189035	0	0	WT												REV1,SFR1,MRE11A,MCM8	WT
4189200	0	0.001	WT														WT
4189998	0	0	OTHER												RAD50		monoallelic or VUS
4190495	0	0	WT												MUS81		WT
4190784	0	0	WT														WT
4191799	0.001	0.004	WT						HELQ,RMI2								WT
4193278	0.001	0	WT												FIGNL1		WT
4193638	0	0	WT														WT
4194218	0	0	WT											RAD51B			WT
4194891	0	0	WT														WT
4196670	0	0.564	BRCA2														BRCA2 biallelic pathogenic
4198542	0	0.002	OTHER								EXO1						monoallelic or VUS
4199714	0.028	0.007	WT		BRCA2											BRCA2	WT
4199996	0	0	WT												REV1,MDC1,FIGNL1,SWSAP1,MCM8	WT
41db2179d8691b0d49e9bc19245ac8af93d9c637a498ec7ab822269664452482	0.052	0.009	OTHER	BRCA1												BRCA1	monoallelic or VUS
42-24283-147M-34--42-24954N-53L-GST	0	0	OTHER														monoallelic or VUS
42-24286-147M-38--42-24954N-53L-GST	0	0	WT														WT
42-24289-53L-34--42-24954N-53L-GST	0	0.001	OTHER														monoallelic or VUS
42-24292-53L-36--42-24954N-53L-GST	0	0	WT														WT
422-24481-59W-30--422-25068N-135T-BLD	0	0	WT											PALB2			WT
422-25117-221S-31--422-25068N-135T-BLD	0	0	WT											PALB2			WT
422-25123-221S-29--422-25068N-135T-BLD	0	0.001	WT											PALB2			WT
422-25129-59W-31--422-25068N-135T-BLD	0	0	WT											PALB2			WT
4225	0.029	0.029	OTHER												HELQ,FIGNL1		monoallelic or VUS
4255	0.005	0	OTHER						AUNIP								OTHER biallelic pathogenic
4280	0	0	WT												RAD54L,GEN1,REV1,BARD1,HELQ,MRE11A,RBBP8	WT
42a2b2ad86b3d0f66ecec5ce1d8b0cca6e334d365d6434d2bf1050e9b2f97990	0.001	0.001	OTHER						H2AFX								OTHER biallelic pathogenic
43-23585-26O-35--43-24956N-29P-GST	0.001	0	WT												GEN1		WT
43-23593-29P-28--43-24956N-29P-GST	0	0.001	OTHER												GEN1		monoallelic or VUS
43-24696-26O-35--43-24956N-29P-GST	0	0	WT												GEN1		WT
43-25093-29P-30--43-24956N-29P-GST	0.001	0	WT												GEN1		WT
4326	0	0.003	WT								GEN1,MDC1						WT
4327	0.003	0.008	OTHER												RBBP8		monoallelic or VUS
433-23890-37N-30--433-25069N-154W-BLD	0	0	WT														WT
433-23896-45R-30--433-25069N-154W-BLD	0.001	0	WT														WT
433-23899-45R-26--433-25069N-154W-BLD	0	0.004	WT														WT
433-24678-37N-28--433-25069N-154W-BLD	0	0.004	WT														WT
43776438d2da3665682507747485430a7b1fd322b84446bcbf6a3e3dd9cfea32	0	0	WT											PALB2			WT
4389	0.032	0.004	OTHER						H2AFX								OTHER biallelic pathogenic
4395	0.004	0.003	WT								EXO1,MDC1						WT
4396	0.028	0.001	OTHER												FIGNL1		monoallelic or VUS
4397	0.002	0.017	OTHER	BRCA2												BRCA2	monoallelic or VUS
4398	0.027	0	WT														WT
4432	0.002	0	OTHER												GEN1,RAD50		monoallelic or VUS
4442	0.001	0.003	OTHER	BRCA1												BRCA1	monoallelic or VUS
4443	0.864	0.029	OTHER			BRCA1										BRCA1	monoallelic or VUS
445fe324ced35562aa4eb787ace04dc826bbc25ec67b236bba7f226837270672	0.003	0	WT		BRCA2											BRCA2	WT
4474	0	0	WT														WT
4486	0	0	WT		BRCA2											BRCA2	WT
450-23914-37P-34--450-25070N-120R-BLD	0	0	OTHER											PALB2			monoallelic or VUS
450-23920-120R-34--450-25070N-120R-BLD	0	0	WT											PALB2			WT
450-23923-120R-29--450-25070N-120R-BLD	0.003	0.001	OTHER											PALB2			monoallelic or VUS
450-24753-37P-29--450-25070N-120R-BLD	0.001	0	OTHER											PALB2			monoallelic or VUS
4510	0.001	0.008	OTHER						H2AFX								OTHER biallelic pathogenic
4512	0.001	0.001	WT														WT
4586	0.03	0.012	OTHER					RAD51B									OTHER biallelic pathogenic
4617	0	0	WT												REV1		WT
4628	0.085	0.181	OTHER								RAD50						monoallelic or VUS
46289e477dc440bdafb440b79c282ebc60c7265daca677a5cba4863eeac20fa9	0.001	0.001	WT										GEN1				WT
4630	0.053	0.015	WT						RAD50								WT
4639	0	0.063	OTHER											RAD51C			monoallelic or VUS
4659	0	0	OTHER												SHFM1,SLX4		monoallelic or VUS
4666	0.053	0.039	WT											RAD51D,RAD51C		WT
47	0.926	0.028	BRCA1														BRCA1 biallelic pathogenic
4721	0.001	0.004	OTHER								RAD54L						monoallelic or VUS
4737	0.019	0.039	OTHER											RAD51B			monoallelic or VUS
4741	0.003	0.001	WT											RAD51B			WT
4756	0	0	WT												REV1,MUS81,RPA1,EME1	WT
478-23938-114T-33--478-25071N-116V-BLD	0.017	0	WT														WT
478-23941-114T-31--478-25071N-116V-BLD	0	0.007	WT														WT
478-23944-52A-32--478-25071N-116V-BLD	0.011	0	WT														WT
478-23947-52A-30--478-25071N-116V-BLD	0	0	WT														WT
478-23950-46F-34--478-25071N-116V-BLD	0	0	WT														WT
478-23953-46F-32--478-25071N-116V-BLD	0.002	0	WT														WT
4781	0	0.001	WT						MCM9,H2AFX							WT
47c4c85dbaca7b6e9e803f300c3d96a065ef3935c57390e6a6f4f29e6e8e6e3f	0.001	0.002	WT								UIMC1						WT
48	0.278	0.627	BRCA2														BRCA2 biallelic pathogenic
4807	0	0.001	WT												RAD54B,MUS81	WT
483-23824-246S-28--483-24961N-246S-GST	0	0	OTHER			BRCA1										BRCA1	monoallelic or VUS
483-23827-246S-26--483-24961N-246S-GST	0.006	0	OTHER			BRCA1										BRCA1	monoallelic or VUS
483-23830-132U-31--483-24961N-246S-GST	0	0	OTHER			BRCA1										BRCA1	monoallelic or VUS
483-23833-132U-28--483-24961N-246S-GST	0	0	OTHER			BRCA1										BRCA1	monoallelic or VUS
4856	0	0	WT												FIGNL1,XRCC3	WT
4870	0	0	WT											RAD51D			WT
4878	0	0.012	WT														WT
4885	0	0	WT														WT
4899	0	0	WT		BRCA2											BRCA2	WT
48bba806613d4dc7b432d75c0069ee314684f6d69e3f52503b52f3150448dc14	0.015	0.013	WT						H2AFX								WT
49	0.001	0.003	OTHER			BRCA1										BRCA1	monoallelic or VUS
490ae7348c12a59b53192e341610b5c588783c80cbd969631ecf953ad0baf508	0.019	0.006	OTHER					PALB2									OTHER biallelic pathogenic
4918	0	0	WT												EXO1,MDC1		WT
493bf7322b8c18365466c43bf7a9e119bd4d7782147f9bc368bf4909539c43de	0.004	0.002	WT												HELQ,MDC1,MCM9,EME1	WT
4968	0	0.001	WT											RAD51B			WT
4977	0	0	OTHER					RAD51B									OTHER biallelic pathogenic
4a1132bd3e8862b6dd112bd68d86287a243e252cc36df16ea0e4e18a0895bb5b	0.002	0.002	OTHER												RAD54L,EME1	monoallelic or VUS
4b835a2c95eb284c4c3d48acdb251e067134f9789ebe63e622dae04ad3c286ee	0.001	0.009	WT												GEN1		WT
4e8a9e9de13e84cb13e7f68253d35f16e193470fcdb70f686c8bacfd2424356a	0.005	0	WT								MDC1						WT
4f47f6288df7369b28f5c8b57440ea1196b2d92fca571abc1c83c18062924dc3	0.025	0.002	OTHER								EME1						monoallelic or VUS
4f7206365f5e132362b7810efb9b1797ddd516db3155fec497ef0c20014f90d3	0.019	0.015	OTHER														monoallelic or VUS
5	0.002	0.054	OTHER							RAD51B							monoallelic or VUS
50	0.867	0.03	BRCA1														BRCA1 biallelic pathogenic
5010	0	0	WT												EXO1,RAD50		WT
5066	0.015	0	OTHER	BRCA2												BRCA2	monoallelic or VUS
5094	0.006	0.023	OTHER												RAD54B,MUS81,RMI2,RPA1	monoallelic or VUS
50da2d6b3ff31238fea9f4ebb147722fc306715eea709cd1107d229810ce4202	0.058	0.015	OTHER											RAD51B			monoallelic or VUS
51	0.702	0.005	BRCA1														BRCA1 biallelic pathogenic
51061bea37675a197e1e8e1cfeac9df7efd12166082308a3f471c61fb9005735	0.015	0	WT		BRCA2											BRCA2	WT
5108af817a712e94d4f20406172cd020f05bdc131220b241bbc94e28c353c9b2	0	0.001	WT										GEN1,EME2				WT
512-23968-43R-32--512-25072N-306R-BLD	0	0.005	WT						ZSWIM7								WT
512-23971-43R-27--512-25072N-306R-BLD	0.006	0	WT						MCM9								WT
512-23974-306R-33--512-25072N-306R-BLD	0	0.004	WT												BRIP1,RTEL1		WT
512-23977-306R-29--512-25072N-306R-BLD	0.001	0	WT						HELQ,MCM9,ZSWIM7							WT
513a077abb45b77174564db736c795e80db50fb6613c65dd52ac30362f5ac7a5	0.026	0.011	OTHER	BRCA2												BRCA2	monoallelic or VUS
5147	0	0	OTHER								BARD1						monoallelic or VUS
5149	0.003	0.017	OTHER												REV1		monoallelic or VUS
515-23683-156T-35--515-25073N-18V-BLD	0	0	WT										GEN1				WT
515-23686-18V-37--515-25073N-18V-BLD	0	0	WT										GEN1				WT
515-23689-18V-36--515-25073N-18V-BLD	0	0	WT										GEN1				WT
515-24723-156T-36--515-25073N-18V-BLD	0.001	0	WT						GEN1								WT
5153	0	0	OTHER						H2AFX								OTHER biallelic pathogenic
5168	0	0.003	WT												MCM9		WT
521-23579-143Y-30--521-25074N-142U-BLD	0	0	WT														WT
521-24651-165P-30--521-25074N-142U-BLD	0	0	WT														WT
521-24654-165P-28--521-25074N-142U-BLD	0.001	0.001	WT														WT
521-24657-143Y-28--521-25074N-142U-BLD	0	0	WT														WT
5240	0.008	0	OTHER						H2AFX								OTHER biallelic pathogenic
5249	0	0	WT						H2AFX								WT
5250	0.001	0.002	WT						H2AFX								WT
5260	0.004	0.015	OTHER												BARD1		monoallelic or VUS
5261	0	0	OTHER						RAD54L								OTHER biallelic pathogenic
5262	0.019	0	OTHER			BRCA1										BRCA1	monoallelic or VUS
5278	0	0	WT												MCM9		WT
53	0.983	0.007	BRCA1														BRCA1 biallelic pathogenic
5318	0	0.001	WT												RBBP8		WT
5319	0	0	WT														WT
5365	0.035	0.032	WT						H2AFX								WT
5374	0.001	0.031	OTHER						AUNIP								OTHER biallelic pathogenic
5395	0	0.003	WT												EME1		WT
54	0.974	0.01	BRCA1														BRCA1 biallelic pathogenic
541-24223-55O-33--541-24963N-55O-GST	0	0	WT												HELQ		WT
541-24226-55O-31--541-24963N-55O-GST	0.002	0	WT												HELQ,MDC1		WT
541-24229-69R-32--541-24963N-55O-GST	0	0	WT												HELQ		WT
541-24232-69R-30--541-24963N-55O-GST	0	0	WT												HELQ		WT
5411	0	0	WT						H2AFX								WT
5415	0.007	0.017	WT												MDC1,RAD51AP1	WT
5429	0.001	0.001	WT								BRCC3						WT
5431	0.029	0.019	OTHER											PALB2			monoallelic or VUS
5432	0.052	0.045	OTHER						H2AFX								OTHER biallelic pathogenic
5442	0	0.001	WT														WT
5443	0.014	0.008	WT						H2AFX								WT
5453	0	0	WT						NBN								WT
5454	0	0	WT												HELQ,FIGNL1		WT
5477	0.006	0.009	WT											PALB2			WT
5485	0.028	0	OTHER						RAD50								OTHER biallelic pathogenic
5492	0.028	0.097	OTHER												RPA2		monoallelic or VUS
55	0.736	0.041	BRCA1														BRCA1 biallelic pathogenic
55-23611-140P-31--55-25056N-204U-BLD	0.004	0	WT											PALB2			WT
55-23614-204U-32--55-25056N-204U-BLD	0.005	0	WT											PALB2			WT
55-23617-204U-30--55-25056N-204U-BLD	0	0	WT											PALB2			WT
55-23620-67G-33--55-25056N-204U-BLD	0	0.012	WT											PALB2			WT
55-23623-67G-31--55-25056N-204U-BLD	0	0	WT											PALB2			WT
55-24702-140P-32--55-25056N-204U-BLD	0	0	WT											PALB2			WT
5503	0	0	WT														WT
5506	0	0	WT												RAD54L,SLX4		WT
5508a19531d9031685aba3008e0d3340a4cab684b5c62b1b1926d429d35c60c3	0	0.009	OTHER												NBN,MCM8		monoallelic or VUS
551-24433-158P-30--551-25017N-129P-BLD	0	0	WT												UIMC1,EME1		WT
551-24436-158P-32--551-25017N-129P-BLD	0	0	WT												UIMC1,EME1		WT
551-24439-186T-29--551-25017N-129P-BLD	0.002	0	WT		BRCA2											BRCA2	WT
551-24822-186T-31--551-25017N-129P-BLD	0	0	WT												HELQ,UIMC1,EME1	WT
5556	0.004	0.003	WT												RTEL1		WT
5566	0	0	WT														WT
5579	0.019	0.07	OTHER												EXO1		monoallelic or VUS
5585	0	0	WT											PALB2			WT
5625	0.003	0	WT						H2AFX								WT
5629	0.04	0.007	OTHER											RAD51B			monoallelic or VUS
5633	0	0	WT														WT
5635	0	0	WT							RAD51B							WT
5645	0.003	0	WT												GEN1		WT
5647	0.005	0	WT						H2AFX,BABAM1							WT
5651	0	0	WT								MDC1,RAD51						WT
5653075dfbef8dbf0fd2c89d49e162c3decfdf3b62db87ee57a7124937af2792	0.006	0.014	WT												GEN1,SWSAP1	WT
5656	0	0	OTHER							RAD51B							monoallelic or VUS
5659	0	0	WT								RAD50,EME1						WT
5670	0.007	0.012	OTHER						AUNIP								OTHER biallelic pathogenic
568-24690-177S-27--568-25075N-302T-BLD	0	0	WT												GEN1,HELQ		WT
568-24693-177S-30--568-25075N-302T-BLD	0	0	WT												GEN1,HELQ		WT
568-24885-191U-31--568-25075N-302T-BLD	0.001	0	WT												GEN1,HELQ		WT
568-24888-191U-31--568-25075N-302T-BLD	0	0.004	WT												GEN1,HELQ		WT
5681	0	0	WT		BRCA2											BRCA2	WT
5682	0	0.006	OTHER												MRE11A		monoallelic or VUS
5693	0	0	WT												GEN1,FIGNL1	WT
5695	0	0.001	WT												SLX4		WT
572-23776-94R-32--572-24962N-94R-GST	0	0	WT												EXO1		WT
572-23779-94R-31--572-24962N-94R-GST	0	0	WT												EXO1		WT
572-23785-66V-32--572-24962N-94R-GST	0	0	WT												EXO1		WT
572-24741-66V-34--572-24962N-94R-GST	0	0.006	WT												EXO1		WT
5723	0	0	WT		BRCA2											BRCA2	WT
5724	0.004	0.02	WT								AUNIP,MDC1,EME2					WT
5730	0.001	0	WT												HELQ		WT
575-24541-32W-30--575-25019N-181R-BLD	0.004	0	WT														WT
575-25141-181R-28--575-25019N-181R-BLD	0.005	0	WT														WT
575-25147-181R-26--575-25019N-181R-BLD	0.002	0.001	WT														WT
575-25150-32W-32--575-25019N-181R-BLD	0.002	0	WT														WT
5750	0	0	OTHER												RAD50		monoallelic or VUS
5763	0	0	WT												MCM9,BRIP1		WT
5771	0	0	WT												RAD54L,MDC1	WT
5782	0.009	0.72	BRCA2														BRCA2 biallelic pathogenic
5788	0.001	0.001	WT								MCM9						WT
5789	0	0	WT										GEN1				WT
5799	0.001	0	OTHER						H2AFX								OTHER biallelic pathogenic
57a0663fa71fd2018b62bf8a5a5090b31ca2a7bb834cf056d34a9ec8a9afdff8	0.016	0.015	WT								SLX4						WT
57b7a98ac74112257612b3cadd241ef30d2cf823cac485e03f450365b7c6c789	0	0	OTHER						AUNIP								OTHER biallelic pathogenic
58	0.952	0.01	BRCA1														BRCA1 biallelic pathogenic
5802	0.109	0.007	WT						RAD54L								WT
582a585182fcbf965e2f8fbab693d758f1838b685f002c0ad06aed112b99531d	0	0	WT						GEN1,H2AFX								WT
5870	0	0	WT											PALB2			WT
5872	0.001	0	WT								MCM9						WT
5874	0	0.003	WT												GEN1,RAD50		WT
59-23638-114U-33--59-24989N-165S-BLD	0	0	WT											PALB2			WT
59-23641-114U-31--59-24989N-165S-BLD	0	0	WT											PALB2			WT
59-23644-48W-33--59-24989N-165S-BLD	0	0.001	WT											PALB2			WT
59-23647-48W-31--59-24989N-165S-BLD	0	0	WT											PALB2			WT
59-23650-95F-34--59-24989N-165S-BLD	0	0	WT											PALB2			WT
59-23653-95F-32--59-24989N-165S-BLD	0.002	0	WT											PALB2			WT
5930	0.001	0.001	WT											RAD51B			WT
5932	0	0	WT		BRCA2											BRCA2	WT
5960	0.003	0.008	OTHER														monoallelic or VUS
5964	0	0.004	OTHER											PALB2			monoallelic or VUS
5965	0	0	WT												EXO1		WT
5973	0.013	0.033	OTHER											RAD51B			monoallelic or VUS
5987	0	0	WT														WT
5a14b5248d76d98bda5dbcd1450b97ed6d6924045908299241f47080e057b505	0.003	0.001	OTHER						MUS81								OTHER biallelic pathogenic
5a6c12d7e4141588ba41e5a07c2fdf878a57510ea4957fddbe1ce88e51d57864	0.003	0	WT						H2AFX								WT
5b04c05bf5123ac16736f99285b1e7836815beab7399a4ffe44dc5c70e71a5e1	0	0	WT						H2AFX								WT
5b45e0020f3ea36f4d034583a794622a871f1d67e133f83e8e9eb716a69c5ebc	0.024	0.001	OTHER						MCM9								OTHER biallelic pathogenic
5b557890e45f2aabf992413035f27efd8083136ab3672325e68f00b2431b6c40	0.001	0.015	OTHER												AUNIP,EME1		monoallelic or VUS
5da22e00966d4943aec9b7a576a2b19142226ea471f15fc5af051c53878b972c	0.001	0.001	OTHER						GEN1								OTHER biallelic pathogenic
5dc4cf7cf944d91a6b9f54b6cd4aacff655f469bfa2e2569187f4ca7b20d1f5f	0.001	0	OTHER												EME1		monoallelic or VUS
5e49d3e75f5a5faefb000800dda151a99cb2efe29603c7437a4a234c88bbb383	0.002	0.001	WT												RPA2,RAD50,EME1	WT
5e8016e0d643f4bf71f9afa98548d2bbbb8a456b4a3b6b3175bf56e65e58908f	0.001	0.002	WT												RAD54L,BARD1,EME1	WT
5efa2bbba4ebf72d558238583771ee85eb026dd17fb4aaf11f2e50988ab8cb79	0.003	0	WT											RAD51B			WT
5fe63c5afb784fb862923cdaa8dbd1bd6765043759eb0ae4272e035b220171b2	0.066	0.029	OTHER						GEN1								OTHER biallelic pathogenic
60	0.816	0.035	BRCA1														BRCA1 biallelic pathogenic
6011	0.008	0	OTHER						H2AFX								OTHER biallelic pathogenic
6033	0.001	0	WT												GEN1		WT
60371515e3cfb0e8639b418a30914bd018549608079e0b534a237d1c38c5da92	0.001	0.001	OTHER			BRCA2										BRCA2	monoallelic or VUS
6045efd1568af8638ab9b45cd3982c9f44b2d856d87e197792319997cdc4ab92	0	0.021	OTHER						RAD50								OTHER biallelic pathogenic
6087	0	0	WT											PALB2			WT
609-23992-126P-33--609-25076N-66Y-BLD	0	0	WT											RAD51D			WT
609-23998-125T-32--609-25076N-66Y-BLD	0.001	0.003	WT											RAD51D			WT
609-24004-66Y-31--609-25076N-66Y-BLD	0	0	WT											RAD51D			WT
609-24007-66Y-29--609-25076N-66Y-BLD	0.001	0	WT											RAD51D			WT
609-24768-126P-34--609-25076N-66Y-BLD	0	0.001	WT											RAD51D			WT
609-24915-125T-29--609-25076N-66Y-BLD	0	0	WT											RAD51D			WT
6093	0	0	WT														WT
60a8253f1851d8a39758a74494add89110fd06dfbef509afedc07fe3b0bd9f15	0	0	WT										GEN1				WT
611-24559-125X-30--611-25077N-118V-BLD	0	0.001	WT										ZSWIM7				WT
611-24565-141T-31--611-25077N-118V-BLD	0.001	0	WT						ZSWIM7								WT
611-24837-125X-28--611-25077N-118V-BLD	0	0	WT										ZSWIM7				WT
611-24843-141T-30--611-25077N-118V-BLD	0	0	WT										ZSWIM7				WT
6141	0	0	WT		BRCA2											BRCA2	WT
6146	0	0	WT														WT
6147	0	0	OTHER						ZSWIM7								OTHER biallelic pathogenic
6148	0	0	WT														WT
6177	0.001	0	WT								RAD51AP1						WT
6186	0.006	0.006	WT						AUNIP								WT
619-24463-38N-29--619-25078N-72S-BLD	0	0	WT												BARD1,MCM9,FIGNL1	WT
619-24466-38N-31--619-25078N-72S-BLD	0	0.018	WT												BARD1,MCM9,FIGNL1	WT
619-24469-83U-31--619-25078N-72S-BLD	0	0	WT												BARD1,MCM9,FIGNL1	WT
619-25183-83U-32--619-25078N-72S-BLD	0	0	WT												BARD1,MCM9,FIGNL1	WT
6215	0	0.002	WT											RAD51B			WT
6225	0.161	0.066	OTHER												RAD54B		monoallelic or VUS
6228	0.012	0.035	OTHER						H2AFX								OTHER biallelic pathogenic
623-23710-1O-36--623-24959N-133N-GST	0.005	0	OTHER												AUNIP,MUS81	monoallelic or VUS
623-23713-1O-35--623-24959N-133N-GST	0.007	0	WT												AUNIP,MUS81	WT
623-24672-133N-36--623-24959N-133N-GST	0	0	WT						BRCC3								WT
623-24879-133N-38--623-24959N-133N-GST	0	0	WT												AUNIP,MUS81	WT
625721c0e551208d32de7879e3cb04bb5cfe7573266d5aec45e58e306e186c70	0.002	0.002	WT						SLX1B								WT
626-24022-238S-33--626-25079N-194T-BLD	0.006	0	WT														WT
626-24028-12X-34--626-25079N-194T-BLD	0	0.002	WT								RAD50						WT
626-24031-12X-33--626-25079N-194T-BLD	0.001	0	WT														WT
626-24780-238S-34--626-25079N-194T-BLD	0.002	0.004	WT								RAD50						WT
62731af34abfd9a368a3daca43f2ca2fdce78d50d02192ff8b7b68c9b179c591	0.002	0.001	OTHER												GEN1,EME1,BRIP1	monoallelic or VUS
62d006ea1569dae280707516235efbb551613e782526764b4698ad19e66e1177	0.003	0	WT								RAD54B,MUS81					WT
63	0.588	0.002	BRCA1														BRCA1 biallelic pathogenic
631-23728-72V-39--631-24973N-72V-GST	0	0.002	WT												RAD54L,MDC1,MUS81	WT
631-23731-72V-39--631-24973N-72V-GST	0	0.001	WT												RAD54L,MUS81	WT
631-24729-5X-36--631-24973N-72V-GST	0	0.013	WT												RAD54L,MUS81	WT
631-24732-5X-37--631-24973N-72V-GST	0	0.018	WT												RAD54L,MUS81	WT
6336	0	0	WT														WT
635-24037-159M-30--635-25080N-95V-BLD	0.02	0	WT														WT
635-24040-164S-33--635-25080N-95V-BLD	0	0	WT														WT
635-24043-164S-29--635-25080N-95V-BLD	0	0	WT														WT
635-24046-73F-34--635-25080N-95V-BLD	0	0	WT														WT
635-24049-73F-31--635-25080N-95V-BLD	0.015	0.001	WT														WT
635-24783-159M-34--635-25080N-95V-BLD	0	0	WT														WT
6365	0	0	WT												RAD54B		WT
6370	0	0	WT												RAD54L		WT
6375459929f5a6320351e3b8851211460359ccde0ca0d7e858aae8fdbdf77d73	0.002	0	WT						UIMC1								WT
6375459929f5a6320351e3b8851211460359ccde0ca0d7e858aae8fdbdf77d73.2	0.005	0.005	WT										UIMC1				WT
639-24235-29V-33--639-25025N-173W-BLD	0	0.001	WT												GEN1		WT
639-24238-29V-33--639-25025N-173W-BLD	0	0	WT												GEN1		WT
639-24241-173W-33--639-25025N-173W-BLD	0	0	WT												GEN1		WT
639-24244-173W-33--639-25025N-173W-BLD	0	0	WT												GEN1		WT
6397	0	0	WT														WT
64	0.637	0.027	OTHER						RAD51								OTHER biallelic pathogenic
6401	0.008	0.001	WT											RAD51B			WT
6404	0.001	0.032	WT								MDC1						WT
6407	0.006	0	WT												NBN,EME1		WT
6433	0.004	0.028	WT						H2AFX								WT
6452	0	0	WT										MRE11A,XRCC3,SLX4,RPA1		WT
6456	0.048	0.011	OTHER						H2AFX								OTHER biallelic pathogenic
64565a24a525ce7b4e1a958d9ab3410a8ba5975337aa731ef00bab7625a20bc1	0.004	0	WT												RAD50,SLX4		WT
6467	0.004	0.009	OTHER											PALB2			monoallelic or VUS
6470	0	0	WT												HELQ,EME2,RMI2	WT
6472	0.027	0.633	OTHER						H2AFX								OTHER biallelic pathogenic
6480	0.006	0	WT						H2AFX								WT
6482	0	0	WT												MCM9,FIGNL1,SLX4	WT
6487	0.076	0.595	BRCA2														BRCA2 biallelic pathogenic
6491	0.001	0.001	WT						H2AFX								WT
6519	0.062	0.004	WT														WT
652-23878-22R-38--652-25081N-92S-BLD	0	0	WT												MCM9,MRE11A	WT
652-23884-100Y-38--652-25081N-92S-BLD	0	0	WT						GEN1								WT
652-23887-100Y-37--652-25081N-92S-BLD	0.006	0	WT												MCM9,MRE11A	WT
652-25111-22R-38--652-25081N-92S-BLD	0.001	0	WT												MCM9,MRE11A	WT
6527	0.035	0.003	OTHER														monoallelic or VUS
6528	0.004	0.007	WT												GEN1		WT
6540	0.002	0	WT												RAD50,SLX4		WT
65563f8e715e1117c73623defb3159d94318f41306526f79f5ba6134f72a925a	0.019	0.002	WT						H2AFX								WT
6564	0.046	0.001	WT						H2AFX								WT
6591	0.001	0.02	OTHER										FIGNL1				monoallelic or VUS
6597	0.005	0.033	OTHER														monoallelic or VUS
660-24052-83O-31--660-25082N-213R-BLD	0	0	WT														WT
660-24055-83O-27--660-25082N-213R-BLD	0.002	0	WT														WT
660-24058-213R-33--660-25082N-213R-BLD	0.003	0.012	OTHER														monoallelic or VUS
660-24897-213R-30--660-25082N-213R-BLD	0.002	0	WT														WT
6601	0	0	WT		BRCA2											BRCA2	WT
660c9e00a1f27e8139f554e6b56a85eb55647e1ad41d7ecac296dd62a039a71e	0	0	WT														WT
6650	0	0.008	WT										UIMC1				WT
6665	0.001	0.005	WT												MRE11A		WT
6668	0	0.002	WT												REV1,BARD1,MRE11A	WT
6669	0	0	WT														WT
66a2d0738fe38f5b696b89088016921a5ba68467844906a415ad9c13c23f3f82	0.026	0.015	OTHER								EME1						monoallelic or VUS
66af59b0d91faab37629ca055f6286e4f6313b7e4250a9902c03c58d022219ac	0	0	WT												FIGNL1,SLX4,EME1	WT
66b579b673213c95751692e1322c794f179ebbf90d76f06b512c2bf05e7e9069	0	0	WT											RAD51B			WT
66d29a68f9536abe282a5321902b40627b171515b4862c0f41556d682f23be75	0	0.001	OTHER						RAD50								OTHER biallelic pathogenic
6717	0	0	OTHER	BRCA2												BRCA2	monoallelic or VUS
6718	0.001	0	OTHER				BRCA2									BRCA2	monoallelic or VUS
672-24547-166V-42--672-25083N-47V-BLD	0.001	0	WT										GEN1				WT
672-24550-5R-39--672-25083N-47V-BLD	0	0	WT										GEN1				WT
672-24553-5R-40--672-25083N-47V-BLD	0.002	0	WT										GEN1				WT
672-25156-166V-39--672-25083N-47V-BLD	0	0	WT										GEN1				WT
6729b31463a1e912fe4187556be5de212ee7150ff1bbe2a9fabe990ef988484e	0	0.001	WT												EXO1		WT
6742	0	0.001	WT												BARD1,MDC1,MCM8	WT
674447974a213869433fdecef1d7825dcfbd972fa94ee78e89300dcd4e90fda9	0.002	0.001	WT											RAD51B,RAD51C		WT
6775	0.004	0.009	OTHER											RAD51D			monoallelic or VUS
6780	0	0	WT										RTEL1				WT
6781	0.001	0.002	WT												BRIP1		WT
6814	0.169	0.016	OTHER	BRCA2												BRCA2	monoallelic or VUS
6815	0.001	0.005	WT						H2AFX								WT
6822	0.003	0.039	OTHER						EME2								OTHER biallelic pathogenic
6840	0.018	0	OTHER												RAD50		monoallelic or VUS
6843	0.009	0.008	OTHER		BRCA2											BRCA2	monoallelic or VUS
6847	0.092	0.052	OTHER														monoallelic or VUS
686-23635-1T-32--686-25029N-77P-BLD	0	0.005	OTHER								BRCC3						monoallelic or VUS
686-24663-69O-34--686-25029N-77P-BLD	0.001	0	WT												NBN,BRCC3		WT
686-24669-1T-32--686-25029N-77P-BLD	0	0.004	OTHER								BRCC3						monoallelic or VUS
686-25096-69O-33--686-25029N-77P-BLD	0.002	0	WT								BRCC3						WT
6869	0.029	0.071	OTHER	BRCA2												BRCA2	monoallelic or VUS
6872	0.044	0.028	OTHER		BRCA1											BRCA1	monoallelic or VUS
6873	0	0.001	WT												REV1,MUS81		WT
6875	0.004	0	OTHER								EME2						monoallelic or VUS
69	0.002	0.957	BRCA2														BRCA2 biallelic pathogenic
6904b15afae6c2a0b1db92b5722ae54d1806030063ff51e3454e76193b2a5191	0	0	WT		BRCA2											BRCA2	WT
6917	0	0	WT														WT
69445a60bb3d928af26692ed3220960c8f142c5863af068392e92837bf271819	0.003	0	WT						EME2								WT
6956	0.01	0.039	WT								GEN1						WT
6961	0.091	0.002	OTHER														monoallelic or VUS
6964	0.017	0	OTHER	BRCA2												BRCA2	monoallelic or VUS
6972	0.005	0	WT		BRCA1											BRCA1	WT
6982	0	0.001	OTHER								SLX4						monoallelic or VUS
6984	0	0	WT												BRIP1		WT
6986	0	0	WT												RAD50,FIGNL1	WT
6989	0.002	0.045	WT						AUNIP,H2AFX							WT
6994	0.001	0.01	WT														WT
69f1b2078352cbdee29724b705114ad434578dbfadf5a8df2f82fdf3cde3f72b	0	0.001	OTHER								EME1						monoallelic or VUS
6b5067457342d37b517770cbb38061c57a9b6264724dccedf068f6fb6668663b	0.003	0.005	WT											RAD51B			WT
6ba738d1b7f1289ce2bf360743238837586ae068c0b87a6bda8f7731589f8238	0	0.002	WT		BRCA2											BRCA2	WT
6bb03952b5468708a1d1544dab4e4d542a649c1429f2b8e38877c2bf1abac6d4	0.041	0.001	OTHER								EME1						monoallelic or VUS
6be55759a31337c704a5cf2aa0b9a8848ad9305bd73b7291b2e5dca768e9a649	0.001	0.002	WT						AUNIP								WT
6c53d8df4b1cabae706250c0eb7a58908a8f12cebf7812218513c0c4633e13c6	0.07	0.005	OTHER						GEN1								OTHER biallelic pathogenic
6da40d823948f5dc6ccd01b4c9703cd86cdbfc7448384c185f067789a018a5be	0.009	0.011	WT								EME1,MCM8						WT
6dbb23b5b9afd951a8e791a46fc4abe3e21b920313c9a90b650fac524a2075d3	0	0	WT												HELQ,SLX4,EME1	WT
6e270bf02cdf88374d9793eb09c46eafc1e11e29020b29b526640302fbf544a2	0	0	WT											RAD51B			WT
6e3abcccf3140ce064846be83b92e0d93c9140e8e704125480bfa49f4c57fb57	0.008	0	WT								MDC1						WT
6e6ffd2fababfb900f63401a704f75dd8edd7e063f826d6da01789aa2df983d6	0.249	0.195	OTHER											PALB2			monoallelic or VUS
6e8fdfbc1b6673a9e7f0753ee13f672156f7333fac3083316c7f2d2994019053	0	0.001	WT							PALB2							WT
7	0.026	0.83	BRCA2														BRCA2 biallelic pathogenic
7009	0.001	0.002	WT														WT
7013	0	0	WT								MDC1						WT
70145187b71797a20da1daa158e859f297f5ff235c24e685ebf1c423e778b382	0.002	0	WT											PALB2			WT
702-24852-115P-34--702-25030N-55S-BLD	0	0	WT												RAD54B		WT
702-24855-115P-33--702-25030N-55S-BLD	0	0	WT												RAD54B		WT
702-24858-83A-35--702-25030N-55S-BLD	0	0	WT												RAD54B		WT
702-24861-83A-34--702-25030N-55S-BLD	0	0.001	WT												MDC1,RAD54B	WT
70224ed441451a81fd89f696be5993bde735a85317aeeece976d443a155bb554	0.013	0.016	OTHER						H2AFX								OTHER biallelic pathogenic
70224ed441451a81fd89f696be5993bde735a85317aeeece976d443a155bb554.2	0.014	0.005	OTHER					RAD51B									OTHER biallelic pathogenic
7030	0	0	WT		BRCA1											BRCA1	WT
7075	0.048	0	WT														WT
7079	0	0	WT		BRCA2											BRCA2	WT
7086	0.023	0.027	WT						H2AFX								WT
7090	0	0.003	WT														WT
70d958f9e0d68cc6d34a0e135b06640396e9bcde18b8c5102befb70fd7f07093	0.015	0	WT						NBN								WT
70f91704e9653694e7ac63af2d817e56414f4fab3c54994f6744a7cc28bbe645	0	0	WT														WT
7100	0.009	0.04	OTHER										AUNIP				monoallelic or VUS
712aa46874b09ab06deba81351c03488694017f501de44f067bac388b622da01	0	0.001	OTHER						HELQ,FAM175A,RMI1,MRE11A,H2AFX,RPA1,ZSWIM7					OTHER biallelic pathogenic
71311839d3cc0bad372e4d15ada1c2ecfbbac8c1909b23e11ad9689d1cd384eb	0.001	0	WT		BRCA2											BRCA2	WT
7136	0.102	0.215	OTHER						NBN								OTHER biallelic pathogenic
7139	0.003	0.03	OTHER						AUNIP,UIMC1							OTHER biallelic pathogenic
7143	0.062	0.278	OTHER						AUNIP,RMI1								OTHER biallelic pathogenic
7146	0.004	0.001	WT								RTEL1						WT
7156	0	0.004	OTHER												MDC1		monoallelic or VUS
7158	0	0	WT												RTEL1		WT
7169	0	0	WT												RBBP8		WT
717c0ec0d622284b444dd3421c98c8334805326532582873d1e4e23518de33b0	0	0	WT										GEN1				WT
7180	0	0	WT							PALB2							WT
7233	0	0	WT											PALB2			WT
7255	0.006	0.031	WT											PALB2			WT
7264	0	0.008	WT								MDC1						WT
728-24265-219S-39--728-25084N-219S-BLD	0	0	WT														WT
728-24268-219S-38--728-25084N-219S-BLD	0	0	WT														WT
728-25162-210R-39--728-25084N-219S-BLD	0	0.015	WT														WT
728-25165-210R-38--728-25084N-219S-BLD	0	0	WT														WT
7281	0.011	0	WT												MUS81		WT
729-23752-237T-34--729-25033N-237R-BLD	0.001	0.002	WT											RAD51B			WT
729-23755-237T-34--729-25033N-237R-BLD	0	0	WT											RAD51B			WT
729-23758-146W-35--729-25033N-237R-BLD	0	0	WT											RAD51B			WT
729-23761-146W-33--729-25033N-237R-BLD	0	0.002	WT											RAD51B			WT
729ae39c61839b5c6bb6d8ec86b4e41bd4073cc8fac262bd32732144b1608045	0.006	0.001	OTHER											PALB2			monoallelic or VUS
730015334ef3a709c18445d6ceb35becf86f4fc5635f6117c5ae1646ffea4aee	0.007	0.002	WT						HELQ								WT
7301	0	0.002	OTHER										AUNIP				monoallelic or VUS
7304	0	0.001	WT												GEN1,REV1		WT
736816540afbfc3e46000e6c943e77f13e5f3c8e590750374d0b01e94448df78	0	0.002	OTHER										GEN1				monoallelic or VUS
7382	0.003	0.001	WT												EME2		WT
7385	0	0	WT						H2AFX								WT
7391	0	0	WT		BRCA2											BRCA2	WT
74	0.005	0.968	BRCA2														BRCA2 biallelic pathogenic
74-23668-230T-33--74-25057N-80U-BLD	0	0	WT								SLX4						WT
74-23677-169U-32--74-25057N-80U-BLD	0	0	WT								SLX4						WT
74-24714-230T-31--74-25057N-80U-BLD	0	0.002	WT								SLX4						WT
74-24717-169U-30--74-25057N-80U-BLD	0	0	WT								SLX4						WT
740-24247-138M-36--740-24960N-156N-GST	0.004	0.001	WT												FIGNL1,MCM8	WT
740-24250-138M-33--740-24960N-156N-GST	0.001	0.001	WT												FIGNL1,MCM8	WT
740-24253-156N-35--740-24960N-156N-GST	0.005	0.001	WT												FIGNL1,MCM8	WT
740-24256-156N-33--740-24960N-156N-GST	0	0.007	WT												FIGNL1,MCM8	WT
7404	0.004	0.01	WT						H2AFX								WT
7416	0.002	0.013	OTHER											RAD51B			monoallelic or VUS
7432	0.011	0	WT						H2AFX								WT
74854df07d95b6b1a2132579094fef3b8c13e8f81875e20143f4e19e49e5f446	0.027	0.011	OTHER		BRCA2											BRCA2	monoallelic or VUS
7486	0.001	0.002	WT												FIGNL1		WT
7487	0	0	WT								RMI1						WT
74ffea6045f9ff44c0e3b46fe32fa30de6e616cd174fa30d5349a362f51424dd	0.058	0.002	WT												MDC1,RMI1,EME1	WT
75	0.037	0.83	OTHER												EME2,SLX4		monoallelic or VUS
7522	0	0	WT														WT
7545	0.005	0.008	OTHER						H2AFX								OTHER biallelic pathogenic
7582	0.017	0.008	OTHER						H2AFX								OTHER biallelic pathogenic
75ce1bd6dbaf2d4ca50f51e6c1f2a09f3275b080539a07ac7ed962ae72c5179f	0.019	0.017	OTHER												NBN,EME1,BRIP1	monoallelic or VUS
76	0.052	0.651	BRCA2														BRCA2 biallelic pathogenic
7602	0.012	0.005	WT														WT
7643	0.009	0.127	OTHER												HELQ,MUS81		monoallelic or VUS
7675	0.002	0.003	OTHER	BRCA2												BRCA2	monoallelic or VUS
7689	0	0	OTHER														monoallelic or VUS
7695	0	0.001	WT												GEN1		WT
76fc1cfd4a2e0c806b8ac8357d1c3ab9c603cda7e4346c39139d66ec59800699	0.001	0.01	OTHER														monoallelic or VUS
772-24568-116N-34--772-24977N-116N-GST	0	0.001	WT											PALB2			WT
772-24571-116N-36--772-24977N-116N-GST	0.002	0	WT												RMI1,MCM8		WT
772-24574-123K-33--772-24977N-116N-GST	0	0.003	WT												RMI1,MCM8		WT
772-24577-123K-35--772-24977N-116N-GST	0	0.001	WT												RMI1,MCM8		WT
7722	0	0	WT												MDC1,FIGNL1,RTEL1	WT
7737	0.018	0.024	OTHER												XRCC3		monoallelic or VUS
7740	0	0	OTHER						H2AFX								OTHER biallelic pathogenic
7744	0	0	OTHER							PALB2							monoallelic or VUS
7753	0.042	0.132	OTHER						H2AFX								OTHER biallelic pathogenic
7755	0.038	0.004	OTHER						AUNIP								OTHER biallelic pathogenic
7767	0.001	0.005	OTHER											RAD51D			monoallelic or VUS
779-24082-103J-29--779-21582N-67M-GST	0	0	WT											RAD51B			WT
779-24085-103J-25--779-21582N-67M-GST	0	0.001	OTHER											RAD51B			monoallelic or VUS
779-24091-67M-31--779-21582N-67M-GST	0	0.003	OTHER											RAD51B			monoallelic or VUS
779-24094-67M-28--779-21582N-67M-GST	0	0	OTHER											RAD51B			monoallelic or VUS
7791	0	0	WT												REV1,RAD50,FIGNL1	WT
77977ef0417ba90d8554929ffcc512163c9a455ae47f2e6655324952075ab57e	0.021	0.003	OTHER						H2AFX								OTHER biallelic pathogenic
77e647a05a7bc6591ccdaaab2bbdef656649418e52d8f02e6f7f5d63af2f50fb	0	0.001	OTHER												SLX4		monoallelic or VUS
78	0.011	0.024	OTHER														monoallelic or VUS
7806	0	0	WT												FIGNL1		WT
7812	0.002	0.018	OTHER												RAD54L		monoallelic or VUS
7848bd725874b4f28f5c907834fab039f1c9489938a6d78b770e367be2973da9	0.034	0.022	OTHER					RAD51B									OTHER biallelic pathogenic
7873d357d8c24ff28988da18280b1bfe16205f96d8cdcdc27166cd20b2158200	0.133	0.266	OTHER						RAD50,UIMC1,XRCC3,SWSAP1						OTHER biallelic pathogenic
79	0.021	0.038	OTHER	BRCA2												BRCA2	monoallelic or VUS
7943	0	0.001	WT						BRCC3								WT
7998	0	0	WT												RMI1,SWSAP1	WT
7a376ec159162bfb8cec3d947ced67d9b1394ebac3ce1220da6f1b80e6197edf	0	0.001	OTHER											RAD51B			monoallelic or VUS
7ae50f527740acb2518d25e9953e1222479f6f57e53db6be4a67ba8cc2b02253	0	0.008	WT												GEN1,REV1,EME2,EME1	WT
7bc2eb9cbd76f57405c4db1820c587932da2dc3bc5396e612eaa68aec71f434d	0	0	WT		BRCA1											BRCA1	WT
7c73cc5443237b3ac33d4578f03bfe1a94bb3ce14e7ec695ea6af93cbc6ba829	0.001	0.018	WT		BRCA1											BRCA1	WT
7c965565bb8202941bbc7995e015807e3817397353b46aed7fafd568ec445009	0.046	0.021	OTHER					RAD51B									OTHER biallelic pathogenic
7d8254a43db12e6da4fcb2218bbdd0f84ca3938dfc723c2442069f7e17e24504	0.005	0.009	OTHER	BRCA2												BRCA2	monoallelic or VUS
7e5fe54682f97841fdf2cea1ac5a3a9b0944e8de6a5bab414be5953e4a122203	0	0.001	WT												RAD51AP1,EME2	WT
7f7a57bd92a6a9ec9594699e0185f312b87450c4becb3627adcaab4bbd64c96d	0.023	0.277	OTHER											RAD51B			monoallelic or VUS
8022	0	0	OTHER										AUNIP				monoallelic or VUS
8041	0	0.002	WT														WT
8042	0.024	0.074	OTHER												MDC1,SLX4		monoallelic or VUS
8043	0.013	0.001	WT														WT
8046	0	0	WT												GEN1,UIMC1,MUS81,MCM8	WT
8047	0.008	0.007	WT		BRCA1											BRCA1	WT
8052	0.004	0.001	OTHER						AUNIP								OTHER biallelic pathogenic
806-23341-225T-36--806-25035N-53S-BLD	0	0	WT											RAD51B			WT
806-24154-225T-37--806-25035N-53S-BLD	0	0	WT											RAD51B			WT
806-24157-70V-34--806-25035N-53S-BLD	0.001	0	WT											RAD51B			WT
806-24160-70V-34--806-25035N-53S-BLD	0.024	0	WT											RAD51B			WT
8061	0	0	WT												BRIP1,RTEL1		WT
8062	0.015	0.003	OTHER						H2AFX								OTHER biallelic pathogenic
8064	0.017	0	OTHER	BRCA2												BRCA2	monoallelic or VUS
809f380be25b144a6197d915114cf007951bf3e5cf08729e1be5182611578bf6	0.055	0.01	OTHER						H2AFX,RAD51							OTHER biallelic pathogenic
80f413de9f21648f16e847198f9ebc09c4df71a671657caed4d3e31caa55929d	0.002	0.006	WT												EME1		WT
8104	0.015	0.002	WT								MDC1						WT
815b14fc82802994d6234dbab1f4acf7fd67c3a1dc2c7b23418c82c61f08e91e	0.004	0.001	WT						RBBP8								WT
8171	0.001	0	WT												EXO1,RAD50,MUS81	WT
8182	0	0	WT												GEN1		WT
81ed35f07e98127b64788fc315b51a78276fc69247cc9181dbf94096659eac2d	0	0.003	OTHER								RAD52,XRCC3,EME1					monoallelic or VUS
82	0.965	0.008	BRCA1														BRCA1 biallelic pathogenic
823eddf546c8253ec7f422951166089c5ad26fec2e75a965efe3a5a6e43bcfe0	0.008	0.004	WT												MRE11A,EME1,RBBP8	WT
8245	0.061	0.005	WT						RAD50								WT
8250	0.036	0.019	OTHER	BRCA2												BRCA2	monoallelic or VUS
8258	0	0	WT												REV1		WT
826cb806c36242e06bda2a676b65446bc82ef365e10148aa36baec0b1afa872c	0.001	0.001	WT							RAD51B							WT
8277	0.147	0.012	OTHER							PALB2							monoallelic or VUS
8299	0	0	WT												MCM9		WT
8323	0.022	0.007	OTHER								GEN1						monoallelic or VUS
8325	0.507	0.004	BRCA1														BRCA1 biallelic pathogenic
8326	0.013	0.002	WT														WT
8327	0	0	OTHER								REV1						monoallelic or VUS
8328	0.105	0.001	OTHER						H2AFX								OTHER biallelic pathogenic
833-24010-30T-31--833-25085N-211U-BLD	0	0	WT												REV1		WT
833-24016-147V-30--833-25085N-211U-BLD	0	0	WT								MDC1						WT
833-24774-30T-27--833-25085N-211U-BLD	0.001	0.001	WT												REV1		WT
833-24777-147V-26--833-25085N-211U-BLD	0.004	0	WT												REV1		WT
8330	0.003	0	OTHER												RAD54B,RMI1	monoallelic or VUS
8331	0	0	OTHER						AUNIP								OTHER biallelic pathogenic
8332	0	0	OTHER								RAD54L						monoallelic or VUS
8333	0	0.001	WT												MUS81,MCM8	WT
8334	0	0	OTHER								SFR1						monoallelic or VUS
8337	0	0	OTHER								HELQ						monoallelic or VUS
8340	0	0	OTHER								GEN1						monoallelic or VUS
8341	0.003	0.005	OTHER														monoallelic or VUS
8342	0	0	OTHER								MDC1						monoallelic or VUS
8343	0	0	WT												FIGNL1		WT
8344	0	0	WT						AUNIP								WT
8346	0.003	0.004	OTHER						H2AFX								OTHER biallelic pathogenic
8373	0.016	0.004	WT												MCM9		WT
8381	0	0	WT												RMI1,SLX4		WT
83e5f80b1c797b84fc0cb2cd64de1f93ba161fc7250d6638f1cfcdbfd8cbb1b6	0	0	WT		BRCA2											BRCA2	WT
8405	0.001	0	OTHER														monoallelic or VUS
8406	0.001	0.001	OTHER														monoallelic or VUS
8407	0	0	OTHER														monoallelic or VUS
8409	0.003	0	OTHER								EXO1,RAD50						monoallelic or VUS
8410	0	0	OTHER											RAD51B			monoallelic or VUS
8411	0.128	0	OTHER								GEN1						monoallelic or VUS
8416	0.003	0	OTHER								BARD1						monoallelic or VUS
8417	0.001	0	OTHER								BARD1						monoallelic or VUS
8418	0	0.001	OTHER												FIGNL1		monoallelic or VUS
8419	0.504	0.01	BRCA1														BRCA1 biallelic pathogenic
8421	0	0.061	OTHER						AUNIP								OTHER biallelic pathogenic
8422	0	0	OTHER								BRIP1						monoallelic or VUS
8424	0.022	0.002	OTHER								MDC1						monoallelic or VUS
8425	0	0	OTHER						AUNIP								OTHER biallelic pathogenic
8426	0	0	OTHER								RAD51AP1						monoallelic or VUS
8427	0.006	0.126	OTHER											RAD51D			monoallelic or VUS
8428	0.015	0	OTHER						RAD54L								OTHER biallelic pathogenic
8429	0.001	0	OTHER														monoallelic or VUS
8430	0	0.006	OTHER								EXO1,UIMC1,MDC1,MCM9					monoallelic or VUS
8431	0	0	OTHER	BRCA2												BRCA2	monoallelic or VUS
8432	0	0	OTHER						AUNIP								OTHER biallelic pathogenic
8434	0	0	OTHER														monoallelic or VUS
8435	0.002	0.001	OTHER												MUS81		monoallelic or VUS
8437	0	0	WT												MUS81		WT
8438	0.01	0.001	OTHER								MDC1						monoallelic or VUS
8439	0	0	WT												GEN1,MDC1		WT
8440	0	0	OTHER	BRCA2												BRCA2	monoallelic or VUS
8441	0	0	WT												MDC1		WT
8442	0	0	OTHER														monoallelic or VUS
8443	0.027	0.002	OTHER						H2AFX								OTHER biallelic pathogenic
8476	0	0.002	OTHER						MCM9								OTHER biallelic pathogenic
8477	0	0	WT												GEN1,MCM9,H2AFX	WT
8486	0.05	0.017	OTHER						ZSWIM7								OTHER biallelic pathogenic
85	0.015	0.729	BRCA2														BRCA2 biallelic pathogenic
852-23902-163M-35--852-7031N-89O-GST	0.003	0	WT												MCM9,MUS81,MCM8	WT
852-23905-163M-33--852-7031N-89O-GST	0	0	WT								MCM9						WT
852-23908-89O-35--852-7031N-89O-GST	0	0	WT												MCM9,MUS81,MCM8	WT
852-24876-89O-34--852-7031N-89O-GST	0	0.016	WT								MCM9						WT
8529	0.185	0.672	BRCA2														BRCA2 biallelic pathogenic
856-23962-144Y-36--856-25038N-171U-BLD	0	0	WT											RAD51B			WT
856-24756-124W-37--856-25038N-171U-BLD	0	0	WT											RAD51B			WT
856-24759-144Y-34--856-25038N-171U-BLD	0	0.002	WT											RAD51B			WT
856-24891-144Y-36--856-25038N-171U-BLD	0	0	WT											RAD51B			WT
856ab6587efdba886756df5a30511a26027e646b37aac2759c06f5209c241c88	0.001	0.004	WT								RAD50						WT
8570	0.001	0.02	WT											RAD51C			WT
85b73e9079e9cd6fd8efd465a1d7cb632075eebd61536049e6e3b9b3e2fd661a	0.059	0.022	OTHER						AUNIP								OTHER biallelic pathogenic
86	0.1	0.685	BRCA2														BRCA2 biallelic pathogenic
86068b946235d00d8fdea48c678acec11b3b7a094f6b5133a14ae2faaee2c8af	0	0	WT												EME1,RBBP8		WT
8608	0.002	0	WT		BRCA1											BRCA1	WT
862-24580-125S-33--862-25039N-6R-BLD	0	0	WT														WT
862-24586-19U-31--862-25039N-6R-BLD	0	0	WT														WT
862-24589-19U-33--862-25039N-6R-BLD	0	0	WT														WT
862-24846-125S-35--862-25039N-6R-BLD	0	0	WT														WT
86239462345aedb32f027ac695197cbe243d6984b0aa6e6f21f6ca8636a5f617	0.02	0.005	OTHER						BARD1								OTHER biallelic pathogenic
8639	0	0	WT								MDC1						WT
865-24070-221U-27--865-25040N-207R-BLD	0	0.001	WT											PALB2			WT
865-24073-221U-26--865-25040N-207R-BLD	0.002	0	WT											PALB2			WT
865-24076-60E-26--865-25040N-207R-BLD	0	0	WT											PALB2			WT
865-24079-60E-25--865-25040N-207R-BLD	0	0	WT											PALB2			WT
865-24786-35T-27--865-25040N-207R-BLD	0.023	0	WT											PALB2			WT
865-24789-35T-25--865-25040N-207R-BLD	0.003	0	WT											PALB2			WT
8682	0.001	0	WT								MCM8						WT
8690	0.006	0.015	WT														WT
86c633a436916422e25c43063f1d8fde99dfbcb303747adcce0d3da8cc1c3183	0.001	0.004	WT												EME1		WT
870e93691ab4f1c57e0b454595d646bf6a96e193e171625236d3704fbf8e3a0f	0.001	0.013	WT						GEN1,EME2								WT
875bfbff4c31a068c9824c557541698eea34f069a333d8aec6d2e6645a73d2fd	0.001	0	WT								EXO1						WT
8793b789423fd13e39994b0f71a0659cdb8b79b8ab968e276050762d42f60c97	0.001	0.001	WT											PALB2			WT
88-23692-18U-36--88-24991N-123S-BLD	0.001	0	WT												EXO1		WT
88-23695-18U-35--88-24991N-123S-BLD	0	0	WT												EXO1		WT
88-23698-198V-33--88-24991N-123S-BLD	0.001	0.001	WT												EXO1		WT
88-23701-198V-33--88-24991N-123S-BLD	0	0	WT												EXO1		WT
8812182da457dd94138bb1bd66a4c1daeccb446a4c79d31b05d0c0bfb1ff3507	0	0.001	OTHER						REV1,BRIP1								OTHER biallelic pathogenic
887c41c3bf89e0fe6d721f4407b024294f01af4937a412310681db9e9bb57e8c	0.035	0.034	WT											RAD51D			WT
88bbe83f6491f18fc9b694832f24793ff4e04cad590367aaee7db3a11644dc04	0.059	0.21	OTHER							RAD51B							monoallelic or VUS
89	0.253	0.245	OTHER			BRCA1										BRCA1	monoallelic or VUS
891-24604-309R-31--891-25041N-75P-BLD	0	0.001	OTHER								MDC1						monoallelic or VUS
891-24613-5P-25--891-25041N-75P-BLD	0.004	0	OTHER											PALB2			monoallelic or VUS
891-24616-5P-31--891-25041N-75P-BLD	0.001	0.001	WT								MDC1						WT
891-24873-309R-32--891-25041N-75P-BLD	0	0	WT								MDC1						WT
89b5c96294b740fe8ab15637d580539194634e826abc6c2da47ee994bfc2d41f	0.061	0.216	OTHER											RAD51B			monoallelic or VUS
89bab9e7f417efbc02ba5fbf3fe14630c12cbbfde41420e1e822417f0ca843ad	0	0.001	WT						AUNIP,H2AFX							WT
89cc2856c17f27873ac56923ca22bc8282e5fbc5180670cd8917db51ffcc588d	0	0	WT												GEN1,XRCC3		WT
8b8bfea3af2e6628aabd6ed070192e8dccb16d9af2fae1b759ab63fb82f8e7a3	0.005	0	WT												EME1		WT
8c2c7b95015ec9f664ed6225a09edc37e7697c2dc911a12e6d19e1cbef6400e7	0.045	0.04	OTHER	BRCA2												BRCA2	monoallelic or VUS
8cf58ec6aefc914022d30014ad2091b33ec3a4ee841d22ed964ec8d7ff515e61	0	0	WT												GEN1,RAD54B,RAD52,EME1	WT
8debf2cb55d0f1b7011f183b83cc855caf6f06cbde5d34ff4449ac79b9f1abfb	0.006	0	WT								EXO1						WT
8e4d0a4d30896e13a46ec1a156fd004b325aebb89e2a4bdcfce0d17f24356900	0	0	WT								MDC1						WT
8e7b04ed4920cdfa2db0bff01a897ceed172392ec5ea964a2b1fa68d99117a4d	0.002	0.02	OTHER							RAD51D							monoallelic or VUS
8eaf6e7cd7af4825a2dcaebc5dd3897ce05b6bc1e6b642e278059b92a8e3fe83	0	0.002	OTHER								RAD54L,MDC1					monoallelic or VUS
8ec9d907cdf12c3184889dbeded8466994a0cf8ce6aa8dea3d74eb94eaa238cc	0.012	0.022	WT						BRIP1								WT
8f456a908208dcb5f4fb5167a1b7e977d2b644935aeec1af0a6d647af410d828	0.007	0.001	OTHER						AUNIP								OTHER biallelic pathogenic
9	0.888	0.049	BRCA1														BRCA1 biallelic pathogenic
90	0.253	0.242	OTHER														monoallelic or VUS
900-23926-32P-30--900-25089N-32P-GST	0	0	WT												GEN1,REV1,MCM8	WT
900-23929-32P-28--900-25089N-32P-GST	0.007	0	WT												GEN1,REV1,MCM8	WT
900-23932-64R-32--900-25089N-32P-GST	0	0	WT												GEN1,REV1,MCM8	WT
900-23935-64R-30--900-25089N-32P-GST	0	0	WT												GEN1,REV1,SLX4,MCM8	WT
900fdae05c90e27aba521996cc05d0a83e32dec27c271a8f14e59fa84439ed34	0.044	0.018	OTHER						RAD54L,RAD50							OTHER biallelic pathogenic
90687ad9d09f7677ab6fc83f75b78bd3fed8a9934e071f071306007c79277dab	0.003	0.007	OTHER														monoallelic or VUS
908457166335b6e82c7d81a026f23bddad632c6119a410f87c61d96e9819fd4b	0.675	0.005	BRCA1														BRCA1 biallelic pathogenic
909-24514-105U-34--909-25086N-9U-BLD	0.001	0	WT												FIGNL1		WT
909-24520-161W-35--909-25086N-9U-BLD	0.006	0	WT												FIGNL1		WT
909-24523-161W-36--909-25086N-9U-BLD	0.001	0	WT												FIGNL1		WT
909-24526-41G-34--909-25086N-9U-BLD	0	0	WT												MDC1,FIGNL1	WT
909-24529-41G-36--909-25086N-9U-BLD	0	0	WT												FIGNL1		WT
909-24831-105U-35--909-25086N-9U-BLD	0	0	WT												MDC1,FIGNL1	WT
91	0.016	0.906	BRCA2														BRCA2 biallelic pathogenic
911-24619-11Y-25--911-25044N-6X-BLD	0.016	0	WT												RAD51AP1		WT
911-24622-11Y-29--911-25044N-6X-BLD	0	0	WT												RAD51AP1		WT
911-24625-168V-28--911-25044N-6X-BLD	0.001	0.002	WT												RAD51AP1		WT
911-24628-168V-30--911-25044N-6X-BLD	0	0	WT												RAD51AP1		WT
913ce613b66ab4f7fda444db13933c39c689bef153aaa1cbe05db00e4aa7a1a4	0	0	OTHER					RAD51B									OTHER biallelic pathogenic
915-24490-121V-31--915-25045N-156W-BLD	0	0.009	WT												GEN1		WT
915-25168-121V-31--915-25045N-156W-BLD	0	0	WT												GEN1		WT
915-25171-8Z-33--915-25045N-156W-BLD	0	0	WT												GEN1		WT
915-25174-8Z-30--915-25045N-156W-BLD	0.002	0	WT											RAD51C			WT
91b806330d0e632a29aac57bb4c22564728a6732fc25d7393a6075cc86ec86d8	0.002	0.01	OTHER												RPA2,UIMC1,EME1	monoallelic or VUS
92	0.277	0.092	OTHER								AUNIP						monoallelic or VUS
929bd4be9261b766fed4e9b6eb5dc4ba79d4f9b74e9b2c36f23398835215b95a	0.002	0.001	OTHER														monoallelic or VUS
92cefde85804d46c8fc92a226bc04bc70482c225e4bad8c3a491c83e7a9844a9	0.003	0	WT							PALB2							WT
92e63aeec5d5bfb17bdf90ebb4da303a859f9d663ef931cdd8fc89ec4d807919	0.005	0	OTHER								RAD54L,MDC1,EME1					monoallelic or VUS
93	0.663	0.049	BRCA1														BRCA1 biallelic pathogenic
932be781385ee8928b7497f31bc76e2d39794e65797f0afed7f025f46f63de04	0.012	0.001	OTHER												RAD54B,EME1	monoallelic or VUS
934fe84809fc20a81f124747d5ed57817eb0f9120ea63a69a1548d514710978f	0.009	0.002	OTHER										GEN1				monoallelic or VUS
93db044aad3eaa4f6ff82647058c9cabc43087aed8738caabb5656a82d45d865	0	0	WT												EXO1,REV1		WT
94	0.261	0.135	OTHER														monoallelic or VUS
942-24124-18X-36--942-25046N-166T-BLD	0	0	WT														WT
942-24792-157V-37--942-25046N-166T-BLD	0	0.002	WT														WT
942-24795-157V-36--942-25046N-166T-BLD	0	0	WT														WT
942-24906-18X-38--942-25046N-166T-BLD	0	0.004	WT														WT
94649c5b2157e86623cef4ed305f17ab35a8026fde844bf59ba8763b5949c417	0.01	0.003	OTHER					RAD51B									OTHER biallelic pathogenic
94c34e2475b3d421a3a49b49b8ef2fe278718a688445204887a53b76c720895e	0	0.001	OTHER											PALB2			monoallelic or VUS
94cf9c15bcb2bf012d1fba51c4a2fd6e8796e7f0b749d99c805e24b8773e37b7	0.023	0.002	WT												MCM9,EME1		WT
951-23800-129V-35--951-25047N-169W-BLD	0.001	0	WT														WT
951-23803-129V-33--951-25047N-169W-BLD	0	0	WT											PALB2			WT
951-23806-108A-36--951-25047N-169W-BLD	0	0	WT														WT
951-23809-108A-36--951-25047N-169W-BLD	0	0	WT														WT
953dec19dc05015c97eb8cf35a0a4fabf53021d2fb65e7f4e770886db560e5f2	0.013	0.003	WT						MCM9								WT
954-24205-298T-35--954-25048N-259T-BLD	0.002	0	WT														WT
954-24208-298T-34--954-25048N-259T-BLD	0.011	0.001	WT										GEN1				WT
954-24214-219U-36--954-25048N-259T-BLD	0.003	0	WT										GEN1				WT
954-24220-219U-34--954-25048N-259T-BLD	0.002	0	WT										GEN1				WT
956-23980-192V-36--956-25087N-192V-BLD	0	0	WT												MDC1,MCM9,RMI2	WT
956-23986-162W-37--956-25087N-192V-BLD	0	0.001	WT												MDC1,MCM9,RMI2	WT
956-24765-162W-35--956-25087N-192V-BLD	0	0	WT												MDC1,MCM9,RMI2	WT
956-24948-192V-35--956-25087N-192V-BLD	0	0	WT												MDC1,MCM9,RMI2	WT
957f3903f6dbe8d48a1e8dba183e12d8675e4a6596741aa976e2cf27764a66ab	0	0.002	WT												GEN1,REV1,MDC1,MCM9,RTEL1	WT
968-24187-266V-29--968-25050N-23X-BLD	0	0	WT												MDC1,MUS81,RAD51AP1,SLX4,BRCC3	WT
968-24190-266V-27--968-25050N-23X-BLD	0	0	WT												MDC1,MUS81,RAD51AP1,SLX4,BRCC3	WT
968-24193-31Z-28--968-25050N-23X-BLD	0.001	0	WT												MDC1,MUS81,RAD51AP1,SLX4,BRCC3	WT
968-24196-31Z-26--968-25050N-23X-BLD	0.003	0.001	WT												MDC1,MUS81,RAD51AP1,SLX4,BRCC3	WT
96abdb3df8257963934d256627e830afd34b535b61f1caff482994f8f85dbece	0.002	0	OTHER								EME1						monoallelic or VUS
97530512fe3d55c750b838909f4f23326e988d266936d7d49d86b309e3276bcc	0.006	0.003	WT												GEN1		WT
977-23854-209U-33--977-25088N-178U-BLD	0	0	WT												EXO1,RMI2		WT
977-23857-209U-28--977-25088N-178U-BLD	0.002	0	WT												EXO1,RMI2		WT
977-23860-115V-33--977-25088N-178U-BLD	0	0	WT												EXO1		WT
977-24864-115V-32--977-25088N-178U-BLD	0.014	0	OTHER												EXO1,RMI2		monoallelic or VUS
97a8da910044868e4b93f3bc66de54f863428a22b72f8e8c8896d562f7c970c3	0	0	WT												EME1		WT
98011f8fb58fa8eed6171691d09d2ac7c67eb943046e45f70c47352c3a559887	0	0.01	WT										GEN1				WT
985acc6a7800cdb92bf96e459604d908526a5ca2af59d9f663979cbe2bcda0e7	0.006	0.03	OTHER								EME1						monoallelic or VUS
995-24130-187V-32--995-25053N-119V-BLD	0.007	0	WT												MDC1		WT
995-24133-91W-34--995-25053N-119V-BLD	0	0	WT												MDC1		WT
995-24136-91W-31--995-25053N-119V-BLD	0	0	WT												MDC1		WT
995-24945-187V-35--995-25053N-119V-BLD	0	0	WT												MDC1		WT
997-24592-142W-30--997-25054N-122V-BLD	0.001	0.003	OTHER			BRCA1										BRCA1	monoallelic or VUS
997-24595-142W-33--997-25054N-122V-BLD	0	0	OTHER			BRCA1										BRCA1	monoallelic or VUS
997-24598-184V-29--997-25054N-122V-BLD	0.003	0	OTHER			BRCA1										BRCA1	monoallelic or VUS
997-24601-184V-32--997-25054N-122V-BLD	0.002	0.003	OTHER			BRCA1										BRCA1	monoallelic or VUS
997182d49057aa54375e2da5d222b23aa7b30b020f1e961aca988765aa0b1e08	0.006	0	WT												EME1		WT
99febb5cb49a8d0e47fc43cb46c3c972af7077adde2b38b1919c294276ef563e	0.011	0.091	OTHER											PALB2			monoallelic or VUS
9aa3acd19da6ad36a8206d2dc11b4e8f54a1ba392aa4ae6ef853a174f016ab8d	0	0.001	OTHER			BRCA2										BRCA2	monoallelic or VUS
9bede39d73b7a98225f1f8ea85d513c1739d6c55a43f8b284a41a49ec0c9a9df	0	0	OTHER					RAD51B									OTHER biallelic pathogenic
9c1aa33d8cca6743039c73afa57991b46d5aae3796e1a1d2f7ad8480deb57bf7	0.013	0.008	WT								MDC1,SLX4,EME1					WT
9dbb90a23f2804ff80e9633a1d4e16caa73f62200ad5de955ff35782a0d756bd	0.002	0.005	WT						H2AFX								WT
9ea99e16eaaf486784cb0cd7e1c846a4dcc7bbaecfccc9a04d7853093f2cf775	0.005	0.001	WT						HELQ								WT
A01R	0.001	0.004	WT										SLX4				WT
A01S	0.003	0	WT														WT
A01T	0	0.003	OTHER								GEN1						monoallelic or VUS
A01V	0	0	WT								GEN1						WT
A01X	0	0	WT											RAD51C			WT
A02O	0	0	OTHER								UIMC1						monoallelic or VUS
A02Y	0	0	WT														WT
A032	0	0	WT												EXO1,UIMC1,SFR1	WT
A03F	0	0	WT														WT
A03L	0	0.017	OTHER						AUNIP,MRE11A							OTHER biallelic pathogenic
A03N	0	0.001	OTHER								MDC1						monoallelic or VUS
A04D	0.006	0.96	BRCA2														BRCA2 biallelic pathogenic
A04J	0.849	0.026	OTHER														monoallelic or VUS
A04P	0.779	0.044	OTHER						H2AFX								OTHER biallelic pathogenic
A04Q	0.001	0.005	WT												SLX4		WT
A04T	0.831	0.023	OTHER						H2AFX								OTHER biallelic pathogenic
A04X	0.005	0.014	OTHER						H2AFX								OTHER biallelic pathogenic
A051	0	0	OTHER	BRCA2,BRCA1											BRCA2,BRCA1	monoallelic or VUS
A052	0.009	0.014	OTHER	BRCA1												BRCA1	monoallelic or VUS
A053	0.183	0.031	OTHER												GEN1,MCM9,FIGNL1,BRIP1	monoallelic or VUS
A054	0	0	WT											RAD51B,PALB2		WT
A05A	0.016	0.041	OTHER												RBBP8		monoallelic or VUS
A05D	0.054	0.083	OTHER												UIMC1,FIGNL1	monoallelic or VUS
A05S	0	0.003	WT		BRCA1											BRCA1	WT
A06B	0.008	0.009	OTHER		BRCA1											BRCA1	monoallelic or VUS
A075	0.024	0.645	OTHER														monoallelic or VUS
A07B	0.002	0.01	OTHER						H2AFX								OTHER biallelic pathogenic
A07I	0.032	0.01	OTHER	BRCA2												BRCA2	monoallelic or VUS
A08L	0.002	0.965	BRCA2														BRCA2 biallelic pathogenic
A08S	0.021	0.001	OTHER												GEN1,MDC1		monoallelic or VUS
A092	0.01	0.028	OTHER	BRCA1												BRCA1	monoallelic or VUS
A094	0.065	0.473	OTHER						H2AFX								OTHER biallelic pathogenic
A09I	0.059	0.071	OTHER		BRCA2											BRCA2	monoallelic or VUS
A09X	0.001	0	OTHER														monoallelic or VUS
A0AT	0.772	0.038	OTHER		BRCA2											BRCA2	monoallelic or VUS
A0AV	0.861	0.023	OTHER	BRCA2												BRCA2	monoallelic or VUS
A0B3	0.508	0.037	OTHER	BRCA2												BRCA2	monoallelic or VUS
A0B9	0.017	0.099	OTHER												RAD54L,RAD50,BABAM1	monoallelic or VUS
A0BW	0.066	0.501	OTHER								RAD52,XRCC3					monoallelic or VUS
A0C8	0.034	0.001	WT		BRCA2											BRCA2	WT
A0CA	0	0	WT												GEN1		WT
A0CC	0.008	0.002	OTHER								SLX4,EME1						monoallelic or VUS
A0CE	0.007	0.925	BRCA2														BRCA2 biallelic pathogenic
A0D0	0.255	0.298	OTHER					RAD51B									OTHER biallelic pathogenic
A0D1	0.004	0.011	OTHER											RAD51B			monoallelic or VUS
A0D2	0.83	0.014	BRCA1														BRCA1 biallelic pathogenic
A0D4	0	0	OTHER						AUNIP								OTHER biallelic pathogenic
A0DG	0	0.001	OTHER											PALB2			monoallelic or VUS
A0DT	0	0	WT												EXO1,XRCC3,SLX4	WT
A0E0	0.02	0.007	OTHER							PALB2							monoallelic or VUS
A0EA	0	0	WT														WT
A0EY	0.099	0.044	OTHER						AUNIP								OTHER biallelic pathogenic
A0G0	0.001	0.002	OTHER												MCM8		monoallelic or VUS
A0G9	0.005	0	WT												BRIP1		WT
A0GA	0	0	WT														WT
A0GE	0.001	0	WT								MDC1						WT
A0GG	0	0	WT							PALB2							WT
A0GJ	0.986	0.001	BRCA1														BRCA1 biallelic pathogenic
A0H0	0.001	0.008	OTHER												MDC1		monoallelic or VUS
A0H6	0	0.001	WT												RAD54B,MCM8	WT
A0I1	0.136	0.02	OTHER		BRCA1											BRCA1	monoallelic or VUS
A0I2	0.016	0.043	OTHER						H2AFX								OTHER biallelic pathogenic
A0IJ	0.107	0.162	OTHER						GEN1,H2AFX								OTHER biallelic pathogenic
A0IQ	0.034	0.127	OTHER						SLX4								OTHER biallelic pathogenic
A0J1	0	0	OTHER	BRCA2												BRCA2	monoallelic or VUS
A0J2	0.748	0.025	OTHER												EXO1,FIGNL1,SLX4	monoallelic or VUS
A0J4	0.273	0.049	OTHER											PALB2			monoallelic or VUS
A0JM	0	0	OTHER						AUNIP,H2AFX							OTHER biallelic pathogenic
A0JN	0.012	0.034	WT										REV1				WT
A0K3	0.018	0.042	OTHER								RAD52						monoallelic or VUS
A0K8	0.008	0.014	OTHER						H2AFX								OTHER biallelic pathogenic
A0L8	0.008	0.033	OTHER												MDC1,RAD52		monoallelic or VUS
A0L9	0.059	0.066	OTHER												RTEL1		monoallelic or VUS
A0LD	0	0	WT											RAD51D			WT
A0LE	0.006	0	OTHER			BRCA1										BRCA1	monoallelic or VUS
A0LH	0.021	0.003	WT												REV1,HELQ,RAD50	WT
A0LI	0.03	0.071	OTHER														monoallelic or VUS
A0LL	0	0	OTHER			BRCA2										BRCA2	monoallelic or VUS
A0LO	0	0	OTHER	BRCA1												BRCA1	monoallelic or VUS
A0RE	0.066	0.134	OTHER							RAD51C							monoallelic or VUS
A0RT	0.009	0.068	WT														WT
A0RU	0.667	0.032	OTHER						AUNIP,BARD1							OTHER biallelic pathogenic
A0SM	0	0	OTHER						H2AFX								OTHER biallelic pathogenic
A0TC	0	0	OTHER	BRCA2												BRCA2	monoallelic or VUS
A0TD	0.001	0	OTHER	BRCA2												BRCA2	monoallelic or VUS
A0TE	0.001	0.004	OTHER							PALB2							monoallelic or VUS
A0TG	0	0	WT												RTEL1		WT
A0TN	0.003	0.002	WT											RAD51B			WT
A0TX	0	0.004	OTHER							PALB2							monoallelic or VUS
A0V8	0.005	0.025	OTHER		BRCA2											BRCA2	monoallelic or VUS
A0VL	0	0	WT						H2AFX								WT
A0WA	0.921	0.014	BRCA1														BRCA1 biallelic pathogenic
A0WX	0	0	WT								EME1						WT
A0X5	0	0.001	OTHER												AUNIP,MCM9,RMI1	monoallelic or VUS
A0XR	0.006	0	OTHER										FAM175A				monoallelic or VUS
A0Y3	0	0.002	WT												FIGNL1		WT
A0YG	0	0.005	OTHER												HELQ,FAM175A	monoallelic or VUS
A0Z2	0	0	WT										BARD1				WT
A0ZB	0	0	WT														WT
A109	0.076	0.022	OTHER						H2AFX								OTHER biallelic pathogenic
A10Q	0	0	WT														WT
A11G	0.001	0.001	WT		BRCA1											BRCA1	WT
A11H	0	0	WT														WT
A124	0.882	0.059	BRCA1														BRCA1 biallelic pathogenic
A12H	0	0	WT														WT
A12L	0.721	0.019	OTHER						NBN								OTHER biallelic pathogenic
A12Q	0.03	0.036	OTHER						H2AFX								OTHER biallelic pathogenic
A130	0.001	0.004	WT												MDC1,MUS81,RTEL1,BRCC3	WT
A139	0.035	0.198	OTHER								UIMC1,EME1						monoallelic or VUS
A13D	0.221	0.236	OTHER						H2AFX								OTHER biallelic pathogenic
A13J	0.017	0.038	OTHER												RAD54L,RAD51AP1	monoallelic or VUS
A13L	0	0	WT														WT
A13R	0	0	WT												GEN1,RAD50,UIMC1,MCM8	WT
A13W	0	0.047	WT											PALB2			WT
A148	0.008	0.001	OTHER						H2AFX								OTHER biallelic pathogenic
A14P	0.081	0.015	OTHER								RAD50,BRIP1						monoallelic or VUS
A14X	0	0	OTHER								MDC1						monoallelic or VUS
A152	0.004	0	OTHER						H2AFX								OTHER biallelic pathogenic
A156	0	0	WT												RAD54L		WT
A15E	0.001	0	OTHER														monoallelic or VUS
A15H	0	0.009	OTHER														monoallelic or VUS
A15K	0.153	0.001	OTHER				BRCA2									BRCA2	monoallelic or VUS
A16G	0.02	0.015	WT														WT
A17K	0.03	0.055	OTHER											RAD51B			monoallelic or VUS
A185	0.007	0	WT											RAD51B			WT
A18C	0	0	OTHER								BRIP1						monoallelic or VUS
A18R	0.003	0.005	OTHER						H2AFX								OTHER biallelic pathogenic
A18U	0.038	0.024	OTHER										AUNIP				monoallelic or VUS
A191	0	0	WT														WT
A19D	0	0	WT						H2AFX								WT
A19E	0.05	0.073	OTHER								MDC1,MCM9						monoallelic or VUS
A19J	0	0.014	WT								MDC1						WT
A19L	0.068	0.046	OTHER	BRCA1												BRCA1	monoallelic or VUS
A19T	0.037	0.021	OTHER						H2AFX								OTHER biallelic pathogenic
A1A5	0.017	0.005	WT		BRCA2											BRCA2	WT
A1A6	0.019	0.007	OTHER											PALB2			monoallelic or VUS
A1A7	0.019	0.252	WT						H2AFX								WT
A1AE	0	0.007	WT		BRCA1											BRCA1	WT
A1AY	0.025	0.129	OTHER											PALB2			monoallelic or VUS
A1BF	0.002	0.002	WT		BRCA1											BRCA1	WT
A1BJ	0.032	0.006	OTHER											PALB2			monoallelic or VUS
A1BN	0.003	0.01	OTHER												RAD54L		monoallelic or VUS
A1C8	0.6	0.005	BRCA1														BRCA1 biallelic pathogenic
A1CI	0	0.001	WT										MCM8				WT
A1E9	0.59	0.009	BRCA1														BRCA1 biallelic pathogenic
A1EB	0.01	0.015	WT											RAD51D			WT
A1ED	0.006	0	WT														WT
A1EG	0.002	0	WT								RTEL1						WT
A1EH	0	0	WT						AUNIP								WT
A1EI	0.006	0	OTHER														monoallelic or VUS
A1EJ	0.033	0.012	WT												RAD54L,BARD1,MDC1,SLX4,MCM8	WT
A1EL	0	0	WT						BRCC3								WT
A1FC	0.022	0	OTHER	BRCA2												BRCA2	monoallelic or VUS
A1GS	0.052	0.065	OTHER						H2AFX								OTHER biallelic pathogenic
A1GW	0.001	0.004	OTHER											PALB2			monoallelic or VUS
A1HT	0.001	0	OTHER	BRCA2												BRCA2	monoallelic or VUS
A1HV	0.065	0.021	OTHER						H2AFX								OTHER biallelic pathogenic
A1HW	0.039	0.025	OTHER						H2AFX								OTHER biallelic pathogenic
A1HY	0.008	0	WT		BRCA1											BRCA1	WT
A1I0	0	0	WT												HELQ,MUS81,BRIP1	WT
A1I2	0.004	0.001	OTHER						AUNIP								OTHER biallelic pathogenic
A1I8	0.002	0.005	WT														WT
A1IC	0	0.068	OTHER						H2AFX								OTHER biallelic pathogenic
A1J5	0	0	WT						AUNIP,H2AFX							WT
A1KU	0	0	WT												RTEL1		WT
A1KW	0.006	0.004	WT		BRCA1											BRCA1	WT
A1L0	0.003	0.004	WT											RAD51B			WT
A1L2	0.012	0.145	OTHER														monoallelic or VUS
A1L3	0	0	WT														WT
A1LG	0	0	WT												RAD52,BRIP1		WT
A1LK	0.034	0.072	OTHER	BRCA2												BRCA2	monoallelic or VUS
A1LL	0	0.24	OTHER								MDC1,EME1						monoallelic or VUS
A1LZ	0.012	0.001	OTHER			BRCA1										BRCA1	monoallelic or VUS
A1M8	0.002	0.007	WT						H2AFX								WT
A1M9	0	0	WT								AUNIP						WT
A1MI	0	0.028	WT		BRCA1											BRCA1	WT
A1ML	0.005	0.012	WT														WT
A1MQ	0.003	0.008	WT						H2AFX								WT
A1MY	0.022	0.008	WT												FIGNL1,SFR1,BABAM1	WT
A1NH	0	0.002	WT											RAD51B			WT
A1NN	0.004	0	WT						H2AFX								WT
A1P8	0.164	0.055	OTHER								SLX4						monoallelic or VUS
A1PB	0.806	0.047	OTHER						H2AFX								OTHER biallelic pathogenic
A1PC	0.027	0.018	OTHER												RMI1,MUS81		monoallelic or VUS
A1PH	0.018	0.062	OTHER								MDC1						monoallelic or VUS
A1Q1	0.113	0.01	WT												RAD54L		WT
A1Q5	0	0.002	WT						H2AFX								WT
A1QL	0	0	WT											RAD51B			WT
A1Y8	0.04	0.025	OTHER												RAD54B		monoallelic or VUS
A1ZD	0.025	0.009	WT										AUNIP				WT
A1ZK	0.138	0.041	OTHER						H2AFX								OTHER biallelic pathogenic
A1ZP	0	0	WT		BRCA1											BRCA1	WT
A1ZU	0.005	0.001	WT														WT
A20P	0	0	WT														WT
A20Q	0.004	0.007	WT											PALB2			WT
A20T	0.003	0.006	WT							PALB2							WT
A20V	0.06	0.056	OTHER								MDC1						monoallelic or VUS
A216	0.007	0	WT								MDC1						WT
A217	0.04	0.004	WT								SLX4						WT
A22O	0	0	WT												HELQ		WT
A22Z	0	0.001	WT		BRCA1											BRCA1	WT
A233	0	0	WT														WT
A23B	0	0	WT		BRCA1											BRCA1	WT
A23M	0.017	0.083	OTHER														monoallelic or VUS
A240	0	0.005	WT														WT
A24D	0.001	0.015	WT												MDC1,RAD51AP1	WT
A259	0	0	OTHER								MCM9						monoallelic or VUS
A25B	0.821	0.017	BRCA1														BRCA1 biallelic pathogenic
A25S	0.001	0	OTHER												FIGNL1,SLX4		monoallelic or VUS
A25T	0.009	0.029	WT											PALB2			WT
A25V	0	0	WT											PALB2			WT
A25W	0.011	0.002	WT						REV1								WT
A25Y	0.038	0.483	OTHER														monoallelic or VUS
A262	0.003	0.016	OTHER						H2AFX								OTHER biallelic pathogenic
A264	0.001	0.002	WT												GEN1,NBN		WT
A266	0.014	0.002	OTHER	BRCA2												BRCA2	monoallelic or VUS
A26A	0	0.004	WT						H2AFX								WT
A26C	0.019	0.076	OTHER	BRCA2												BRCA2	monoallelic or VUS
A26G	0.081	0.028	OTHER							RAD51B							monoallelic or VUS
A26J	0.001	0.002	OTHER						AUNIP,MCM9,MUS81,MRE11A,H2AFX						OTHER biallelic pathogenic
A26L	0.007	0.012	OTHER		BRCA2											BRCA2	monoallelic or VUS
A26S	0.014	0	WT											PALB2			WT
A27C	0.001	0	WT						H2AFX								WT
A27F	0.866	0.043	OTHER						H2AFX								OTHER biallelic pathogenic
A27H	0.906	0.032	OTHER						H2AFX								OTHER biallelic pathogenic
A28V	0	0.001	OTHER			BRCA2										BRCA2	monoallelic or VUS
A29B	0.002	0.001	WT												GEN1,MDC1,NBN	WT
A2A0	0.002	0	WT											RAD51B			WT
A2BK	0.01	0.067	OTHER						H2AFX								OTHER biallelic pathogenic
A2C5	0	0	WT								RAD50,MCM8					WT
A2C9	0.895	0.016	OTHER								RAD51,EME1						monoallelic or VUS
A2CN	0	0	WT											PALB2			WT
A2CP	0	0	WT								MDC1						WT
A2CU	0	0	WT												EME2		WT
A2DF	0.041	0.715	BRCA2														BRCA2 biallelic pathogenic
A2GN	0.003	0.007	WT												MDC1		WT
A2GT	0	0	WT												RPA2		WT
A2H5	0.053	0.032	OTHER								EME1						monoallelic or VUS
A2HQ	0	0	WT														WT
A2HS	0.002	0	WT												RAD54L,GEN1,MDC1	WT
A2HT	0	0	WT											RAD51D			WT
A2IZ	0.001	0	WT		BRCA2											BRCA2	WT
A2J0	0	0	OTHER											PALB2			monoallelic or VUS
A2J4	0	0	WT												EXO1		WT
A2KA	0.019	0.007	WT												RAD50		WT
A2KB	0.005	0.011	WT								RAD54L						WT
A2KJ	0.014	0.033	OTHER					RAD51B									OTHER biallelic pathogenic
A2LA	0.584	0.016	BRCA1														BRCA1 biallelic pathogenic
A2LK	0	0.001	WT											PALB2			WT
A2LT	0	0.001	OTHER						HELQ,FAM175A							OTHER biallelic pathogenic
A2LV	0.009	0.027	WT		BRCA1											BRCA1	WT
A2LY	0.008	0.007	OTHER			BRCA1										BRCA1	monoallelic or VUS
A2M5	0.001	0	WT												EME1		WT
A2MI	0.001	0	WT												GEN1,REV1		WT
A2N1	0	0	WT												MDC1,MCM8		WT
A2NF	0	0	WT						H2AFX								WT
A2OL	0	0	WT												RAD54L,RAD51AP1	WT
A2OV	0	0	WT								MDC1						WT
A2OW	0	0	WT												MUS81,RAD51AP1,SLX4,MCM8	WT
A2Q1	0	0	WT														WT
A2Q2	0.028	0	WT												GEN1,FIGNL1,EME2	WT
A2Q8	0	0	WT														WT
A2QD	0	0	WT												RAD54B,RMI1,RAD51AP1,SLX4,MCM8	WT
A2QQ	0.001	0	WT												EXO1,GEN1,REV1,MDC1	WT
A2QS	0	0.026	WT		BRCA2											BRCA2	WT
A2RE	0.002	0	OTHER												GEN1,REV1		monoallelic or VUS
A2RL	0.002	0	WT								REV1						WT
A2RM	0.413	0.04	OTHER			BRCA2										BRCA2	monoallelic or VUS
A3A6	0	0	WT								MDC1						WT
A3A7	0.006	0.048	OTHER												UIMC1		monoallelic or VUS
A3A8	0	0.001	WT											RAD51B			WT
A3A9	0.051	0.001	OTHER												EXO1		monoallelic or VUS
A3AL	0.004	0	WT											PALB2			WT
A3AQ	0.002	0	WT											PALB2			WT
A3CK	0.005	0.019	WT											PALB2			WT
A3CV	0	0	WT												EXO1		WT
A3CX	0	0	WT												SLX4		WT
A3DV	0	0	WT												GEN1,MDC1		WT
A3EE	0.106	0.384	OTHER		BRCA2											BRCA2	monoallelic or VUS
A3ES	0.014	0.002	WT												UIMC1		WT
A3F3	0.003	0	WT						H2AFX								WT
A3F5	0.016	0.041	OTHER						NBN								OTHER biallelic pathogenic
A3F8	0	0	WT		BRCA1											BRCA1	WT
A3FL	0	0	WT												GEN1,MCM9		WT
A3FQ	0	0	WT												BARD1		WT
A3FR	0	0	WT											PALB2			WT
A3H1	0	0	WT		BRCA1											BRCA1	WT
A3I0	0.076	0.07	OTHER	BRCA2												BRCA2	monoallelic or VUS
A3I1	0	0.001	OTHER								MDC1						monoallelic or VUS
A3IL	0	0	WT								RAD50						WT
A3J5	0.006	0.009	OTHER						MUS81,H2AFX							OTHER biallelic pathogenic
A3JI	0.01	0.024	WT		BRCA2											BRCA2	WT
A3K7	0.013	0.079	OTHER	BRCA2												BRCA2	monoallelic or VUS
A3KA	0.002	0.002	OTHER								RPA1						monoallelic or VUS
A3KC	0.02	0	WT						H2AFX								WT
A3KN	0.018	0.014	WT												RAD54L,MCM9	WT
A3LS	0.005	0.008	OTHER								MDC1						monoallelic or VUS
A3LT	0	0	WT						RAD52,RAD51AP1,MCM8							WT
A3LU	0	0.008	WT		BRCA2											BRCA2	WT
A3LW	0	0	OTHER								MDC1						monoallelic or VUS
A3LY	0.06	0.009	OTHER												FIGNL1,MCM8	monoallelic or VUS
A3M1	0.009	0.012	OTHER								HELQ						monoallelic or VUS
A3M4	0.001	0	OTHER	BRCA2												BRCA2	monoallelic or VUS
A3M5	0.004	0.024	OTHER						H2AFX								OTHER biallelic pathogenic
A3MF	0.015	0.003	OTHER											RAD51D			monoallelic or VUS
A3MO	0.001	0	WT											RAD51B			WT
A3MY	0	0	WT												GEN1,MCM9,RAD52,BRIP1	WT
A3N5	0.01	0.056	OTHER		BRCA1											BRCA1	monoallelic or VUS
A3N6	0	0.008	WT												RPA2,RAD54L	WT
A3NJ	0	0	OTHER														monoallelic or VUS
A3PD	0	0	WT														WT
A3PH	0.005	0.003	OTHER	BRCA1												BRCA1	monoallelic or VUS
A3PJ	0.007	0.006	WT								EXO1,SLX4						WT
A3PN	0	0	WT														WT
A3R2	0.001	0	OTHER												MDC1		monoallelic or VUS
A3R3	0	0	WT											PALB2,RAD51C		WT
A3RE	0.023	0.147	OTHER					RAD51B									OTHER biallelic pathogenic
A3RK	0	0	OTHER											PALB2			monoallelic or VUS
A3S3	0	0	WT											RAD51B			WT
A3SD	0.016	0.004	WT												EME2		WT
A3SE	0	0	WT												MCM9,NBN		WT
A3T0	0.001	0.044	WT														WT
A3T9	0	0	WT												MCM9		WT
A3TB	0.003	0	WT														WT
A3U0	0.696	0.07	OTHER						NBN,H2AFX								OTHER biallelic pathogenic
A3U5	0	0.004	WT						HELQ,NBN,H2AFX							WT
A3U6	0	0	WT												RAD54B,MCM8	WT
A3U7	0.004	0.002	OTHER														monoallelic or VUS
A3U8	0	0.009	WT												EXO1,RTEL1		WT
A3US	0	0	WT												RAD51AP1		WT
A3XL	0.842	0.016	OTHER		BRCA2											BRCA2	monoallelic or VUS
A3XX	0	0	OTHER		BRCA2											BRCA2	monoallelic or VUS
A3Y0	0.009	0.937	BRCA2														BRCA2 biallelic pathogenic
A3YB	0.091	0.1	OTHER								GEN1						monoallelic or VUS
A40X	0	0	WT		BRCA2											BRCA2	WT
A40Y	0.007	0.051	WT												GEN1		WT
A416	0	0	WT														WT
A418	0	0	WT														WT
A43Z	0.016	0.022	OTHER						AUNIP								OTHER biallelic pathogenic
A44B	0.008	0.001	WT		BRCA2											BRCA2	WT
A45K	0	0	WT												FIGNL1		WT
A47M	0	0.001	WT								EXO1,MDC1						WT
A47N	0.038	0.001	WT												RAD50,RMI1		WT
A47O	0.003	0	WT												EXO1,BRIP1,SWSAP1	WT
A47R	0	0	OTHER			BRCA2										BRCA2	monoallelic or VUS
A48D	0	0.005	WT		BRCA2											BRCA2	WT
A48G	0.026	0.029	WT								MDC1						WT
A48U	0.009	0.01	OTHER														monoallelic or VUS
A495	0.123	0.008	OTHER												HELQ,SLX4		monoallelic or VUS
A496	0.017	0.015	WT		BRCA2											BRCA2	WT
A49L	0.023	0.395	OTHER							RAD51D							monoallelic or VUS
A49M	0.064	0.037	OTHER								RAD50						monoallelic or VUS
A49Y	0.012	0.016	WT								MDC1						WT
A4A1	0.226	0.167	OTHER								BARD1						monoallelic or VUS
A4A4	0.063	0.285	OTHER								MDC1						monoallelic or VUS
A4AJ	0.031	0.047	OTHER												RTEL1		monoallelic or VUS
A4EI	0.008	0	OTHER														monoallelic or VUS
A4EK	0	0	OTHER								RPA1						monoallelic or VUS
A4EM	0	0	WT												MDC1,MCM9		WT
A4ET	0	0	WT												BARD1		WT
A4G6	0	0	WT														WT
A4H0	0.002	0.001	WT												MUS81		WT
A4IH	0.013	0.061	OTHER						H2AFX								OTHER biallelic pathogenic
A4J4	0.001	0	WT												MUS81		WT
A4K6	0	0	WT						H2AFX								WT
A4KN	0.023	0	WT														WT
A4MT	0	0	WT												EXO1,RAD50,RBBP8	WT
A4NA	0.058	0.082	OTHER												REV1		monoallelic or VUS
A4NB	0.006	0.02	WT												RAD54L,MCM8	WT
A4ND	0.002	0	WT						H2AFX								WT
A4NE	0.003	0.009	WT		BRCA2,BRCA1										BRCA2,BRCA1	WT
A4NG	0.007	0.033	OTHER	BRCA2												BRCA2	monoallelic or VUS
A4OF	0.021	0.001	OTHER						RMI1								OTHER biallelic pathogenic
A4OJ	0.002	0.001	OTHER								FIGNL1						monoallelic or VUS
A4OR	0.014	0	WT												MDC1		WT
A4UT	0	0	WT												RPA2,SLX4		WT
A4XI	0	0	WT												RPA2		WT
A4YX	0	0.001	WT												EXO1,MDC1		WT
A4ZQ	0	0	OTHER														monoallelic or VUS
A4ZT	0	0	WT												RAD54L,MCM9,MCM8	WT
A50T	0.009	0.001	WT								REV1						WT
A50V	0.007	0.001	OTHER												RPA2,EXO1,SLX4,RTEL1	monoallelic or VUS
A520	0	0	WT												MDC1		WT
A54L	0.001	0	OTHER											PALB2			monoallelic or VUS
A55W	0	0	WT											RAD51D			WT
A55Z	0	0.01	WT		BRCA2											BRCA2	WT
A560	0	0	WT														WT
A561	0	0	WT												RAD50,SLX4		WT
A562	0	0.003	WT												EXO1,SLX4		WT
A565	0	0.004	WT								MDC1						WT
A566	0	0	WT								EME2						WT
A567	0	0	WT								HELQ						WT
A56B	0.001	0	WT								EME2						WT
A57E	0	0.004	WT								GEN1						WT
A59R	0	0	WT												MDC1,RBBP8		WT
A5DF	0.098	0.007	WT						H2AFX								WT
A5DJ	0.006	0.007	WT						H2AFX								WT
A5EJ	0	0.004	OTHER			BRCA2										BRCA2	monoallelic or VUS
A5EK	0	0	WT											RAD51B			WT
A5MZ	0	0.005	WT														WT
A5NF	0	0.001	WT												RMI1		WT
A5NH	0	0	WT										SLX4				WT
A5NI	0	0.002	WT						BRCC3								WT
A5NJ	0	0	WT											PALB2			WT
A5NK	0	0	WT								RAD54L,MDC1					WT
A5NL	0	0	WT												GEN1,MCM9		WT
A5NO	0.115	0.002	OTHER								MDC1						monoallelic or VUS
A5NP	0.002	0.001	WT								MDC1,MCM9						WT
A5NQ	0	0	WT												RAD51AP1		WT
A5R7	0	0	WT								MDC1						WT
A5SL	0	0	WT												GEN1,HELQ		WT
A5U5	0.005	0.055	WT												REV1,RTEL1		WT
A5W3	0.09	0.003	OTHER						H2AFX								OTHER biallelic pathogenic
A5YV	0	0	WT		BRCA2											BRCA2	WT
A5YW	0	0	OTHER												REV1,FIGNL1,RMI1	monoallelic or VUS
A5YX	0	0	WT												FIGNL1,NBN,XRCC3	WT
A5Z1	0	0.032	WT														WT
A5Z2	0	0	WT												REV1		WT
A61B	0.001	0.001	WT														WT
A669	0.001	0.005	OTHER												MCM8		monoallelic or VUS
A6IA	0.072	0.025	OTHER								SLX4						monoallelic or VUS
A6VZ	0	0.001	OTHER								MDC1						monoallelic or VUS
A6Z2	0.002	0.006	OTHER								MDC1						monoallelic or VUS
A7CF	0	0	WT											RAD51B			WT
A7RC	0.001	0	WT											PALB2			WT
A7RK	0.002	0.004	WT								MDC1						WT
A7RV	0	0.008	OTHER		BRCA2											BRCA2	monoallelic or VUS
A891	0.115	0.094	OTHER	BRCA2												BRCA2	monoallelic or VUS
A8I1	0.022	0.212	WT														WT
A8NE	0.09	0.001	WT								MDC1						WT
A8NN	0	0	OTHER												MDC1,SLX4		monoallelic or VUS
A8XE	0.004	0.005	OTHER									PALB2					monoallelic or VUS
A93C	0.001	0	WT								MDC1						WT
A95T	0.133	0.254	OTHER					RAD51B									OTHER biallelic pathogenic
A97I	0.006	0.012	WT												MDC1		WT
A9FQ	0.181	0.168	OTHER												GEN1,EME1		monoallelic or VUS
A9GB	0.058	0.306	OTHER								GEN1						monoallelic or VUS
CA-0005	0.007	0.895	BRCA2														BRCA2 biallelic pathogenic
CA-0006	0	0	WT												GEN1		WT
CA-0008	0	0	WT												MRE11A		WT
CA-0009	0.004	0.009	OTHER														monoallelic or VUS
CA-0011	0.001	0.001	OTHER			BRCA2										BRCA2	monoallelic or VUS
CA-0012	0	0.001	OTHER														monoallelic or VUS
CA-0014	0	0	WT												RPA2,EME2		WT
CA-0016	0.002	0	WT												FIGNL1		WT
CA-0017	0.003	0.024	WT												MCM8		WT
CA-0018	0	0	OTHER												GEN1		monoallelic or VUS
CA-0019	0	0.002	WT												GEN1,HELQ		WT
CA-0022	0	0	WT												FIGNL1,NBN		WT
CA-0023	0.001	0	WT														WT
CA-0024	0	0	WT												RAD51AP1		WT
CA-0025	0	0	WT								MDC1,MUS81					WT
CA-0026	0	0	WT												GEN1,HELQ,FAM175A,MCM9	WT
CA-0027	0	0.001	WT												EXO1		WT
CA-0028	0	0	WT														WT
CA-0029	0	0	WT											PALB2			WT
CA-0030	0	0	WT														WT
CA-0031	0	0	WT												RAD50,RMI1,MRE11A,BRIP1	WT
CA-0032	0.557	0.001	BRCA1														BRCA1 biallelic pathogenic
CA-0033	0.038	0.019	WT		BRCA2											BRCA2	WT
CA-0034	0.004	0.007	WT		BRCA2											BRCA2	WT
CA-0035	0	0	WT											RAD51B			WT
CA-0036	0	0	WT		BRCA2											BRCA2	WT
CA-0037	0.002	0.005	WT														WT
CA-0038	0.051	0.007	OTHER								AUNIP						monoallelic or VUS
CA-0039	0.052	0.061	OTHER						RAD51								OTHER biallelic pathogenic
CA-0040	0.013	0	WT														WT
CA-0042	0.102	0.224	OTHER	BRCA2												BRCA2	monoallelic or VUS
CA-0043	0	0	WT												MDC1,BRCC3		WT
CA-0044	0	0.005	WT												FIGNL1,MUS81,SLX4	WT
CA-0045	0.001	0.001	WT												MDC1,SLX4,EME1,BRIP1	WT
CA-0046	0.001	0.002	OTHER														monoallelic or VUS
CA-0047	0.002	0	WT											RAD51C			WT
CA-0048	0.001	0	OTHER								MUS81,RAD51AP1					monoallelic or VUS
CA-0049	0	0.003	WT														WT
CA-0050	0	0	WT												EXO1,FIGNL1		WT
CA-0051	0	0	OTHER						XRCC3,RAD51,RPA1,SWSAP1,BABAM1						OTHER biallelic pathogenic
CA-0052	0.002	0	WT								EXO1						WT
CA-0053	0.07	0.218	OTHER								UIMC1						monoallelic or VUS
CA-0054	0.084	0.117	OTHER														monoallelic or VUS
CA-0056	0	0.006	WT														WT
CA-0057	0.045	0.011	WT												RAD51		WT
CA-0058	0.002	0	WT												FAM175A,MCM9,RAD54B,MRE11A,SLX4	WT
CA-0059	0	0	WT														WT
CA-0060	0.004	0.003	OTHER										RAD54L				monoallelic or VUS
CA-0061	0	0	WT								MDC1						WT
CA-0065	0.002	0.028	WT												EXO1,RAD54B	WT
CA-0067	0.001	0.008	WT												GEN1,FIGNL1,RAD51AP1,MCM8	WT
CA-0071	0	0.003	WT														WT
CA-0097	0	0.004	WT		BRCA2											BRCA2	WT
CA-0098	0.003	0.001	WT												GEN1		WT
CA-0100	0	0	WT												MDC1,MCM9		WT
CA-0104	0	0	WT										GEN1				WT
CA-0116	0	0.001	WT														WT
CA-0117	0	0.001	WT								RAD54L						WT
CA-0120	0.082	0.053	OTHER							RAD51B							monoallelic or VUS
CA-0124	0.029	0.015	WT												HELQ		WT
CA-0126	0	0.001	WT												GEN1,MCM9		WT
CA-0127	0	0	WT		BRCA2											BRCA2	WT
CA-0132	0	0	WT														WT
CA-0134	0	0.009	WT								BRIP1						WT
CA-0135	0.056	0.055	OTHER					RAD51B									OTHER biallelic pathogenic
CA-0136	0.017	0.105	OTHER	BRCA1												BRCA1	monoallelic or VUS
CA-0137	0.014	0.129	OTHER											PALB2			monoallelic or VUS
CA-0138	0.49	0.271	OTHER														monoallelic or VUS
CA-0140	0	0.003	WT							RAD51B							WT
CA-0141	0	0.002	WT														WT
CA-0144	0	0	WT												EXO1,MUS81,EME2,RTEL1	WT
CA-0146	0.615	0.039	BRCA1														BRCA1 biallelic pathogenic
CA-0147	0.095	0.073	OTHER						RAD52,RBBP8							OTHER biallelic pathogenic
CA-0150	0	0	WT														WT
CA-0152	0.038	0.487	OTHER					RAD51C									OTHER biallelic pathogenic
CA-0153	0	0	WT												BARD1,NBN		WT
CA-0154	0.002	0.006	OTHER												REV1		monoallelic or VUS
CA-0156	0.002	0	WT												GEN1		WT
CA-0157	0.014	0.005	WT												MUS81		WT
CA-0158	0	0	WT														WT
CA-0159	0	0.007	WT											PALB2			WT
CA-0161	0.058	0.012	WT												RAD51AP1		WT
CA-0163	0	0	WT								REV1						WT
CA-0164	0.008	0.007	WT												MDC1,FIGNL1,EME2	WT
CA-0165	0	0	WT											RAD51B			WT
CA-0166	0	0.024	WT		BRCA2											BRCA2	WT
CA-0167	0.02	0.011	WT								MDC1						WT
CA-0168	0	0	WT		BRCA2											BRCA2	WT
CA-0169	0.001	0.001	WT						RAD51AP1								WT
CA-0172	0	0	WT												FIGNL1,RAD51AP1	WT
CA-0173	0	0	WT												MCM9,FIGNL1,RAD54B,RAD52,SLX4,EME1	WT
CA-0181	0.295	0.075	OTHER							PALB2							monoallelic or VUS
CA-0182	0	0	WT												NBN		WT
CA-0183	0	0	WT												MCM9		WT
CA-0186	0	0	WT												SWSAP1		WT
CA-0187	0.12	0.024	OTHER	BRCA2,BRCA1											BRCA2,BRCA1	monoallelic or VUS
CA-0188	0.075	0.479	OTHER		BRCA1											BRCA1	monoallelic or VUS
CA-0191	0.113	0.2	OTHER												HELQ,SWSAP1	monoallelic or VUS
CA-0192	0	0	WT												MUS81		WT
CA-0193	0	0	WT												MDC1,RMI1		WT
CA-0194	0	0	WT											PALB2,RAD51D		WT
CA-0196	0.001	0.002	WT		BRCA2											BRCA2	WT
CA-0198	0	0	WT												REV1,MDC1		WT
CA-0199	0	0	WT												RPA2,MDC1		WT
CA-0200	0.002	0.007	WT												GEN1,RTEL1		WT
CA-0202	0	0	WT		BRCA2											BRCA2	WT
CA-0203	0.005	0.002	OTHER		BRCA1											BRCA1	monoallelic or VUS
CA-0205	0	0	OTHER												GEN1		monoallelic or VUS
CA-0208	0.001	0	WT												SLX4		WT
CA-0209	0.002	0.039	WT												MCM8		WT
CA-0214	0.015	0.002	OTHER								RAD51AP1						monoallelic or VUS
CA-0215	0	0	WT												EXO1,MDC1,MCM9,RAD54B,SLX4	WT
CA-0222	0	0	WT								RAD54L						WT
CA-0224	0.001	0.003	WT											RAD51B			WT
CA-0225	0	0	WT		BRCA2											BRCA2	WT
CA-0227	0	0.002	WT												GEN1,RAD51AP1	WT
CA-0229	0	0	WT												MDC1		WT
CA-0230	0.037	0.01	WT								NBN						WT
CA-0231	0	0	WT														WT
CPCT02010349	0	0	WT								MDC1						WT
CPCT02010350	0.002	0.019	WT												GEN1,MUS81,RAD51AP1,RTEL1	WT
CPCT02010351	0.043	0.665	OTHER						SLX4								OTHER biallelic pathogenic
CPCT02010352	0.005	0.045	WT								RBBP8						WT
CPCT02010356	0.002	0.021	OTHER								MCM9						monoallelic or VUS
CPCT02010359	0.757	0.064	OTHER												MDC1		monoallelic or VUS
CPCT02010361	0.193	0.188	OTHER												RAD50		monoallelic or VUS
CPCT02010362	0	0	OTHER			BRCA2										BRCA2	monoallelic or VUS
CPCT02010366		WT												EXO1,HELQ,BABAM1	WT
CPCT02010369	0.116	0.278	WT												RPA1		WT
CPCT02010370	0.092	0.071	OTHER														monoallelic or VUS
CPCT02010371	0.027	0.008	WT												RAD54L,MCM9,MUS81	WT
CPCT02010372	0.249	0.247	OTHER	BRCA2												BRCA2	monoallelic or VUS
CPCT02010373	0.005	0.02	OTHER								MCM9						monoallelic or VUS
CPCT02010376	0.024	0.013	WT												MDC1,MUS81	WT
CPCT02010377	0.3	0.046	OTHER												GEN1,MCM9		monoallelic or VUS
CPCT02010378	0.017	0.09	WT														WT
CPCT02010382	0	0.001	OTHER								MCM9						monoallelic or VUS
CPCT02010383	0.009	0	WT												RAD54L		WT
CPCT02010386	0.01	0.022	WT											PALB2			WT
CPCT02010389	0.001	0.055	WT		BRCA2											BRCA2	WT
CPCT02010392	0.002	0.04	WT														WT
CPCT02010393	0.013	0	OTHER											PALB2			monoallelic or VUS
CPCT02010397	0.004	0	OTHER												RAD54L,UIMC1,SLX4	monoallelic or VUS
CPCT02010398	0	0.031	WT											RAD51B			WT
CPCT02010399	0.031	0.599	BRCA2														BRCA2 biallelic pathogenic
CPCT02010401	0.004	0.062	OTHER														monoallelic or VUS
CPCT02010403	0	0	WT												MUS81		WT
CPCT02010406	0	0.006	WT												MDC1,BRIP1		WT
CPCT02010407	0.057	0.086	OTHER	BRCA2												BRCA2	monoallelic or VUS
CPCT02010408	0.039	0.148	OTHER								RPA2						monoallelic or VUS
CPCT02010409	0.015	0	OTHER												MUS81		monoallelic or VUS
CPCT02010414	0.017	0.078	WT								RAD50						WT
CPCT02010415	0.064	0.12	OTHER					RAD51B									OTHER biallelic pathogenic
CPCT02010419	0.014	0.88	BRCA2														BRCA2 biallelic pathogenic
CPCT02010422	0.005	0.935	BRCA2														BRCA2 biallelic pathogenic
CPCT02010424	0.043	0.066	OTHER														monoallelic or VUS
CPCT02010427	0	0.023	WT						RPA2								WT
CPCT02010429	0.001	0.028	OTHER						RPA2								OTHER biallelic pathogenic
CPCT02010433	0.03	0.033	WT								MCM9						WT
CPCT02010434	0.059	0.057	OTHER												MDC1,RAD54B,MUS81,BABAM1,MCM8	monoallelic or VUS
CPCT02010436	0.004	0.005	WT								HELQ,FIGNL1						WT
CPCT02010438		WT												MCM9,RBBP8	WT
CPCT02010439	0.003	0	WT								MDC1						WT
CPCT02010440	0.075	0.009	WT														WT
CPCT02010441	0.004	0	WT							PALB2							WT
CPCT02010447	0.104	0.421	OTHER								MDC1						monoallelic or VUS
CPCT02010450	0.002	0.016	OTHER											PALB2			monoallelic or VUS
CPCT02010451	0.064	0.106	OTHER								MDC1						monoallelic or VUS
CPCT02010452	0	0.055	WT											RAD51D			WT
CPCT02010453	0.044	0	OTHER												MDC1		monoallelic or VUS
CPCT02010454	0	0	WT								MDC1						WT
CPCT02010455	0	0	WT												GEN1,BARD1,EME2	WT
CPCT02010458	0.148	0.031	WT								MDC1						WT
CPCT02010461	0.038	0.194	OTHER														monoallelic or VUS
CPCT02010466	0	0	WT												REV1		WT
CPCT02010468	0.025	0.111	OTHER								GEN1						monoallelic or VUS
CPCT02010469	0.095	0.003	WT												REV1,BARD1		WT
CPCT02010471	0.034	0.003	OTHER														monoallelic or VUS
CPCT02010473	0	0	OTHER												RTEL1		monoallelic or VUS
CPCT02010474	0.012	0.014	OTHER								RPA2,BARD1						monoallelic or VUS
CPCT02010477	0.033	0.12	OTHER												MDC1,RBBP8		monoallelic or VUS
CPCT02010478	0	0	WT								REV1						WT
CPCT02010481	0.015	0.059	OTHER											PALB2			monoallelic or VUS
CPCT02010483	0.005	0.039	OTHER												MDC1,RTEL1		monoallelic or VUS
CPCT02010484	0.028	0.159	OTHER	BRCA2												BRCA2	monoallelic or VUS
CPCT02010485	0.004	0.003	WT								MDC1						WT
CPCT02010486	0	0	OTHER											RAD51B			monoallelic or VUS
CPCT02010488	0.001	0.004	OTHER												RAD54L,GEN1	monoallelic or VUS
CPCT02010490	0.068	0.039	WT												GEN1		WT
CPCT02010492	0.001	0.001	WT												SLX4		WT
CPCT02010493	0.026	0.012	WT											PALB2			WT
CPCT02010494	0.006	0.01	OTHER														monoallelic or VUS
CPCT02010497	0	0.024	WT												MCM8		WT
CPCT02010498	0.133	0.062	OTHER							PALB2							monoallelic or VUS
CPCT02010500	0	0.003	OTHER								BABAM1						monoallelic or VUS
CPCT02010501	0	0	WT											RAD51B			WT
CPCT02010503	0.132	0.001	OTHER								MDC1						monoallelic or VUS
CPCT02010504	0.143	0.183	OTHER										AUNIP				monoallelic or VUS
CPCT02010505	0.024	0.141	OTHER												GEN1,MDC1		monoallelic or VUS
CPCT02010506	0	0	OTHER														monoallelic or VUS
CPCT02010507	0.013	0.054	WT								MDC1						WT
CPCT02010508	0.088	0.019	OTHER														monoallelic or VUS
CPCT02010509	0.019	0.007	OTHER								MDC1						monoallelic or VUS
CPCT02010512	0.076	0.123	OTHER								MDC1						monoallelic or VUS
CPCT02010514	0.018	0.003	OTHER												EXO1		monoallelic or VUS
CPCT02010517	0.025	0.045	WT												RAD54L,EXO1,MCM9,SLX4	WT
CPCT02010518	0.01	0.002	OTHER											RAD51B			monoallelic or VUS
CPCT02010520	0.005	0.007	OTHER	BRCA2												BRCA2	monoallelic or VUS
CPCT02010521	0.006	0.029	OTHER												MDC1		monoallelic or VUS
CPCT02010523	0.198	0.073	WT							RAD51B							WT
CPCT02010524	0.006	0.016	OTHER								GEN1						monoallelic or VUS
CPCT02010526	0.004	0	WT												FIGNL1		WT
CPCT02010528	0.053	0.011	OTHER												UIMC1,MDC1,RAD51AP1,XRCC3	monoallelic or VUS
CPCT02010529	0.029	0.08	WT								MDC1						WT
CPCT02010530	0.079	0.347	OTHER								GEN1,MCM9						monoallelic or VUS
CPCT02010531	0.111	0.162	OTHER							PALB2							monoallelic or VUS
CPCT02010532	0.027	0.01	WT												RBBP8,MCM8	WT
CPCT02010533	0.061	0.181	OTHER					RAD51B									OTHER biallelic pathogenic
CPCT02010534	0.042	0.008	WT								MDC1,MCM9						WT
CPCT02010535	0	0	WT										AUNIP				WT
CPCT02010536	0.012	0	WT														WT
CPCT02010537	0.03	0.084	OTHER								UIMC1						monoallelic or VUS
CPCT02010538	0	0.003	OTHER												GEN1		monoallelic or VUS
CPCT02010541	0.031	0.052	OTHER							PALB2							monoallelic or VUS
CPCT02010543	0.009	0.01	WT														WT
CPCT02010545	0.053	0.053	OTHER							RAD51C							monoallelic or VUS
CPCT02010547	0	0	WT											RAD51D			WT
CPCT02010548	0	0.001	WT														WT
CPCT02010549	0.065	0.004	WT						ZSWIM7								WT
CPCT02010550	0.003	0.046	WT												REV1,RTEL1		WT
CPCT02010554	0.055	0.003	OTHER												GEN1,RTEL1		monoallelic or VUS
CPCT02010555	0.021	0.005	OTHER								MDC1,RPA1						monoallelic or VUS
CPCT02010557	0.01	0.01	WT								MCM9						WT
CPCT02010559	0.005	0.001	WT								MDC1						WT
CPCT02010560	0.003	0	WT								MDC1						WT
CPCT02010565	0	0	WT												MDC1,RPA1		WT
CPCT02010567	0.044	0.011	OTHER												EXO1		monoallelic or VUS
CPCT02010569	0.003	0.001	OTHER								BRCC3						monoallelic or VUS
CPCT02010571	0.002	0	WT											RAD51B			WT
CPCT02010572	0.032	0.008	WT								MCM9						WT
CPCT02010574	0	0.005	WT														WT
CPCT02010576	0.009	0.002	OTHER								GEN1						monoallelic or VUS
CPCT02010577	0.012	0.047	WT								GEN1						WT
CPCT02010579	0	0	WT		BRCA2											BRCA2	WT
CPCT02010585	0.004	0.007	OTHER												MCM9		monoallelic or VUS
CPCT02010587	0.079	0.026	OTHER														monoallelic or VUS
CPCT02010589	0.038	0.013	WT								MDC1,MRE11A					WT
CPCT02010590	0	0.023	OTHER														monoallelic or VUS
CPCT02010591	0.018	0.046	OTHER								MDC1,SLX4						monoallelic or VUS
CPCT02010593	0.01	0.96	BRCA2														BRCA2 biallelic pathogenic
CPCT02010595	0.004	0	WT						RPA2								WT
CPCT02010596	0	0	WT								MDC1						WT
CPCT02010598	0.048	0.002	WT												MDC1,RBBP8		WT
CPCT02010599	0.001	0	OTHER												HELQ,FAM175A,RBBP8	monoallelic or VUS
CPCT02010600	0	0.007	WT												GEN1		WT
CPCT02010603	0.001	0.004	OTHER								UIMC1,XRCC3					monoallelic or VUS
CPCT02010604	0.015	0.012	OTHER								MRE11A						monoallelic or VUS
CPCT02010605	0.013	0	WT								RBBP8						WT
CPCT02010606	0	0.009	OTHER			BRCA2										BRCA2	monoallelic or VUS
CPCT02010607	0.001	0.014	OTHER												MDC1		monoallelic or VUS
CPCT02010608	0	0	WT		BRCA2											BRCA2	WT
CPCT02010609	0.025	0.008	OTHER	BRCA2												BRCA2	monoallelic or VUS
CPCT02010611	0.035	0.001	WT												GEN1		WT
CPCT02010613	0.012	0	WT								MDC1						WT
CPCT02010614	0	0.022	WT								XRCC3						WT
CPCT02010618	0.006	0.025	OTHER	BRCA2												BRCA2	monoallelic or VUS
CPCT02010621	0.007	0.007	WT												UIMC1		WT
CPCT02010622	0	0.009	WT								RAD54L,MDC1					WT
CPCT02010623	0.001	0.005	WT											PALB2			WT
CPCT02010624	0.015	0.02	WT												RBBP8		WT
CPCT02010625	0	0	WT												BRIP1		WT
CPCT02010628	0.103	0.088	OTHER												EXO1,MDC1,RAD54B	monoallelic or VUS
CPCT02010629	0.001	0.003	OTHER	BRCA2												BRCA2	monoallelic or VUS
CPCT02010632	0	0	WT								MDC1						WT
CPCT02010633	0.027	0.002	OTHER						GEN1								OTHER biallelic pathogenic
CPCT02010635	0.019	0.019	WT								HELQ						WT
CPCT02010639	0.78	0.05	WT		BRCA1											BRCA1	WT
CPCT02010641	0.016	0.019	WT												MDC1		WT
CPCT02010643	0	0.001	OTHER								MDC1						monoallelic or VUS
CPCT02010645	0.019	0.003	WT														WT
CPCT02010646	0	0.051	WT												MDC1,MCM9,EME2	WT
CPCT02010647	0.001	0.001	OTHER												RAD54L		monoallelic or VUS
CPCT02010648	0.01	0.097	OTHER						ZSWIM7								OTHER biallelic pathogenic
CPCT02010649	0.002	0.026	WT								MDC1						WT
CPCT02010653	0	0	WT								MDC1						WT
[truncated: 5,924 more rows]

[truncated: 1 more sheets: F5I]
