# Supplementary material for: Long-molecule scars of backup DNA repair in BRCA1- and BRCA2-deficient cancers
Source: Nature. 2023 Aug 16;621(7977):129–37. doi: 10.1038/s41586-023-06461-2 (PMC10482687; doi:10.1038/s41586-023-06461-2)
Supplement: Supplementary file 8 — Source Data Extended Data Fig. 2 [file 41586_2023_6461_MOESM8_ESM.xlsx]

## Sheet: EDF2A_DUP
category	sample	count	genotype	category_level	genotype_level
DUP 1 Mbp - 10 Mbp	751	5	BRCA2	DUP 1 Mbp - 10 Mbp	BRCA2
DUP 1 Mbp - 10 Mbp	890	3	BRCA2	DUP 1 Mbp - 10 Mbp	BRCA2
DUP 1 Mbp - 10 Mbp	934	3	WT	DUP 1 Mbp - 10 Mbp	WT
DUP 1 Mbp - 10 Mbp	980	0	BRCA1	DUP 1 Mbp - 10 Mbp	BRCA1
DUP 1 Mbp - 10 Mbp	1103	4	BRCA1	DUP 1 Mbp - 10 Mbp	BRCA1
DUP 1 Mbp - 10 Mbp	1118	3	BRCA1	DUP 1 Mbp - 10 Mbp	BRCA1
DUP 1 Mbp - 10 Mbp	1331	1	BRCA2	DUP 1 Mbp - 10 Mbp	BRCA2
DUP 1 Mbp - 10 Mbp	1367	1	BRCA2	DUP 1 Mbp - 10 Mbp	BRCA2
DUP 1 Mbp - 10 Mbp	1477	0	WT	DUP 1 Mbp - 10 Mbp	WT
DUP 1 Mbp - 10 Mbp	1574	2	BRCA1	DUP 1 Mbp - 10 Mbp	BRCA1
DUP 1 Mbp - 10 Mbp	1632	2	BRCA1	DUP 1 Mbp - 10 Mbp	BRCA1
DUP 1 Mbp - 10 Mbp	1666	0	BRCA1	DUP 1 Mbp - 10 Mbp	BRCA1
DUP 1 Mbp - 10 Mbp	2024	0	BRCA2	DUP 1 Mbp - 10 Mbp	BRCA2
DUP 1 Mbp - 10 Mbp	2045	1	BRCA1	DUP 1 Mbp - 10 Mbp	BRCA1
DUP 1 Mbp - 10 Mbp	2050	0	BRCA2	DUP 1 Mbp - 10 Mbp	BRCA2
DUP 1 Mbp - 10 Mbp	5503	0	WT	DUP 1 Mbp - 10 Mbp	WT
DUP 1 Mbp - 10 Mbp	5506	0	WT	DUP 1 Mbp - 10 Mbp	WT
DUP 1 Mbp - 10 Mbp	5763	0	WT	DUP 1 Mbp - 10 Mbp	WT
DUP 1 Mbp - 10 Mbp	5771	0	WT	DUP 1 Mbp - 10 Mbp	WT
DUP 1 Mbp - 10 Mbp	5788	0	WT	DUP 1 Mbp - 10 Mbp	WT
DUP 1 Mbp - 10 Mbp	5789	0	WT	DUP 1 Mbp - 10 Mbp	WT
DUP 1 Mbp - 10 Mbp	6336	0	WT	DUP 1 Mbp - 10 Mbp	WT
DUP 1 Mbp - 10 Mbp	6365	0	WT	DUP 1 Mbp - 10 Mbp	WT
DUP 1 Mbp - 10 Mbp	6370	0	WT	DUP 1 Mbp - 10 Mbp	WT
DUP 1 Mbp - 10 Mbp	7075	0	WT	DUP 1 Mbp - 10 Mbp	WT
DUP 1 Mbp - 10 Mbp	7079	0	WT	DUP 1 Mbp - 10 Mbp	WT
DUP 1 Mbp - 10 Mbp	7169	0	WT	DUP 1 Mbp - 10 Mbp	WT
DUP 1 Mbp - 10 Mbp	7233	0	WT	DUP 1 Mbp - 10 Mbp	WT
DUP 1 Mbp - 10 Mbp	7522	0	WT	DUP 1 Mbp - 10 Mbp	WT
DUP 1 Mbp - 10 Mbp	7791	0	WT	DUP 1 Mbp - 10 Mbp	WT
DUP 1 Mbp - 10 Mbp	8258	0	WT	DUP 1 Mbp - 10 Mbp	WT
DUP 1 Mbp - 10 Mbp	A04D	2	BRCA2	DUP 1 Mbp - 10 Mbp	BRCA2
DUP 1 Mbp - 10 Mbp	A04Q	0	WT	DUP 1 Mbp - 10 Mbp	WT
DUP 1 Mbp - 10 Mbp	A08L	2	BRCA2	DUP 1 Mbp - 10 Mbp	BRCA2
DUP 1 Mbp - 10 Mbp	A0CE	1	BRCA2	DUP 1 Mbp - 10 Mbp	BRCA2
DUP 1 Mbp - 10 Mbp	A0D2	3	BRCA1	DUP 1 Mbp - 10 Mbp	BRCA1
DUP 1 Mbp - 10 Mbp	A0DT	0	WT	DUP 1 Mbp - 10 Mbp	WT
DUP 1 Mbp - 10 Mbp	A0EA	0	WT	DUP 1 Mbp - 10 Mbp	WT
DUP 1 Mbp - 10 Mbp	A0H6	1	WT	DUP 1 Mbp - 10 Mbp	WT
DUP 1 Mbp - 10 Mbp	A0RT	0	WT	DUP 1 Mbp - 10 Mbp	WT
DUP 1 Mbp - 10 Mbp	A0WA	1	BRCA1	DUP 1 Mbp - 10 Mbp	BRCA1
DUP 1 Mbp - 10 Mbp	A0WX	1	WT	DUP 1 Mbp - 10 Mbp	WT
DUP 1 Mbp - 10 Mbp	A124	6	BRCA1	DUP 1 Mbp - 10 Mbp	BRCA1
DUP 1 Mbp - 10 Mbp	A12H	0	WT	DUP 1 Mbp - 10 Mbp	WT
DUP 1 Mbp - 10 Mbp	A130	2	WT	DUP 1 Mbp - 10 Mbp	WT
DUP 1 Mbp - 10 Mbp	A156	0	WT	DUP 1 Mbp - 10 Mbp	WT
DUP 1 Mbp - 10 Mbp	A1J5	0	WT	DUP 1 Mbp - 10 Mbp	WT
DUP 1 Mbp - 10 Mbp	A1LG	0	WT	DUP 1 Mbp - 10 Mbp	WT
DUP 1 Mbp - 10 Mbp	A1NH	0	WT	DUP 1 Mbp - 10 Mbp	WT
DUP 1 Mbp - 10 Mbp	A25B	2	BRCA1	DUP 1 Mbp - 10 Mbp	BRCA1
DUP 1 Mbp - 10 Mbp	A2DF	5	BRCA2	DUP 1 Mbp - 10 Mbp	BRCA2
DUP 1 Mbp - 10 Mbp	A2LK	0	WT	DUP 1 Mbp - 10 Mbp	WT
DUP 1 Mbp - 10 Mbp	A3KC	0	WT	DUP 1 Mbp - 10 Mbp	WT
DUP 1 Mbp - 10 Mbp	A3Y0	1	BRCA2	DUP 1 Mbp - 10 Mbp	BRCA2
DUP 1 Mbp - 10 Mbp	CA-0005	0	BRCA2	DUP 1 Mbp - 10 Mbp	BRCA2
DUP 1 Mbp - 10 Mbp	CA-0008	0	WT	DUP 1 Mbp - 10 Mbp	WT
DUP 1 Mbp - 10 Mbp	CA-0052	0	WT	DUP 1 Mbp - 10 Mbp	WT
DUP 1 Mbp - 10 Mbp	CA-0100	0	WT	DUP 1 Mbp - 10 Mbp	WT
DUP 1 Mbp - 10 Mbp	CA-0132	0	WT	DUP 1 Mbp - 10 Mbp	WT
DUP 1 Mbp - 10 Mbp	CA-0134	2	WT	DUP 1 Mbp - 10 Mbp	WT
DUP 1 Mbp - 10 Mbp	CA-0146	0	BRCA1	DUP 1 Mbp - 10 Mbp	BRCA1
DUP 1 Mbp - 10 Mbp	CA-0198	0	WT	DUP 1 Mbp - 10 Mbp	WT
DUP 1 Mbp - 10 Mbp	CA-0208	1	WT	DUP 1 Mbp - 10 Mbp	WT
DUP 1 Mbp - 10 Mbp	CA-0230	2	WT	DUP 1 Mbp - 10 Mbp	WT
DUP 1 Mbp - 10 Mbp	DO1013	1	BRCA2	DUP 1 Mbp - 10 Mbp	BRCA2
DUP 1 Mbp - 10 Mbp	DO10806	0	WT	DUP 1 Mbp - 10 Mbp	WT
DUP 1 Mbp - 10 Mbp	DO10809	0	WT	DUP 1 Mbp - 10 Mbp	WT
DUP 1 Mbp - 10 Mbp	DO10811	0	WT	DUP 1 Mbp - 10 Mbp	WT
DUP 1 Mbp - 10 Mbp	DO10815	0	WT	DUP 1 Mbp - 10 Mbp	WT
DUP 1 Mbp - 10 Mbp	DO10819	0	WT	DUP 1 Mbp - 10 Mbp	WT
DUP 1 Mbp - 10 Mbp	DO10823	0	WT	DUP 1 Mbp - 10 Mbp	WT
DUP 1 Mbp - 10 Mbp	DO10829	0	WT	DUP 1 Mbp - 10 Mbp	WT
DUP 1 Mbp - 10 Mbp	DO10835	0	WT	DUP 1 Mbp - 10 Mbp	WT
DUP 1 Mbp - 10 Mbp	DO10837	0	WT	DUP 1 Mbp - 10 Mbp	WT
DUP 1 Mbp - 10 Mbp	DO217786	0	WT	DUP 1 Mbp - 10 Mbp	WT
DUP 1 Mbp - 10 Mbp	DO217787	0	WT	DUP 1 Mbp - 10 Mbp	WT
DUP 1 Mbp - 10 Mbp	DO217788	0	WT	DUP 1 Mbp - 10 Mbp	WT
DUP 1 Mbp - 10 Mbp	DO217800	0	WT	DUP 1 Mbp - 10 Mbp	WT
DUP 1 Mbp - 10 Mbp	DO217826	0	WT	DUP 1 Mbp - 10 Mbp	WT
DUP 1 Mbp - 10 Mbp	DO217844	0	WT	DUP 1 Mbp - 10 Mbp	WT
DUP 1 Mbp - 10 Mbp	DO217887	1	WT	DUP 1 Mbp - 10 Mbp	WT
DUP 1 Mbp - 10 Mbp	DO217908	0	WT	DUP 1 Mbp - 10 Mbp	WT
DUP 1 Mbp - 10 Mbp	DO217931	3	WT	DUP 1 Mbp - 10 Mbp	WT
DUP 1 Mbp - 10 Mbp	DO217939	0	WT	DUP 1 Mbp - 10 Mbp	WT
DUP 1 Mbp - 10 Mbp	DO217953	0	WT	DUP 1 Mbp - 10 Mbp	WT
DUP 1 Mbp - 10 Mbp	DO217962	0	WT	DUP 1 Mbp - 10 Mbp	WT
DUP 1 Mbp - 10 Mbp	DO218062	0	WT	DUP 1 Mbp - 10 Mbp	WT
DUP 1 Mbp - 10 Mbp	DO218065	0	WT	DUP 1 Mbp - 10 Mbp	WT
DUP 1 Mbp - 10 Mbp	DO218072	0	WT	DUP 1 Mbp - 10 Mbp	WT
DUP 1 Mbp - 10 Mbp	DO218121	0	WT	DUP 1 Mbp - 10 Mbp	WT
DUP 1 Mbp - 10 Mbp	DO218173	0	WT	DUP 1 Mbp - 10 Mbp	WT
DUP 1 Mbp - 10 Mbp	DO218174	0	WT	DUP 1 Mbp - 10 Mbp	WT
DUP 1 Mbp - 10 Mbp	DO218182	0	WT	DUP 1 Mbp - 10 Mbp	WT
DUP 1 Mbp - 10 Mbp	DO218333	0	BRCA2	DUP 1 Mbp - 10 Mbp	BRCA2
DUP 1 Mbp - 10 Mbp	DO218347	1	WT	DUP 1 Mbp - 10 Mbp	WT
DUP 1 Mbp - 10 Mbp	DO218384	0	WT	DUP 1 Mbp - 10 Mbp	WT
DUP 1 Mbp - 10 Mbp	DO218388	0	WT	DUP 1 Mbp - 10 Mbp	WT
DUP 1 Mbp - 10 Mbp	DO218408	0	WT	DUP 1 Mbp - 10 Mbp	WT
DUP 1 Mbp - 10 Mbp	DO218457	0	WT	DUP 1 Mbp - 10 Mbp	WT
DUP 1 Mbp - 10 Mbp	DO218478	0	WT	DUP 1 Mbp - 10 Mbp	WT
DUP 1 Mbp - 10 Mbp	DO218488	0	WT	DUP 1 Mbp - 10 Mbp	WT
DUP 1 Mbp - 10 Mbp	DO218506	0	WT	DUP 1 Mbp - 10 Mbp	WT
DUP 1 Mbp - 10 Mbp	DO218553	0	WT	DUP 1 Mbp - 10 Mbp	WT
DUP 1 Mbp - 10 Mbp	DO218573	0	WT	DUP 1 Mbp - 10 Mbp	WT
DUP 1 Mbp - 10 Mbp	DO218583	0	WT	DUP 1 Mbp - 10 Mbp	WT
DUP 1 Mbp - 10 Mbp	DO218611	2	WT	DUP 1 Mbp - 10 Mbp	WT
DUP 1 Mbp - 10 Mbp	DO218656	1	BRCA2	DUP 1 Mbp - 10 Mbp	BRCA2
DUP 1 Mbp - 10 Mbp	DO218709	1	BRCA2	DUP 1 Mbp - 10 Mbp	BRCA2
DUP 1 Mbp - 10 Mbp	DO218742	1	WT	DUP 1 Mbp - 10 Mbp	WT
DUP 1 Mbp - 10 Mbp	DO218770	1	WT	DUP 1 Mbp - 10 Mbp	WT
DUP 1 Mbp - 10 Mbp	DO218827	0	WT	DUP 1 Mbp - 10 Mbp	WT
DUP 1 Mbp - 10 Mbp	DO218831	0	WT	DUP 1 Mbp - 10 Mbp	WT
DUP 1 Mbp - 10 Mbp	DO220820	0	WT	DUP 1 Mbp - 10 Mbp	WT
DUP 1 Mbp - 10 Mbp	DO220822	0	WT	DUP 1 Mbp - 10 Mbp	WT
DUP 1 Mbp - 10 Mbp	DO221503	0	WT	DUP 1 Mbp - 10 Mbp	WT
DUP 1 Mbp - 10 Mbp	DO221539	0	WT	DUP 1 Mbp - 10 Mbp	WT
DUP 1 Mbp - 10 Mbp	DO221540	0	WT	DUP 1 Mbp - 10 Mbp	WT
DUP 1 Mbp - 10 Mbp	DO221541	0	BRCA2	DUP 1 Mbp - 10 Mbp	BRCA2
DUP 1 Mbp - 10 Mbp	DO221542	0	WT	DUP 1 Mbp - 10 Mbp	WT
DUP 1 Mbp - 10 Mbp	DO221543	0	WT	DUP 1 Mbp - 10 Mbp	WT
DUP 1 Mbp - 10 Mbp	DO221546	1	WT	DUP 1 Mbp - 10 Mbp	WT
DUP 1 Mbp - 10 Mbp	DO32837	0	BRCA2	DUP 1 Mbp - 10 Mbp	BRCA2
DUP 1 Mbp - 10 Mbp	DO32863	0	WT	DUP 1 Mbp - 10 Mbp	WT
DUP 1 Mbp - 10 Mbp	DO32893	0	WT	DUP 1 Mbp - 10 Mbp	WT
DUP 1 Mbp - 10 Mbp	DO32916	1	WT	DUP 1 Mbp - 10 Mbp	WT
DUP 1 Mbp - 10 Mbp	DO32960	0	WT	DUP 1 Mbp - 10 Mbp	WT
DUP 1 Mbp - 10 Mbp	DO32976	0	WT	DUP 1 Mbp - 10 Mbp	WT
DUP 1 Mbp - 10 Mbp	DO32980	0	WT	DUP 1 Mbp - 10 Mbp	WT
DUP 1 Mbp - 10 Mbp	DO32984	0	WT	DUP 1 Mbp - 10 Mbp	WT
DUP 1 Mbp - 10 Mbp	DO33000	0	WT	DUP 1 Mbp - 10 Mbp	WT
DUP 1 Mbp - 10 Mbp	DO33028	0	WT	DUP 1 Mbp - 10 Mbp	WT
DUP 1 Mbp - 10 Mbp	DO33032	0	WT	DUP 1 Mbp - 10 Mbp	WT
DUP 1 Mbp - 10 Mbp	DO33160	0	WT	DUP 1 Mbp - 10 Mbp	WT
DUP 1 Mbp - 10 Mbp	DO33168	0	WT	DUP 1 Mbp - 10 Mbp	WT
DUP 1 Mbp - 10 Mbp	DO33184	0	WT	DUP 1 Mbp - 10 Mbp	WT
DUP 1 Mbp - 10 Mbp	DO33208	0	WT	DUP 1 Mbp - 10 Mbp	WT
DUP 1 Mbp - 10 Mbp	DO33248	0	WT	DUP 1 Mbp - 10 Mbp	WT
DUP 1 Mbp - 10 Mbp	DO33376	0	WT	DUP 1 Mbp - 10 Mbp	WT
DUP 1 Mbp - 10 Mbp	DO33392	0	WT	DUP 1 Mbp - 10 Mbp	WT
DUP 1 Mbp - 10 Mbp	DO33400	2	WT	DUP 1 Mbp - 10 Mbp	WT
DUP 1 Mbp - 10 Mbp	DO33408	0	WT	DUP 1 Mbp - 10 Mbp	WT
DUP 1 Mbp - 10 Mbp	DO33472	0	WT	DUP 1 Mbp - 10 Mbp	WT
DUP 1 Mbp - 10 Mbp	DO33480	0	WT	DUP 1 Mbp - 10 Mbp	WT
DUP 1 Mbp - 10 Mbp	DO33488	0	WT	DUP 1 Mbp - 10 Mbp	WT
DUP 1 Mbp - 10 Mbp	DO33512	1	WT	DUP 1 Mbp - 10 Mbp	WT
DUP 1 Mbp - 10 Mbp	DO33544	0	WT	DUP 1 Mbp - 10 Mbp	WT
DUP 1 Mbp - 10 Mbp	DO33984	0	WT	DUP 1 Mbp - 10 Mbp	WT
DUP 1 Mbp - 10 Mbp	DO34312	0	WT	DUP 1 Mbp - 10 Mbp	WT
DUP 1 Mbp - 10 Mbp	DO34336	0	WT	DUP 1 Mbp - 10 Mbp	WT
DUP 1 Mbp - 10 Mbp	DO34432	0	WT	DUP 1 Mbp - 10 Mbp	WT
DUP 1 Mbp - 10 Mbp	DO34448	0	WT	DUP 1 Mbp - 10 Mbp	WT
DUP 1 Mbp - 10 Mbp	DO34600	0	WT	DUP 1 Mbp - 10 Mbp	WT
DUP 1 Mbp - 10 Mbp	DO34608	0	WT	DUP 1 Mbp - 10 Mbp	WT
DUP 1 Mbp - 10 Mbp	DO34656	0	WT	DUP 1 Mbp - 10 Mbp	WT
DUP 1 Mbp - 10 Mbp	DO34728	0	WT	DUP 1 Mbp - 10 Mbp	WT
DUP 1 Mbp - 10 Mbp	DO34736	0	WT	DUP 1 Mbp - 10 Mbp	WT
DUP 1 Mbp - 10 Mbp	DO34785	0	WT	DUP 1 Mbp - 10 Mbp	WT
DUP 1 Mbp - 10 Mbp	DO34793	0	WT	DUP 1 Mbp - 10 Mbp	WT
DUP 1 Mbp - 10 Mbp	DO35082	1	WT	DUP 1 Mbp - 10 Mbp	WT
DUP 1 Mbp - 10 Mbp	DO35114	0	WT	DUP 1 Mbp - 10 Mbp	WT
DUP 1 Mbp - 10 Mbp	DO35116	0	WT	DUP 1 Mbp - 10 Mbp	WT
DUP 1 Mbp - 10 Mbp	DO35126	0	WT	DUP 1 Mbp - 10 Mbp	WT
DUP 1 Mbp - 10 Mbp	DO35132	0	WT	DUP 1 Mbp - 10 Mbp	WT
DUP 1 Mbp - 10 Mbp	DO35136	0	WT	DUP 1 Mbp - 10 Mbp	WT
DUP 1 Mbp - 10 Mbp	DO35138	0	WT	DUP 1 Mbp - 10 Mbp	WT
DUP 1 Mbp - 10 Mbp	DO35144	0	WT	DUP 1 Mbp - 10 Mbp	WT
DUP 1 Mbp - 10 Mbp	DO35148	0	WT	DUP 1 Mbp - 10 Mbp	WT
DUP 1 Mbp - 10 Mbp	DO35186	0	WT	DUP 1 Mbp - 10 Mbp	WT
DUP 1 Mbp - 10 Mbp	DO35198	0	WT	DUP 1 Mbp - 10 Mbp	WT
DUP 1 Mbp - 10 Mbp	DO35200	0	WT	DUP 1 Mbp - 10 Mbp	WT
DUP 1 Mbp - 10 Mbp	DO35216	0	WT	DUP 1 Mbp - 10 Mbp	WT
DUP 1 Mbp - 10 Mbp	DO35222	0	WT	DUP 1 Mbp - 10 Mbp	WT
DUP 1 Mbp - 10 Mbp	DO35228	0	WT	DUP 1 Mbp - 10 Mbp	WT
DUP 1 Mbp - 10 Mbp	DO35230	0	WT	DUP 1 Mbp - 10 Mbp	WT
DUP 1 Mbp - 10 Mbp	DO35236	0	WT	DUP 1 Mbp - 10 Mbp	WT
DUP 1 Mbp - 10 Mbp	DO35258	0	WT	DUP 1 Mbp - 10 Mbp	WT
DUP 1 Mbp - 10 Mbp	DO35290	1	WT	DUP 1 Mbp - 10 Mbp	WT
DUP 1 Mbp - 10 Mbp	DO35305	0	WT	DUP 1 Mbp - 10 Mbp	WT
DUP 1 Mbp - 10 Mbp	DO35330	0	WT	DUP 1 Mbp - 10 Mbp	WT
DUP 1 Mbp - 10 Mbp	DO35360	0	WT	DUP 1 Mbp - 10 Mbp	WT
DUP 1 Mbp - 10 Mbp	DO35424	0	WT	DUP 1 Mbp - 10 Mbp	WT
DUP 1 Mbp - 10 Mbp	DO35454	1	WT	DUP 1 Mbp - 10 Mbp	WT
DUP 1 Mbp - 10 Mbp	DO35496	0	WT	DUP 1 Mbp - 10 Mbp	WT
DUP 1 Mbp - 10 Mbp	DO36221	0	WT	DUP 1 Mbp - 10 Mbp	WT
DUP 1 Mbp - 10 Mbp	DO36223	0	WT	DUP 1 Mbp - 10 Mbp	WT
DUP 1 Mbp - 10 Mbp	DO46340	0	BRCA2	DUP 1 Mbp - 10 Mbp	BRCA2
DUP 1 Mbp - 10 Mbp	DO46354	5	BRCA1	DUP 1 Mbp - 10 Mbp	BRCA1
DUP 1 Mbp - 10 Mbp	DO46366	0	BRCA1	DUP 1 Mbp - 10 Mbp	BRCA1
DUP 1 Mbp - 10 Mbp	DO46556	1	BRCA2	DUP 1 Mbp - 10 Mbp	BRCA2
DUP 1 Mbp - 10 Mbp	DO46591	1	WT	DUP 1 Mbp - 10 Mbp	WT
DUP 1 Mbp - 10 Mbp	DO46611	1	BRCA1	DUP 1 Mbp - 10 Mbp	BRCA1
DUP 1 Mbp - 10 Mbp	DO46787	0	WT	DUP 1 Mbp - 10 Mbp	WT
DUP 1 Mbp - 10 Mbp	DO46788	0	WT	DUP 1 Mbp - 10 Mbp	WT
DUP 1 Mbp - 10 Mbp	DO46792	1	WT	DUP 1 Mbp - 10 Mbp	WT
DUP 1 Mbp - 10 Mbp	DO46793	0	WT	DUP 1 Mbp - 10 Mbp	WT
DUP 1 Mbp - 10 Mbp	DO46795	1	WT	DUP 1 Mbp - 10 Mbp	WT
DUP 1 Mbp - 10 Mbp	DO46796	1	WT	DUP 1 Mbp - 10 Mbp	WT
DUP 1 Mbp - 10 Mbp	DO48577	0	WT	DUP 1 Mbp - 10 Mbp	WT
DUP 1 Mbp - 10 Mbp	DO49078	0	WT	DUP 1 Mbp - 10 Mbp	WT
DUP 1 Mbp - 10 Mbp	DO49090	0	WT	DUP 1 Mbp - 10 Mbp	WT
DUP 1 Mbp - 10 Mbp	DO49127	0	WT	DUP 1 Mbp - 10 Mbp	WT
DUP 1 Mbp - 10 Mbp	DO49129	1	WT	DUP 1 Mbp - 10 Mbp	WT
DUP 1 Mbp - 10 Mbp	DO49135	0	WT	DUP 1 Mbp - 10 Mbp	WT
DUP 1 Mbp - 10 Mbp	DO49137	0	WT	DUP 1 Mbp - 10 Mbp	WT
DUP 1 Mbp - 10 Mbp	DO49138	0	WT	DUP 1 Mbp - 10 Mbp	WT
DUP 1 Mbp - 10 Mbp	DO49166	0	WT	DUP 1 Mbp - 10 Mbp	WT
DUP 1 Mbp - 10 Mbp	DO49168	0	WT	DUP 1 Mbp - 10 Mbp	WT
DUP 1 Mbp - 10 Mbp	DO49172	0	WT	DUP 1 Mbp - 10 Mbp	WT
DUP 1 Mbp - 10 Mbp	DO49178	0	WT	DUP 1 Mbp - 10 Mbp	WT
DUP 1 Mbp - 10 Mbp	DO49181	0	WT	DUP 1 Mbp - 10 Mbp	WT
DUP 1 Mbp - 10 Mbp	DO49183	0	WT	DUP 1 Mbp - 10 Mbp	WT
DUP 1 Mbp - 10 Mbp	DO49204	0	WT	DUP 1 Mbp - 10 Mbp	WT
DUP 1 Mbp - 10 Mbp	DO49418	0	WT	DUP 1 Mbp - 10 Mbp	WT
DUP 1 Mbp - 10 Mbp	DO49420	0	WT	DUP 1 Mbp - 10 Mbp	WT
DUP 1 Mbp - 10 Mbp	DO49421	0	WT	DUP 1 Mbp - 10 Mbp	WT
DUP 1 Mbp - 10 Mbp	DO49422	0	WT	DUP 1 Mbp - 10 Mbp	WT
DUP 1 Mbp - 10 Mbp	DO49424	0	WT	DUP 1 Mbp - 10 Mbp	WT
DUP 1 Mbp - 10 Mbp	DO49427	0	WT	DUP 1 Mbp - 10 Mbp	WT
DUP 1 Mbp - 10 Mbp	DO49436	0	WT	DUP 1 Mbp - 10 Mbp	WT
DUP 1 Mbp - 10 Mbp	DO49439	0	WT	DUP 1 Mbp - 10 Mbp	WT
DUP 1 Mbp - 10 Mbp	DO49445	0	WT	DUP 1 Mbp - 10 Mbp	WT
DUP 1 Mbp - 10 Mbp	DO49448	1	WT	DUP 1 Mbp - 10 Mbp	WT
DUP 1 Mbp - 10 Mbp	DO49454	0	WT	DUP 1 Mbp - 10 Mbp	WT
DUP 1 Mbp - 10 Mbp	DO49454.2	0	WT	DUP 1 Mbp - 10 Mbp	WT
DUP 1 Mbp - 10 Mbp	DO49460	1	WT	DUP 1 Mbp - 10 Mbp	WT
DUP 1 Mbp - 10 Mbp	DO49466	0	WT	DUP 1 Mbp - 10 Mbp	WT
DUP 1 Mbp - 10 Mbp	DO49478	0	WT	DUP 1 Mbp - 10 Mbp	WT
DUP 1 Mbp - 10 Mbp	DO49484	1	WT	DUP 1 Mbp - 10 Mbp	WT
DUP 1 Mbp - 10 Mbp	DO50414	0	WT	DUP 1 Mbp - 10 Mbp	WT
DUP 1 Mbp - 10 Mbp	DO50415	0	WT	DUP 1 Mbp - 10 Mbp	WT
DUP 1 Mbp - 10 Mbp	DO50416	0	WT	DUP 1 Mbp - 10 Mbp	WT
DUP 1 Mbp - 10 Mbp	DO50417	0	WT	DUP 1 Mbp - 10 Mbp	WT
DUP 1 Mbp - 10 Mbp	DO50418	0	WT	DUP 1 Mbp - 10 Mbp	WT
DUP 1 Mbp - 10 Mbp	DO50419	0	WT	DUP 1 Mbp - 10 Mbp	WT
DUP 1 Mbp - 10 Mbp	DO50420	2	WT	DUP 1 Mbp - 10 Mbp	WT
DUP 1 Mbp - 10 Mbp	DO50421	0	WT	DUP 1 Mbp - 10 Mbp	WT
DUP 1 Mbp - 10 Mbp	DO50422	0	WT	DUP 1 Mbp - 10 Mbp	WT
DUP 1 Mbp - 10 Mbp	DO50423	0	WT	DUP 1 Mbp - 10 Mbp	WT
DUP 1 Mbp - 10 Mbp	DO50424	0	WT	DUP 1 Mbp - 10 Mbp	WT
DUP 1 Mbp - 10 Mbp	DO50430	1	WT	DUP 1 Mbp - 10 Mbp	WT
DUP 1 Mbp - 10 Mbp	DO50432	1	WT	DUP 1 Mbp - 10 Mbp	WT
DUP 1 Mbp - 10 Mbp	DO51045	0	WT	DUP 1 Mbp - 10 Mbp	WT
DUP 1 Mbp - 10 Mbp	DO51048	0	WT	DUP 1 Mbp - 10 Mbp	WT
DUP 1 Mbp - 10 Mbp	DO51049	0	WT	DUP 1 Mbp - 10 Mbp	WT
DUP 1 Mbp - 10 Mbp	DO51050	0	WT	DUP 1 Mbp - 10 Mbp	WT
DUP 1 Mbp - 10 Mbp	DO51052	0	WT	DUP 1 Mbp - 10 Mbp	WT
DUP 1 Mbp - 10 Mbp	DO51053	0	WT	DUP 1 Mbp - 10 Mbp	WT
DUP 1 Mbp - 10 Mbp	DO51054	0	WT	DUP 1 Mbp - 10 Mbp	WT
DUP 1 Mbp - 10 Mbp	DO51055	1	WT	DUP 1 Mbp - 10 Mbp	WT
DUP 1 Mbp - 10 Mbp	DO51056	0	WT	DUP 1 Mbp - 10 Mbp	WT
DUP 1 Mbp - 10 Mbp	DO51057	0	WT	DUP 1 Mbp - 10 Mbp	WT
DUP 1 Mbp - 10 Mbp	DO51060	0	WT	DUP 1 Mbp - 10 Mbp	WT
DUP 1 Mbp - 10 Mbp	DO51061	0	WT	DUP 1 Mbp - 10 Mbp	WT
DUP 1 Mbp - 10 Mbp	DO51063	0	WT	DUP 1 Mbp - 10 Mbp	WT
DUP 1 Mbp - 10 Mbp	DO51064	0	WT	DUP 1 Mbp - 10 Mbp	WT
DUP 1 Mbp - 10 Mbp	DO51065	0	WT	DUP 1 Mbp - 10 Mbp	WT
DUP 1 Mbp - 10 Mbp	DO51066	0	WT	DUP 1 Mbp - 10 Mbp	WT
DUP 1 Mbp - 10 Mbp	DO51067	0	WT	DUP 1 Mbp - 10 Mbp	WT
DUP 1 Mbp - 10 Mbp	DO51068	0	WT	DUP 1 Mbp - 10 Mbp	WT
DUP 1 Mbp - 10 Mbp	DO51069	0	WT	DUP 1 Mbp - 10 Mbp	WT
DUP 1 Mbp - 10 Mbp	DO51070	0	WT	DUP 1 Mbp - 10 Mbp	WT
DUP 1 Mbp - 10 Mbp	DO51072	0	WT	DUP 1 Mbp - 10 Mbp	WT
DUP 1 Mbp - 10 Mbp	DO51073	0	WT	DUP 1 Mbp - 10 Mbp	WT
DUP 1 Mbp - 10 Mbp	DO51074	1	WT	DUP 1 Mbp - 10 Mbp	WT
DUP 1 Mbp - 10 Mbp	DO51075	0	WT	DUP 1 Mbp - 10 Mbp	WT
DUP 1 Mbp - 10 Mbp	DO51078	0	WT	DUP 1 Mbp - 10 Mbp	WT
DUP 1 Mbp - 10 Mbp	DO51079	0	WT	DUP 1 Mbp - 10 Mbp	WT
DUP 1 Mbp - 10 Mbp	DO51080	0	WT	DUP 1 Mbp - 10 Mbp	WT
DUP 1 Mbp - 10 Mbp	DO51081	0	WT	DUP 1 Mbp - 10 Mbp	WT
DUP 1 Mbp - 10 Mbp	DO51083	0	WT	DUP 1 Mbp - 10 Mbp	WT
DUP 1 Mbp - 10 Mbp	DO51084	0	WT	DUP 1 Mbp - 10 Mbp	WT
DUP 1 Mbp - 10 Mbp	DO51085	0	WT	DUP 1 Mbp - 10 Mbp	WT
DUP 1 Mbp - 10 Mbp	DO51086	0	WT	DUP 1 Mbp - 10 Mbp	WT
DUP 1 Mbp - 10 Mbp	DO51087	0	WT	DUP 1 Mbp - 10 Mbp	WT
DUP 1 Mbp - 10 Mbp	DO51088	1	WT	DUP 1 Mbp - 10 Mbp	WT
DUP 1 Mbp - 10 Mbp	DO51089	0	WT	DUP 1 Mbp - 10 Mbp	WT
DUP 1 Mbp - 10 Mbp	DO51090	0	WT	DUP 1 Mbp - 10 Mbp	WT
DUP 1 Mbp - 10 Mbp	DO51091	0	WT	DUP 1 Mbp - 10 Mbp	WT
DUP 1 Mbp - 10 Mbp	DO51092	0	WT	DUP 1 Mbp - 10 Mbp	WT
DUP 1 Mbp - 10 Mbp	DO51093	0	WT	DUP 1 Mbp - 10 Mbp	WT
DUP 1 Mbp - 10 Mbp	DO51094	0	WT	DUP 1 Mbp - 10 Mbp	WT
DUP 1 Mbp - 10 Mbp	DO51095	0	WT	DUP 1 Mbp - 10 Mbp	WT
DUP 1 Mbp - 10 Mbp	DO51096	0	WT	DUP 1 Mbp - 10 Mbp	WT
DUP 1 Mbp - 10 Mbp	DO51098	0	WT	DUP 1 Mbp - 10 Mbp	WT
DUP 1 Mbp - 10 Mbp	DO51099	0	WT	DUP 1 Mbp - 10 Mbp	WT
DUP 1 Mbp - 10 Mbp	DO51100	0	WT	DUP 1 Mbp - 10 Mbp	WT
DUP 1 Mbp - 10 Mbp	DO51102	0	WT	DUP 1 Mbp - 10 Mbp	WT
DUP 1 Mbp - 10 Mbp	DO51103	0	WT	DUP 1 Mbp - 10 Mbp	WT
DUP 1 Mbp - 10 Mbp	DO51104	1	WT	DUP 1 Mbp - 10 Mbp	WT
DUP 1 Mbp - 10 Mbp	DO51105	0	WT	DUP 1 Mbp - 10 Mbp	WT
DUP 1 Mbp - 10 Mbp	DO51106	0	WT	DUP 1 Mbp - 10 Mbp	WT
DUP 1 Mbp - 10 Mbp	DO51107	1	WT	DUP 1 Mbp - 10 Mbp	WT
DUP 1 Mbp - 10 Mbp	DO51108	0	WT	DUP 1 Mbp - 10 Mbp	WT
DUP 1 Mbp - 10 Mbp	DO51109	0	WT	DUP 1 Mbp - 10 Mbp	WT
DUP 1 Mbp - 10 Mbp	DO51110	3	WT	DUP 1 Mbp - 10 Mbp	WT
DUP 1 Mbp - 10 Mbp	DO51111	0	WT	DUP 1 Mbp - 10 Mbp	WT
DUP 1 Mbp - 10 Mbp	DO51112	0	WT	DUP 1 Mbp - 10 Mbp	WT
DUP 1 Mbp - 10 Mbp	DO51113	0	WT	DUP 1 Mbp - 10 Mbp	WT
DUP 1 Mbp - 10 Mbp	DO51114	0	WT	DUP 1 Mbp - 10 Mbp	WT
DUP 1 Mbp - 10 Mbp	DO51115	0	WT	DUP 1 Mbp - 10 Mbp	WT
DUP 1 Mbp - 10 Mbp	DO51116	0	WT	DUP 1 Mbp - 10 Mbp	WT
DUP 1 Mbp - 10 Mbp	DO51117	0	WT	DUP 1 Mbp - 10 Mbp	WT
DUP 1 Mbp - 10 Mbp	DO51118	0	WT	DUP 1 Mbp - 10 Mbp	WT
DUP 1 Mbp - 10 Mbp	DO51120	0	WT	DUP 1 Mbp - 10 Mbp	WT
DUP 1 Mbp - 10 Mbp	DO51121	0	WT	DUP 1 Mbp - 10 Mbp	WT
DUP 1 Mbp - 10 Mbp	DO51123	0	WT	DUP 1 Mbp - 10 Mbp	WT
DUP 1 Mbp - 10 Mbp	DO51124	0	WT	DUP 1 Mbp - 10 Mbp	WT
DUP 1 Mbp - 10 Mbp	DO51128	0	WT	DUP 1 Mbp - 10 Mbp	WT
DUP 1 Mbp - 10 Mbp	DO51129	0	WT	DUP 1 Mbp - 10 Mbp	WT
DUP 1 Mbp - 10 Mbp	DO51132	0	WT	DUP 1 Mbp - 10 Mbp	WT
DUP 1 Mbp - 10 Mbp	DO51133	0	WT	DUP 1 Mbp - 10 Mbp	WT
DUP 1 Mbp - 10 Mbp	DO51134	0	WT	DUP 1 Mbp - 10 Mbp	WT
DUP 1 Mbp - 10 Mbp	DO51135	0	WT	DUP 1 Mbp - 10 Mbp	WT
DUP 1 Mbp - 10 Mbp	DO51136	0	WT	DUP 1 Mbp - 10 Mbp	WT
DUP 1 Mbp - 10 Mbp	DO51137	0	WT	DUP 1 Mbp - 10 Mbp	WT
DUP 1 Mbp - 10 Mbp	DO51138	0	WT	DUP 1 Mbp - 10 Mbp	WT
DUP 1 Mbp - 10 Mbp	DO51139	0	WT	DUP 1 Mbp - 10 Mbp	WT
DUP 1 Mbp - 10 Mbp	DO51140	0	WT	DUP 1 Mbp - 10 Mbp	WT
DUP 1 Mbp - 10 Mbp	DO51141	1	WT	DUP 1 Mbp - 10 Mbp	WT
DUP 1 Mbp - 10 Mbp	DO51142	0	WT	DUP 1 Mbp - 10 Mbp	WT
DUP 1 Mbp - 10 Mbp	DO51143	0	WT	DUP 1 Mbp - 10 Mbp	WT
DUP 1 Mbp - 10 Mbp	DO51145	0	WT	DUP 1 Mbp - 10 Mbp	WT
DUP 1 Mbp - 10 Mbp	DO51147	0	WT	DUP 1 Mbp - 10 Mbp	WT
DUP 1 Mbp - 10 Mbp	DO51148	0	WT	DUP 1 Mbp - 10 Mbp	WT
DUP 1 Mbp - 10 Mbp	DO51150	0	WT	DUP 1 Mbp - 10 Mbp	WT
DUP 1 Mbp - 10 Mbp	DO51152	0	WT	DUP 1 Mbp - 10 Mbp	WT
DUP 1 Mbp - 10 Mbp	DO51155	0	WT	DUP 1 Mbp - 10 Mbp	WT
DUP 1 Mbp - 10 Mbp	DO51156	0	WT	DUP 1 Mbp - 10 Mbp	WT
DUP 1 Mbp - 10 Mbp	DO51157	0	WT	DUP 1 Mbp - 10 Mbp	WT
DUP 1 Mbp - 10 Mbp	DO51158	0	WT	DUP 1 Mbp - 10 Mbp	WT
DUP 1 Mbp - 10 Mbp	DO51159	0	WT	DUP 1 Mbp - 10 Mbp	WT
DUP 1 Mbp - 10 Mbp	DO51466	0	WT	DUP 1 Mbp - 10 Mbp	WT
DUP 1 Mbp - 10 Mbp	DO51467	0	WT	DUP 1 Mbp - 10 Mbp	WT
DUP 1 Mbp - 10 Mbp	DO51468	0	WT	DUP 1 Mbp - 10 Mbp	WT
DUP 1 Mbp - 10 Mbp	DO51470	0	WT	DUP 1 Mbp - 10 Mbp	WT
DUP 1 Mbp - 10 Mbp	DO51472	0	WT	DUP 1 Mbp - 10 Mbp	WT
DUP 1 Mbp - 10 Mbp	DO51473	0	WT	DUP 1 Mbp - 10 Mbp	WT
DUP 1 Mbp - 10 Mbp	DO51477	0	WT	DUP 1 Mbp - 10 Mbp	WT
DUP 1 Mbp - 10 Mbp	DO51478	0	WT	DUP 1 Mbp - 10 Mbp	WT
DUP 1 Mbp - 10 Mbp	DO51479	0	WT	DUP 1 Mbp - 10 Mbp	WT
DUP 1 Mbp - 10 Mbp	DO51480	0	WT	DUP 1 Mbp - 10 Mbp	WT
DUP 1 Mbp - 10 Mbp	DO51481	0	WT	DUP 1 Mbp - 10 Mbp	WT
DUP 1 Mbp - 10 Mbp	DO51483	0	WT	DUP 1 Mbp - 10 Mbp	WT
DUP 1 Mbp - 10 Mbp	DO51484	0	WT	DUP 1 Mbp - 10 Mbp	WT
DUP 1 Mbp - 10 Mbp	DO51487	1	WT	DUP 1 Mbp - 10 Mbp	WT
DUP 1 Mbp - 10 Mbp	DO51488	0	WT	DUP 1 Mbp - 10 Mbp	WT
DUP 1 Mbp - 10 Mbp	DO51490	0	WT	DUP 1 Mbp - 10 Mbp	WT
DUP 1 Mbp - 10 Mbp	DO51492	0	WT	DUP 1 Mbp - 10 Mbp	WT
DUP 1 Mbp - 10 Mbp	DO51493	1	WT	DUP 1 Mbp - 10 Mbp	WT
DUP 1 Mbp - 10 Mbp	DO51494	1	WT	DUP 1 Mbp - 10 Mbp	WT
DUP 1 Mbp - 10 Mbp	DO51497	0	WT	DUP 1 Mbp - 10 Mbp	WT
DUP 1 Mbp - 10 Mbp	DO51498	0	WT	DUP 1 Mbp - 10 Mbp	WT
DUP 1 Mbp - 10 Mbp	DO51499	0	WT	DUP 1 Mbp - 10 Mbp	WT
DUP 1 Mbp - 10 Mbp	DO51501	0	WT	DUP 1 Mbp - 10 Mbp	WT
DUP 1 Mbp - 10 Mbp	DO51502	0	WT	DUP 1 Mbp - 10 Mbp	WT
DUP 1 Mbp - 10 Mbp	DO51503	0	WT	DUP 1 Mbp - 10 Mbp	WT
DUP 1 Mbp - 10 Mbp	DO51504	0	WT	DUP 1 Mbp - 10 Mbp	WT
DUP 1 Mbp - 10 Mbp	DO51507	2	WT	DUP 1 Mbp - 10 Mbp	WT
DUP 1 Mbp - 10 Mbp	DO51508	0	WT	DUP 1 Mbp - 10 Mbp	WT
DUP 1 Mbp - 10 Mbp	DO51511	0	WT	DUP 1 Mbp - 10 Mbp	WT
DUP 1 Mbp - 10 Mbp	DO51513	0	WT	DUP 1 Mbp - 10 Mbp	WT
DUP 1 Mbp - 10 Mbp	DO51514	0	WT	DUP 1 Mbp - 10 Mbp	WT
DUP 1 Mbp - 10 Mbp	DO51515	0	WT	DUP 1 Mbp - 10 Mbp	WT
DUP 1 Mbp - 10 Mbp	DO51518	1	WT	DUP 1 Mbp - 10 Mbp	WT
DUP 1 Mbp - 10 Mbp	DO51519	1	WT	DUP 1 Mbp - 10 Mbp	WT
DUP 1 Mbp - 10 Mbp	DO51521	0	WT	DUP 1 Mbp - 10 Mbp	WT
DUP 1 Mbp - 10 Mbp	DO51522	0	WT	DUP 1 Mbp - 10 Mbp	WT
DUP 1 Mbp - 10 Mbp	DO51523	0	WT	DUP 1 Mbp - 10 Mbp	WT
DUP 1 Mbp - 10 Mbp	DO51525	0	WT	DUP 1 Mbp - 10 Mbp	WT
DUP 1 Mbp - 10 Mbp	DO51528	0	WT	DUP 1 Mbp - 10 Mbp	WT
DUP 1 Mbp - 10 Mbp	DO51531	0	WT	DUP 1 Mbp - 10 Mbp	WT
DUP 1 Mbp - 10 Mbp	DO51532	0	WT	DUP 1 Mbp - 10 Mbp	WT
DUP 1 Mbp - 10 Mbp	DO51533	2	WT	DUP 1 Mbp - 10 Mbp	WT
DUP 1 Mbp - 10 Mbp	DO51534	0	WT	DUP 1 Mbp - 10 Mbp	WT
DUP 1 Mbp - 10 Mbp	DO51535	0	WT	DUP 1 Mbp - 10 Mbp	WT
DUP 1 Mbp - 10 Mbp	DO51537	0	WT	DUP 1 Mbp - 10 Mbp	WT
DUP 1 Mbp - 10 Mbp	DO51538	0	WT	DUP 1 Mbp - 10 Mbp	WT
DUP 1 Mbp - 10 Mbp	DO51540	0	WT	DUP 1 Mbp - 10 Mbp	WT
DUP 1 Mbp - 10 Mbp	DO51541	2	BRCA2	DUP 1 Mbp - 10 Mbp	BRCA2
DUP 1 Mbp - 10 Mbp	DO51542	0	WT	DUP 1 Mbp - 10 Mbp	WT
DUP 1 Mbp - 10 Mbp	DO51543	0	WT	DUP 1 Mbp - 10 Mbp	WT
DUP 1 Mbp - 10 Mbp	DO51544	0	WT	DUP 1 Mbp - 10 Mbp	WT
DUP 1 Mbp - 10 Mbp	DO51546	0	WT	DUP 1 Mbp - 10 Mbp	WT
DUP 1 Mbp - 10 Mbp	DO51548	0	WT	DUP 1 Mbp - 10 Mbp	WT
DUP 1 Mbp - 10 Mbp	DO51549	0	WT	DUP 1 Mbp - 10 Mbp	WT
DUP 1 Mbp - 10 Mbp	DO51955	3	WT	DUP 1 Mbp - 10 Mbp	WT
DUP 1 Mbp - 10 Mbp	DO51958	2	WT	DUP 1 Mbp - 10 Mbp	WT
DUP 1 Mbp - 10 Mbp	DO51959	0	WT	DUP 1 Mbp - 10 Mbp	WT
DUP 1 Mbp - 10 Mbp	DO51960	1	WT	DUP 1 Mbp - 10 Mbp	WT
DUP 1 Mbp - 10 Mbp	DO51962	0	BRCA2	DUP 1 Mbp - 10 Mbp	BRCA2
DUP 1 Mbp - 10 Mbp	DO51964	1	WT	DUP 1 Mbp - 10 Mbp	WT
DUP 1 Mbp - 10 Mbp	DO52498	0	WT	DUP 1 Mbp - 10 Mbp	WT
DUP 1 Mbp - 10 Mbp	DO52500	0	WT	DUP 1 Mbp - 10 Mbp	WT
DUP 1 Mbp - 10 Mbp	DO52501	0	WT	DUP 1 Mbp - 10 Mbp	WT
DUP 1 Mbp - 10 Mbp	DO52503	0	WT	DUP 1 Mbp - 10 Mbp	WT
DUP 1 Mbp - 10 Mbp	DO52504	1	WT	DUP 1 Mbp - 10 Mbp	WT
DUP 1 Mbp - 10 Mbp	DO52506	0	WT	DUP 1 Mbp - 10 Mbp	WT
DUP 1 Mbp - 10 Mbp	DO52509	0	WT	DUP 1 Mbp - 10 Mbp	WT
DUP 1 Mbp - 10 Mbp	DO52512	0	WT	DUP 1 Mbp - 10 Mbp	WT
DUP 1 Mbp - 10 Mbp	DO52516	1	WT	DUP 1 Mbp - 10 Mbp	WT
DUP 1 Mbp - 10 Mbp	DO52520	0	WT	DUP 1 Mbp - 10 Mbp	WT
DUP 1 Mbp - 10 Mbp	DO52522	0	WT	DUP 1 Mbp - 10 Mbp	WT
DUP 1 Mbp - 10 Mbp	DO52524	0	WT	DUP 1 Mbp - 10 Mbp	WT
DUP 1 Mbp - 10 Mbp	DO52526	0	WT	DUP 1 Mbp - 10 Mbp	WT
DUP 1 Mbp - 10 Mbp	DO52528	0	WT	DUP 1 Mbp - 10 Mbp	WT
DUP 1 Mbp - 10 Mbp	DO52530	0	WT	DUP 1 Mbp - 10 Mbp	WT
DUP 1 Mbp - 10 Mbp	DO52532	0	WT	DUP 1 Mbp - 10 Mbp	WT
DUP 1 Mbp - 10 Mbp	DO52534	0	WT	DUP 1 Mbp - 10 Mbp	WT
DUP 1 Mbp - 10 Mbp	DO52538	0	WT	DUP 1 Mbp - 10 Mbp	WT
DUP 1 Mbp - 10 Mbp	DO52550	1	WT	DUP 1 Mbp - 10 Mbp	WT
DUP 1 Mbp - 10 Mbp	DO52552	1	WT	DUP 1 Mbp - 10 Mbp	WT
DUP 1 Mbp - 10 Mbp	EGAN00001000386_EGAN00001000380	0	BRCA2	DUP 1 Mbp - 10 Mbp	BRCA2
DUP 1 Mbp - 10 Mbp	EGAN00001000387_EGAN00001000380	1	BRCA2	DUP 1 Mbp - 10 Mbp	BRCA2
DUP 1 Mbp - 10 Mbp	EGAN00001000590_EGAN00001000591	2	WT	DUP 1 Mbp - 10 Mbp	WT
DUP 1 Mbp - 10 Mbp	EGAN00001000592_EGAN00001000593	0	BRCA2	DUP 1 Mbp - 10 Mbp	BRCA2
DUP 1 Mbp - 10 Mbp	EGAN00001000594_EGAN00001000595	2	WT	DUP 1 Mbp - 10 Mbp	WT
DUP 1 Mbp - 10 Mbp	EGAN00001000596_EGAN00001000597	0	BRCA2	DUP 1 Mbp - 10 Mbp	BRCA2
DUP 1 Mbp - 10 Mbp	EGAN00001030778_EGAN00001030894	1	BRCA2	DUP 1 Mbp - 10 Mbp	BRCA2
DUP 1 Mbp - 10 Mbp	EGAN00001030779_EGAN00001030894	0	BRCA2	DUP 1 Mbp - 10 Mbp	BRCA2
DUP 1 Mbp - 10 Mbp	EGAN00001030890_EGAN00001030891	0	BRCA1	DUP 1 Mbp - 10 Mbp	BRCA1
DUP 1 Mbp - 10 Mbp	EGAN00001030900_EGAN00001030901	1	WT	DUP 1 Mbp - 10 Mbp	WT
DUP 1 Mbp - 10 Mbp	EGAN00001269437_EGAN00001269438	0	WT	DUP 1 Mbp - 10 Mbp	WT
DUP 1 Mbp - 10 Mbp	EGAN00001269439_EGAN00001269440	0	WT	DUP 1 Mbp - 10 Mbp	WT
DUP 1 Mbp - 10 Mbp	EGAN00001269441_EGAN00001269442	1	BRCA1	DUP 1 Mbp - 10 Mbp	BRCA1
DUP 1 Mbp - 10 Mbp	EGAN00001269443_EGAN00001269444	0	WT	DUP 1 Mbp - 10 Mbp	WT
DUP 1 Mbp - 10 Mbp	EGAN00001269447_EGAN00001269448	0	BRCA2	DUP 1 Mbp - 10 Mbp	BRCA2
DUP 1 Mbp - 10 Mbp	EGAN00001269449_EGAN00001269450	2	WT	DUP 1 Mbp - 10 Mbp	WT
DUP 1 Mbp - 10 Mbp	EGAN00001269453_EGAN00001269454	0	WT	DUP 1 Mbp - 10 Mbp	WT
DUP 1 Mbp - 10 Mbp	EGAN00001269455_EGAN00001269456	0	WT	DUP 1 Mbp - 10 Mbp	WT
DUP 1 Mbp - 10 Mbp	EGAN00001269461_EGAN00001269462	0	WT	DUP 1 Mbp - 10 Mbp	WT
DUP 1 Mbp - 10 Mbp	EGAN00001269467_EGAN00001269468	0	WT	DUP 1 Mbp - 10 Mbp	WT
DUP 1 Mbp - 10 Mbp	EGAN00001269469_EGAN00001269470	1	WT	DUP 1 Mbp - 10 Mbp	WT
DUP 1 Mbp - 10 Mbp	EGAN00001269475_EGAN00001269476	0	BRCA2	DUP 1 Mbp - 10 Mbp	BRCA2
DUP 1 Mbp - 10 Mbp	EGAN00001269479_EGAN00001269480	0	WT	DUP 1 Mbp - 10 Mbp	WT
DUP 1 Mbp - 10 Mbp	EGAN00001269483_EGAN00001269484	3	BRCA1	DUP 1 Mbp - 10 Mbp	BRCA1
DUP 1 Mbp - 10 Mbp	EGAN00001269487_EGAN00001269488	0	WT	DUP 1 Mbp - 10 Mbp	WT
DUP 1 Mbp - 10 Mbp	EGAN00001269497_EGAN00001269498	0	WT	DUP 1 Mbp - 10 Mbp	WT
DUP 1 Mbp - 10 Mbp	EGAN00001269499_EGAN00001269500	0	WT	DUP 1 Mbp - 10 Mbp	WT
DUP 1 Mbp - 10 Mbp	EGAN00001269501_EGAN00001269502	2	BRCA1	DUP 1 Mbp - 10 Mbp	BRCA1
DUP 1 Mbp - 10 Mbp	EGAN00001269503_EGAN00001269504	0	WT	DUP 1 Mbp - 10 Mbp	WT
DUP 1 Mbp - 10 Mbp	EGAN00001269511_EGAN00001269512	0	BRCA1	DUP 1 Mbp - 10 Mbp	BRCA1
DUP 1 Mbp - 10 Mbp	EGAN00001269521_EGAN00001269522	0	WT	DUP 1 Mbp - 10 Mbp	WT
DUP 1 Mbp - 10 Mbp	EGAN00001269525_EGAN00001269526	1	WT	DUP 1 Mbp - 10 Mbp	WT
DUP 1 Mbp - 10 Mbp	EGAN00001269529_EGAN00001269530	1	BRCA2	DUP 1 Mbp - 10 Mbp	BRCA2
DUP 1 Mbp - 10 Mbp	EGAN00001269533_EGAN00001269534	0	WT	DUP 1 Mbp - 10 Mbp	WT
DUP 1 Mbp - 10 Mbp	EGAN00001269541_EGAN00001269542	0	WT	DUP 1 Mbp - 10 Mbp	WT
DUP 1 Mbp - 10 Mbp	EGAN00001269543_EGAN00001269544	1	WT	DUP 1 Mbp - 10 Mbp	WT
DUP 1 Mbp - 10 Mbp	EGAN00001269547_EGAN00001269548	0	WT	DUP 1 Mbp - 10 Mbp	WT
DUP 1 Mbp - 10 Mbp	EGAN00001269551_EGAN00001269552	7	BRCA1	DUP 1 Mbp - 10 Mbp	BRCA1
DUP 1 Mbp - 10 Mbp	EGAN00001269553_EGAN00001269554	0	WT	DUP 1 Mbp - 10 Mbp	WT
DUP 1 Mbp - 10 Mbp	EGAN00001269559_EGAN00001269560	0	WT	DUP 1 Mbp - 10 Mbp	WT
DUP 1 Mbp - 10 Mbp	EGAN00001269567_EGAN00001269568	0	WT	DUP 1 Mbp - 10 Mbp	WT
DUP 1 Mbp - 10 Mbp	EGAN00001269575_EGAN00001269576	0	WT	DUP 1 Mbp - 10 Mbp	WT
DUP 1 Mbp - 10 Mbp	EGAN00001269583_EGAN00001269584	0	WT	DUP 1 Mbp - 10 Mbp	WT
DUP 1 Mbp - 10 Mbp	EGAN00001269589_EGAN00001269590	0	WT	DUP 1 Mbp - 10 Mbp	WT
DUP 1 Mbp - 10 Mbp	EGAN00001269591_EGAN00001269592	0	WT	DUP 1 Mbp - 10 Mbp	WT
DUP 1 Mbp - 10 Mbp	EGAN00001269593_EGAN00001269594	0	WT	DUP 1 Mbp - 10 Mbp	WT
DUP 1 Mbp - 10 Mbp	EGAN00001269595_EGAN00001269596	0	WT	DUP 1 Mbp - 10 Mbp	WT
DUP 1 Mbp - 10 Mbp	EGAN00001269597_EGAN00001269598	1	WT	DUP 1 Mbp - 10 Mbp	WT
DUP 1 Mbp - 10 Mbp	EGAN00001269599_EGAN00001269600	0	WT	DUP 1 Mbp - 10 Mbp	WT
DUP 1 Mbp - 10 Mbp	EGAN00001269611_EGAN00001269612	0	WT	DUP 1 Mbp - 10 Mbp	WT
DUP 1 Mbp - 10 Mbp	EGAN00001269623_EGAN00001269624	0	BRCA1	DUP 1 Mbp - 10 Mbp	BRCA1
DUP 1 Mbp - 10 Mbp	EGAN00001269629_EGAN00001269630	0	WT	DUP 1 Mbp - 10 Mbp	WT
DUP 1 Mbp - 10 Mbp	EGAN00001269631_EGAN00001269632	3	BRCA1	DUP 1 Mbp - 10 Mbp	BRCA1
DUP 1 Mbp - 10 Mbp	P01-28	2	WT	DUP 1 Mbp - 10 Mbp	WT
DUP 1 Mbp - 10 Mbp	P04-1084	0	WT	DUP 1 Mbp - 10 Mbp	WT
DUP 1 Mbp - 10 Mbp	P05-1657	0	WT	DUP 1 Mbp - 10 Mbp	WT
DUP 1 Mbp - 10 Mbp	P05-2709	1	WT	DUP 1 Mbp - 10 Mbp	WT
DUP 1 Mbp - 10 Mbp	P05-3852	0	WT	DUP 1 Mbp - 10 Mbp	WT
DUP 1 Mbp - 10 Mbp	P05-620	1	WT	DUP 1 Mbp - 10 Mbp	WT
DUP 1 Mbp - 10 Mbp	P07-144	2	WT	DUP 1 Mbp - 10 Mbp	WT
DUP 1 Mbp - 10 Mbp	P07-4941	0	WT	DUP 1 Mbp - 10 Mbp	WT
DUP 1 Mbp - 10 Mbp	P07-5021	0	WT	DUP 1 Mbp - 10 Mbp	WT
DUP 1 Mbp - 10 Mbp	P07-5318	0	WT	DUP 1 Mbp - 10 Mbp	WT
DUP 1 Mbp - 10 Mbp	P07-837	1	WT	DUP 1 Mbp - 10 Mbp	WT
DUP 1 Mbp - 10 Mbp	P08-217	0	WT	DUP 1 Mbp - 10 Mbp	WT
DUP 1 Mbp - 10 Mbp	P08-492	0	WT	DUP 1 Mbp - 10 Mbp	WT
DUP 1 Mbp - 10 Mbp	P08-501	0	WT	DUP 1 Mbp - 10 Mbp	WT
DUP 1 Mbp - 10 Mbp	P08-5852	0	WT	DUP 1 Mbp - 10 Mbp	WT
DUP 1 Mbp - 10 Mbp	P08-688	0	WT	DUP 1 Mbp - 10 Mbp	WT
DUP 1 Mbp - 10 Mbp	P08-716	1	WT	DUP 1 Mbp - 10 Mbp	WT
DUP 1 Mbp - 10 Mbp	P09-1042	0	WT	DUP 1 Mbp - 10 Mbp	WT
DUP 1 Mbp - 10 Mbp	P09-396	0	WT	DUP 1 Mbp - 10 Mbp	WT
DUP 1 Mbp - 10 Mbp	P09-628	0	WT	DUP 1 Mbp - 10 Mbp	WT
DUP 1 Mbp - 10 Mbp	P09-730	0	WT	DUP 1 Mbp - 10 Mbp	WT
DUP 1 Mbp - 10 Mbp	PM1144-Z1	0	WT	DUP 1 Mbp - 10 Mbp	WT
DUP 1 Mbp - 10 Mbp	PM1145-X1	1	WT	DUP 1 Mbp - 10 Mbp	WT
DUP 1 Mbp - 10 Mbp	PM1177-Z1-1	1	BRCA2	DUP 1 Mbp - 10 Mbp	BRCA2
DUP 1 Mbp - 10 Mbp	PM12-Z10-1	0	BRCA2	DUP 1 Mbp - 10 Mbp	BRCA2
DUP 1 Mbp - 10 Mbp	PM1282-X1-1	0	WT	DUP 1 Mbp - 10 Mbp	WT
DUP 1 Mbp - 10 Mbp	PM1284-Z1	0	WT	DUP 1 Mbp - 10 Mbp	WT
DUP 1 Mbp - 10 Mbp	PM1341-Z2	1	BRCA1	DUP 1 Mbp - 10 Mbp	BRCA1
DUP 1 Mbp - 10 Mbp	PM1388-Z3-1	0	WT	DUP 1 Mbp - 10 Mbp	WT
DUP 1 Mbp - 10 Mbp	PM1390-Z12	0	WT	DUP 1 Mbp - 10 Mbp	WT
DUP 1 Mbp - 10 Mbp	PM1411-X1-1	2	WT	DUP 1 Mbp - 10 Mbp	WT
DUP 1 Mbp - 10 Mbp	PM1462-Z1	0	WT	DUP 1 Mbp - 10 Mbp	WT
DUP 1 Mbp - 10 Mbp	PM1563-Z1-1	0	WT	DUP 1 Mbp - 10 Mbp	WT
DUP 1 Mbp - 10 Mbp	PM1570-Z1-1	0	WT	DUP 1 Mbp - 10 Mbp	WT
DUP 1 Mbp - 10 Mbp	PM159-Z1-1	1	WT	DUP 1 Mbp - 10 Mbp	WT
DUP 1 Mbp - 10 Mbp	PM159-Z13-1	0	WT	DUP 1 Mbp - 10 Mbp	WT
DUP 1 Mbp - 10 Mbp	PM159-Z6-1	2	WT	DUP 1 Mbp - 10 Mbp	WT
DUP 1 Mbp - 10 Mbp	PM159-Z7-1	2	WT	DUP 1 Mbp - 10 Mbp	WT
DUP 1 Mbp - 10 Mbp	PM201-Z1-1	1	WT	DUP 1 Mbp - 10 Mbp	WT
DUP 1 Mbp - 10 Mbp	PM3-Z1-2	1	WT	DUP 1 Mbp - 10 Mbp	WT
DUP 1 Mbp - 10 Mbp	PM322-Z5-1	2	WT	DUP 1 Mbp - 10 Mbp	WT
DUP 1 Mbp - 10 Mbp	PM389-X1	0	WT	DUP 1 Mbp - 10 Mbp	WT
DUP 1 Mbp - 10 Mbp	PM650-Z1	0	WT	DUP 1 Mbp - 10 Mbp	WT
DUP 1 Mbp - 10 Mbp	PM717-Z1	0	WT	DUP 1 Mbp - 10 Mbp	WT
DUP 1 Mbp - 10 Mbp	PM73-X1-1	0	WT	DUP 1 Mbp - 10 Mbp	WT
DUP 1 Mbp - 10 Mbp	PM735-Z7-1	1	WT	DUP 1 Mbp - 10 Mbp	WT
DUP 1 Mbp - 10 Mbp	PM744-Z1	0	WT	DUP 1 Mbp - 10 Mbp	WT
DUP 1 Mbp - 10 Mbp	PM750-Z15	0	WT	DUP 1 Mbp - 10 Mbp	WT
DUP 1 Mbp - 10 Mbp	PM750-Z8-1	0	WT	DUP 1 Mbp - 10 Mbp	WT
DUP 1 Mbp - 10 Mbp	PM80-Z1-C1	0	WT	DUP 1 Mbp - 10 Mbp	WT
DUP 1 Mbp - 10 Mbp	PM861-Z5-1	0	WT	DUP 1 Mbp - 10 Mbp	WT
DUP 1 Mbp - 10 Mbp	PM89-ZLN1	0	WT	DUP 1 Mbp - 10 Mbp	WT
DUP 1 Mbp - 10 Mbp	PM897-Z2-1	1	WT	DUP 1 Mbp - 10 Mbp	WT
DUP 1 Mbp - 10 Mbp	PM90-Z19-1	0	WT	DUP 1 Mbp - 10 Mbp	WT
DUP 1 Mbp - 10 Mbp	PM90-Z25-1	0	WT	DUP 1 Mbp - 10 Mbp	WT
DUP 1 Mbp - 10 Mbp	PM992-X1-1	0	WT	DUP 1 Mbp - 10 Mbp	WT
DUP 1 Mbp - 10 Mbp	PR-02-1431	0	WT	DUP 1 Mbp - 10 Mbp	WT
DUP 1 Mbp - 10 Mbp	PR-03-728	0	WT	DUP 1 Mbp - 10 Mbp	WT
DUP 1 Mbp - 10 Mbp	PR-0410	0	WT	DUP 1 Mbp - 10 Mbp	WT
DUP 1 Mbp - 10 Mbp	PR-06-1749	0	BRCA2	DUP 1 Mbp - 10 Mbp	BRCA2
DUP 1 Mbp - 10 Mbp	PR-06-3199	0	WT	DUP 1 Mbp - 10 Mbp	WT
DUP 1 Mbp - 10 Mbp	PR-07-3258	0	BRCA2	DUP 1 Mbp - 10 Mbp	BRCA2
DUP 1 Mbp - 10 Mbp	PR-07-360	0	WT	DUP 1 Mbp - 10 Mbp	WT
DUP 1 Mbp - 10 Mbp	PR-07-4814	0	WT	DUP 1 Mbp - 10 Mbp	WT
DUP 1 Mbp - 10 Mbp	PR-08-2153	0	WT	DUP 1 Mbp - 10 Mbp	WT
DUP 1 Mbp - 10 Mbp	PR-08-2455	0	WT	DUP 1 Mbp - 10 Mbp	WT
DUP 1 Mbp - 10 Mbp	PR-08-4154	0	WT	DUP 1 Mbp - 10 Mbp	WT
DUP 1 Mbp - 10 Mbp	PR-08-784	1	WT	DUP 1 Mbp - 10 Mbp	WT
DUP 1 Mbp - 10 Mbp	PR-09-146	0	WT	DUP 1 Mbp - 10 Mbp	WT
DUP 1 Mbp - 10 Mbp	PR-09-3983	0	WT	DUP 1 Mbp - 10 Mbp	WT
DUP 1 Mbp - 10 Mbp	PR-2621	0	WT	DUP 1 Mbp - 10 Mbp	WT
DUP 1 Mbp - 10 Mbp	PR-2741	1	WT	DUP 1 Mbp - 10 Mbp	WT
DUP 1 Mbp - 10 Mbp	PR-3042	0	WT	DUP 1 Mbp - 10 Mbp	WT
DUP 1 Mbp - 10 Mbp	PR-7520	0	BRCA2	DUP 1 Mbp - 10 Mbp	BRCA2
DUP 1 Mbp - 10 Mbp	PR-STID0000000415	0	WT	DUP 1 Mbp - 10 Mbp	WT
DUP 1 Mbp - 10 Mbp	PR-STID0000002872	0	WT	DUP 1 Mbp - 10 Mbp	WT
DUP 1 Mbp - 10 Mbp	PR-STID0000003127	0	WT	DUP 1 Mbp - 10 Mbp	WT
DUP 100 Kbp - 1 Mbp	751	38	BRCA2	DUP 100 Kbp - 1 Mbp	BRCA2
DUP 100 Kbp - 1 Mbp	890	12	BRCA2	DUP 100 Kbp - 1 Mbp	BRCA2
DUP 100 Kbp - 1 Mbp	934	32	WT	DUP 100 Kbp - 1 Mbp	WT
DUP 100 Kbp - 1 Mbp	980	1	BRCA1	DUP 100 Kbp - 1 Mbp	BRCA1
DUP 100 Kbp - 1 Mbp	1103	6	BRCA1	DUP 100 Kbp - 1 Mbp	BRCA1
DUP 100 Kbp - 1 Mbp	1118	24	BRCA1	DUP 100 Kbp - 1 Mbp	BRCA1
DUP 100 Kbp - 1 Mbp	1331	4	BRCA2	DUP 100 Kbp - 1 Mbp	BRCA2
DUP 100 Kbp - 1 Mbp	1367	1	BRCA2	DUP 100 Kbp - 1 Mbp	BRCA2
DUP 100 Kbp - 1 Mbp	1477	0	WT	DUP 100 Kbp - 1 Mbp	WT
DUP 100 Kbp - 1 Mbp	1574	10	BRCA1	DUP 100 Kbp - 1 Mbp	BRCA1
DUP 100 Kbp - 1 Mbp	1632	2	BRCA1	DUP 100 Kbp - 1 Mbp	BRCA1
DUP 100 Kbp - 1 Mbp	1666	0	BRCA1	DUP 100 Kbp - 1 Mbp	BRCA1
DUP 100 Kbp - 1 Mbp	2024	1	BRCA2	DUP 100 Kbp - 1 Mbp	BRCA2
DUP 100 Kbp - 1 Mbp	2045	18	BRCA1	DUP 100 Kbp - 1 Mbp	BRCA1
DUP 100 Kbp - 1 Mbp	2050	4	BRCA2	DUP 100 Kbp - 1 Mbp	BRCA2
DUP 100 Kbp - 1 Mbp	5503	0	WT	DUP 100 Kbp - 1 Mbp	WT
DUP 100 Kbp - 1 Mbp	5506	0	WT	DUP 100 Kbp - 1 Mbp	WT
DUP 100 Kbp - 1 Mbp	5763	0	WT	DUP 100 Kbp - 1 Mbp	WT
DUP 100 Kbp - 1 Mbp	5771	0	WT	DUP 100 Kbp - 1 Mbp	WT
DUP 100 Kbp - 1 Mbp	5788	4	WT	DUP 100 Kbp - 1 Mbp	WT
DUP 100 Kbp - 1 Mbp	5789	0	WT	DUP 100 Kbp - 1 Mbp	WT
DUP 100 Kbp - 1 Mbp	6336	0	WT	DUP 100 Kbp - 1 Mbp	WT
DUP 100 Kbp - 1 Mbp	6365	0	WT	DUP 100 Kbp - 1 Mbp	WT
DUP 100 Kbp - 1 Mbp	6370	0	WT	DUP 100 Kbp - 1 Mbp	WT
DUP 100 Kbp - 1 Mbp	7075	0	WT	DUP 100 Kbp - 1 Mbp	WT
DUP 100 Kbp - 1 Mbp	7079	0	WT	DUP 100 Kbp - 1 Mbp	WT
DUP 100 Kbp - 1 Mbp	7169	0	WT	DUP 100 Kbp - 1 Mbp	WT
DUP 100 Kbp - 1 Mbp	7233	1	WT	DUP 100 Kbp - 1 Mbp	WT
DUP 100 Kbp - 1 Mbp	7522	0	WT	DUP 100 Kbp - 1 Mbp	WT
DUP 100 Kbp - 1 Mbp	7791	0	WT	DUP 100 Kbp - 1 Mbp	WT
DUP 100 Kbp - 1 Mbp	8258	0	WT	DUP 100 Kbp - 1 Mbp	WT
DUP 100 Kbp - 1 Mbp	A04D	1	BRCA2	DUP 100 Kbp - 1 Mbp	BRCA2
DUP 100 Kbp - 1 Mbp	A04Q	1	WT	DUP 100 Kbp - 1 Mbp	WT
DUP 100 Kbp - 1 Mbp	A08L	3	BRCA2	DUP 100 Kbp - 1 Mbp	BRCA2
DUP 100 Kbp - 1 Mbp	A0CE	2	BRCA2	DUP 100 Kbp - 1 Mbp	BRCA2
DUP 100 Kbp - 1 Mbp	A0D2	22	BRCA1	DUP 100 Kbp - 1 Mbp	BRCA1
DUP 100 Kbp - 1 Mbp	A0DT	0	WT	DUP 100 Kbp - 1 Mbp	WT
DUP 100 Kbp - 1 Mbp	A0EA	0	WT	DUP 100 Kbp - 1 Mbp	WT
DUP 100 Kbp - 1 Mbp	A0H6	0	WT	DUP 100 Kbp - 1 Mbp	WT
DUP 100 Kbp - 1 Mbp	A0RT	1	WT	DUP 100 Kbp - 1 Mbp	WT
DUP 100 Kbp - 1 Mbp	A0WA	3	BRCA1	DUP 100 Kbp - 1 Mbp	BRCA1
DUP 100 Kbp - 1 Mbp	A0WX	0	WT	DUP 100 Kbp - 1 Mbp	WT
DUP 100 Kbp - 1 Mbp	A124	18	BRCA1	DUP 100 Kbp - 1 Mbp	BRCA1
DUP 100 Kbp - 1 Mbp	A12H	3	WT	DUP 100 Kbp - 1 Mbp	WT
DUP 100 Kbp - 1 Mbp	A130	10	WT	DUP 100 Kbp - 1 Mbp	WT
DUP 100 Kbp - 1 Mbp	A156	0	WT	DUP 100 Kbp - 1 Mbp	WT
DUP 100 Kbp - 1 Mbp	A1J5	0	WT	DUP 100 Kbp - 1 Mbp	WT
DUP 100 Kbp - 1 Mbp	A1LG	1	WT	DUP 100 Kbp - 1 Mbp	WT
DUP 100 Kbp - 1 Mbp	A1NH	0	WT	DUP 100 Kbp - 1 Mbp	WT
DUP 100 Kbp - 1 Mbp	A25B	21	BRCA1	DUP 100 Kbp - 1 Mbp	BRCA1
DUP 100 Kbp - 1 Mbp	A2DF	7	BRCA2	DUP 100 Kbp - 1 Mbp	BRCA2
DUP 100 Kbp - 1 Mbp	A2LK	0	WT	DUP 100 Kbp - 1 Mbp	WT
DUP 100 Kbp - 1 Mbp	A3KC	0	WT	DUP 100 Kbp - 1 Mbp	WT
DUP 100 Kbp - 1 Mbp	A3Y0	1	BRCA2	DUP 100 Kbp - 1 Mbp	BRCA2
DUP 100 Kbp - 1 Mbp	CA-0005	0	BRCA2	DUP 100 Kbp - 1 Mbp	BRCA2
DUP 100 Kbp - 1 Mbp	CA-0008	0	WT	DUP 100 Kbp - 1 Mbp	WT
DUP 100 Kbp - 1 Mbp	CA-0052	7	WT	DUP 100 Kbp - 1 Mbp	WT
DUP 100 Kbp - 1 Mbp	CA-0100	0	WT	DUP 100 Kbp - 1 Mbp	WT
DUP 100 Kbp - 1 Mbp	CA-0132	0	WT	DUP 100 Kbp - 1 Mbp	WT
DUP 100 Kbp - 1 Mbp	CA-0134	13	WT	DUP 100 Kbp - 1 Mbp	WT
DUP 100 Kbp - 1 Mbp	CA-0146	3	BRCA1	DUP 100 Kbp - 1 Mbp	BRCA1
DUP 100 Kbp - 1 Mbp	CA-0198	0	WT	DUP 100 Kbp - 1 Mbp	WT
DUP 100 Kbp - 1 Mbp	CA-0208	0	WT	DUP 100 Kbp - 1 Mbp	WT
DUP 100 Kbp - 1 Mbp	CA-0230	2	WT	DUP 100 Kbp - 1 Mbp	WT
DUP 100 Kbp - 1 Mbp	DO1013	2	BRCA2	DUP 100 Kbp - 1 Mbp	BRCA2
DUP 100 Kbp - 1 Mbp	DO10806	0	WT	DUP 100 Kbp - 1 Mbp	WT
DUP 100 Kbp - 1 Mbp	DO10809	0	WT	DUP 100 Kbp - 1 Mbp	WT
DUP 100 Kbp - 1 Mbp	DO10811	1	WT	DUP 100 Kbp - 1 Mbp	WT
DUP 100 Kbp - 1 Mbp	DO10815	0	WT	DUP 100 Kbp - 1 Mbp	WT
DUP 100 Kbp - 1 Mbp	DO10819	0	WT	DUP 100 Kbp - 1 Mbp	WT
DUP 100 Kbp - 1 Mbp	DO10823	0	WT	DUP 100 Kbp - 1 Mbp	WT
DUP 100 Kbp - 1 Mbp	DO10829	0	WT	DUP 100 Kbp - 1 Mbp	WT
DUP 100 Kbp - 1 Mbp	DO10835	0	WT	DUP 100 Kbp - 1 Mbp	WT
DUP 100 Kbp - 1 Mbp	DO10837	0	WT	DUP 100 Kbp - 1 Mbp	WT
DUP 100 Kbp - 1 Mbp	DO217786	0	WT	DUP 100 Kbp - 1 Mbp	WT
DUP 100 Kbp - 1 Mbp	DO217787	3	WT	DUP 100 Kbp - 1 Mbp	WT
DUP 100 Kbp - 1 Mbp	DO217788	0	WT	DUP 100 Kbp - 1 Mbp	WT
DUP 100 Kbp - 1 Mbp	DO217800	0	WT	DUP 100 Kbp - 1 Mbp	WT
DUP 100 Kbp - 1 Mbp	DO217826	1	WT	DUP 100 Kbp - 1 Mbp	WT
DUP 100 Kbp - 1 Mbp	DO217844	0	WT	DUP 100 Kbp - 1 Mbp	WT
DUP 100 Kbp - 1 Mbp	DO217887	0	WT	DUP 100 Kbp - 1 Mbp	WT
DUP 100 Kbp - 1 Mbp	DO217908	0	WT	DUP 100 Kbp - 1 Mbp	WT
DUP 100 Kbp - 1 Mbp	DO217931	3	WT	DUP 100 Kbp - 1 Mbp	WT
DUP 100 Kbp - 1 Mbp	DO217939	0	WT	DUP 100 Kbp - 1 Mbp	WT
DUP 100 Kbp - 1 Mbp	DO217953	0	WT	DUP 100 Kbp - 1 Mbp	WT
DUP 100 Kbp - 1 Mbp	DO217962	0	WT	DUP 100 Kbp - 1 Mbp	WT
DUP 100 Kbp - 1 Mbp	DO218062	0	WT	DUP 100 Kbp - 1 Mbp	WT
DUP 100 Kbp - 1 Mbp	DO218065	0	WT	DUP 100 Kbp - 1 Mbp	WT
DUP 100 Kbp - 1 Mbp	DO218072	0	WT	DUP 100 Kbp - 1 Mbp	WT
DUP 100 Kbp - 1 Mbp	DO218121	0	WT	DUP 100 Kbp - 1 Mbp	WT
DUP 100 Kbp - 1 Mbp	DO218168	35	WT	DUP 100 Kbp - 1 Mbp	WT
DUP 100 Kbp - 1 Mbp	DO218173	0	WT	DUP 100 Kbp - 1 Mbp	WT
DUP 100 Kbp - 1 Mbp	DO218174	0	WT	DUP 100 Kbp - 1 Mbp	WT
DUP 100 Kbp - 1 Mbp	DO218182	0	WT	DUP 100 Kbp - 1 Mbp	WT
DUP 100 Kbp - 1 Mbp	DO218333	9	BRCA2	DUP 100 Kbp - 1 Mbp	BRCA2
DUP 100 Kbp - 1 Mbp	DO218347	1	WT	DUP 100 Kbp - 1 Mbp	WT
DUP 100 Kbp - 1 Mbp	DO218384	0	WT	DUP 100 Kbp - 1 Mbp	WT
DUP 100 Kbp - 1 Mbp	DO218388	0	WT	DUP 100 Kbp - 1 Mbp	WT
DUP 100 Kbp - 1 Mbp	DO218408	0	WT	DUP 100 Kbp - 1 Mbp	WT
DUP 100 Kbp - 1 Mbp	DO218457	0	WT	DUP 100 Kbp - 1 Mbp	WT
DUP 100 Kbp - 1 Mbp	DO218478	1	WT	DUP 100 Kbp - 1 Mbp	WT
DUP 100 Kbp - 1 Mbp	DO218488	0	WT	DUP 100 Kbp - 1 Mbp	WT
DUP 100 Kbp - 1 Mbp	DO218506	0	WT	DUP 100 Kbp - 1 Mbp	WT
DUP 100 Kbp - 1 Mbp	DO218553	0	WT	DUP 100 Kbp - 1 Mbp	WT
DUP 100 Kbp - 1 Mbp	DO218573	0	WT	DUP 100 Kbp - 1 Mbp	WT
DUP 100 Kbp - 1 Mbp	DO218583	0	WT	DUP 100 Kbp - 1 Mbp	WT
DUP 100 Kbp - 1 Mbp	DO218611	0	WT	DUP 100 Kbp - 1 Mbp	WT
DUP 100 Kbp - 1 Mbp	DO218656	1	BRCA2	DUP 100 Kbp - 1 Mbp	BRCA2
DUP 100 Kbp - 1 Mbp	DO218709	1	BRCA2	DUP 100 Kbp - 1 Mbp	BRCA2
DUP 100 Kbp - 1 Mbp	DO218742	4	WT	DUP 100 Kbp - 1 Mbp	WT
DUP 100 Kbp - 1 Mbp	DO218770	1	WT	DUP 100 Kbp - 1 Mbp	WT
DUP 100 Kbp - 1 Mbp	DO218827	0	WT	DUP 100 Kbp - 1 Mbp	WT
DUP 100 Kbp - 1 Mbp	DO218831	0	WT	DUP 100 Kbp - 1 Mbp	WT
DUP 100 Kbp - 1 Mbp	DO220820	0	WT	DUP 100 Kbp - 1 Mbp	WT
DUP 100 Kbp - 1 Mbp	DO220822	0	WT	DUP 100 Kbp - 1 Mbp	WT
DUP 100 Kbp - 1 Mbp	DO221503	0	WT	DUP 100 Kbp - 1 Mbp	WT
DUP 100 Kbp - 1 Mbp	DO221539	0	WT	DUP 100 Kbp - 1 Mbp	WT
DUP 100 Kbp - 1 Mbp	DO221540	0	WT	DUP 100 Kbp - 1 Mbp	WT
DUP 100 Kbp - 1 Mbp	DO221541	2	BRCA2	DUP 100 Kbp - 1 Mbp	BRCA2
DUP 100 Kbp - 1 Mbp	DO221542	1	WT	DUP 100 Kbp - 1 Mbp	WT
DUP 100 Kbp - 1 Mbp	DO221543	0	WT	DUP 100 Kbp - 1 Mbp	WT
DUP 100 Kbp - 1 Mbp	DO221546	2	WT	DUP 100 Kbp - 1 Mbp	WT
DUP 100 Kbp - 1 Mbp	DO32837	0	BRCA2	DUP 100 Kbp - 1 Mbp	BRCA2
DUP 100 Kbp - 1 Mbp	DO32863	0	WT	DUP 100 Kbp - 1 Mbp	WT
DUP 100 Kbp - 1 Mbp	DO32893	0	WT	DUP 100 Kbp - 1 Mbp	WT
DUP 100 Kbp - 1 Mbp	DO32916	0	WT	DUP 100 Kbp - 1 Mbp	WT
DUP 100 Kbp - 1 Mbp	DO32960	0	WT	DUP 100 Kbp - 1 Mbp	WT
DUP 100 Kbp - 1 Mbp	DO32976	0	WT	DUP 100 Kbp - 1 Mbp	WT
DUP 100 Kbp - 1 Mbp	DO32980	3	WT	DUP 100 Kbp - 1 Mbp	WT
DUP 100 Kbp - 1 Mbp	DO32984	1	WT	DUP 100 Kbp - 1 Mbp	WT
DUP 100 Kbp - 1 Mbp	DO33000	0	WT	DUP 100 Kbp - 1 Mbp	WT
DUP 100 Kbp - 1 Mbp	DO33028	5	WT	DUP 100 Kbp - 1 Mbp	WT
DUP 100 Kbp - 1 Mbp	DO33032	2	WT	DUP 100 Kbp - 1 Mbp	WT
DUP 100 Kbp - 1 Mbp	DO33160	1	WT	DUP 100 Kbp - 1 Mbp	WT
DUP 100 Kbp - 1 Mbp	DO33168	1	WT	DUP 100 Kbp - 1 Mbp	WT
DUP 100 Kbp - 1 Mbp	DO33184	0	WT	DUP 100 Kbp - 1 Mbp	WT
DUP 100 Kbp - 1 Mbp	DO33208	1	WT	DUP 100 Kbp - 1 Mbp	WT
DUP 100 Kbp - 1 Mbp	DO33248	0	WT	DUP 100 Kbp - 1 Mbp	WT
DUP 100 Kbp - 1 Mbp	DO33376	8	WT	DUP 100 Kbp - 1 Mbp	WT
DUP 100 Kbp - 1 Mbp	DO33392	0	WT	DUP 100 Kbp - 1 Mbp	WT
DUP 100 Kbp - 1 Mbp	DO33400	27	WT	DUP 100 Kbp - 1 Mbp	WT
DUP 100 Kbp - 1 Mbp	DO33408	2	WT	DUP 100 Kbp - 1 Mbp	WT
DUP 100 Kbp - 1 Mbp	DO33472	0	WT	DUP 100 Kbp - 1 Mbp	WT
DUP 100 Kbp - 1 Mbp	DO33480	3	WT	DUP 100 Kbp - 1 Mbp	WT
DUP 100 Kbp - 1 Mbp	DO33488	0	WT	DUP 100 Kbp - 1 Mbp	WT
DUP 100 Kbp - 1 Mbp	DO33512	2	WT	DUP 100 Kbp - 1 Mbp	WT
DUP 100 Kbp - 1 Mbp	DO33544	0	WT	DUP 100 Kbp - 1 Mbp	WT
DUP 100 Kbp - 1 Mbp	DO33984	1	WT	DUP 100 Kbp - 1 Mbp	WT
DUP 100 Kbp - 1 Mbp	DO34312	0	WT	DUP 100 Kbp - 1 Mbp	WT
DUP 100 Kbp - 1 Mbp	DO34336	1	WT	DUP 100 Kbp - 1 Mbp	WT
DUP 100 Kbp - 1 Mbp	DO34432	0	WT	DUP 100 Kbp - 1 Mbp	WT
DUP 100 Kbp - 1 Mbp	DO34448	5	WT	DUP 100 Kbp - 1 Mbp	WT
DUP 100 Kbp - 1 Mbp	DO34600	0	WT	DUP 100 Kbp - 1 Mbp	WT
DUP 100 Kbp - 1 Mbp	DO34608	2	WT	DUP 100 Kbp - 1 Mbp	WT
DUP 100 Kbp - 1 Mbp	DO34656	0	WT	DUP 100 Kbp - 1 Mbp	WT
DUP 100 Kbp - 1 Mbp	DO34728	1	WT	DUP 100 Kbp - 1 Mbp	WT
DUP 100 Kbp - 1 Mbp	DO34736	0	WT	DUP 100 Kbp - 1 Mbp	WT
DUP 100 Kbp - 1 Mbp	DO34785	0	WT	DUP 100 Kbp - 1 Mbp	WT
DUP 100 Kbp - 1 Mbp	DO34793	1	WT	DUP 100 Kbp - 1 Mbp	WT
DUP 100 Kbp - 1 Mbp	DO35082	0	WT	DUP 100 Kbp - 1 Mbp	WT
DUP 100 Kbp - 1 Mbp	DO35114	0	WT	DUP 100 Kbp - 1 Mbp	WT
DUP 100 Kbp - 1 Mbp	DO35116	1	WT	DUP 100 Kbp - 1 Mbp	WT
DUP 100 Kbp - 1 Mbp	DO35126	3	WT	DUP 100 Kbp - 1 Mbp	WT
DUP 100 Kbp - 1 Mbp	DO35132	0	WT	DUP 100 Kbp - 1 Mbp	WT
DUP 100 Kbp - 1 Mbp	DO35136	0	WT	DUP 100 Kbp - 1 Mbp	WT
DUP 100 Kbp - 1 Mbp	DO35138	0	WT	DUP 100 Kbp - 1 Mbp	WT
DUP 100 Kbp - 1 Mbp	DO35144	1	WT	DUP 100 Kbp - 1 Mbp	WT
DUP 100 Kbp - 1 Mbp	DO35148	0	WT	DUP 100 Kbp - 1 Mbp	WT
DUP 100 Kbp - 1 Mbp	DO35186	0	WT	DUP 100 Kbp - 1 Mbp	WT
DUP 100 Kbp - 1 Mbp	DO35198	3	WT	DUP 100 Kbp - 1 Mbp	WT
DUP 100 Kbp - 1 Mbp	DO35200	0	WT	DUP 100 Kbp - 1 Mbp	WT
DUP 100 Kbp - 1 Mbp	DO35216	0	WT	DUP 100 Kbp - 1 Mbp	WT
DUP 100 Kbp - 1 Mbp	DO35222	0	WT	DUP 100 Kbp - 1 Mbp	WT
DUP 100 Kbp - 1 Mbp	DO35228	0	WT	DUP 100 Kbp - 1 Mbp	WT
DUP 100 Kbp - 1 Mbp	DO35230	0	WT	DUP 100 Kbp - 1 Mbp	WT
DUP 100 Kbp - 1 Mbp	DO35236	1	WT	DUP 100 Kbp - 1 Mbp	WT
DUP 100 Kbp - 1 Mbp	DO35258	1	WT	DUP 100 Kbp - 1 Mbp	WT
DUP 100 Kbp - 1 Mbp	DO35290	0	WT	DUP 100 Kbp - 1 Mbp	WT
DUP 100 Kbp - 1 Mbp	DO35305	0	WT	DUP 100 Kbp - 1 Mbp	WT
DUP 100 Kbp - 1 Mbp	DO35330	1	WT	DUP 100 Kbp - 1 Mbp	WT
DUP 100 Kbp - 1 Mbp	DO35360	0	WT	DUP 100 Kbp - 1 Mbp	WT
DUP 100 Kbp - 1 Mbp	DO35424	1	WT	DUP 100 Kbp - 1 Mbp	WT
DUP 100 Kbp - 1 Mbp	DO35454	0	WT	DUP 100 Kbp - 1 Mbp	WT
DUP 100 Kbp - 1 Mbp	DO35496	0	WT	DUP 100 Kbp - 1 Mbp	WT
DUP 100 Kbp - 1 Mbp	DO36221	0	WT	DUP 100 Kbp - 1 Mbp	WT
DUP 100 Kbp - 1 Mbp	DO36223	0	WT	DUP 100 Kbp - 1 Mbp	WT
DUP 100 Kbp - 1 Mbp	DO46340	0	BRCA2	DUP 100 Kbp - 1 Mbp	BRCA2
DUP 100 Kbp - 1 Mbp	DO46354	30	BRCA1	DUP 100 Kbp - 1 Mbp	BRCA1
DUP 100 Kbp - 1 Mbp	DO46366	4	BRCA1	DUP 100 Kbp - 1 Mbp	BRCA1
DUP 100 Kbp - 1 Mbp	DO46556	1	BRCA2	DUP 100 Kbp - 1 Mbp	BRCA2
DUP 100 Kbp - 1 Mbp	DO46591	13	WT	DUP 100 Kbp - 1 Mbp	WT
DUP 100 Kbp - 1 Mbp	DO46611	20	BRCA1	DUP 100 Kbp - 1 Mbp	BRCA1
DUP 100 Kbp - 1 Mbp	DO46787	0	WT	DUP 100 Kbp - 1 Mbp	WT
DUP 100 Kbp - 1 Mbp	DO46788	0	WT	DUP 100 Kbp - 1 Mbp	WT
DUP 100 Kbp - 1 Mbp	DO46792	2	WT	DUP 100 Kbp - 1 Mbp	WT
DUP 100 Kbp - 1 Mbp	DO46793	0	WT	DUP 100 Kbp - 1 Mbp	WT
DUP 100 Kbp - 1 Mbp	DO46795	1	WT	DUP 100 Kbp - 1 Mbp	WT
DUP 100 Kbp - 1 Mbp	DO46796	2	WT	DUP 100 Kbp - 1 Mbp	WT
DUP 100 Kbp - 1 Mbp	DO48577	0	WT	DUP 100 Kbp - 1 Mbp	WT
DUP 100 Kbp - 1 Mbp	DO49078	1	WT	DUP 100 Kbp - 1 Mbp	WT
DUP 100 Kbp - 1 Mbp	DO49090	0	WT	DUP 100 Kbp - 1 Mbp	WT
DUP 100 Kbp - 1 Mbp	DO49127	0	WT	DUP 100 Kbp - 1 Mbp	WT
DUP 100 Kbp - 1 Mbp	DO49129	0	WT	DUP 100 Kbp - 1 Mbp	WT
DUP 100 Kbp - 1 Mbp	DO49135	0	WT	DUP 100 Kbp - 1 Mbp	WT
DUP 100 Kbp - 1 Mbp	DO49137	0	WT	DUP 100 Kbp - 1 Mbp	WT
DUP 100 Kbp - 1 Mbp	DO49138	2	WT	DUP 100 Kbp - 1 Mbp	WT
DUP 100 Kbp - 1 Mbp	DO49166	0	WT	DUP 100 Kbp - 1 Mbp	WT
DUP 100 Kbp - 1 Mbp	DO49168	1	WT	DUP 100 Kbp - 1 Mbp	WT
DUP 100 Kbp - 1 Mbp	DO49172	1	WT	DUP 100 Kbp - 1 Mbp	WT
DUP 100 Kbp - 1 Mbp	DO49178	0	WT	DUP 100 Kbp - 1 Mbp	WT
DUP 100 Kbp - 1 Mbp	DO49181	1	WT	DUP 100 Kbp - 1 Mbp	WT
DUP 100 Kbp - 1 Mbp	DO49183	1	WT	DUP 100 Kbp - 1 Mbp	WT
DUP 100 Kbp - 1 Mbp	DO49204	1	WT	DUP 100 Kbp - 1 Mbp	WT
DUP 100 Kbp - 1 Mbp	DO49418	0	WT	DUP 100 Kbp - 1 Mbp	WT
DUP 100 Kbp - 1 Mbp	DO49420	1	WT	DUP 100 Kbp - 1 Mbp	WT
DUP 100 Kbp - 1 Mbp	DO49421	1	WT	DUP 100 Kbp - 1 Mbp	WT
DUP 100 Kbp - 1 Mbp	DO49422	1	WT	DUP 100 Kbp - 1 Mbp	WT
DUP 100 Kbp - 1 Mbp	DO49424	0	WT	DUP 100 Kbp - 1 Mbp	WT
DUP 100 Kbp - 1 Mbp	DO49427	0	WT	DUP 100 Kbp - 1 Mbp	WT
DUP 100 Kbp - 1 Mbp	DO49436	0	WT	DUP 100 Kbp - 1 Mbp	WT
DUP 100 Kbp - 1 Mbp	DO49439	0	WT	DUP 100 Kbp - 1 Mbp	WT
DUP 100 Kbp - 1 Mbp	DO49445	0	WT	DUP 100 Kbp - 1 Mbp	WT
DUP 100 Kbp - 1 Mbp	DO49448	0	WT	DUP 100 Kbp - 1 Mbp	WT
DUP 100 Kbp - 1 Mbp	DO49454	1	WT	DUP 100 Kbp - 1 Mbp	WT
DUP 100 Kbp - 1 Mbp	DO49454.2	1	WT	DUP 100 Kbp - 1 Mbp	WT
DUP 100 Kbp - 1 Mbp	DO49460	3	WT	DUP 100 Kbp - 1 Mbp	WT
DUP 100 Kbp - 1 Mbp	DO49466	4	WT	DUP 100 Kbp - 1 Mbp	WT
DUP 100 Kbp - 1 Mbp	DO49478	0	WT	DUP 100 Kbp - 1 Mbp	WT
DUP 100 Kbp - 1 Mbp	DO49484	0	WT	DUP 100 Kbp - 1 Mbp	WT
DUP 100 Kbp - 1 Mbp	DO50414	0	WT	DUP 100 Kbp - 1 Mbp	WT
DUP 100 Kbp - 1 Mbp	DO50415	0	WT	DUP 100 Kbp - 1 Mbp	WT
DUP 100 Kbp - 1 Mbp	DO50416	0	WT	DUP 100 Kbp - 1 Mbp	WT
DUP 100 Kbp - 1 Mbp	DO50417	0	WT	DUP 100 Kbp - 1 Mbp	WT
DUP 100 Kbp - 1 Mbp	DO50418	3	WT	DUP 100 Kbp - 1 Mbp	WT
DUP 100 Kbp - 1 Mbp	DO50419	0	WT	DUP 100 Kbp - 1 Mbp	WT
DUP 100 Kbp - 1 Mbp	DO50420	0	WT	DUP 100 Kbp - 1 Mbp	WT
DUP 100 Kbp - 1 Mbp	DO50421	0	WT	DUP 100 Kbp - 1 Mbp	WT
DUP 100 Kbp - 1 Mbp	DO50422	0	WT	DUP 100 Kbp - 1 Mbp	WT
DUP 100 Kbp - 1 Mbp	DO50423	0	WT	DUP 100 Kbp - 1 Mbp	WT
DUP 100 Kbp - 1 Mbp	DO50424	0	WT	DUP 100 Kbp - 1 Mbp	WT
DUP 100 Kbp - 1 Mbp	DO50430	1	WT	DUP 100 Kbp - 1 Mbp	WT
DUP 100 Kbp - 1 Mbp	DO50432	1	WT	DUP 100 Kbp - 1 Mbp	WT
DUP 100 Kbp - 1 Mbp	DO51045	0	WT	DUP 100 Kbp - 1 Mbp	WT
DUP 100 Kbp - 1 Mbp	DO51048	0	WT	DUP 100 Kbp - 1 Mbp	WT
DUP 100 Kbp - 1 Mbp	DO51049	1	WT	DUP 100 Kbp - 1 Mbp	WT
DUP 100 Kbp - 1 Mbp	DO51050	0	WT	DUP 100 Kbp - 1 Mbp	WT
DUP 100 Kbp - 1 Mbp	DO51052	0	WT	DUP 100 Kbp - 1 Mbp	WT
DUP 100 Kbp - 1 Mbp	DO51053	0	WT	DUP 100 Kbp - 1 Mbp	WT
DUP 100 Kbp - 1 Mbp	DO51054	0	WT	DUP 100 Kbp - 1 Mbp	WT
DUP 100 Kbp - 1 Mbp	DO51055	1	WT	DUP 100 Kbp - 1 Mbp	WT
DUP 100 Kbp - 1 Mbp	DO51056	0	WT	DUP 100 Kbp - 1 Mbp	WT
DUP 100 Kbp - 1 Mbp	DO51057	1	WT	DUP 100 Kbp - 1 Mbp	WT
DUP 100 Kbp - 1 Mbp	DO51060	0	WT	DUP 100 Kbp - 1 Mbp	WT
DUP 100 Kbp - 1 Mbp	DO51061	0	WT	DUP 100 Kbp - 1 Mbp	WT
DUP 100 Kbp - 1 Mbp	DO51063	0	WT	DUP 100 Kbp - 1 Mbp	WT
DUP 100 Kbp - 1 Mbp	DO51064	1	WT	DUP 100 Kbp - 1 Mbp	WT
DUP 100 Kbp - 1 Mbp	DO51065	0	WT	DUP 100 Kbp - 1 Mbp	WT
DUP 100 Kbp - 1 Mbp	DO51066	0	WT	DUP 100 Kbp - 1 Mbp	WT
DUP 100 Kbp - 1 Mbp	DO51067	0	WT	DUP 100 Kbp - 1 Mbp	WT
DUP 100 Kbp - 1 Mbp	DO51068	0	WT	DUP 100 Kbp - 1 Mbp	WT
DUP 100 Kbp - 1 Mbp	DO51069	0	WT	DUP 100 Kbp - 1 Mbp	WT
DUP 100 Kbp - 1 Mbp	DO51070	0	WT	DUP 100 Kbp - 1 Mbp	WT
DUP 100 Kbp - 1 Mbp	DO51072	0	WT	DUP 100 Kbp - 1 Mbp	WT
DUP 100 Kbp - 1 Mbp	DO51073	0	WT	DUP 100 Kbp - 1 Mbp	WT
DUP 100 Kbp - 1 Mbp	DO51074	1	WT	DUP 100 Kbp - 1 Mbp	WT
DUP 100 Kbp - 1 Mbp	DO51075	0	WT	DUP 100 Kbp - 1 Mbp	WT
DUP 100 Kbp - 1 Mbp	DO51078	1	WT	DUP 100 Kbp - 1 Mbp	WT
DUP 100 Kbp - 1 Mbp	DO51079	0	WT	DUP 100 Kbp - 1 Mbp	WT
DUP 100 Kbp - 1 Mbp	DO51080	1	WT	DUP 100 Kbp - 1 Mbp	WT
DUP 100 Kbp - 1 Mbp	DO51081	0	WT	DUP 100 Kbp - 1 Mbp	WT
DUP 100 Kbp - 1 Mbp	DO51083	0	WT	DUP 100 Kbp - 1 Mbp	WT
DUP 100 Kbp - 1 Mbp	DO51084	1	WT	DUP 100 Kbp - 1 Mbp	WT
DUP 100 Kbp - 1 Mbp	DO51085	0	WT	DUP 100 Kbp - 1 Mbp	WT
DUP 100 Kbp - 1 Mbp	DO51086	2	WT	DUP 100 Kbp - 1 Mbp	WT
DUP 100 Kbp - 1 Mbp	DO51087	0	WT	DUP 100 Kbp - 1 Mbp	WT
DUP 100 Kbp - 1 Mbp	DO51088	1	WT	DUP 100 Kbp - 1 Mbp	WT
DUP 100 Kbp - 1 Mbp	DO51089	0	WT	DUP 100 Kbp - 1 Mbp	WT
DUP 100 Kbp - 1 Mbp	DO51090	0	WT	DUP 100 Kbp - 1 Mbp	WT
DUP 100 Kbp - 1 Mbp	DO51091	0	WT	DUP 100 Kbp - 1 Mbp	WT
DUP 100 Kbp - 1 Mbp	DO51092	0	WT	DUP 100 Kbp - 1 Mbp	WT
DUP 100 Kbp - 1 Mbp	DO51093	0	WT	DUP 100 Kbp - 1 Mbp	WT
DUP 100 Kbp - 1 Mbp	DO51094	1	WT	DUP 100 Kbp - 1 Mbp	WT
DUP 100 Kbp - 1 Mbp	DO51095	0	WT	DUP 100 Kbp - 1 Mbp	WT
DUP 100 Kbp - 1 Mbp	DO51096	0	WT	DUP 100 Kbp - 1 Mbp	WT
DUP 100 Kbp - 1 Mbp	DO51098	0	WT	DUP 100 Kbp - 1 Mbp	WT
DUP 100 Kbp - 1 Mbp	DO51099	0	WT	DUP 100 Kbp - 1 Mbp	WT
DUP 100 Kbp - 1 Mbp	DO51100	0	WT	DUP 100 Kbp - 1 Mbp	WT
DUP 100 Kbp - 1 Mbp	DO51102	0	WT	DUP 100 Kbp - 1 Mbp	WT
DUP 100 Kbp - 1 Mbp	DO51103	0	WT	DUP 100 Kbp - 1 Mbp	WT
DUP 100 Kbp - 1 Mbp	DO51104	0	WT	DUP 100 Kbp - 1 Mbp	WT
DUP 100 Kbp - 1 Mbp	DO51105	0	WT	DUP 100 Kbp - 1 Mbp	WT
DUP 100 Kbp - 1 Mbp	DO51106	0	WT	DUP 100 Kbp - 1 Mbp	WT
DUP 100 Kbp - 1 Mbp	DO51107	0	WT	DUP 100 Kbp - 1 Mbp	WT
DUP 100 Kbp - 1 Mbp	DO51108	1	WT	DUP 100 Kbp - 1 Mbp	WT
DUP 100 Kbp - 1 Mbp	DO51109	0	WT	DUP 100 Kbp - 1 Mbp	WT
DUP 100 Kbp - 1 Mbp	DO51110	2	WT	DUP 100 Kbp - 1 Mbp	WT
DUP 100 Kbp - 1 Mbp	DO51111	1	WT	DUP 100 Kbp - 1 Mbp	WT
DUP 100 Kbp - 1 Mbp	DO51112	0	WT	DUP 100 Kbp - 1 Mbp	WT
DUP 100 Kbp - 1 Mbp	DO51113	0	WT	DUP 100 Kbp - 1 Mbp	WT
DUP 100 Kbp - 1 Mbp	DO51114	0	WT	DUP 100 Kbp - 1 Mbp	WT
DUP 100 Kbp - 1 Mbp	DO51115	0	WT	DUP 100 Kbp - 1 Mbp	WT
DUP 100 Kbp - 1 Mbp	DO51116	0	WT	DUP 100 Kbp - 1 Mbp	WT
DUP 100 Kbp - 1 Mbp	DO51117	1	WT	DUP 100 Kbp - 1 Mbp	WT
DUP 100 Kbp - 1 Mbp	DO51118	3	WT	DUP 100 Kbp - 1 Mbp	WT
DUP 100 Kbp - 1 Mbp	DO51120	0	WT	DUP 100 Kbp - 1 Mbp	WT
DUP 100 Kbp - 1 Mbp	DO51121	1	WT	DUP 100 Kbp - 1 Mbp	WT
DUP 100 Kbp - 1 Mbp	DO51123	1	WT	DUP 100 Kbp - 1 Mbp	WT
DUP 100 Kbp - 1 Mbp	DO51124	0	WT	DUP 100 Kbp - 1 Mbp	WT
DUP 100 Kbp - 1 Mbp	DO51128	0	WT	DUP 100 Kbp - 1 Mbp	WT
DUP 100 Kbp - 1 Mbp	DO51129	0	WT	DUP 100 Kbp - 1 Mbp	WT
DUP 100 Kbp - 1 Mbp	DO51132	0	WT	DUP 100 Kbp - 1 Mbp	WT
DUP 100 Kbp - 1 Mbp	DO51133	0	WT	DUP 100 Kbp - 1 Mbp	WT
DUP 100 Kbp - 1 Mbp	DO51134	0	WT	DUP 100 Kbp - 1 Mbp	WT
DUP 100 Kbp - 1 Mbp	DO51135	0	WT	DUP 100 Kbp - 1 Mbp	WT
DUP 100 Kbp - 1 Mbp	DO51136	0	WT	DUP 100 Kbp - 1 Mbp	WT
DUP 100 Kbp - 1 Mbp	DO51137	1	WT	DUP 100 Kbp - 1 Mbp	WT
DUP 100 Kbp - 1 Mbp	DO51138	0	WT	DUP 100 Kbp - 1 Mbp	WT
DUP 100 Kbp - 1 Mbp	DO51139	0	WT	DUP 100 Kbp - 1 Mbp	WT
DUP 100 Kbp - 1 Mbp	DO51140	0	WT	DUP 100 Kbp - 1 Mbp	WT
DUP 100 Kbp - 1 Mbp	DO51141	0	WT	DUP 100 Kbp - 1 Mbp	WT
DUP 100 Kbp - 1 Mbp	DO51142	0	WT	DUP 100 Kbp - 1 Mbp	WT
DUP 100 Kbp - 1 Mbp	DO51143	1	WT	DUP 100 Kbp - 1 Mbp	WT
DUP 100 Kbp - 1 Mbp	DO51145	0	WT	DUP 100 Kbp - 1 Mbp	WT
DUP 100 Kbp - 1 Mbp	DO51147	0	WT	DUP 100 Kbp - 1 Mbp	WT
DUP 100 Kbp - 1 Mbp	DO51148	5	WT	DUP 100 Kbp - 1 Mbp	WT
DUP 100 Kbp - 1 Mbp	DO51150	0	WT	DUP 100 Kbp - 1 Mbp	WT
DUP 100 Kbp - 1 Mbp	DO51152	0	WT	DUP 100 Kbp - 1 Mbp	WT
DUP 100 Kbp - 1 Mbp	DO51155	0	WT	DUP 100 Kbp - 1 Mbp	WT
DUP 100 Kbp - 1 Mbp	DO51156	0	WT	DUP 100 Kbp - 1 Mbp	WT
DUP 100 Kbp - 1 Mbp	DO51157	0	WT	DUP 100 Kbp - 1 Mbp	WT
DUP 100 Kbp - 1 Mbp	DO51158	0	WT	DUP 100 Kbp - 1 Mbp	WT
DUP 100 Kbp - 1 Mbp	DO51159	0	WT	DUP 100 Kbp - 1 Mbp	WT
DUP 100 Kbp - 1 Mbp	DO51466	0	WT	DUP 100 Kbp - 1 Mbp	WT
DUP 100 Kbp - 1 Mbp	DO51467	0	WT	DUP 100 Kbp - 1 Mbp	WT
DUP 100 Kbp - 1 Mbp	DO51468	2	WT	DUP 100 Kbp - 1 Mbp	WT
DUP 100 Kbp - 1 Mbp	DO51470	0	WT	DUP 100 Kbp - 1 Mbp	WT
DUP 100 Kbp - 1 Mbp	DO51472	0	WT	DUP 100 Kbp - 1 Mbp	WT
DUP 100 Kbp - 1 Mbp	DO51473	1	WT	DUP 100 Kbp - 1 Mbp	WT
DUP 100 Kbp - 1 Mbp	DO51477	0	WT	DUP 100 Kbp - 1 Mbp	WT
DUP 100 Kbp - 1 Mbp	DO51478	0	WT	DUP 100 Kbp - 1 Mbp	WT
DUP 100 Kbp - 1 Mbp	DO51479	0	WT	DUP 100 Kbp - 1 Mbp	WT
DUP 100 Kbp - 1 Mbp	DO51480	1	WT	DUP 100 Kbp - 1 Mbp	WT
DUP 100 Kbp - 1 Mbp	DO51481	22	WT	DUP 100 Kbp - 1 Mbp	WT
DUP 100 Kbp - 1 Mbp	DO51483	0	WT	DUP 100 Kbp - 1 Mbp	WT
DUP 100 Kbp - 1 Mbp	DO51484	0	WT	DUP 100 Kbp - 1 Mbp	WT
DUP 100 Kbp - 1 Mbp	DO51487	5	WT	DUP 100 Kbp - 1 Mbp	WT
DUP 100 Kbp - 1 Mbp	DO51488	0	WT	DUP 100 Kbp - 1 Mbp	WT
DUP 100 Kbp - 1 Mbp	DO51490	0	WT	DUP 100 Kbp - 1 Mbp	WT
DUP 100 Kbp - 1 Mbp	DO51492	0	WT	DUP 100 Kbp - 1 Mbp	WT
DUP 100 Kbp - 1 Mbp	DO51493	3	WT	DUP 100 Kbp - 1 Mbp	WT
DUP 100 Kbp - 1 Mbp	DO51494	34	WT	DUP 100 Kbp - 1 Mbp	WT
DUP 100 Kbp - 1 Mbp	DO51497	0	WT	DUP 100 Kbp - 1 Mbp	WT
DUP 100 Kbp - 1 Mbp	DO51498	0	WT	DUP 100 Kbp - 1 Mbp	WT
DUP 100 Kbp - 1 Mbp	DO51499	1	WT	DUP 100 Kbp - 1 Mbp	WT
DUP 100 Kbp - 1 Mbp	DO51501	0	WT	DUP 100 Kbp - 1 Mbp	WT
DUP 100 Kbp - 1 Mbp	DO51502	2	WT	DUP 100 Kbp - 1 Mbp	WT
DUP 100 Kbp - 1 Mbp	DO51503	1	WT	DUP 100 Kbp - 1 Mbp	WT
DUP 100 Kbp - 1 Mbp	DO51504	2	WT	DUP 100 Kbp - 1 Mbp	WT
DUP 100 Kbp - 1 Mbp	DO51507	15	WT	DUP 100 Kbp - 1 Mbp	WT
DUP 100 Kbp - 1 Mbp	DO51508	2	WT	DUP 100 Kbp - 1 Mbp	WT
DUP 100 Kbp - 1 Mbp	DO51511	2	WT	DUP 100 Kbp - 1 Mbp	WT
DUP 100 Kbp - 1 Mbp	DO51513	0	WT	DUP 100 Kbp - 1 Mbp	WT
DUP 100 Kbp - 1 Mbp	DO51514	0	WT	DUP 100 Kbp - 1 Mbp	WT
DUP 100 Kbp - 1 Mbp	DO51515	1	WT	DUP 100 Kbp - 1 Mbp	WT
DUP 100 Kbp - 1 Mbp	DO51518	2	WT	DUP 100 Kbp - 1 Mbp	WT
DUP 100 Kbp - 1 Mbp	DO51519	3	WT	DUP 100 Kbp - 1 Mbp	WT
DUP 100 Kbp - 1 Mbp	DO51521	0	WT	DUP 100 Kbp - 1 Mbp	WT
DUP 100 Kbp - 1 Mbp	DO51522	0	WT	DUP 100 Kbp - 1 Mbp	WT
DUP 100 Kbp - 1 Mbp	DO51523	0	WT	DUP 100 Kbp - 1 Mbp	WT
DUP 100 Kbp - 1 Mbp	DO51525	0	WT	DUP 100 Kbp - 1 Mbp	WT
DUP 100 Kbp - 1 Mbp	DO51528	0	WT	DUP 100 Kbp - 1 Mbp	WT
DUP 100 Kbp - 1 Mbp	DO51531	0	WT	DUP 100 Kbp - 1 Mbp	WT
DUP 100 Kbp - 1 Mbp	DO51532	0	WT	DUP 100 Kbp - 1 Mbp	WT
DUP 100 Kbp - 1 Mbp	DO51533	1	WT	DUP 100 Kbp - 1 Mbp	WT
DUP 100 Kbp - 1 Mbp	DO51534	0	WT	DUP 100 Kbp - 1 Mbp	WT
DUP 100 Kbp - 1 Mbp	DO51535	0	WT	DUP 100 Kbp - 1 Mbp	WT
DUP 100 Kbp - 1 Mbp	DO51537	1	WT	DUP 100 Kbp - 1 Mbp	WT
DUP 100 Kbp - 1 Mbp	DO51538	0	WT	DUP 100 Kbp - 1 Mbp	WT
DUP 100 Kbp - 1 Mbp	DO51540	0	WT	DUP 100 Kbp - 1 Mbp	WT
DUP 100 Kbp - 1 Mbp	DO51541	1	BRCA2	DUP 100 Kbp - 1 Mbp	BRCA2
DUP 100 Kbp - 1 Mbp	DO51542	0	WT	DUP 100 Kbp - 1 Mbp	WT
DUP 100 Kbp - 1 Mbp	DO51543	1	WT	DUP 100 Kbp - 1 Mbp	WT
DUP 100 Kbp - 1 Mbp	DO51544	0	WT	DUP 100 Kbp - 1 Mbp	WT
DUP 100 Kbp - 1 Mbp	DO51546	1	WT	DUP 100 Kbp - 1 Mbp	WT
DUP 100 Kbp - 1 Mbp	DO51548	0	WT	DUP 100 Kbp - 1 Mbp	WT
DUP 100 Kbp - 1 Mbp	DO51549	0	WT	DUP 100 Kbp - 1 Mbp	WT
DUP 100 Kbp - 1 Mbp	DO51955	15	WT	DUP 100 Kbp - 1 Mbp	WT
DUP 100 Kbp - 1 Mbp	DO51958	5	WT	DUP 100 Kbp - 1 Mbp	WT
DUP 100 Kbp - 1 Mbp	DO51959	3	WT	DUP 100 Kbp - 1 Mbp	WT
DUP 100 Kbp - 1 Mbp	DO51960	27	WT	DUP 100 Kbp - 1 Mbp	WT
DUP 100 Kbp - 1 Mbp	DO51962	3	BRCA2	DUP 100 Kbp - 1 Mbp	BRCA2
DUP 100 Kbp - 1 Mbp	DO51964	4	WT	DUP 100 Kbp - 1 Mbp	WT
DUP 100 Kbp - 1 Mbp	DO52498	0	WT	DUP 100 Kbp - 1 Mbp	WT
DUP 100 Kbp - 1 Mbp	DO52500	0	WT	DUP 100 Kbp - 1 Mbp	WT
DUP 100 Kbp - 1 Mbp	DO52501	0	WT	DUP 100 Kbp - 1 Mbp	WT
DUP 100 Kbp - 1 Mbp	DO52503	0	WT	DUP 100 Kbp - 1 Mbp	WT
DUP 100 Kbp - 1 Mbp	DO52504	0	WT	DUP 100 Kbp - 1 Mbp	WT
DUP 100 Kbp - 1 Mbp	DO52506	0	WT	DUP 100 Kbp - 1 Mbp	WT
DUP 100 Kbp - 1 Mbp	DO52509	0	WT	DUP 100 Kbp - 1 Mbp	WT
DUP 100 Kbp - 1 Mbp	DO52512	0	WT	DUP 100 Kbp - 1 Mbp	WT
DUP 100 Kbp - 1 Mbp	DO52516	2	WT	DUP 100 Kbp - 1 Mbp	WT
DUP 100 Kbp - 1 Mbp	DO52520	0	WT	DUP 100 Kbp - 1 Mbp	WT
DUP 100 Kbp - 1 Mbp	DO52522	0	WT	DUP 100 Kbp - 1 Mbp	WT
DUP 100 Kbp - 1 Mbp	DO52524	0	WT	DUP 100 Kbp - 1 Mbp	WT
DUP 100 Kbp - 1 Mbp	DO52526	0	WT	DUP 100 Kbp - 1 Mbp	WT
DUP 100 Kbp - 1 Mbp	DO52528	0	WT	DUP 100 Kbp - 1 Mbp	WT
DUP 100 Kbp - 1 Mbp	DO52530	0	WT	DUP 100 Kbp - 1 Mbp	WT
DUP 100 Kbp - 1 Mbp	DO52532	0	WT	DUP 100 Kbp - 1 Mbp	WT
DUP 100 Kbp - 1 Mbp	DO52534	0	WT	DUP 100 Kbp - 1 Mbp	WT
DUP 100 Kbp - 1 Mbp	DO52538	34	WT	DUP 100 Kbp - 1 Mbp	WT
DUP 100 Kbp - 1 Mbp	DO52550	11	WT	DUP 100 Kbp - 1 Mbp	WT
DUP 100 Kbp - 1 Mbp	DO52552	18	WT	DUP 100 Kbp - 1 Mbp	WT
DUP 100 Kbp - 1 Mbp	EGAN00001000386_EGAN00001000380	1	BRCA2	DUP 100 Kbp - 1 Mbp	BRCA2
DUP 100 Kbp - 1 Mbp	EGAN00001000387_EGAN00001000380	2	BRCA2	DUP 100 Kbp - 1 Mbp	BRCA2
DUP 100 Kbp - 1 Mbp	EGAN00001000590_EGAN00001000591	1	WT	DUP 100 Kbp - 1 Mbp	WT
DUP 100 Kbp - 1 Mbp	EGAN00001000592_EGAN00001000593	0	BRCA2	DUP 100 Kbp - 1 Mbp	BRCA2
DUP 100 Kbp - 1 Mbp	EGAN00001000594_EGAN00001000595	3	WT	DUP 100 Kbp - 1 Mbp	WT
DUP 100 Kbp - 1 Mbp	EGAN00001000596_EGAN00001000597	0	BRCA2	DUP 100 Kbp - 1 Mbp	BRCA2
DUP 100 Kbp - 1 Mbp	EGAN00001030778_EGAN00001030894	4	BRCA2	DUP 100 Kbp - 1 Mbp	BRCA2
DUP 100 Kbp - 1 Mbp	EGAN00001030779_EGAN00001030894	2	BRCA2	DUP 100 Kbp - 1 Mbp	BRCA2
DUP 100 Kbp - 1 Mbp	EGAN00001030890_EGAN00001030891	35	BRCA1	DUP 100 Kbp - 1 Mbp	BRCA1
DUP 100 Kbp - 1 Mbp	EGAN00001030900_EGAN00001030901	0	WT	DUP 100 Kbp - 1 Mbp	WT
DUP 100 Kbp - 1 Mbp	EGAN00001269437_EGAN00001269438	1	WT	DUP 100 Kbp - 1 Mbp	WT
DUP 100 Kbp - 1 Mbp	EGAN00001269439_EGAN00001269440	1	WT	DUP 100 Kbp - 1 Mbp	WT
DUP 100 Kbp - 1 Mbp	EGAN00001269441_EGAN00001269442	27	BRCA1	DUP 100 Kbp - 1 Mbp	BRCA1
DUP 100 Kbp - 1 Mbp	EGAN00001269443_EGAN00001269444	0	WT	DUP 100 Kbp - 1 Mbp	WT
DUP 100 Kbp - 1 Mbp	EGAN00001269447_EGAN00001269448	5	BRCA2	DUP 100 Kbp - 1 Mbp	BRCA2
DUP 100 Kbp - 1 Mbp	EGAN00001269449_EGAN00001269450	0	WT	DUP 100 Kbp - 1 Mbp	WT
DUP 100 Kbp - 1 Mbp	EGAN00001269453_EGAN00001269454	1	WT	DUP 100 Kbp - 1 Mbp	WT
DUP 100 Kbp - 1 Mbp	EGAN00001269455_EGAN00001269456	0	WT	DUP 100 Kbp - 1 Mbp	WT
DUP 100 Kbp - 1 Mbp	EGAN00001269461_EGAN00001269462	0	WT	DUP 100 Kbp - 1 Mbp	WT
DUP 100 Kbp - 1 Mbp	EGAN00001269467_EGAN00001269468	0	WT	DUP 100 Kbp - 1 Mbp	WT
DUP 100 Kbp - 1 Mbp	EGAN00001269469_EGAN00001269470	0	WT	DUP 100 Kbp - 1 Mbp	WT
DUP 100 Kbp - 1 Mbp	EGAN00001269475_EGAN00001269476	0	BRCA2	DUP 100 Kbp - 1 Mbp	BRCA2
DUP 100 Kbp - 1 Mbp	EGAN00001269479_EGAN00001269480	0	WT	DUP 100 Kbp - 1 Mbp	WT
DUP 100 Kbp - 1 Mbp	EGAN00001269483_EGAN00001269484	10	BRCA1	DUP 100 Kbp - 1 Mbp	BRCA1
DUP 100 Kbp - 1 Mbp	EGAN00001269487_EGAN00001269488	1	WT	DUP 100 Kbp - 1 Mbp	WT
DUP 100 Kbp - 1 Mbp	EGAN00001269497_EGAN00001269498	1	WT	DUP 100 Kbp - 1 Mbp	WT
DUP 100 Kbp - 1 Mbp	EGAN00001269499_EGAN00001269500	0	WT	DUP 100 Kbp - 1 Mbp	WT
DUP 100 Kbp - 1 Mbp	EGAN00001269501_EGAN00001269502	17	BRCA1	DUP 100 Kbp - 1 Mbp	BRCA1
DUP 100 Kbp - 1 Mbp	EGAN00001269503_EGAN00001269504	1	WT	DUP 100 Kbp - 1 Mbp	WT
DUP 100 Kbp - 1 Mbp	EGAN00001269511_EGAN00001269512	3	BRCA1	DUP 100 Kbp - 1 Mbp	BRCA1
DUP 100 Kbp - 1 Mbp	EGAN00001269517_EGAN00001269518	21	WT	DUP 100 Kbp - 1 Mbp	WT
DUP 100 Kbp - 1 Mbp	EGAN00001269521_EGAN00001269522	0	WT	DUP 100 Kbp - 1 Mbp	WT
DUP 100 Kbp - 1 Mbp	EGAN00001269525_EGAN00001269526	0	WT	DUP 100 Kbp - 1 Mbp	WT
DUP 100 Kbp - 1 Mbp	EGAN00001269529_EGAN00001269530	1	BRCA2	DUP 100 Kbp - 1 Mbp	BRCA2
DUP 100 Kbp - 1 Mbp	EGAN00001269533_EGAN00001269534	0	WT	DUP 100 Kbp - 1 Mbp	WT
DUP 100 Kbp - 1 Mbp	EGAN00001269541_EGAN00001269542	8	WT	DUP 100 Kbp - 1 Mbp	WT
DUP 100 Kbp - 1 Mbp	EGAN00001269543_EGAN00001269544	1	WT	DUP 100 Kbp - 1 Mbp	WT
DUP 100 Kbp - 1 Mbp	EGAN00001269547_EGAN00001269548	0	WT	DUP 100 Kbp - 1 Mbp	WT
DUP 100 Kbp - 1 Mbp	EGAN00001269551_EGAN00001269552	33	BRCA1	DUP 100 Kbp - 1 Mbp	BRCA1
DUP 100 Kbp - 1 Mbp	EGAN00001269553_EGAN00001269554	0	WT	DUP 100 Kbp - 1 Mbp	WT
DUP 100 Kbp - 1 Mbp	EGAN00001269559_EGAN00001269560	0	WT	DUP 100 Kbp - 1 Mbp	WT
DUP 100 Kbp - 1 Mbp	EGAN00001269567_EGAN00001269568	1	WT	DUP 100 Kbp - 1 Mbp	WT
DUP 100 Kbp - 1 Mbp	EGAN00001269575_EGAN00001269576	0	WT	DUP 100 Kbp - 1 Mbp	WT
DUP 100 Kbp - 1 Mbp	EGAN00001269583_EGAN00001269584	0	WT	DUP 100 Kbp - 1 Mbp	WT
DUP 100 Kbp - 1 Mbp	EGAN00001269589_EGAN00001269590	0	WT	DUP 100 Kbp - 1 Mbp	WT
DUP 100 Kbp - 1 Mbp	EGAN00001269591_EGAN00001269592	0	WT	DUP 100 Kbp - 1 Mbp	WT
DUP 100 Kbp - 1 Mbp	EGAN00001269593_EGAN00001269594	2	WT	DUP 100 Kbp - 1 Mbp	WT
DUP 100 Kbp - 1 Mbp	EGAN00001269595_EGAN00001269596	2	WT	DUP 100 Kbp - 1 Mbp	WT
DUP 100 Kbp - 1 Mbp	EGAN00001269597_EGAN00001269598	4	WT	DUP 100 Kbp - 1 Mbp	WT
DUP 100 Kbp - 1 Mbp	EGAN00001269599_EGAN00001269600	0	WT	DUP 100 Kbp - 1 Mbp	WT
DUP 100 Kbp - 1 Mbp	EGAN00001269611_EGAN00001269612	11	WT	DUP 100 Kbp - 1 Mbp	WT
DUP 100 Kbp - 1 Mbp	EGAN00001269623_EGAN00001269624	2	BRCA1	DUP 100 Kbp - 1 Mbp	BRCA1
DUP 100 Kbp - 1 Mbp	EGAN00001269629_EGAN00001269630	1	WT	DUP 100 Kbp - 1 Mbp	WT
DUP 100 Kbp - 1 Mbp	EGAN00001269631_EGAN00001269632	30	BRCA1	DUP 100 Kbp - 1 Mbp	BRCA1
DUP 100 Kbp - 1 Mbp	P01-28	1	WT	DUP 100 Kbp - 1 Mbp	WT
DUP 100 Kbp - 1 Mbp	P04-1084	1	WT	DUP 100 Kbp - 1 Mbp	WT
DUP 100 Kbp - 1 Mbp	P05-1657	1	WT	DUP 100 Kbp - 1 Mbp	WT
DUP 100 Kbp - 1 Mbp	P05-2709	1	WT	DUP 100 Kbp - 1 Mbp	WT
DUP 100 Kbp - 1 Mbp	P05-3852	0	WT	DUP 100 Kbp - 1 Mbp	WT
DUP 100 Kbp - 1 Mbp	P05-620	0	WT	DUP 100 Kbp - 1 Mbp	WT
DUP 100 Kbp - 1 Mbp	P07-144	0	WT	DUP 100 Kbp - 1 Mbp	WT
DUP 100 Kbp - 1 Mbp	P07-4941	0	WT	DUP 100 Kbp - 1 Mbp	WT
DUP 100 Kbp - 1 Mbp	P07-5021	0	WT	DUP 100 Kbp - 1 Mbp	WT
DUP 100 Kbp - 1 Mbp	P07-5318	0	WT	DUP 100 Kbp - 1 Mbp	WT
DUP 100 Kbp - 1 Mbp	P07-837	1	WT	DUP 100 Kbp - 1 Mbp	WT
DUP 100 Kbp - 1 Mbp	P08-217	1	WT	DUP 100 Kbp - 1 Mbp	WT
DUP 100 Kbp - 1 Mbp	P08-492	1	WT	DUP 100 Kbp - 1 Mbp	WT
DUP 100 Kbp - 1 Mbp	P08-501	1	WT	DUP 100 Kbp - 1 Mbp	WT
DUP 100 Kbp - 1 Mbp	P08-5852	0	WT	DUP 100 Kbp - 1 Mbp	WT
DUP 100 Kbp - 1 Mbp	P08-688	0	WT	DUP 100 Kbp - 1 Mbp	WT
DUP 100 Kbp - 1 Mbp	P08-716	1	WT	DUP 100 Kbp - 1 Mbp	WT
DUP 100 Kbp - 1 Mbp	P09-1042	0	WT	DUP 100 Kbp - 1 Mbp	WT
DUP 100 Kbp - 1 Mbp	P09-396	0	WT	DUP 100 Kbp - 1 Mbp	WT
DUP 100 Kbp - 1 Mbp	P09-628	0	WT	DUP 100 Kbp - 1 Mbp	WT
DUP 100 Kbp - 1 Mbp	P09-730	0	WT	DUP 100 Kbp - 1 Mbp	WT
DUP 100 Kbp - 1 Mbp	PM1144-Z1	0	WT	DUP 100 Kbp - 1 Mbp	WT
DUP 100 Kbp - 1 Mbp	PM1145-X1	0	WT	DUP 100 Kbp - 1 Mbp	WT
DUP 100 Kbp - 1 Mbp	PM1177-Z1-1	1	BRCA2	DUP 100 Kbp - 1 Mbp	BRCA2
DUP 100 Kbp - 1 Mbp	PM12-Z10-1	1	BRCA2	DUP 100 Kbp - 1 Mbp	BRCA2
DUP 100 Kbp - 1 Mbp	PM1282-X1-1	0	WT	DUP 100 Kbp - 1 Mbp	WT
DUP 100 Kbp - 1 Mbp	PM1284-Z1	0	WT	DUP 100 Kbp - 1 Mbp	WT
DUP 100 Kbp - 1 Mbp	PM1341-Z2	4	BRCA1	DUP 100 Kbp - 1 Mbp	BRCA1
DUP 100 Kbp - 1 Mbp	PM1388-Z3-1	7	WT	DUP 100 Kbp - 1 Mbp	WT
DUP 100 Kbp - 1 Mbp	PM1390-Z12	0	WT	DUP 100 Kbp - 1 Mbp	WT
DUP 100 Kbp - 1 Mbp	PM1411-X1-1	9	WT	DUP 100 Kbp - 1 Mbp	WT
DUP 100 Kbp - 1 Mbp	PM1462-Z1	5	WT	DUP 100 Kbp - 1 Mbp	WT
DUP 100 Kbp - 1 Mbp	PM1563-Z1-1	1	WT	DUP 100 Kbp - 1 Mbp	WT
DUP 100 Kbp - 1 Mbp	PM1570-Z1-1	1	WT	DUP 100 Kbp - 1 Mbp	WT
DUP 100 Kbp - 1 Mbp	PM159-Z1-1	2	WT	DUP 100 Kbp - 1 Mbp	WT
DUP 100 Kbp - 1 Mbp	PM159-Z13-1	0	WT	DUP 100 Kbp - 1 Mbp	WT
DUP 100 Kbp - 1 Mbp	PM159-Z6-1	5	WT	DUP 100 Kbp - 1 Mbp	WT
DUP 100 Kbp - 1 Mbp	PM159-Z7-1	5	WT	DUP 100 Kbp - 1 Mbp	WT
DUP 100 Kbp - 1 Mbp	PM201-Z1-1	0	WT	DUP 100 Kbp - 1 Mbp	WT
DUP 100 Kbp - 1 Mbp	PM3-Z1-2	0	WT	DUP 100 Kbp - 1 Mbp	WT
DUP 100 Kbp - 1 Mbp	PM322-Z5-1	10	WT	DUP 100 Kbp - 1 Mbp	WT
DUP 100 Kbp - 1 Mbp	PM389-X1	1	WT	DUP 100 Kbp - 1 Mbp	WT
DUP 100 Kbp - 1 Mbp	PM650-Z1	0	WT	DUP 100 Kbp - 1 Mbp	WT
DUP 100 Kbp - 1 Mbp	PM717-Z1	0	WT	DUP 100 Kbp - 1 Mbp	WT
DUP 100 Kbp - 1 Mbp	PM73-X1-1	1	WT	DUP 100 Kbp - 1 Mbp	WT
DUP 100 Kbp - 1 Mbp	PM735-Z7-1	1	WT	DUP 100 Kbp - 1 Mbp	WT
DUP 100 Kbp - 1 Mbp	PM744-Z1	0	WT	DUP 100 Kbp - 1 Mbp	WT
DUP 100 Kbp - 1 Mbp	PM750-Z15	0	WT	DUP 100 Kbp - 1 Mbp	WT
DUP 100 Kbp - 1 Mbp	PM750-Z8-1	0	WT	DUP 100 Kbp - 1 Mbp	WT
DUP 100 Kbp - 1 Mbp	PM80-Z1-C1	3	WT	DUP 100 Kbp - 1 Mbp	WT
DUP 100 Kbp - 1 Mbp	PM861-Z5-1	1	WT	DUP 100 Kbp - 1 Mbp	WT
DUP 100 Kbp - 1 Mbp	PM89-ZLN1	0	WT	DUP 100 Kbp - 1 Mbp	WT
DUP 100 Kbp - 1 Mbp	PM897-Z2-1	7	WT	DUP 100 Kbp - 1 Mbp	WT
DUP 100 Kbp - 1 Mbp	PM90-Z19-1	1	WT	DUP 100 Kbp - 1 Mbp	WT
DUP 100 Kbp - 1 Mbp	PM90-Z25-1	1	WT	DUP 100 Kbp - 1 Mbp	WT
DUP 100 Kbp - 1 Mbp	PM992-X1-1	0	WT	DUP 100 Kbp - 1 Mbp	WT
DUP 100 Kbp - 1 Mbp	PR-02-1431	0	WT	DUP 100 Kbp - 1 Mbp	WT
DUP 100 Kbp - 1 Mbp	PR-03-728	0	WT	DUP 100 Kbp - 1 Mbp	WT
DUP 100 Kbp - 1 Mbp	PR-0410	0	WT	DUP 100 Kbp - 1 Mbp	WT
DUP 100 Kbp - 1 Mbp	PR-06-1749	0	BRCA2	DUP 100 Kbp - 1 Mbp	BRCA2
DUP 100 Kbp - 1 Mbp	PR-06-3199	0	WT	DUP 100 Kbp - 1 Mbp	WT
DUP 100 Kbp - 1 Mbp	PR-07-3258	1	BRCA2	DUP 100 Kbp - 1 Mbp	BRCA2
DUP 100 Kbp - 1 Mbp	PR-07-360	0	WT	DUP 100 Kbp - 1 Mbp	WT
DUP 100 Kbp - 1 Mbp	PR-07-4814	0	WT	DUP 100 Kbp - 1 Mbp	WT
DUP 100 Kbp - 1 Mbp	PR-08-2153	0	WT	DUP 100 Kbp - 1 Mbp	WT
DUP 100 Kbp - 1 Mbp	PR-08-2455	1	WT	DUP 100 Kbp - 1 Mbp	WT
DUP 100 Kbp - 1 Mbp	PR-08-4154	2	WT	DUP 100 Kbp - 1 Mbp	WT
DUP 100 Kbp - 1 Mbp	PR-08-784	0	WT	DUP 100 Kbp - 1 Mbp	WT
DUP 100 Kbp - 1 Mbp	PR-09-146	0	WT	DUP 100 Kbp - 1 Mbp	WT
DUP 100 Kbp - 1 Mbp	PR-09-3983	2	WT	DUP 100 Kbp - 1 Mbp	WT
DUP 100 Kbp - 1 Mbp	PR-2621	0	WT	DUP 100 Kbp - 1 Mbp	WT
DUP 100 Kbp - 1 Mbp	PR-2741	0	WT	DUP 100 Kbp - 1 Mbp	WT
DUP 100 Kbp - 1 Mbp	PR-3042	1	WT	DUP 100 Kbp - 1 Mbp	WT
DUP 100 Kbp - 1 Mbp	PR-7520	3	BRCA2	DUP 100 Kbp - 1 Mbp	BRCA2
DUP 100 Kbp - 1 Mbp	PR-STID0000000415	1	WT	DUP 100 Kbp - 1 Mbp	WT
DUP 100 Kbp - 1 Mbp	PR-STID0000002872	0	WT	DUP 100 Kbp - 1 Mbp	WT
DUP 100 Kbp - 1 Mbp	PR-STID0000003127	0	WT	DUP 100 Kbp - 1 Mbp	WT
DUP < 100 Kbp	751	9	BRCA2	DUP < 100 Kbp	BRCA2
DUP < 100 Kbp	890	5	BRCA2	DUP < 100 Kbp	BRCA2
DUP < 100 Kbp	934	10	WT	DUP < 100 Kbp	WT
DUP < 100 Kbp	980	15	BRCA1	DUP < 100 Kbp	BRCA1
DUP < 100 Kbp	1103	47	BRCA1	DUP < 100 Kbp	BRCA1
DUP < 100 Kbp	1118	126	BRCA1	DUP < 100 Kbp	BRCA1
DUP < 100 Kbp	1331	5	BRCA2	DUP < 100 Kbp	BRCA2
DUP < 100 Kbp	1367	4	BRCA2	DUP < 100 Kbp	BRCA2
DUP < 100 Kbp	1477	0	WT	DUP < 100 Kbp	WT
DUP < 100 Kbp	1574	62	BRCA1	DUP < 100 Kbp	BRCA1
DUP < 100 Kbp	1632	56	BRCA1	DUP < 100 Kbp	BRCA1
DUP < 100 Kbp	1666	155	BRCA1	DUP < 100 Kbp	BRCA1
DUP < 100 Kbp	2024	1	BRCA2	DUP < 100 Kbp	BRCA2
DUP < 100 Kbp	2045	25	BRCA1	DUP < 100 Kbp	BRCA1
DUP < 100 Kbp	2050	1	BRCA2	DUP < 100 Kbp	BRCA2
DUP < 100 Kbp	5503	0	WT	DUP < 100 Kbp	WT
DUP < 100 Kbp	5506	0	WT	DUP < 100 Kbp	WT
DUP < 100 Kbp	5763	0	WT	DUP < 100 Kbp	WT
DUP < 100 Kbp	5771	0	WT	DUP < 100 Kbp	WT
DUP < 100 Kbp	5788	1	WT	DUP < 100 Kbp	WT
DUP < 100 Kbp	5789	0	WT	DUP < 100 Kbp	WT
DUP < 100 Kbp	6336	0	WT	DUP < 100 Kbp	WT
DUP < 100 Kbp	6365	0	WT	DUP < 100 Kbp	WT
DUP < 100 Kbp	6370	0	WT	DUP < 100 Kbp	WT
DUP < 100 Kbp	7075	0	WT	DUP < 100 Kbp	WT
DUP < 100 Kbp	7079	0	WT	DUP < 100 Kbp	WT
DUP < 100 Kbp	7169	0	WT	DUP < 100 Kbp	WT
DUP < 100 Kbp	7233	0	WT	DUP < 100 Kbp	WT
DUP < 100 Kbp	7522	0	WT	DUP < 100 Kbp	WT
DUP < 100 Kbp	7791	0	WT	DUP < 100 Kbp	WT
DUP < 100 Kbp	8258	0	WT	DUP < 100 Kbp	WT
DUP < 100 Kbp	A04D	2	BRCA2	DUP < 100 Kbp	BRCA2
DUP < 100 Kbp	A04Q	1	WT	DUP < 100 Kbp	WT
DUP < 100 Kbp	A08L	1	BRCA2	DUP < 100 Kbp	BRCA2
DUP < 100 Kbp	A0CE	1	BRCA2	DUP < 100 Kbp	BRCA2
DUP < 100 Kbp	A0D2	60	BRCA1	DUP < 100 Kbp	BRCA1
DUP < 100 Kbp	A0DT	0	WT	DUP < 100 Kbp	WT
DUP < 100 Kbp	A0EA	0	WT	DUP < 100 Kbp	WT
DUP < 100 Kbp	A0H6	0	WT	DUP < 100 Kbp	WT
DUP < 100 Kbp	A0RT	6	WT	DUP < 100 Kbp	WT
DUP < 100 Kbp	A0WA	54	BRCA1	DUP < 100 Kbp	BRCA1
DUP < 100 Kbp	A0WX	2	WT	DUP < 100 Kbp	WT
DUP < 100 Kbp	A124	129	BRCA1	DUP < 100 Kbp	BRCA1
DUP < 100 Kbp	A12H	0	WT	DUP < 100 Kbp	WT
DUP < 100 Kbp	A130	2	WT	DUP < 100 Kbp	WT
DUP < 100 Kbp	A156	0	WT	DUP < 100 Kbp	WT
DUP < 100 Kbp	A1J5	0	WT	DUP < 100 Kbp	WT
DUP < 100 Kbp	A1LG	1	WT	DUP < 100 Kbp	WT
DUP < 100 Kbp	A1NH	0	WT	DUP < 100 Kbp	WT
DUP < 100 Kbp	A25B	61	BRCA1	DUP < 100 Kbp	BRCA1
DUP < 100 Kbp	A2DF	6	BRCA2	DUP < 100 Kbp	BRCA2
DUP < 100 Kbp	A2LK	0	WT	DUP < 100 Kbp	WT
DUP < 100 Kbp	A3KC	0	WT	DUP < 100 Kbp	WT
DUP < 100 Kbp	A3Y0	3	BRCA2	DUP < 100 Kbp	BRCA2
DUP < 100 Kbp	CA-0005	0	BRCA2	DUP < 100 Kbp	BRCA2
DUP < 100 Kbp	CA-0008	0	WT	DUP < 100 Kbp	WT
DUP < 100 Kbp	CA-0052	20	WT	DUP < 100 Kbp	WT
DUP < 100 Kbp	CA-0100	0	WT	DUP < 100 Kbp	WT
DUP < 100 Kbp	CA-0132	0	WT	DUP < 100 Kbp	WT
DUP < 100 Kbp	CA-0134	4	WT	DUP < 100 Kbp	WT
DUP < 100 Kbp	CA-0146	1	BRCA1	DUP < 100 Kbp	BRCA1
DUP < 100 Kbp	CA-0198	1	WT	DUP < 100 Kbp	WT
DUP < 100 Kbp	CA-0208	3	WT	DUP < 100 Kbp	WT
DUP < 100 Kbp	CA-0230	1	WT	DUP < 100 Kbp	WT
DUP < 100 Kbp	DO1013	2	BRCA2	DUP < 100 Kbp	BRCA2
DUP < 100 Kbp	DO10806	0	WT	DUP < 100 Kbp	WT
DUP < 100 Kbp	DO10809	0	WT	DUP < 100 Kbp	WT
DUP < 100 Kbp	DO10811	0	WT	DUP < 100 Kbp	WT
DUP < 100 Kbp	DO10815	0	WT	DUP < 100 Kbp	WT
DUP < 100 Kbp	DO10819	0	WT	DUP < 100 Kbp	WT
DUP < 100 Kbp	DO10823	0	WT	DUP < 100 Kbp	WT
DUP < 100 Kbp	DO10829	0	WT	DUP < 100 Kbp	WT
DUP < 100 Kbp	DO10835	0	WT	DUP < 100 Kbp	WT
DUP < 100 Kbp	DO10837	0	WT	DUP < 100 Kbp	WT
DUP < 100 Kbp	DO217786	0	WT	DUP < 100 Kbp	WT
DUP < 100 Kbp	DO217787	0	WT	DUP < 100 Kbp	WT
DUP < 100 Kbp	DO217788	0	WT	DUP < 100 Kbp	WT
DUP < 100 Kbp	DO217800	0	WT	DUP < 100 Kbp	WT
DUP < 100 Kbp	DO217826	3	WT	DUP < 100 Kbp	WT
DUP < 100 Kbp	DO217844	0	WT	DUP < 100 Kbp	WT
DUP < 100 Kbp	DO217887	2	WT	DUP < 100 Kbp	WT
DUP < 100 Kbp	DO217908	0	WT	DUP < 100 Kbp	WT
DUP < 100 Kbp	DO217931	1	WT	DUP < 100 Kbp	WT
DUP < 100 Kbp	DO217939	0	WT	DUP < 100 Kbp	WT
DUP < 100 Kbp	DO217953	0	WT	DUP < 100 Kbp	WT
DUP < 100 Kbp	DO217962	0	WT	DUP < 100 Kbp	WT
DUP < 100 Kbp	DO218062	0	WT	DUP < 100 Kbp	WT
DUP < 100 Kbp	DO218065	0	WT	DUP < 100 Kbp	WT
DUP < 100 Kbp	DO218072	0	WT	DUP < 100 Kbp	WT
DUP < 100 Kbp	DO218121	0	WT	DUP < 100 Kbp	WT
DUP < 100 Kbp	DO218173	0	WT	DUP < 100 Kbp	WT
DUP < 100 Kbp	DO218174	0	WT	DUP < 100 Kbp	WT
DUP < 100 Kbp	DO218182	0	WT	DUP < 100 Kbp	WT
DUP < 100 Kbp	DO218333	3	BRCA2	DUP < 100 Kbp	BRCA2
DUP < 100 Kbp	DO218347	0	WT	DUP < 100 Kbp	WT
DUP < 100 Kbp	DO218384	0	WT	DUP < 100 Kbp	WT
DUP < 100 Kbp	DO218388	0	WT	DUP < 100 Kbp	WT
DUP < 100 Kbp	DO218408	0	WT	DUP < 100 Kbp	WT
DUP < 100 Kbp	DO218457	0	WT	DUP < 100 Kbp	WT
DUP < 100 Kbp	DO218478	0	WT	DUP < 100 Kbp	WT
DUP < 100 Kbp	DO218488	0	WT	DUP < 100 Kbp	WT
DUP < 100 Kbp	DO218506	0	WT	DUP < 100 Kbp	WT
DUP < 100 Kbp	DO218553	0	WT	DUP < 100 Kbp	WT
DUP < 100 Kbp	DO218573	0	WT	DUP < 100 Kbp	WT
DUP < 100 Kbp	DO218583	0	WT	DUP < 100 Kbp	WT
DUP < 100 Kbp	DO218611	2	WT	DUP < 100 Kbp	WT
DUP < 100 Kbp	DO218656	1	BRCA2	DUP < 100 Kbp	BRCA2
DUP < 100 Kbp	DO218709	5	BRCA2	DUP < 100 Kbp	BRCA2
DUP < 100 Kbp	DO218742	7	WT	DUP < 100 Kbp	WT
DUP < 100 Kbp	DO218770	0	WT	DUP < 100 Kbp	WT
DUP < 100 Kbp	DO218827	0	WT	DUP < 100 Kbp	WT
DUP < 100 Kbp	DO218831	0	WT	DUP < 100 Kbp	WT
DUP < 100 Kbp	DO220820	0	WT	DUP < 100 Kbp	WT
DUP < 100 Kbp	DO220822	0	WT	DUP < 100 Kbp	WT
DUP < 100 Kbp	DO221503	0	WT	DUP < 100 Kbp	WT
DUP < 100 Kbp	DO221539	2	WT	DUP < 100 Kbp	WT
DUP < 100 Kbp	DO221540	4	WT	DUP < 100 Kbp	WT
DUP < 100 Kbp	DO221541	5	BRCA2	DUP < 100 Kbp	BRCA2
DUP < 100 Kbp	DO221542	1	WT	DUP < 100 Kbp	WT
DUP < 100 Kbp	DO221543	0	WT	DUP < 100 Kbp	WT
DUP < 100 Kbp	DO221546	1	WT	DUP < 100 Kbp	WT
DUP < 100 Kbp	DO32837	0	BRCA2	DUP < 100 Kbp	BRCA2
DUP < 100 Kbp	DO32863	2	WT	DUP < 100 Kbp	WT
DUP < 100 Kbp	DO32893	1	WT	DUP < 100 Kbp	WT
DUP < 100 Kbp	DO32916	3	WT	DUP < 100 Kbp	WT
DUP < 100 Kbp	DO32960	3	WT	DUP < 100 Kbp	WT
DUP < 100 Kbp	DO32976	1	WT	DUP < 100 Kbp	WT
DUP < 100 Kbp	DO32980	3	WT	DUP < 100 Kbp	WT
DUP < 100 Kbp	DO32984	0	WT	DUP < 100 Kbp	WT
DUP < 100 Kbp	DO33000	4	WT	DUP < 100 Kbp	WT
DUP < 100 Kbp	DO33028	7	WT	DUP < 100 Kbp	WT
DUP < 100 Kbp	DO33032	3	WT	DUP < 100 Kbp	WT
DUP < 100 Kbp	DO33160	1	WT	DUP < 100 Kbp	WT
DUP < 100 Kbp	DO33168	3	WT	DUP < 100 Kbp	WT
DUP < 100 Kbp	DO33184	2	WT	DUP < 100 Kbp	WT
DUP < 100 Kbp	DO33208	1	WT	DUP < 100 Kbp	WT
DUP < 100 Kbp	DO33248	2	WT	DUP < 100 Kbp	WT
DUP < 100 Kbp	DO33376	2	WT	DUP < 100 Kbp	WT
DUP < 100 Kbp	DO33392	0	WT	DUP < 100 Kbp	WT
DUP < 100 Kbp	DO33400	25	WT	DUP < 100 Kbp	WT
DUP < 100 Kbp	DO33408	3	WT	DUP < 100 Kbp	WT
DUP < 100 Kbp	DO33472	1	WT	DUP < 100 Kbp	WT
DUP < 100 Kbp	DO33480	6	WT	DUP < 100 Kbp	WT
DUP < 100 Kbp	DO33488	0	WT	DUP < 100 Kbp	WT
DUP < 100 Kbp	DO33512	5	WT	DUP < 100 Kbp	WT
DUP < 100 Kbp	DO33544	0	WT	DUP < 100 Kbp	WT
DUP < 100 Kbp	DO33984	2	WT	DUP < 100 Kbp	WT
DUP < 100 Kbp	DO34312	1	WT	DUP < 100 Kbp	WT
DUP < 100 Kbp	DO34336	2	WT	DUP < 100 Kbp	WT
DUP < 100 Kbp	DO34432	0	WT	DUP < 100 Kbp	WT
DUP < 100 Kbp	DO34448	6	WT	DUP < 100 Kbp	WT
DUP < 100 Kbp	DO34600	1	WT	DUP < 100 Kbp	WT
DUP < 100 Kbp	DO34608	8	WT	DUP < 100 Kbp	WT
DUP < 100 Kbp	DO34656	0	WT	DUP < 100 Kbp	WT
DUP < 100 Kbp	DO34728	1	WT	DUP < 100 Kbp	WT
DUP < 100 Kbp	DO34736	0	WT	DUP < 100 Kbp	WT
DUP < 100 Kbp	DO34785	0	WT	DUP < 100 Kbp	WT
DUP < 100 Kbp	DO34793	0	WT	DUP < 100 Kbp	WT
DUP < 100 Kbp	DO35082	2	WT	DUP < 100 Kbp	WT
DUP < 100 Kbp	DO35114	0	WT	DUP < 100 Kbp	WT
DUP < 100 Kbp	DO35116	7	WT	DUP < 100 Kbp	WT
DUP < 100 Kbp	DO35126	2	WT	DUP < 100 Kbp	WT
DUP < 100 Kbp	DO35132	0	WT	DUP < 100 Kbp	WT
DUP < 100 Kbp	DO35136	0	WT	DUP < 100 Kbp	WT
DUP < 100 Kbp	DO35138	0	WT	DUP < 100 Kbp	WT
DUP < 100 Kbp	DO35144	0	WT	DUP < 100 Kbp	WT
DUP < 100 Kbp	DO35148	0	WT	DUP < 100 Kbp	WT
DUP < 100 Kbp	DO35186	1	WT	DUP < 100 Kbp	WT
DUP < 100 Kbp	DO35198	3	WT	DUP < 100 Kbp	WT
DUP < 100 Kbp	DO35200	0	WT	DUP < 100 Kbp	WT
DUP < 100 Kbp	DO35216	0	WT	DUP < 100 Kbp	WT
DUP < 100 Kbp	DO35222	0	WT	DUP < 100 Kbp	WT
DUP < 100 Kbp	DO35228	0	WT	DUP < 100 Kbp	WT
DUP < 100 Kbp	DO35230	0	WT	DUP < 100 Kbp	WT
DUP < 100 Kbp	DO35236	1	WT	DUP < 100 Kbp	WT
DUP < 100 Kbp	DO35258	5	WT	DUP < 100 Kbp	WT
DUP < 100 Kbp	DO35290	1	WT	DUP < 100 Kbp	WT
DUP < 100 Kbp	DO35305	1	WT	DUP < 100 Kbp	WT
DUP < 100 Kbp	DO35330	4	WT	DUP < 100 Kbp	WT
DUP < 100 Kbp	DO35360	1	WT	DUP < 100 Kbp	WT
DUP < 100 Kbp	DO35424	0	WT	DUP < 100 Kbp	WT
DUP < 100 Kbp	DO35454	0	WT	DUP < 100 Kbp	WT
DUP < 100 Kbp	DO35496	0	WT	DUP < 100 Kbp	WT
DUP < 100 Kbp	DO36221	0	WT	DUP < 100 Kbp	WT
DUP < 100 Kbp	DO36223	0	WT	DUP < 100 Kbp	WT
DUP < 100 Kbp	DO46340	0	BRCA2	DUP < 100 Kbp	BRCA2
DUP < 100 Kbp	DO46354	18	BRCA1	DUP < 100 Kbp	BRCA1
DUP < 100 Kbp	DO46366	17	BRCA1	DUP < 100 Kbp	BRCA1
DUP < 100 Kbp	DO46556	3	BRCA2	DUP < 100 Kbp	BRCA2
DUP < 100 Kbp	DO46591	12	WT	DUP < 100 Kbp	WT
DUP < 100 Kbp	DO46611	39	BRCA1	DUP < 100 Kbp	BRCA1
DUP < 100 Kbp	DO46787	0	WT	DUP < 100 Kbp	WT
DUP < 100 Kbp	DO46788	0	WT	DUP < 100 Kbp	WT
DUP < 100 Kbp	DO46792	1	WT	DUP < 100 Kbp	WT
DUP < 100 Kbp	DO46793	0	WT	DUP < 100 Kbp	WT
DUP < 100 Kbp	DO46795	0	WT	DUP < 100 Kbp	WT
DUP < 100 Kbp	DO46796	0	WT	DUP < 100 Kbp	WT
DUP < 100 Kbp	DO48577	0	WT	DUP < 100 Kbp	WT
DUP < 100 Kbp	DO49078	1	WT	DUP < 100 Kbp	WT
DUP < 100 Kbp	DO49090	0	WT	DUP < 100 Kbp	WT
DUP < 100 Kbp	DO49127	0	WT	DUP < 100 Kbp	WT
DUP < 100 Kbp	DO49129	27	WT	DUP < 100 Kbp	WT
DUP < 100 Kbp	DO49135	0	WT	DUP < 100 Kbp	WT
DUP < 100 Kbp	DO49137	3	WT	DUP < 100 Kbp	WT
DUP < 100 Kbp	DO49138	1	WT	DUP < 100 Kbp	WT
DUP < 100 Kbp	DO49166	1	WT	DUP < 100 Kbp	WT
DUP < 100 Kbp	DO49168	3	WT	DUP < 100 Kbp	WT
DUP < 100 Kbp	DO49172	1	WT	DUP < 100 Kbp	WT
DUP < 100 Kbp	DO49178	40	WT	DUP < 100 Kbp	WT
DUP < 100 Kbp	DO49181	1	WT	DUP < 100 Kbp	WT
DUP < 100 Kbp	DO49183	4	WT	DUP < 100 Kbp	WT
DUP < 100 Kbp	DO49204	2	WT	DUP < 100 Kbp	WT
DUP < 100 Kbp	DO49418	2	WT	DUP < 100 Kbp	WT
DUP < 100 Kbp	DO49420	0	WT	DUP < 100 Kbp	WT
DUP < 100 Kbp	DO49421	0	WT	DUP < 100 Kbp	WT
DUP < 100 Kbp	DO49422	1	WT	DUP < 100 Kbp	WT
DUP < 100 Kbp	DO49424	1	WT	DUP < 100 Kbp	WT
DUP < 100 Kbp	DO49427	2	WT	DUP < 100 Kbp	WT
DUP < 100 Kbp	DO49436	0	WT	DUP < 100 Kbp	WT
DUP < 100 Kbp	DO49439	0	WT	DUP < 100 Kbp	WT
DUP < 100 Kbp	DO49445	2	WT	DUP < 100 Kbp	WT
DUP < 100 Kbp	DO49448	1	WT	DUP < 100 Kbp	WT
DUP < 100 Kbp	DO49454	0	WT	DUP < 100 Kbp	WT
DUP < 100 Kbp	DO49454.2	0	WT	DUP < 100 Kbp	WT
DUP < 100 Kbp	DO49460	5	WT	DUP < 100 Kbp	WT
DUP < 100 Kbp	DO49466	0	WT	DUP < 100 Kbp	WT
DUP < 100 Kbp	DO49478	0	WT	DUP < 100 Kbp	WT
DUP < 100 Kbp	DO49484	2	WT	DUP < 100 Kbp	WT
DUP < 100 Kbp	DO50414	0	WT	DUP < 100 Kbp	WT
DUP < 100 Kbp	DO50415	0	WT	DUP < 100 Kbp	WT
DUP < 100 Kbp	DO50416	0	WT	DUP < 100 Kbp	WT
DUP < 100 Kbp	DO50417	0	WT	DUP < 100 Kbp	WT
DUP < 100 Kbp	DO50418	0	WT	DUP < 100 Kbp	WT
DUP < 100 Kbp	DO50419	0	WT	DUP < 100 Kbp	WT
DUP < 100 Kbp	DO50420	0	WT	DUP < 100 Kbp	WT
DUP < 100 Kbp	DO50421	0	WT	DUP < 100 Kbp	WT
DUP < 100 Kbp	DO50422	0	WT	DUP < 100 Kbp	WT
DUP < 100 Kbp	DO50423	0	WT	DUP < 100 Kbp	WT
DUP < 100 Kbp	DO50424	0	WT	DUP < 100 Kbp	WT
DUP < 100 Kbp	DO50430	0	WT	DUP < 100 Kbp	WT
DUP < 100 Kbp	DO50432	2	WT	DUP < 100 Kbp	WT
DUP < 100 Kbp	DO51045	0	WT	DUP < 100 Kbp	WT
DUP < 100 Kbp	DO51048	0	WT	DUP < 100 Kbp	WT
DUP < 100 Kbp	DO51049	0	WT	DUP < 100 Kbp	WT
DUP < 100 Kbp	DO51050	0	WT	DUP < 100 Kbp	WT
DUP < 100 Kbp	DO51052	0	WT	DUP < 100 Kbp	WT
DUP < 100 Kbp	DO51053	0	WT	DUP < 100 Kbp	WT
DUP < 100 Kbp	DO51054	0	WT	DUP < 100 Kbp	WT
DUP < 100 Kbp	DO51055	0	WT	DUP < 100 Kbp	WT
DUP < 100 Kbp	DO51056	0	WT	DUP < 100 Kbp	WT
DUP < 100 Kbp	DO51057	0	WT	DUP < 100 Kbp	WT
DUP < 100 Kbp	DO51060	0	WT	DUP < 100 Kbp	WT
DUP < 100 Kbp	DO51061	0	WT	DUP < 100 Kbp	WT
DUP < 100 Kbp	DO51063	0	WT	DUP < 100 Kbp	WT
DUP < 100 Kbp	DO51064	0	WT	DUP < 100 Kbp	WT
DUP < 100 Kbp	DO51065	0	WT	DUP < 100 Kbp	WT
DUP < 100 Kbp	DO51066	0	WT	DUP < 100 Kbp	WT
DUP < 100 Kbp	DO51067	0	WT	DUP < 100 Kbp	WT
DUP < 100 Kbp	DO51068	0	WT	DUP < 100 Kbp	WT
DUP < 100 Kbp	DO51069	0	WT	DUP < 100 Kbp	WT
DUP < 100 Kbp	DO51070	0	WT	DUP < 100 Kbp	WT
DUP < 100 Kbp	DO51072	0	WT	DUP < 100 Kbp	WT
DUP < 100 Kbp	DO51073	0	WT	DUP < 100 Kbp	WT
DUP < 100 Kbp	DO51074	0	WT	DUP < 100 Kbp	WT
DUP < 100 Kbp	DO51075	0	WT	DUP < 100 Kbp	WT
DUP < 100 Kbp	DO51078	0	WT	DUP < 100 Kbp	WT
DUP < 100 Kbp	DO51079	0	WT	DUP < 100 Kbp	WT
DUP < 100 Kbp	DO51080	0	WT	DUP < 100 Kbp	WT
DUP < 100 Kbp	DO51081	0	WT	DUP < 100 Kbp	WT
DUP < 100 Kbp	DO51083	0	WT	DUP < 100 Kbp	WT
DUP < 100 Kbp	DO51084	1	WT	DUP < 100 Kbp	WT
DUP < 100 Kbp	DO51085	0	WT	DUP < 100 Kbp	WT
DUP < 100 Kbp	DO51086	0	WT	DUP < 100 Kbp	WT
DUP < 100 Kbp	DO51087	0	WT	DUP < 100 Kbp	WT
DUP < 100 Kbp	DO51088	0	WT	DUP < 100 Kbp	WT
DUP < 100 Kbp	DO51089	0	WT	DUP < 100 Kbp	WT
DUP < 100 Kbp	DO51090	1	WT	DUP < 100 Kbp	WT
DUP < 100 Kbp	DO51091	1	WT	DUP < 100 Kbp	WT
DUP < 100 Kbp	DO51092	0	WT	DUP < 100 Kbp	WT
DUP < 100 Kbp	DO51093	0	WT	DUP < 100 Kbp	WT
DUP < 100 Kbp	DO51094	2	WT	DUP < 100 Kbp	WT
DUP < 100 Kbp	DO51095	0	WT	DUP < 100 Kbp	WT
DUP < 100 Kbp	DO51096	0	WT	DUP < 100 Kbp	WT
DUP < 100 Kbp	DO51098	0	WT	DUP < 100 Kbp	WT
DUP < 100 Kbp	DO51099	0	WT	DUP < 100 Kbp	WT
DUP < 100 Kbp	DO51100	0	WT	DUP < 100 Kbp	WT
DUP < 100 Kbp	DO51102	0	WT	DUP < 100 Kbp	WT
DUP < 100 Kbp	DO51103	0	WT	DUP < 100 Kbp	WT
DUP < 100 Kbp	DO51104	0	WT	DUP < 100 Kbp	WT
DUP < 100 Kbp	DO51105	0	WT	DUP < 100 Kbp	WT
DUP < 100 Kbp	DO51106	0	WT	DUP < 100 Kbp	WT
DUP < 100 Kbp	DO51107	0	WT	DUP < 100 Kbp	WT
DUP < 100 Kbp	DO51108	0	WT	DUP < 100 Kbp	WT
DUP < 100 Kbp	DO51109	0	WT	DUP < 100 Kbp	WT
DUP < 100 Kbp	DO51110	0	WT	DUP < 100 Kbp	WT
DUP < 100 Kbp	DO51111	1	WT	DUP < 100 Kbp	WT
DUP < 100 Kbp	DO51112	0	WT	DUP < 100 Kbp	WT
DUP < 100 Kbp	DO51113	0	WT	DUP < 100 Kbp	WT
DUP < 100 Kbp	DO51114	0	WT	DUP < 100 Kbp	WT
DUP < 100 Kbp	DO51115	1	WT	DUP < 100 Kbp	WT
DUP < 100 Kbp	DO51116	0	WT	DUP < 100 Kbp	WT
DUP < 100 Kbp	DO51117	0	WT	DUP < 100 Kbp	WT
DUP < 100 Kbp	DO51118	0	WT	DUP < 100 Kbp	WT
DUP < 100 Kbp	DO51120	0	WT	DUP < 100 Kbp	WT
DUP < 100 Kbp	DO51121	0	WT	DUP < 100 Kbp	WT
DUP < 100 Kbp	DO51123	0	WT	DUP < 100 Kbp	WT
DUP < 100 Kbp	DO51124	0	WT	DUP < 100 Kbp	WT
DUP < 100 Kbp	DO51128	0	WT	DUP < 100 Kbp	WT
DUP < 100 Kbp	DO51129	0	WT	DUP < 100 Kbp	WT
DUP < 100 Kbp	DO51132	0	WT	DUP < 100 Kbp	WT
DUP < 100 Kbp	DO51133	0	WT	DUP < 100 Kbp	WT
DUP < 100 Kbp	DO51134	0	WT	DUP < 100 Kbp	WT
DUP < 100 Kbp	DO51135	0	WT	DUP < 100 Kbp	WT
DUP < 100 Kbp	DO51136	0	WT	DUP < 100 Kbp	WT
DUP < 100 Kbp	DO51137	4	WT	DUP < 100 Kbp	WT
DUP < 100 Kbp	DO51138	0	WT	DUP < 100 Kbp	WT
DUP < 100 Kbp	DO51139	0	WT	DUP < 100 Kbp	WT
DUP < 100 Kbp	DO51140	0	WT	DUP < 100 Kbp	WT
DUP < 100 Kbp	DO51141	0	WT	DUP < 100 Kbp	WT
DUP < 100 Kbp	DO51142	1	WT	DUP < 100 Kbp	WT
DUP < 100 Kbp	DO51143	0	WT	DUP < 100 Kbp	WT
DUP < 100 Kbp	DO51145	0	WT	DUP < 100 Kbp	WT
DUP < 100 Kbp	DO51147	0	WT	DUP < 100 Kbp	WT
DUP < 100 Kbp	DO51148	1	WT	DUP < 100 Kbp	WT
DUP < 100 Kbp	DO51150	0	WT	DUP < 100 Kbp	WT
DUP < 100 Kbp	DO51152	1	WT	DUP < 100 Kbp	WT
DUP < 100 Kbp	DO51155	0	WT	DUP < 100 Kbp	WT
DUP < 100 Kbp	DO51156	0	WT	DUP < 100 Kbp	WT
DUP < 100 Kbp	DO51157	0	WT	DUP < 100 Kbp	WT
DUP < 100 Kbp	DO51158	0	WT	DUP < 100 Kbp	WT
DUP < 100 Kbp	DO51159	0	WT	DUP < 100 Kbp	WT
DUP < 100 Kbp	DO51466	2	WT	DUP < 100 Kbp	WT
DUP < 100 Kbp	DO51467	2	WT	DUP < 100 Kbp	WT
DUP < 100 Kbp	DO51468	15	WT	DUP < 100 Kbp	WT
DUP < 100 Kbp	DO51470	1	WT	DUP < 100 Kbp	WT
DUP < 100 Kbp	DO51472	0	WT	DUP < 100 Kbp	WT
DUP < 100 Kbp	DO51473	0	WT	DUP < 100 Kbp	WT
DUP < 100 Kbp	DO51477	1	WT	DUP < 100 Kbp	WT
DUP < 100 Kbp	DO51478	1	WT	DUP < 100 Kbp	WT
DUP < 100 Kbp	DO51479	0	WT	DUP < 100 Kbp	WT
DUP < 100 Kbp	DO51480	0	WT	DUP < 100 Kbp	WT
DUP < 100 Kbp	DO51481	7	WT	DUP < 100 Kbp	WT
DUP < 100 Kbp	DO51483	2	WT	DUP < 100 Kbp	WT
DUP < 100 Kbp	DO51484	0	WT	DUP < 100 Kbp	WT
DUP < 100 Kbp	DO51485	20	WT	DUP < 100 Kbp	WT
DUP < 100 Kbp	DO51487	11	WT	DUP < 100 Kbp	WT
DUP < 100 Kbp	DO51488	0	WT	DUP < 100 Kbp	WT
DUP < 100 Kbp	DO51490	0	WT	DUP < 100 Kbp	WT
DUP < 100 Kbp	DO51492	2	WT	DUP < 100 Kbp	WT
DUP < 100 Kbp	DO51493	21	WT	DUP < 100 Kbp	WT
DUP < 100 Kbp	DO51494	22	WT	DUP < 100 Kbp	WT
DUP < 100 Kbp	DO51497	0	WT	DUP < 100 Kbp	WT
DUP < 100 Kbp	DO51498	0	WT	DUP < 100 Kbp	WT
DUP < 100 Kbp	DO51499	1	WT	DUP < 100 Kbp	WT
DUP < 100 Kbp	DO51501	1	WT	DUP < 100 Kbp	WT
DUP < 100 Kbp	DO51502	0	WT	DUP < 100 Kbp	WT
DUP < 100 Kbp	DO51503	0	WT	DUP < 100 Kbp	WT
DUP < 100 Kbp	DO51504	2	WT	DUP < 100 Kbp	WT
DUP < 100 Kbp	DO51507	33	WT	DUP < 100 Kbp	WT
DUP < 100 Kbp	DO51508	0	WT	DUP < 100 Kbp	WT
DUP < 100 Kbp	DO51511	3	WT	DUP < 100 Kbp	WT
DUP < 100 Kbp	DO51513	0	WT	DUP < 100 Kbp	WT
DUP < 100 Kbp	DO51514	0	WT	DUP < 100 Kbp	WT
DUP < 100 Kbp	DO51515	0	WT	DUP < 100 Kbp	WT
DUP < 100 Kbp	DO51518	10	WT	DUP < 100 Kbp	WT
DUP < 100 Kbp	DO51519	0	WT	DUP < 100 Kbp	WT
DUP < 100 Kbp	DO51521	0	WT	DUP < 100 Kbp	WT
DUP < 100 Kbp	DO51522	0	WT	DUP < 100 Kbp	WT
DUP < 100 Kbp	DO51523	0	WT	DUP < 100 Kbp	WT
DUP < 100 Kbp	DO51525	5	WT	DUP < 100 Kbp	WT
DUP < 100 Kbp	DO51528	1	WT	DUP < 100 Kbp	WT
DUP < 100 Kbp	DO51531	0	WT	DUP < 100 Kbp	WT
DUP < 100 Kbp	DO51532	0	WT	DUP < 100 Kbp	WT
DUP < 100 Kbp	DO51533	3	WT	DUP < 100 Kbp	WT
DUP < 100 Kbp	DO51534	0	WT	DUP < 100 Kbp	WT
DUP < 100 Kbp	DO51535	5	WT	DUP < 100 Kbp	WT
DUP < 100 Kbp	DO51537	0	WT	DUP < 100 Kbp	WT
DUP < 100 Kbp	DO51538	0	WT	DUP < 100 Kbp	WT
DUP < 100 Kbp	DO51540	4	WT	DUP < 100 Kbp	WT
DUP < 100 Kbp	DO51541	5	BRCA2	DUP < 100 Kbp	BRCA2
DUP < 100 Kbp	DO51542	2	WT	DUP < 100 Kbp	WT
DUP < 100 Kbp	DO51543	0	WT	DUP < 100 Kbp	WT
DUP < 100 Kbp	DO51544	0	WT	DUP < 100 Kbp	WT
DUP < 100 Kbp	DO51546	1	WT	DUP < 100 Kbp	WT
DUP < 100 Kbp	DO51548	0	WT	DUP < 100 Kbp	WT
DUP < 100 Kbp	DO51549	0	WT	DUP < 100 Kbp	WT
DUP < 100 Kbp	DO51953	10	WT	DUP < 100 Kbp	WT
DUP < 100 Kbp	DO51955	0	WT	DUP < 100 Kbp	WT
DUP < 100 Kbp	DO51958	6	WT	DUP < 100 Kbp	WT
DUP < 100 Kbp	DO51959	0	WT	DUP < 100 Kbp	WT
DUP < 100 Kbp	DO51960	2	WT	DUP < 100 Kbp	WT
DUP < 100 Kbp	DO51962	8	BRCA2	DUP < 100 Kbp	BRCA2
DUP < 100 Kbp	DO51964	1	WT	DUP < 100 Kbp	WT
DUP < 100 Kbp	DO52498	0	WT	DUP < 100 Kbp	WT
DUP < 100 Kbp	DO52500	0	WT	DUP < 100 Kbp	WT
DUP < 100 Kbp	DO52501	0	WT	DUP < 100 Kbp	WT
DUP < 100 Kbp	DO52503	0	WT	DUP < 100 Kbp	WT
DUP < 100 Kbp	DO52504	0	WT	DUP < 100 Kbp	WT
DUP < 100 Kbp	DO52506	0	WT	DUP < 100 Kbp	WT
DUP < 100 Kbp	DO52509	0	WT	DUP < 100 Kbp	WT
DUP < 100 Kbp	DO52512	0	WT	DUP < 100 Kbp	WT
DUP < 100 Kbp	DO52516	0	WT	DUP < 100 Kbp	WT
DUP < 100 Kbp	DO52520	0	WT	DUP < 100 Kbp	WT
DUP < 100 Kbp	DO52522	0	WT	DUP < 100 Kbp	WT
DUP < 100 Kbp	DO52524	0	WT	DUP < 100 Kbp	WT
DUP < 100 Kbp	DO52526	0	WT	DUP < 100 Kbp	WT
DUP < 100 Kbp	DO52528	0	WT	DUP < 100 Kbp	WT
DUP < 100 Kbp	DO52530	0	WT	DUP < 100 Kbp	WT
DUP < 100 Kbp	DO52532	0	WT	DUP < 100 Kbp	WT
DUP < 100 Kbp	DO52534	0	WT	DUP < 100 Kbp	WT
DUP < 100 Kbp	DO52538	5	WT	DUP < 100 Kbp	WT
DUP < 100 Kbp	DO52550	16	WT	DUP < 100 Kbp	WT
DUP < 100 Kbp	EGAN00001000386_EGAN00001000380	1	BRCA2	DUP < 100 Kbp	BRCA2
DUP < 100 Kbp	EGAN00001000387_EGAN00001000380	2	BRCA2	DUP < 100 Kbp	BRCA2
DUP < 100 Kbp	EGAN00001000590_EGAN00001000591	0	WT	DUP < 100 Kbp	WT
DUP < 100 Kbp	EGAN00001000592_EGAN00001000593	2	BRCA2	DUP < 100 Kbp	BRCA2
DUP < 100 Kbp	EGAN00001000594_EGAN00001000595	1	WT	DUP < 100 Kbp	WT
DUP < 100 Kbp	EGAN00001000596_EGAN00001000597	0	BRCA2	DUP < 100 Kbp	BRCA2
DUP < 100 Kbp	EGAN00001030778_EGAN00001030894	0	BRCA2	DUP < 100 Kbp	BRCA2
DUP < 100 Kbp	EGAN00001030779_EGAN00001030894	0	BRCA2	DUP < 100 Kbp	BRCA2
DUP < 100 Kbp	EGAN00001030890_EGAN00001030891	78	BRCA1	DUP < 100 Kbp	BRCA1
DUP < 100 Kbp	EGAN00001030900_EGAN00001030901	0	WT	DUP < 100 Kbp	WT
DUP < 100 Kbp	EGAN00001269437_EGAN00001269438	0	WT	DUP < 100 Kbp	WT
DUP < 100 Kbp	EGAN00001269439_EGAN00001269440	0	WT	DUP < 100 Kbp	WT
DUP < 100 Kbp	EGAN00001269441_EGAN00001269442	235	BRCA1	DUP < 100 Kbp	BRCA1
DUP < 100 Kbp	EGAN00001269443_EGAN00001269444	0	WT	DUP < 100 Kbp	WT
DUP < 100 Kbp	EGAN00001269447_EGAN00001269448	0	BRCA2	DUP < 100 Kbp	BRCA2
DUP < 100 Kbp	EGAN00001269449_EGAN00001269450	0	WT	DUP < 100 Kbp	WT
DUP < 100 Kbp	EGAN00001269453_EGAN00001269454	0	WT	DUP < 100 Kbp	WT
DUP < 100 Kbp	EGAN00001269455_EGAN00001269456	0	WT	DUP < 100 Kbp	WT
DUP < 100 Kbp	EGAN00001269461_EGAN00001269462	0	WT	DUP < 100 Kbp	WT
DUP < 100 Kbp	EGAN00001269467_EGAN00001269468	0	WT	DUP < 100 Kbp	WT
DUP < 100 Kbp	EGAN00001269469_EGAN00001269470	0	WT	DUP < 100 Kbp	WT
DUP < 100 Kbp	EGAN00001269475_EGAN00001269476	0	BRCA2	DUP < 100 Kbp	BRCA2
DUP < 100 Kbp	EGAN00001269479_EGAN00001269480	0	WT	DUP < 100 Kbp	WT
DUP < 100 Kbp	EGAN00001269483_EGAN00001269484	46	BRCA1	DUP < 100 Kbp	BRCA1
DUP < 100 Kbp	EGAN00001269487_EGAN00001269488	4	WT	DUP < 100 Kbp	WT
DUP < 100 Kbp	EGAN00001269497_EGAN00001269498	0	WT	DUP < 100 Kbp	WT
DUP < 100 Kbp	EGAN00001269499_EGAN00001269500	0	WT	DUP < 100 Kbp	WT
DUP < 100 Kbp	EGAN00001269501_EGAN00001269502	45	BRCA1	DUP < 100 Kbp	BRCA1
DUP < 100 Kbp	EGAN00001269503_EGAN00001269504	2	WT	DUP < 100 Kbp	WT
DUP < 100 Kbp	EGAN00001269511_EGAN00001269512	68	BRCA1	DUP < 100 Kbp	BRCA1
DUP < 100 Kbp	EGAN00001269517_EGAN00001269518	3	WT	DUP < 100 Kbp	WT
DUP < 100 Kbp	EGAN00001269521_EGAN00001269522	0	WT	DUP < 100 Kbp	WT
DUP < 100 Kbp	EGAN00001269525_EGAN00001269526	1	WT	DUP < 100 Kbp	WT
DUP < 100 Kbp	EGAN00001269529_EGAN00001269530	1	BRCA2	DUP < 100 Kbp	BRCA2
DUP < 100 Kbp	EGAN00001269533_EGAN00001269534	0	WT	DUP < 100 Kbp	WT
DUP < 100 Kbp	EGAN00001269543_EGAN00001269544	0	WT	DUP < 100 Kbp	WT
DUP < 100 Kbp	EGAN00001269547_EGAN00001269548	0	WT	DUP < 100 Kbp	WT
DUP < 100 Kbp	EGAN00001269551_EGAN00001269552	150	BRCA1	DUP < 100 Kbp	BRCA1
DUP < 100 Kbp	EGAN00001269553_EGAN00001269554	0	WT	DUP < 100 Kbp	WT
DUP < 100 Kbp	EGAN00001269559_EGAN00001269560	0	WT	DUP < 100 Kbp	WT
DUP < 100 Kbp	EGAN00001269567_EGAN00001269568	0	WT	DUP < 100 Kbp	WT
DUP < 100 Kbp	EGAN00001269575_EGAN00001269576	0	WT	DUP < 100 Kbp	WT
DUP < 100 Kbp	EGAN00001269583_EGAN00001269584	0	WT	DUP < 100 Kbp	WT
DUP < 100 Kbp	EGAN00001269589_EGAN00001269590	0	WT	DUP < 100 Kbp	WT
DUP < 100 Kbp	EGAN00001269591_EGAN00001269592	0	WT	DUP < 100 Kbp	WT
DUP < 100 Kbp	EGAN00001269593_EGAN00001269594	17	WT	DUP < 100 Kbp	WT
DUP < 100 Kbp	EGAN00001269595_EGAN00001269596	6	WT	DUP < 100 Kbp	WT
DUP < 100 Kbp	EGAN00001269597_EGAN00001269598	17	WT	DUP < 100 Kbp	WT
DUP < 100 Kbp	EGAN00001269599_EGAN00001269600	0	WT	DUP < 100 Kbp	WT
DUP < 100 Kbp	EGAN00001269611_EGAN00001269612	3	WT	DUP < 100 Kbp	WT
DUP < 100 Kbp	EGAN00001269623_EGAN00001269624	0	BRCA1	DUP < 100 Kbp	BRCA1
DUP < 100 Kbp	EGAN00001269629_EGAN00001269630	0	WT	DUP < 100 Kbp	WT
DUP < 100 Kbp	EGAN00001269631_EGAN00001269632	127	BRCA1	DUP < 100 Kbp	BRCA1
DUP < 100 Kbp	P01-28	0	WT	DUP < 100 Kbp	WT
DUP < 100 Kbp	P04-1084	0	WT	DUP < 100 Kbp	WT
DUP < 100 Kbp	P05-1657	0	WT	DUP < 100 Kbp	WT
DUP < 100 Kbp	P05-2709	0	WT	DUP < 100 Kbp	WT
DUP < 100 Kbp	P05-3852	0	WT	DUP < 100 Kbp	WT
DUP < 100 Kbp	P05-620	1	WT	DUP < 100 Kbp	WT
DUP < 100 Kbp	P07-144	1	WT	DUP < 100 Kbp	WT
DUP < 100 Kbp	P07-4941	0	WT	DUP < 100 Kbp	WT
DUP < 100 Kbp	P07-5021	0	WT	DUP < 100 Kbp	WT
DUP < 100 Kbp	P07-5318	0	WT	DUP < 100 Kbp	WT
DUP < 100 Kbp	P07-837	2	WT	DUP < 100 Kbp	WT
DUP < 100 Kbp	P08-217	0	WT	DUP < 100 Kbp	WT
DUP < 100 Kbp	P08-492	0	WT	DUP < 100 Kbp	WT
DUP < 100 Kbp	P08-501	1	WT	DUP < 100 Kbp	WT
DUP < 100 Kbp	P08-5852	0	WT	DUP < 100 Kbp	WT
DUP < 100 Kbp	P08-688	0	WT	DUP < 100 Kbp	WT
DUP < 100 Kbp	P08-716	0	WT	DUP < 100 Kbp	WT
DUP < 100 Kbp	P09-1042	0	WT	DUP < 100 Kbp	WT
DUP < 100 Kbp	P09-396	0	WT	DUP < 100 Kbp	WT
DUP < 100 Kbp	P09-628	0	WT	DUP < 100 Kbp	WT
DUP < 100 Kbp	P09-730	0	WT	DUP < 100 Kbp	WT
DUP < 100 Kbp	PM1002-Z1-1	7	WT	DUP < 100 Kbp	WT
DUP < 100 Kbp	PM1144-Z1	1	WT	DUP < 100 Kbp	WT
DUP < 100 Kbp	PM1145-X1	0	WT	DUP < 100 Kbp	WT
DUP < 100 Kbp	PM1177-Z1-1	4	BRCA2	DUP < 100 Kbp	BRCA2
DUP < 100 Kbp	PM12-Z10-1	1	BRCA2	DUP < 100 Kbp	BRCA2
DUP < 100 Kbp	PM1282-X1-1	0	WT	DUP < 100 Kbp	WT
DUP < 100 Kbp	PM1284-Z1	1	WT	DUP < 100 Kbp	WT
DUP < 100 Kbp	PM1341-Z2	68	BRCA1	DUP < 100 Kbp	BRCA1
DUP < 100 Kbp	PM1388-Z3-1	1	WT	DUP < 100 Kbp	WT
DUP < 100 Kbp	PM1390-Z12	0	WT	DUP < 100 Kbp	WT
DUP < 100 Kbp	PM1411-X1-1	8	WT	DUP < 100 Kbp	WT
DUP < 100 Kbp	PM1462-Z1	6	WT	DUP < 100 Kbp	WT
DUP < 100 Kbp	PM1542-Z1-1	4	WT	DUP < 100 Kbp	WT
DUP < 100 Kbp	PM1563-Z1-1	2	WT	DUP < 100 Kbp	WT
DUP < 100 Kbp	PM1570-Z1-1	0	WT	DUP < 100 Kbp	WT
DUP < 100 Kbp	PM159-Z1-1	1	WT	DUP < 100 Kbp	WT
DUP < 100 Kbp	PM159-Z13-1	0	WT	DUP < 100 Kbp	WT
DUP < 100 Kbp	PM159-Z6-1	0	WT	DUP < 100 Kbp	WT
DUP < 100 Kbp	PM159-Z7-1	0	WT	DUP < 100 Kbp	WT
DUP < 100 Kbp	PM201-Z1-1	1	WT	DUP < 100 Kbp	WT
DUP < 100 Kbp	PM3-Z1-2	1	WT	DUP < 100 Kbp	WT
DUP < 100 Kbp	PM322-Z5-1	2	WT	DUP < 100 Kbp	WT
DUP < 100 Kbp	PM389-X1	3	WT	DUP < 100 Kbp	WT
DUP < 100 Kbp	PM650-Z1	0	WT	DUP < 100 Kbp	WT
DUP < 100 Kbp	PM717-Z1	0	WT	DUP < 100 Kbp	WT
DUP < 100 Kbp	PM73-X1-1	0	WT	DUP < 100 Kbp	WT
DUP < 100 Kbp	PM735-Z7-1	2	WT	DUP < 100 Kbp	WT
DUP < 100 Kbp	PM744-Z1	0	WT	DUP < 100 Kbp	WT
DUP < 100 Kbp	PM750-Z15	0	WT	DUP < 100 Kbp	WT
DUP < 100 Kbp	PM750-Z8-1	0	WT	DUP < 100 Kbp	WT
DUP < 100 Kbp	PM80-Z1-C1	0	WT	DUP < 100 Kbp	WT
DUP < 100 Kbp	PM861-Z5-1	8	WT	DUP < 100 Kbp	WT
DUP < 100 Kbp	PM89-ZLN1	0	WT	DUP < 100 Kbp	WT
DUP < 100 Kbp	PM897-Z2-1	1	WT	DUP < 100 Kbp	WT
DUP < 100 Kbp	PM90-Z19-1	0	WT	DUP < 100 Kbp	WT
DUP < 100 Kbp	PM90-Z25-1	0	WT	DUP < 100 Kbp	WT
DUP < 100 Kbp	PM992-X1-1	0	WT	DUP < 100 Kbp	WT
DUP < 100 Kbp	PR-02-1431	0	WT	DUP < 100 Kbp	WT
DUP < 100 Kbp	PR-03-728	0	WT	DUP < 100 Kbp	WT
DUP < 100 Kbp	PR-0410	0	WT	DUP < 100 Kbp	WT
DUP < 100 Kbp	PR-06-1749	0	BRCA2	DUP < 100 Kbp	BRCA2
DUP < 100 Kbp	PR-06-3199	0	WT	DUP < 100 Kbp	WT
DUP < 100 Kbp	PR-07-3258	0	BRCA2	DUP < 100 Kbp	BRCA2
DUP < 100 Kbp	PR-07-360	0	WT	DUP < 100 Kbp	WT
DUP < 100 Kbp	PR-07-4814	0	WT	DUP < 100 Kbp	WT
DUP < 100 Kbp	PR-08-2153	0	WT	DUP < 100 Kbp	WT
DUP < 100 Kbp	PR-08-2455	0	WT	DUP < 100 Kbp	WT
DUP < 100 Kbp	PR-08-4154	2	WT	DUP < 100 Kbp	WT
DUP < 100 Kbp	PR-08-784	0	WT	DUP < 100 Kbp	WT
DUP < 100 Kbp	PR-09-146	0	WT	DUP < 100 Kbp	WT
DUP < 100 Kbp	PR-09-3983	0	WT	DUP < 100 Kbp	WT
DUP < 100 Kbp	PR-2621	0	WT	DUP < 100 Kbp	WT
DUP < 100 Kbp	PR-2741	0	WT	DUP < 100 Kbp	WT
DUP < 100 Kbp	PR-3042	0	WT	DUP < 100 Kbp	WT
DUP < 100 Kbp	PR-7520	8	BRCA2	DUP < 100 Kbp	BRCA2
DUP < 100 Kbp	PR-STID0000000415	0	WT	DUP < 100 Kbp	WT
DUP < 100 Kbp	PR-STID0000002872	0	WT	DUP < 100 Kbp	WT
DUP < 100 Kbp	PR-STID0000003127	0	WT	DUP < 100 Kbp	WT
DUP > 10 Mbp	751	1	BRCA2	DUP > 10 Mbp	BRCA2
DUP > 10 Mbp	890	1	BRCA2	DUP > 10 Mbp	BRCA2
DUP > 10 Mbp	934	0	WT	DUP > 10 Mbp	WT
DUP > 10 Mbp	980	0	BRCA1	DUP > 10 Mbp	BRCA1
DUP > 10 Mbp	1103	3	BRCA1	DUP > 10 Mbp	BRCA1
DUP > 10 Mbp	1118	0	BRCA1	DUP > 10 Mbp	BRCA1
DUP > 10 Mbp	1331	0	BRCA2	DUP > 10 Mbp	BRCA2
DUP > 10 Mbp	1367	0	BRCA2	DUP > 10 Mbp	BRCA2
DUP > 10 Mbp	1477	0	WT	DUP > 10 Mbp	WT
DUP > 10 Mbp	1574	0	BRCA1	DUP > 10 Mbp	BRCA1
DUP > 10 Mbp	1632	0	BRCA1	DUP > 10 Mbp	BRCA1
DUP > 10 Mbp	1666	0	BRCA1	DUP > 10 Mbp	BRCA1
DUP > 10 Mbp	2024	1	BRCA2	DUP > 10 Mbp	BRCA2
DUP > 10 Mbp	2045	1	BRCA1	DUP > 10 Mbp	BRCA1
DUP > 10 Mbp	2050	1	BRCA2	DUP > 10 Mbp	BRCA2
DUP > 10 Mbp	5503	0	WT	DUP > 10 Mbp	WT
DUP > 10 Mbp	5506	0	WT	DUP > 10 Mbp	WT
DUP > 10 Mbp	5763	0	WT	DUP > 10 Mbp	WT
DUP > 10 Mbp	5771	0	WT	DUP > 10 Mbp	WT
DUP > 10 Mbp	5788	0	WT	DUP > 10 Mbp	WT
DUP > 10 Mbp	5789	0	WT	DUP > 10 Mbp	WT
DUP > 10 Mbp	6336	0	WT	DUP > 10 Mbp	WT
DUP > 10 Mbp	6365	0	WT	DUP > 10 Mbp	WT
DUP > 10 Mbp	6370	0	WT	DUP > 10 Mbp	WT
DUP > 10 Mbp	7075	0	WT	DUP > 10 Mbp	WT
DUP > 10 Mbp	7079	0	WT	DUP > 10 Mbp	WT
DUP > 10 Mbp	7169	0	WT	DUP > 10 Mbp	WT
DUP > 10 Mbp	7233	0	WT	DUP > 10 Mbp	WT
DUP > 10 Mbp	7522	0	WT	DUP > 10 Mbp	WT
DUP > 10 Mbp	7791	0	WT	DUP > 10 Mbp	WT
DUP > 10 Mbp	8258	0	WT	DUP > 10 Mbp	WT
DUP > 10 Mbp	A04D	2	BRCA2	DUP > 10 Mbp	BRCA2
DUP > 10 Mbp	A04Q	0	WT	DUP > 10 Mbp	WT
DUP > 10 Mbp	A08L	1	BRCA2	DUP > 10 Mbp	BRCA2
DUP > 10 Mbp	A0CE	2	BRCA2	DUP > 10 Mbp	BRCA2
DUP > 10 Mbp	A0D2	1	BRCA1	DUP > 10 Mbp	BRCA1
DUP > 10 Mbp	A0DT	0	WT	DUP > 10 Mbp	WT
DUP > 10 Mbp	A0EA	0	WT	DUP > 10 Mbp	WT
DUP > 10 Mbp	A0H6	0	WT	DUP > 10 Mbp	WT
DUP > 10 Mbp	A0RT	0	WT	DUP > 10 Mbp	WT
DUP > 10 Mbp	A0WA	4	BRCA1	DUP > 10 Mbp	BRCA1
DUP > 10 Mbp	A0WX	2	WT	DUP > 10 Mbp	WT
DUP > 10 Mbp	A124	0	BRCA1	DUP > 10 Mbp	BRCA1
DUP > 10 Mbp	A12H	0	WT	DUP > 10 Mbp	WT
DUP > 10 Mbp	A130	1	WT	DUP > 10 Mbp	WT
DUP > 10 Mbp	A156	0	WT	DUP > 10 Mbp	WT
DUP > 10 Mbp	A1J5	0	WT	DUP > 10 Mbp	WT
DUP > 10 Mbp	A1LG	0	WT	DUP > 10 Mbp	WT
DUP > 10 Mbp	A1NH	0	WT	DUP > 10 Mbp	WT
DUP > 10 Mbp	A25B	0	BRCA1	DUP > 10 Mbp	BRCA1
DUP > 10 Mbp	A2DF	0	BRCA2	DUP > 10 Mbp	BRCA2
DUP > 10 Mbp	A2LK	0	WT	DUP > 10 Mbp	WT
DUP > 10 Mbp	A3KC	0	WT	DUP > 10 Mbp	WT
DUP > 10 Mbp	A3Y0	0	BRCA2	DUP > 10 Mbp	BRCA2
DUP > 10 Mbp	CA-0005	0	BRCA2	DUP > 10 Mbp	BRCA2
DUP > 10 Mbp	CA-0008	0	WT	DUP > 10 Mbp	WT
DUP > 10 Mbp	CA-0052	0	WT	DUP > 10 Mbp	WT
DUP > 10 Mbp	CA-0100	0	WT	DUP > 10 Mbp	WT
DUP > 10 Mbp	CA-0132	0	WT	DUP > 10 Mbp	WT
DUP > 10 Mbp	CA-0134	1	WT	DUP > 10 Mbp	WT
DUP > 10 Mbp	CA-0146	0	BRCA1	DUP > 10 Mbp	BRCA1
DUP > 10 Mbp	CA-0198	0	WT	DUP > 10 Mbp	WT
DUP > 10 Mbp	CA-0208	0	WT	DUP > 10 Mbp	WT
DUP > 10 Mbp	CA-0230	0	WT	DUP > 10 Mbp	WT
DUP > 10 Mbp	DO1013	0	BRCA2	DUP > 10 Mbp	BRCA2
DUP > 10 Mbp	DO10806	0	WT	DUP > 10 Mbp	WT
DUP > 10 Mbp	DO10809	0	WT	DUP > 10 Mbp	WT
DUP > 10 Mbp	DO10811	0	WT	DUP > 10 Mbp	WT
DUP > 10 Mbp	DO10815	0	WT	DUP > 10 Mbp	WT
DUP > 10 Mbp	DO10819	0	WT	DUP > 10 Mbp	WT
DUP > 10 Mbp	DO10823	0	WT	DUP > 10 Mbp	WT
DUP > 10 Mbp	DO10829	0	WT	DUP > 10 Mbp	WT
DUP > 10 Mbp	DO10835	0	WT	DUP > 10 Mbp	WT
DUP > 10 Mbp	DO10837	0	WT	DUP > 10 Mbp	WT
DUP > 10 Mbp	DO217786	0	WT	DUP > 10 Mbp	WT
DUP > 10 Mbp	DO217787	0	WT	DUP > 10 Mbp	WT
DUP > 10 Mbp	DO217788	0	WT	DUP > 10 Mbp	WT
DUP > 10 Mbp	DO217800	0	WT	DUP > 10 Mbp	WT
DUP > 10 Mbp	DO217826	0	WT	DUP > 10 Mbp	WT
DUP > 10 Mbp	DO217844	0	WT	DUP > 10 Mbp	WT
DUP > 10 Mbp	DO217887	1	WT	DUP > 10 Mbp	WT
DUP > 10 Mbp	DO217908	0	WT	DUP > 10 Mbp	WT
DUP > 10 Mbp	DO217931	0	WT	DUP > 10 Mbp	WT
DUP > 10 Mbp	DO217939	0	WT	DUP > 10 Mbp	WT
DUP > 10 Mbp	DO217953	0	WT	DUP > 10 Mbp	WT
DUP > 10 Mbp	DO217962	0	WT	DUP > 10 Mbp	WT
DUP > 10 Mbp	DO218062	0	WT	DUP > 10 Mbp	WT
DUP > 10 Mbp	DO218065	0	WT	DUP > 10 Mbp	WT
DUP > 10 Mbp	DO218072	0	WT	DUP > 10 Mbp	WT
DUP > 10 Mbp	DO218121	0	WT	DUP > 10 Mbp	WT
DUP > 10 Mbp	DO218168	1	WT	DUP > 10 Mbp	WT
DUP > 10 Mbp	DO218173	0	WT	DUP > 10 Mbp	WT
DUP > 10 Mbp	DO218174	0	WT	DUP > 10 Mbp	WT
DUP > 10 Mbp	DO218182	0	WT	DUP > 10 Mbp	WT
DUP > 10 Mbp	DO218333	2	BRCA2	DUP > 10 Mbp	BRCA2
DUP > 10 Mbp	DO218347	0	WT	DUP > 10 Mbp	WT
DUP > 10 Mbp	DO218384	0	WT	DUP > 10 Mbp	WT
DUP > 10 Mbp	DO218388	0	WT	DUP > 10 Mbp	WT
DUP > 10 Mbp	DO218408	0	WT	DUP > 10 Mbp	WT
DUP > 10 Mbp	DO218457	0	WT	DUP > 10 Mbp	WT
DUP > 10 Mbp	DO218478	0	WT	DUP > 10 Mbp	WT
DUP > 10 Mbp	DO218488	0	WT	DUP > 10 Mbp	WT
DUP > 10 Mbp	DO218506	0	WT	DUP > 10 Mbp	WT
DUP > 10 Mbp	DO218553	0	WT	DUP > 10 Mbp	WT
DUP > 10 Mbp	DO218573	0	WT	DUP > 10 Mbp	WT
DUP > 10 Mbp	DO218583	0	WT	DUP > 10 Mbp	WT
DUP > 10 Mbp	DO218611	0	WT	DUP > 10 Mbp	WT
DUP > 10 Mbp	DO218656	2	BRCA2	DUP > 10 Mbp	BRCA2
DUP > 10 Mbp	DO218709	2	BRCA2	DUP > 10 Mbp	BRCA2
DUP > 10 Mbp	DO218742	0	WT	DUP > 10 Mbp	WT
DUP > 10 Mbp	DO218770	0	WT	DUP > 10 Mbp	WT
DUP > 10 Mbp	DO218827	0	WT	DUP > 10 Mbp	WT
DUP > 10 Mbp	DO218831	0	WT	DUP > 10 Mbp	WT
DUP > 10 Mbp	DO220820	0	WT	DUP > 10 Mbp	WT
DUP > 10 Mbp	DO220822	0	WT	DUP > 10 Mbp	WT
DUP > 10 Mbp	DO221503	0	WT	DUP > 10 Mbp	WT
DUP > 10 Mbp	DO221539	0	WT	DUP > 10 Mbp	WT
DUP > 10 Mbp	DO221540	0	WT	DUP > 10 Mbp	WT
DUP > 10 Mbp	DO221541	2	BRCA2	DUP > 10 Mbp	BRCA2
DUP > 10 Mbp	DO221542	0	WT	DUP > 10 Mbp	WT
DUP > 10 Mbp	DO221543	0	WT	DUP > 10 Mbp	WT
DUP > 10 Mbp	DO221546	0	WT	DUP > 10 Mbp	WT
DUP > 10 Mbp	DO32837	0	BRCA2	DUP > 10 Mbp	BRCA2
DUP > 10 Mbp	DO32863	0	WT	DUP > 10 Mbp	WT
DUP > 10 Mbp	DO32893	0	WT	DUP > 10 Mbp	WT
DUP > 10 Mbp	DO32916	0	WT	DUP > 10 Mbp	WT
DUP > 10 Mbp	DO32960	1	WT	DUP > 10 Mbp	WT
DUP > 10 Mbp	DO32976	0	WT	DUP > 10 Mbp	WT
DUP > 10 Mbp	DO32980	0	WT	DUP > 10 Mbp	WT
DUP > 10 Mbp	DO32984	0	WT	DUP > 10 Mbp	WT
DUP > 10 Mbp	DO33000	0	WT	DUP > 10 Mbp	WT
DUP > 10 Mbp	DO33028	0	WT	DUP > 10 Mbp	WT
DUP > 10 Mbp	DO33032	0	WT	DUP > 10 Mbp	WT
DUP > 10 Mbp	DO33160	0	WT	DUP > 10 Mbp	WT
DUP > 10 Mbp	DO33168	0	WT	DUP > 10 Mbp	WT
DUP > 10 Mbp	DO33184	0	WT	DUP > 10 Mbp	WT
DUP > 10 Mbp	DO33208	0	WT	DUP > 10 Mbp	WT
DUP > 10 Mbp	DO33248	0	WT	DUP > 10 Mbp	WT
DUP > 10 Mbp	DO33376	0	WT	DUP > 10 Mbp	WT
DUP > 10 Mbp	DO33392	0	WT	DUP > 10 Mbp	WT
DUP > 10 Mbp	DO33400	0	WT	DUP > 10 Mbp	WT
DUP > 10 Mbp	DO33408	0	WT	DUP > 10 Mbp	WT
DUP > 10 Mbp	DO33472	0	WT	DUP > 10 Mbp	WT
DUP > 10 Mbp	DO33480	0	WT	DUP > 10 Mbp	WT
DUP > 10 Mbp	DO33488	0	WT	DUP > 10 Mbp	WT
DUP > 10 Mbp	DO33512	0	WT	DUP > 10 Mbp	WT
DUP > 10 Mbp	DO33544	0	WT	DUP > 10 Mbp	WT
DUP > 10 Mbp	DO33984	1	WT	DUP > 10 Mbp	WT
DUP > 10 Mbp	DO34312	0	WT	DUP > 10 Mbp	WT
DUP > 10 Mbp	DO34336	0	WT	DUP > 10 Mbp	WT
DUP > 10 Mbp	DO34432	0	WT	DUP > 10 Mbp	WT
DUP > 10 Mbp	DO34448	0	WT	DUP > 10 Mbp	WT
DUP > 10 Mbp	DO34600	0	WT	DUP > 10 Mbp	WT
DUP > 10 Mbp	DO34608	0	WT	DUP > 10 Mbp	WT
DUP > 10 Mbp	DO34656	0	WT	DUP > 10 Mbp	WT
DUP > 10 Mbp	DO34728	0	WT	DUP > 10 Mbp	WT
DUP > 10 Mbp	DO34736	0	WT	DUP > 10 Mbp	WT
DUP > 10 Mbp	DO34785	0	WT	DUP > 10 Mbp	WT
DUP > 10 Mbp	DO34793	0	WT	DUP > 10 Mbp	WT
DUP > 10 Mbp	DO35082	0	WT	DUP > 10 Mbp	WT
DUP > 10 Mbp	DO35114	0	WT	DUP > 10 Mbp	WT
DUP > 10 Mbp	DO35116	0	WT	DUP > 10 Mbp	WT
DUP > 10 Mbp	DO35126	0	WT	DUP > 10 Mbp	WT
DUP > 10 Mbp	DO35132	0	WT	DUP > 10 Mbp	WT
DUP > 10 Mbp	DO35136	0	WT	DUP > 10 Mbp	WT
DUP > 10 Mbp	DO35138	0	WT	DUP > 10 Mbp	WT
DUP > 10 Mbp	DO35144	0	WT	DUP > 10 Mbp	WT
DUP > 10 Mbp	DO35148	0	WT	DUP > 10 Mbp	WT
DUP > 10 Mbp	DO35186	1	WT	DUP > 10 Mbp	WT
DUP > 10 Mbp	DO35198	0	WT	DUP > 10 Mbp	WT
DUP > 10 Mbp	DO35200	0	WT	DUP > 10 Mbp	WT
DUP > 10 Mbp	DO35216	0	WT	DUP > 10 Mbp	WT
DUP > 10 Mbp	DO35222	0	WT	DUP > 10 Mbp	WT
DUP > 10 Mbp	DO35228	0	WT	DUP > 10 Mbp	WT
DUP > 10 Mbp	DO35230	0	WT	DUP > 10 Mbp	WT
DUP > 10 Mbp	DO35236	0	WT	DUP > 10 Mbp	WT
DUP > 10 Mbp	DO35258	0	WT	DUP > 10 Mbp	WT
DUP > 10 Mbp	DO35290	0	WT	DUP > 10 Mbp	WT
DUP > 10 Mbp	DO35305	0	WT	DUP > 10 Mbp	WT
DUP > 10 Mbp	DO35330	0	WT	DUP > 10 Mbp	WT
DUP > 10 Mbp	DO35360	0	WT	DUP > 10 Mbp	WT
DUP > 10 Mbp	DO35424	1	WT	DUP > 10 Mbp	WT
DUP > 10 Mbp	DO35454	0	WT	DUP > 10 Mbp	WT
DUP > 10 Mbp	DO35496	0	WT	DUP > 10 Mbp	WT
DUP > 10 Mbp	DO36221	0	WT	DUP > 10 Mbp	WT
DUP > 10 Mbp	DO36223	0	WT	DUP > 10 Mbp	WT
DUP > 10 Mbp	DO46340	0	BRCA2	DUP > 10 Mbp	BRCA2
DUP > 10 Mbp	DO46354	0	BRCA1	DUP > 10 Mbp	BRCA1
DUP > 10 Mbp	DO46366	0	BRCA1	DUP > 10 Mbp	BRCA1
DUP > 10 Mbp	DO46556	1	BRCA2	DUP > 10 Mbp	BRCA2
DUP > 10 Mbp	DO46591	0	WT	DUP > 10 Mbp	WT
DUP > 10 Mbp	DO46611	0	BRCA1	DUP > 10 Mbp	BRCA1
DUP > 10 Mbp	DO46787	0	WT	DUP > 10 Mbp	WT
DUP > 10 Mbp	DO46788	0	WT	DUP > 10 Mbp	WT
DUP > 10 Mbp	DO46792	0	WT	DUP > 10 Mbp	WT
DUP > 10 Mbp	DO46793	0	WT	DUP > 10 Mbp	WT
DUP > 10 Mbp	DO46795	0	WT	DUP > 10 Mbp	WT
DUP > 10 Mbp	DO46796	0	WT	DUP > 10 Mbp	WT
DUP > 10 Mbp	DO48577	0	WT	DUP > 10 Mbp	WT
DUP > 10 Mbp	DO49078	0	WT	DUP > 10 Mbp	WT
DUP > 10 Mbp	DO49090	0	WT	DUP > 10 Mbp	WT
DUP > 10 Mbp	DO49127	0	WT	DUP > 10 Mbp	WT
DUP > 10 Mbp	DO49129	0	WT	DUP > 10 Mbp	WT
DUP > 10 Mbp	DO49135	0	WT	DUP > 10 Mbp	WT
DUP > 10 Mbp	DO49137	0	WT	DUP > 10 Mbp	WT
DUP > 10 Mbp	DO49138	0	WT	DUP > 10 Mbp	WT
DUP > 10 Mbp	DO49166	1	WT	DUP > 10 Mbp	WT
DUP > 10 Mbp	DO49168	0	WT	DUP > 10 Mbp	WT
DUP > 10 Mbp	DO49172	0	WT	DUP > 10 Mbp	WT
DUP > 10 Mbp	DO49178	0	WT	DUP > 10 Mbp	WT
DUP > 10 Mbp	DO49181	0	WT	DUP > 10 Mbp	WT
DUP > 10 Mbp	DO49183	0	WT	DUP > 10 Mbp	WT
DUP > 10 Mbp	DO49204	0	WT	DUP > 10 Mbp	WT
DUP > 10 Mbp	DO49418	0	WT	DUP > 10 Mbp	WT
DUP > 10 Mbp	DO49420	0	WT	DUP > 10 Mbp	WT
DUP > 10 Mbp	DO49421	0	WT	DUP > 10 Mbp	WT
DUP > 10 Mbp	DO49422	0	WT	DUP > 10 Mbp	WT
DUP > 10 Mbp	DO49424	0	WT	DUP > 10 Mbp	WT
DUP > 10 Mbp	DO49427	0	WT	DUP > 10 Mbp	WT
DUP > 10 Mbp	DO49436	0	WT	DUP > 10 Mbp	WT
DUP > 10 Mbp	DO49439	0	WT	DUP > 10 Mbp	WT
DUP > 10 Mbp	DO49445	0	WT	DUP > 10 Mbp	WT
DUP > 10 Mbp	DO49448	0	WT	DUP > 10 Mbp	WT
DUP > 10 Mbp	DO49454	0	WT	DUP > 10 Mbp	WT
DUP > 10 Mbp	DO49454.2	0	WT	DUP > 10 Mbp	WT
DUP > 10 Mbp	DO49460	0	WT	DUP > 10 Mbp	WT
DUP > 10 Mbp	DO49466	0	WT	DUP > 10 Mbp	WT
DUP > 10 Mbp	DO49478	0	WT	DUP > 10 Mbp	WT
DUP > 10 Mbp	DO49484	0	WT	DUP > 10 Mbp	WT
DUP > 10 Mbp	DO50414	0	WT	DUP > 10 Mbp	WT
DUP > 10 Mbp	DO50415	0	WT	DUP > 10 Mbp	WT
DUP > 10 Mbp	DO50416	0	WT	DUP > 10 Mbp	WT
DUP > 10 Mbp	DO50417	0	WT	DUP > 10 Mbp	WT
DUP > 10 Mbp	DO50418	0	WT	DUP > 10 Mbp	WT
DUP > 10 Mbp	DO50419	0	WT	DUP > 10 Mbp	WT
DUP > 10 Mbp	DO50420	0	WT	DUP > 10 Mbp	WT
DUP > 10 Mbp	DO50421	0	WT	DUP > 10 Mbp	WT
DUP > 10 Mbp	DO50422	0	WT	DUP > 10 Mbp	WT
DUP > 10 Mbp	DO50423	0	WT	DUP > 10 Mbp	WT
DUP > 10 Mbp	DO50424	0	WT	DUP > 10 Mbp	WT
DUP > 10 Mbp	DO50430	0	WT	DUP > 10 Mbp	WT
DUP > 10 Mbp	DO50432	0	WT	DUP > 10 Mbp	WT
DUP > 10 Mbp	DO51045	0	WT	DUP > 10 Mbp	WT
DUP > 10 Mbp	DO51048	0	WT	DUP > 10 Mbp	WT
DUP > 10 Mbp	DO51049	0	WT	DUP > 10 Mbp	WT
DUP > 10 Mbp	DO51050	0	WT	DUP > 10 Mbp	WT
DUP > 10 Mbp	DO51052	0	WT	DUP > 10 Mbp	WT
DUP > 10 Mbp	DO51053	0	WT	DUP > 10 Mbp	WT
DUP > 10 Mbp	DO51054	0	WT	DUP > 10 Mbp	WT
DUP > 10 Mbp	DO51055	0	WT	DUP > 10 Mbp	WT
DUP > 10 Mbp	DO51056	0	WT	DUP > 10 Mbp	WT
DUP > 10 Mbp	DO51057	0	WT	DUP > 10 Mbp	WT
DUP > 10 Mbp	DO51060	0	WT	DUP > 10 Mbp	WT
DUP > 10 Mbp	DO51061	0	WT	DUP > 10 Mbp	WT
DUP > 10 Mbp	DO51063	0	WT	DUP > 10 Mbp	WT
DUP > 10 Mbp	DO51064	0	WT	DUP > 10 Mbp	WT
DUP > 10 Mbp	DO51065	0	WT	DUP > 10 Mbp	WT
DUP > 10 Mbp	DO51066	0	WT	DUP > 10 Mbp	WT
DUP > 10 Mbp	DO51067	0	WT	DUP > 10 Mbp	WT
DUP > 10 Mbp	DO51068	0	WT	DUP > 10 Mbp	WT
DUP > 10 Mbp	DO51069	0	WT	DUP > 10 Mbp	WT
DUP > 10 Mbp	DO51070	0	WT	DUP > 10 Mbp	WT
DUP > 10 Mbp	DO51072	0	WT	DUP > 10 Mbp	WT
DUP > 10 Mbp	DO51073	0	WT	DUP > 10 Mbp	WT
DUP > 10 Mbp	DO51074	0	WT	DUP > 10 Mbp	WT
DUP > 10 Mbp	DO51075	0	WT	DUP > 10 Mbp	WT
DUP > 10 Mbp	DO51078	0	WT	DUP > 10 Mbp	WT
DUP > 10 Mbp	DO51079	0	WT	DUP > 10 Mbp	WT
DUP > 10 Mbp	DO51080	0	WT	DUP > 10 Mbp	WT
DUP > 10 Mbp	DO51081	0	WT	DUP > 10 Mbp	WT
DUP > 10 Mbp	DO51083	0	WT	DUP > 10 Mbp	WT
DUP > 10 Mbp	DO51084	0	WT	DUP > 10 Mbp	WT
DUP > 10 Mbp	DO51085	0	WT	DUP > 10 Mbp	WT
DUP > 10 Mbp	DO51086	0	WT	DUP > 10 Mbp	WT
DUP > 10 Mbp	DO51087	0	WT	DUP > 10 Mbp	WT
DUP > 10 Mbp	DO51088	0	WT	DUP > 10 Mbp	WT
DUP > 10 Mbp	DO51089	0	WT	DUP > 10 Mbp	WT
DUP > 10 Mbp	DO51090	0	WT	DUP > 10 Mbp	WT
DUP > 10 Mbp	DO51091	0	WT	DUP > 10 Mbp	WT
DUP > 10 Mbp	DO51092	0	WT	DUP > 10 Mbp	WT
DUP > 10 Mbp	DO51093	0	WT	DUP > 10 Mbp	WT
DUP > 10 Mbp	DO51094	0	WT	DUP > 10 Mbp	WT
DUP > 10 Mbp	DO51095	0	WT	DUP > 10 Mbp	WT
DUP > 10 Mbp	DO51096	0	WT	DUP > 10 Mbp	WT
DUP > 10 Mbp	DO51098	0	WT	DUP > 10 Mbp	WT
DUP > 10 Mbp	DO51099	0	WT	DUP > 10 Mbp	WT
DUP > 10 Mbp	DO51100	0	WT	DUP > 10 Mbp	WT
DUP > 10 Mbp	DO51102	0	WT	DUP > 10 Mbp	WT
DUP > 10 Mbp	DO51103	0	WT	DUP > 10 Mbp	WT
DUP > 10 Mbp	DO51104	0	WT	DUP > 10 Mbp	WT
DUP > 10 Mbp	DO51105	0	WT	DUP > 10 Mbp	WT
DUP > 10 Mbp	DO51106	0	WT	DUP > 10 Mbp	WT
DUP > 10 Mbp	DO51107	0	WT	DUP > 10 Mbp	WT
DUP > 10 Mbp	DO51108	0	WT	DUP > 10 Mbp	WT
DUP > 10 Mbp	DO51109	0	WT	DUP > 10 Mbp	WT
DUP > 10 Mbp	DO51110	1	WT	DUP > 10 Mbp	WT
DUP > 10 Mbp	DO51111	1	WT	DUP > 10 Mbp	WT
DUP > 10 Mbp	DO51112	0	WT	DUP > 10 Mbp	WT
DUP > 10 Mbp	DO51113	0	WT	DUP > 10 Mbp	WT
DUP > 10 Mbp	DO51114	0	WT	DUP > 10 Mbp	WT
DUP > 10 Mbp	DO51115	0	WT	DUP > 10 Mbp	WT
DUP > 10 Mbp	DO51116	0	WT	DUP > 10 Mbp	WT
DUP > 10 Mbp	DO51117	0	WT	DUP > 10 Mbp	WT
DUP > 10 Mbp	DO51118	0	WT	DUP > 10 Mbp	WT
DUP > 10 Mbp	DO51120	0	WT	DUP > 10 Mbp	WT
DUP > 10 Mbp	DO51121	1	WT	DUP > 10 Mbp	WT
DUP > 10 Mbp	DO51123	0	WT	DUP > 10 Mbp	WT
DUP > 10 Mbp	DO51124	0	WT	DUP > 10 Mbp	WT
DUP > 10 Mbp	DO51128	0	WT	DUP > 10 Mbp	WT
DUP > 10 Mbp	DO51129	0	WT	DUP > 10 Mbp	WT
DUP > 10 Mbp	DO51132	0	WT	DUP > 10 Mbp	WT
DUP > 10 Mbp	DO51133	0	WT	DUP > 10 Mbp	WT
DUP > 10 Mbp	DO51134	0	WT	DUP > 10 Mbp	WT
DUP > 10 Mbp	DO51135	0	WT	DUP > 10 Mbp	WT
DUP > 10 Mbp	DO51136	0	WT	DUP > 10 Mbp	WT
DUP > 10 Mbp	DO51137	1	WT	DUP > 10 Mbp	WT
DUP > 10 Mbp	DO51138	0	WT	DUP > 10 Mbp	WT
DUP > 10 Mbp	DO51139	0	WT	DUP > 10 Mbp	WT
DUP > 10 Mbp	DO51140	0	WT	DUP > 10 Mbp	WT
DUP > 10 Mbp	DO51141	0	WT	DUP > 10 Mbp	WT
DUP > 10 Mbp	DO51142	0	WT	DUP > 10 Mbp	WT
DUP > 10 Mbp	DO51143	0	WT	DUP > 10 Mbp	WT
DUP > 10 Mbp	DO51145	0	WT	DUP > 10 Mbp	WT
DUP > 10 Mbp	DO51147	0	WT	DUP > 10 Mbp	WT
DUP > 10 Mbp	DO51148	0	WT	DUP > 10 Mbp	WT
DUP > 10 Mbp	DO51150	0	WT	DUP > 10 Mbp	WT
DUP > 10 Mbp	DO51152	0	WT	DUP > 10 Mbp	WT
DUP > 10 Mbp	DO51155	0	WT	DUP > 10 Mbp	WT
DUP > 10 Mbp	DO51156	0	WT	DUP > 10 Mbp	WT
DUP > 10 Mbp	DO51157	0	WT	DUP > 10 Mbp	WT
DUP > 10 Mbp	DO51158	0	WT	DUP > 10 Mbp	WT
DUP > 10 Mbp	DO51159	0	WT	DUP > 10 Mbp	WT
DUP > 10 Mbp	DO51466	0	WT	DUP > 10 Mbp	WT
DUP > 10 Mbp	DO51467	0	WT	DUP > 10 Mbp	WT
DUP > 10 Mbp	DO51468	0	WT	DUP > 10 Mbp	WT
DUP > 10 Mbp	DO51470	0	WT	DUP > 10 Mbp	WT
DUP > 10 Mbp	DO51472	0	WT	DUP > 10 Mbp	WT
DUP > 10 Mbp	DO51473	2	WT	DUP > 10 Mbp	WT
DUP > 10 Mbp	DO51477	0	WT	DUP > 10 Mbp	WT
DUP > 10 Mbp	DO51478	0	WT	DUP > 10 Mbp	WT
DUP > 10 Mbp	DO51479	0	WT	DUP > 10 Mbp	WT
DUP > 10 Mbp	DO51480	0	WT	DUP > 10 Mbp	WT
DUP > 10 Mbp	DO51481	1	WT	DUP > 10 Mbp	WT
DUP > 10 Mbp	DO51483	0	WT	DUP > 10 Mbp	WT
DUP > 10 Mbp	DO51484	0	WT	DUP > 10 Mbp	WT
DUP > 10 Mbp	DO51485	0	WT	DUP > 10 Mbp	WT
DUP > 10 Mbp	DO51487	0	WT	DUP > 10 Mbp	WT
DUP > 10 Mbp	DO51488	0	WT	DUP > 10 Mbp	WT
DUP > 10 Mbp	DO51490	0	WT	DUP > 10 Mbp	WT
DUP > 10 Mbp	DO51492	0	WT	DUP > 10 Mbp	WT
DUP > 10 Mbp	DO51493	0	WT	DUP > 10 Mbp	WT
DUP > 10 Mbp	DO51494	2	WT	DUP > 10 Mbp	WT
DUP > 10 Mbp	DO51497	0	WT	DUP > 10 Mbp	WT
DUP > 10 Mbp	DO51498	0	WT	DUP > 10 Mbp	WT
DUP > 10 Mbp	DO51499	0	WT	DUP > 10 Mbp	WT
DUP > 10 Mbp	DO51501	0	WT	DUP > 10 Mbp	WT
DUP > 10 Mbp	DO51502	0	WT	DUP > 10 Mbp	WT
DUP > 10 Mbp	DO51503	1	WT	DUP > 10 Mbp	WT
DUP > 10 Mbp	DO51504	0	WT	DUP > 10 Mbp	WT
DUP > 10 Mbp	DO51507	1	WT	DUP > 10 Mbp	WT
DUP > 10 Mbp	DO51508	0	WT	DUP > 10 Mbp	WT
DUP > 10 Mbp	DO51511	0	WT	DUP > 10 Mbp	WT
DUP > 10 Mbp	DO51513	0	WT	DUP > 10 Mbp	WT
DUP > 10 Mbp	DO51514	0	WT	DUP > 10 Mbp	WT
DUP > 10 Mbp	DO51515	0	WT	DUP > 10 Mbp	WT
DUP > 10 Mbp	DO51518	1	WT	DUP > 10 Mbp	WT
DUP > 10 Mbp	DO51519	1	WT	DUP > 10 Mbp	WT
DUP > 10 Mbp	DO51521	0	WT	DUP > 10 Mbp	WT
DUP > 10 Mbp	DO51522	0	WT	DUP > 10 Mbp	WT
DUP > 10 Mbp	DO51523	0	WT	DUP > 10 Mbp	WT
DUP > 10 Mbp	DO51525	0	WT	DUP > 10 Mbp	WT
[truncated: 176 more rows]

## Sheet: EDF2A_DEL
category	sample	count	genotype	category_level	genotype_level
DEL 1 Mbp - 10 Mbp	751	0	BRCA2	DEL 1 Mbp - 10 Mbp	BRCA2
DEL 1 Mbp - 10 Mbp	890	0	BRCA2	DEL 1 Mbp - 10 Mbp	BRCA2
DEL 1 Mbp - 10 Mbp	934	0	WT	DEL 1 Mbp - 10 Mbp	WT
DEL 1 Mbp - 10 Mbp	980	2	BRCA1	DEL 1 Mbp - 10 Mbp	BRCA1
DEL 1 Mbp - 10 Mbp	1103	0	BRCA1	DEL 1 Mbp - 10 Mbp	BRCA1
DEL 1 Mbp - 10 Mbp	1118	1	BRCA1	DEL 1 Mbp - 10 Mbp	BRCA1
DEL 1 Mbp - 10 Mbp	1331	1	BRCA2	DEL 1 Mbp - 10 Mbp	BRCA2
DEL 1 Mbp - 10 Mbp	1367	0	BRCA2	DEL 1 Mbp - 10 Mbp	BRCA2
DEL 1 Mbp - 10 Mbp	1477	0	WT	DEL 1 Mbp - 10 Mbp	WT
DEL 1 Mbp - 10 Mbp	1574	1	BRCA1	DEL 1 Mbp - 10 Mbp	BRCA1
DEL 1 Mbp - 10 Mbp	1632	0	BRCA1	DEL 1 Mbp - 10 Mbp	BRCA1
DEL 1 Mbp - 10 Mbp	1666	1	BRCA1	DEL 1 Mbp - 10 Mbp	BRCA1
DEL 1 Mbp - 10 Mbp	2024	2	BRCA2	DEL 1 Mbp - 10 Mbp	BRCA2
DEL 1 Mbp - 10 Mbp	2045	1	BRCA1	DEL 1 Mbp - 10 Mbp	BRCA1
DEL 1 Mbp - 10 Mbp	2050	2	BRCA2	DEL 1 Mbp - 10 Mbp	BRCA2
DEL 1 Mbp - 10 Mbp	5503	0	WT	DEL 1 Mbp - 10 Mbp	WT
DEL 1 Mbp - 10 Mbp	5506	0	WT	DEL 1 Mbp - 10 Mbp	WT
DEL 1 Mbp - 10 Mbp	5763	0	WT	DEL 1 Mbp - 10 Mbp	WT
DEL 1 Mbp - 10 Mbp	5771	0	WT	DEL 1 Mbp - 10 Mbp	WT
DEL 1 Mbp - 10 Mbp	5788	3	WT	DEL 1 Mbp - 10 Mbp	WT
DEL 1 Mbp - 10 Mbp	5789	0	WT	DEL 1 Mbp - 10 Mbp	WT
DEL 1 Mbp - 10 Mbp	6336	0	WT	DEL 1 Mbp - 10 Mbp	WT
DEL 1 Mbp - 10 Mbp	6365	1	WT	DEL 1 Mbp - 10 Mbp	WT
DEL 1 Mbp - 10 Mbp	6370	0	WT	DEL 1 Mbp - 10 Mbp	WT
DEL 1 Mbp - 10 Mbp	7075	0	WT	DEL 1 Mbp - 10 Mbp	WT
DEL 1 Mbp - 10 Mbp	7079	0	WT	DEL 1 Mbp - 10 Mbp	WT
DEL 1 Mbp - 10 Mbp	7169	0	WT	DEL 1 Mbp - 10 Mbp	WT
DEL 1 Mbp - 10 Mbp	7233	1	WT	DEL 1 Mbp - 10 Mbp	WT
DEL 1 Mbp - 10 Mbp	7522	1	WT	DEL 1 Mbp - 10 Mbp	WT
DEL 1 Mbp - 10 Mbp	7791	0	WT	DEL 1 Mbp - 10 Mbp	WT
DEL 1 Mbp - 10 Mbp	8258	0	WT	DEL 1 Mbp - 10 Mbp	WT
DEL 1 Mbp - 10 Mbp	A04D	3	BRCA2	DEL 1 Mbp - 10 Mbp	BRCA2
DEL 1 Mbp - 10 Mbp	A04Q	0	WT	DEL 1 Mbp - 10 Mbp	WT
DEL 1 Mbp - 10 Mbp	A08L	2	BRCA2	DEL 1 Mbp - 10 Mbp	BRCA2
DEL 1 Mbp - 10 Mbp	A0CE	0	BRCA2	DEL 1 Mbp - 10 Mbp	BRCA2
DEL 1 Mbp - 10 Mbp	A0D2	0	BRCA1	DEL 1 Mbp - 10 Mbp	BRCA1
DEL 1 Mbp - 10 Mbp	A0DT	0	WT	DEL 1 Mbp - 10 Mbp	WT
DEL 1 Mbp - 10 Mbp	A0EA	0	WT	DEL 1 Mbp - 10 Mbp	WT
DEL 1 Mbp - 10 Mbp	A0H6	0	WT	DEL 1 Mbp - 10 Mbp	WT
DEL 1 Mbp - 10 Mbp	A0RT	0	WT	DEL 1 Mbp - 10 Mbp	WT
DEL 1 Mbp - 10 Mbp	A0WA	1	BRCA1	DEL 1 Mbp - 10 Mbp	BRCA1
DEL 1 Mbp - 10 Mbp	A0WX	4	WT	DEL 1 Mbp - 10 Mbp	WT
DEL 1 Mbp - 10 Mbp	A124	2	BRCA1	DEL 1 Mbp - 10 Mbp	BRCA1
DEL 1 Mbp - 10 Mbp	A12H	0	WT	DEL 1 Mbp - 10 Mbp	WT
DEL 1 Mbp - 10 Mbp	A130	2	WT	DEL 1 Mbp - 10 Mbp	WT
DEL 1 Mbp - 10 Mbp	A156	0	WT	DEL 1 Mbp - 10 Mbp	WT
DEL 1 Mbp - 10 Mbp	A1J5	0	WT	DEL 1 Mbp - 10 Mbp	WT
DEL 1 Mbp - 10 Mbp	A1LG	0	WT	DEL 1 Mbp - 10 Mbp	WT
DEL 1 Mbp - 10 Mbp	A1NH	0	WT	DEL 1 Mbp - 10 Mbp	WT
DEL 1 Mbp - 10 Mbp	A25B	1	BRCA1	DEL 1 Mbp - 10 Mbp	BRCA1
DEL 1 Mbp - 10 Mbp	A2DF	0	BRCA2	DEL 1 Mbp - 10 Mbp	BRCA2
DEL 1 Mbp - 10 Mbp	A2LK	0	WT	DEL 1 Mbp - 10 Mbp	WT
DEL 1 Mbp - 10 Mbp	A3KC	1	WT	DEL 1 Mbp - 10 Mbp	WT
DEL 1 Mbp - 10 Mbp	A3Y0	0	BRCA2	DEL 1 Mbp - 10 Mbp	BRCA2
DEL 1 Mbp - 10 Mbp	CA-0005	0	BRCA2	DEL 1 Mbp - 10 Mbp	BRCA2
DEL 1 Mbp - 10 Mbp	CA-0008	0	WT	DEL 1 Mbp - 10 Mbp	WT
DEL 1 Mbp - 10 Mbp	CA-0052	4	WT	DEL 1 Mbp - 10 Mbp	WT
DEL 1 Mbp - 10 Mbp	CA-0100	0	WT	DEL 1 Mbp - 10 Mbp	WT
DEL 1 Mbp - 10 Mbp	CA-0132	0	WT	DEL 1 Mbp - 10 Mbp	WT
DEL 1 Mbp - 10 Mbp	CA-0134	1	WT	DEL 1 Mbp - 10 Mbp	WT
DEL 1 Mbp - 10 Mbp	CA-0146	0	BRCA1	DEL 1 Mbp - 10 Mbp	BRCA1
DEL 1 Mbp - 10 Mbp	CA-0198	1	WT	DEL 1 Mbp - 10 Mbp	WT
DEL 1 Mbp - 10 Mbp	CA-0208	4	WT	DEL 1 Mbp - 10 Mbp	WT
DEL 1 Mbp - 10 Mbp	CA-0230	1	WT	DEL 1 Mbp - 10 Mbp	WT
DEL 1 Mbp - 10 Mbp	DO1013	0	BRCA2	DEL 1 Mbp - 10 Mbp	BRCA2
DEL 1 Mbp - 10 Mbp	DO10806	1	WT	DEL 1 Mbp - 10 Mbp	WT
DEL 1 Mbp - 10 Mbp	DO10809	0	WT	DEL 1 Mbp - 10 Mbp	WT
DEL 1 Mbp - 10 Mbp	DO10811	0	WT	DEL 1 Mbp - 10 Mbp	WT
DEL 1 Mbp - 10 Mbp	DO10815	2	WT	DEL 1 Mbp - 10 Mbp	WT
DEL 1 Mbp - 10 Mbp	DO10819	1	WT	DEL 1 Mbp - 10 Mbp	WT
DEL 1 Mbp - 10 Mbp	DO10823	1	WT	DEL 1 Mbp - 10 Mbp	WT
DEL 1 Mbp - 10 Mbp	DO10829	0	WT	DEL 1 Mbp - 10 Mbp	WT
DEL 1 Mbp - 10 Mbp	DO10835	0	WT	DEL 1 Mbp - 10 Mbp	WT
DEL 1 Mbp - 10 Mbp	DO10837	0	WT	DEL 1 Mbp - 10 Mbp	WT
DEL 1 Mbp - 10 Mbp	DO217786	1	WT	DEL 1 Mbp - 10 Mbp	WT
DEL 1 Mbp - 10 Mbp	DO217787	0	WT	DEL 1 Mbp - 10 Mbp	WT
DEL 1 Mbp - 10 Mbp	DO217788	1	WT	DEL 1 Mbp - 10 Mbp	WT
DEL 1 Mbp - 10 Mbp	DO217800	0	WT	DEL 1 Mbp - 10 Mbp	WT
DEL 1 Mbp - 10 Mbp	DO217826	0	WT	DEL 1 Mbp - 10 Mbp	WT
DEL 1 Mbp - 10 Mbp	DO217844	0	WT	DEL 1 Mbp - 10 Mbp	WT
DEL 1 Mbp - 10 Mbp	DO217887	1	WT	DEL 1 Mbp - 10 Mbp	WT
DEL 1 Mbp - 10 Mbp	DO217908	0	WT	DEL 1 Mbp - 10 Mbp	WT
DEL 1 Mbp - 10 Mbp	DO217931	3	WT	DEL 1 Mbp - 10 Mbp	WT
DEL 1 Mbp - 10 Mbp	DO217939	0	WT	DEL 1 Mbp - 10 Mbp	WT
DEL 1 Mbp - 10 Mbp	DO217953	0	WT	DEL 1 Mbp - 10 Mbp	WT
DEL 1 Mbp - 10 Mbp	DO217962	0	WT	DEL 1 Mbp - 10 Mbp	WT
DEL 1 Mbp - 10 Mbp	DO218062	1	WT	DEL 1 Mbp - 10 Mbp	WT
DEL 1 Mbp - 10 Mbp	DO218065	0	WT	DEL 1 Mbp - 10 Mbp	WT
DEL 1 Mbp - 10 Mbp	DO218072	0	WT	DEL 1 Mbp - 10 Mbp	WT
DEL 1 Mbp - 10 Mbp	DO218121	0	WT	DEL 1 Mbp - 10 Mbp	WT
DEL 1 Mbp - 10 Mbp	DO218168	1	WT	DEL 1 Mbp - 10 Mbp	WT
DEL 1 Mbp - 10 Mbp	DO218173	0	WT	DEL 1 Mbp - 10 Mbp	WT
DEL 1 Mbp - 10 Mbp	DO218174	0	WT	DEL 1 Mbp - 10 Mbp	WT
DEL 1 Mbp - 10 Mbp	DO218182	0	WT	DEL 1 Mbp - 10 Mbp	WT
DEL 1 Mbp - 10 Mbp	DO218333	1	BRCA2	DEL 1 Mbp - 10 Mbp	BRCA2
DEL 1 Mbp - 10 Mbp	DO218347	2	WT	DEL 1 Mbp - 10 Mbp	WT
DEL 1 Mbp - 10 Mbp	DO218384	0	WT	DEL 1 Mbp - 10 Mbp	WT
DEL 1 Mbp - 10 Mbp	DO218388	0	WT	DEL 1 Mbp - 10 Mbp	WT
DEL 1 Mbp - 10 Mbp	DO218408	0	WT	DEL 1 Mbp - 10 Mbp	WT
DEL 1 Mbp - 10 Mbp	DO218457	0	WT	DEL 1 Mbp - 10 Mbp	WT
DEL 1 Mbp - 10 Mbp	DO218478	1	WT	DEL 1 Mbp - 10 Mbp	WT
DEL 1 Mbp - 10 Mbp	DO218488	4	WT	DEL 1 Mbp - 10 Mbp	WT
DEL 1 Mbp - 10 Mbp	DO218506	0	WT	DEL 1 Mbp - 10 Mbp	WT
DEL 1 Mbp - 10 Mbp	DO218553	0	WT	DEL 1 Mbp - 10 Mbp	WT
DEL 1 Mbp - 10 Mbp	DO218573	1	WT	DEL 1 Mbp - 10 Mbp	WT
DEL 1 Mbp - 10 Mbp	DO218583	0	WT	DEL 1 Mbp - 10 Mbp	WT
DEL 1 Mbp - 10 Mbp	DO218611	0	WT	DEL 1 Mbp - 10 Mbp	WT
DEL 1 Mbp - 10 Mbp	DO218656	2	BRCA2	DEL 1 Mbp - 10 Mbp	BRCA2
DEL 1 Mbp - 10 Mbp	DO218709	1	BRCA2	DEL 1 Mbp - 10 Mbp	BRCA2
DEL 1 Mbp - 10 Mbp	DO218742	0	WT	DEL 1 Mbp - 10 Mbp	WT
DEL 1 Mbp - 10 Mbp	DO218770	0	WT	DEL 1 Mbp - 10 Mbp	WT
DEL 1 Mbp - 10 Mbp	DO218827	0	WT	DEL 1 Mbp - 10 Mbp	WT
DEL 1 Mbp - 10 Mbp	DO218831	0	WT	DEL 1 Mbp - 10 Mbp	WT
DEL 1 Mbp - 10 Mbp	DO220820	0	WT	DEL 1 Mbp - 10 Mbp	WT
DEL 1 Mbp - 10 Mbp	DO220822	0	WT	DEL 1 Mbp - 10 Mbp	WT
DEL 1 Mbp - 10 Mbp	DO221503	0	WT	DEL 1 Mbp - 10 Mbp	WT
DEL 1 Mbp - 10 Mbp	DO221539	1	WT	DEL 1 Mbp - 10 Mbp	WT
DEL 1 Mbp - 10 Mbp	DO221540	1	WT	DEL 1 Mbp - 10 Mbp	WT
DEL 1 Mbp - 10 Mbp	DO221541	1	BRCA2	DEL 1 Mbp - 10 Mbp	BRCA2
DEL 1 Mbp - 10 Mbp	DO221542	1	WT	DEL 1 Mbp - 10 Mbp	WT
DEL 1 Mbp - 10 Mbp	DO221543	2	WT	DEL 1 Mbp - 10 Mbp	WT
DEL 1 Mbp - 10 Mbp	DO221546	0	WT	DEL 1 Mbp - 10 Mbp	WT
DEL 1 Mbp - 10 Mbp	DO32837	0	BRCA2	DEL 1 Mbp - 10 Mbp	BRCA2
DEL 1 Mbp - 10 Mbp	DO32863	1	WT	DEL 1 Mbp - 10 Mbp	WT
DEL 1 Mbp - 10 Mbp	DO32893	1	WT	DEL 1 Mbp - 10 Mbp	WT
DEL 1 Mbp - 10 Mbp	DO32916	5	WT	DEL 1 Mbp - 10 Mbp	WT
DEL 1 Mbp - 10 Mbp	DO32960	0	WT	DEL 1 Mbp - 10 Mbp	WT
DEL 1 Mbp - 10 Mbp	DO32976	0	WT	DEL 1 Mbp - 10 Mbp	WT
DEL 1 Mbp - 10 Mbp	DO32980	0	WT	DEL 1 Mbp - 10 Mbp	WT
DEL 1 Mbp - 10 Mbp	DO32984	0	WT	DEL 1 Mbp - 10 Mbp	WT
DEL 1 Mbp - 10 Mbp	DO33000	1	WT	DEL 1 Mbp - 10 Mbp	WT
DEL 1 Mbp - 10 Mbp	DO33028	0	WT	DEL 1 Mbp - 10 Mbp	WT
DEL 1 Mbp - 10 Mbp	DO33032	1	WT	DEL 1 Mbp - 10 Mbp	WT
DEL 1 Mbp - 10 Mbp	DO33160	2	WT	DEL 1 Mbp - 10 Mbp	WT
DEL 1 Mbp - 10 Mbp	DO33168	0	WT	DEL 1 Mbp - 10 Mbp	WT
DEL 1 Mbp - 10 Mbp	DO33184	0	WT	DEL 1 Mbp - 10 Mbp	WT
DEL 1 Mbp - 10 Mbp	DO33208	4	WT	DEL 1 Mbp - 10 Mbp	WT
DEL 1 Mbp - 10 Mbp	DO33248	4	WT	DEL 1 Mbp - 10 Mbp	WT
DEL 1 Mbp - 10 Mbp	DO33376	0	WT	DEL 1 Mbp - 10 Mbp	WT
DEL 1 Mbp - 10 Mbp	DO33392	2	WT	DEL 1 Mbp - 10 Mbp	WT
DEL 1 Mbp - 10 Mbp	DO33400	0	WT	DEL 1 Mbp - 10 Mbp	WT
DEL 1 Mbp - 10 Mbp	DO33408	0	WT	DEL 1 Mbp - 10 Mbp	WT
DEL 1 Mbp - 10 Mbp	DO33472	1	WT	DEL 1 Mbp - 10 Mbp	WT
DEL 1 Mbp - 10 Mbp	DO33480	0	WT	DEL 1 Mbp - 10 Mbp	WT
DEL 1 Mbp - 10 Mbp	DO33488	2	WT	DEL 1 Mbp - 10 Mbp	WT
DEL 1 Mbp - 10 Mbp	DO33512	9	WT	DEL 1 Mbp - 10 Mbp	WT
DEL 1 Mbp - 10 Mbp	DO33544	0	WT	DEL 1 Mbp - 10 Mbp	WT
DEL 1 Mbp - 10 Mbp	DO33984	2	WT	DEL 1 Mbp - 10 Mbp	WT
DEL 1 Mbp - 10 Mbp	DO34312	1	WT	DEL 1 Mbp - 10 Mbp	WT
DEL 1 Mbp - 10 Mbp	DO34336	0	WT	DEL 1 Mbp - 10 Mbp	WT
DEL 1 Mbp - 10 Mbp	DO34432	2	WT	DEL 1 Mbp - 10 Mbp	WT
DEL 1 Mbp - 10 Mbp	DO34448	2	WT	DEL 1 Mbp - 10 Mbp	WT
DEL 1 Mbp - 10 Mbp	DO34600	3	WT	DEL 1 Mbp - 10 Mbp	WT
DEL 1 Mbp - 10 Mbp	DO34608	2	WT	DEL 1 Mbp - 10 Mbp	WT
DEL 1 Mbp - 10 Mbp	DO34656	0	WT	DEL 1 Mbp - 10 Mbp	WT
DEL 1 Mbp - 10 Mbp	DO34728	1	WT	DEL 1 Mbp - 10 Mbp	WT
DEL 1 Mbp - 10 Mbp	DO34736	1	WT	DEL 1 Mbp - 10 Mbp	WT
DEL 1 Mbp - 10 Mbp	DO34785	1	WT	DEL 1 Mbp - 10 Mbp	WT
DEL 1 Mbp - 10 Mbp	DO34793	5	WT	DEL 1 Mbp - 10 Mbp	WT
DEL 1 Mbp - 10 Mbp	DO35082	3	WT	DEL 1 Mbp - 10 Mbp	WT
DEL 1 Mbp - 10 Mbp	DO35114	0	WT	DEL 1 Mbp - 10 Mbp	WT
DEL 1 Mbp - 10 Mbp	DO35116	1	WT	DEL 1 Mbp - 10 Mbp	WT
DEL 1 Mbp - 10 Mbp	DO35126	0	WT	DEL 1 Mbp - 10 Mbp	WT
DEL 1 Mbp - 10 Mbp	DO35132	0	WT	DEL 1 Mbp - 10 Mbp	WT
DEL 1 Mbp - 10 Mbp	DO35136	4	WT	DEL 1 Mbp - 10 Mbp	WT
DEL 1 Mbp - 10 Mbp	DO35138	1	WT	DEL 1 Mbp - 10 Mbp	WT
DEL 1 Mbp - 10 Mbp	DO35144	2	WT	DEL 1 Mbp - 10 Mbp	WT
DEL 1 Mbp - 10 Mbp	DO35148	2	WT	DEL 1 Mbp - 10 Mbp	WT
DEL 1 Mbp - 10 Mbp	DO35186	0	WT	DEL 1 Mbp - 10 Mbp	WT
DEL 1 Mbp - 10 Mbp	DO35198	0	WT	DEL 1 Mbp - 10 Mbp	WT
DEL 1 Mbp - 10 Mbp	DO35200	0	WT	DEL 1 Mbp - 10 Mbp	WT
DEL 1 Mbp - 10 Mbp	DO35216	2	WT	DEL 1 Mbp - 10 Mbp	WT
DEL 1 Mbp - 10 Mbp	DO35222	1	WT	DEL 1 Mbp - 10 Mbp	WT
DEL 1 Mbp - 10 Mbp	DO35228	1	WT	DEL 1 Mbp - 10 Mbp	WT
DEL 1 Mbp - 10 Mbp	DO35230	3	WT	DEL 1 Mbp - 10 Mbp	WT
DEL 1 Mbp - 10 Mbp	DO35236	2	WT	DEL 1 Mbp - 10 Mbp	WT
DEL 1 Mbp - 10 Mbp	DO35258	2	WT	DEL 1 Mbp - 10 Mbp	WT
DEL 1 Mbp - 10 Mbp	DO35290	1	WT	DEL 1 Mbp - 10 Mbp	WT
DEL 1 Mbp - 10 Mbp	DO35305	0	WT	DEL 1 Mbp - 10 Mbp	WT
DEL 1 Mbp - 10 Mbp	DO35330	0	WT	DEL 1 Mbp - 10 Mbp	WT
DEL 1 Mbp - 10 Mbp	DO35360	1	WT	DEL 1 Mbp - 10 Mbp	WT
DEL 1 Mbp - 10 Mbp	DO35424	0	WT	DEL 1 Mbp - 10 Mbp	WT
DEL 1 Mbp - 10 Mbp	DO35454	1	WT	DEL 1 Mbp - 10 Mbp	WT
DEL 1 Mbp - 10 Mbp	DO35496	0	WT	DEL 1 Mbp - 10 Mbp	WT
DEL 1 Mbp - 10 Mbp	DO36221	0	WT	DEL 1 Mbp - 10 Mbp	WT
DEL 1 Mbp - 10 Mbp	DO36223	0	WT	DEL 1 Mbp - 10 Mbp	WT
DEL 1 Mbp - 10 Mbp	DO46340	0	BRCA2	DEL 1 Mbp - 10 Mbp	BRCA2
DEL 1 Mbp - 10 Mbp	DO46354	0	BRCA1	DEL 1 Mbp - 10 Mbp	BRCA1
DEL 1 Mbp - 10 Mbp	DO46366	1	BRCA1	DEL 1 Mbp - 10 Mbp	BRCA1
DEL 1 Mbp - 10 Mbp	DO46556	0	BRCA2	DEL 1 Mbp - 10 Mbp	BRCA2
DEL 1 Mbp - 10 Mbp	DO46591	0	WT	DEL 1 Mbp - 10 Mbp	WT
DEL 1 Mbp - 10 Mbp	DO46611	3	BRCA1	DEL 1 Mbp - 10 Mbp	BRCA1
DEL 1 Mbp - 10 Mbp	DO46787	1	WT	DEL 1 Mbp - 10 Mbp	WT
DEL 1 Mbp - 10 Mbp	DO46788	0	WT	DEL 1 Mbp - 10 Mbp	WT
DEL 1 Mbp - 10 Mbp	DO46792	4	WT	DEL 1 Mbp - 10 Mbp	WT
DEL 1 Mbp - 10 Mbp	DO46793	0	WT	DEL 1 Mbp - 10 Mbp	WT
DEL 1 Mbp - 10 Mbp	DO46795	4	WT	DEL 1 Mbp - 10 Mbp	WT
DEL 1 Mbp - 10 Mbp	DO46796	2	WT	DEL 1 Mbp - 10 Mbp	WT
DEL 1 Mbp - 10 Mbp	DO48577	2	WT	DEL 1 Mbp - 10 Mbp	WT
DEL 1 Mbp - 10 Mbp	DO49078	0	WT	DEL 1 Mbp - 10 Mbp	WT
DEL 1 Mbp - 10 Mbp	DO49090	4	WT	DEL 1 Mbp - 10 Mbp	WT
DEL 1 Mbp - 10 Mbp	DO49127	1	WT	DEL 1 Mbp - 10 Mbp	WT
DEL 1 Mbp - 10 Mbp	DO49129	0	WT	DEL 1 Mbp - 10 Mbp	WT
DEL 1 Mbp - 10 Mbp	DO49135	0	WT	DEL 1 Mbp - 10 Mbp	WT
DEL 1 Mbp - 10 Mbp	DO49137	10	WT	DEL 1 Mbp - 10 Mbp	WT
DEL 1 Mbp - 10 Mbp	DO49138	0	WT	DEL 1 Mbp - 10 Mbp	WT
DEL 1 Mbp - 10 Mbp	DO49166	4	WT	DEL 1 Mbp - 10 Mbp	WT
DEL 1 Mbp - 10 Mbp	DO49168	0	WT	DEL 1 Mbp - 10 Mbp	WT
DEL 1 Mbp - 10 Mbp	DO49172	0	WT	DEL 1 Mbp - 10 Mbp	WT
DEL 1 Mbp - 10 Mbp	DO49178	0	WT	DEL 1 Mbp - 10 Mbp	WT
DEL 1 Mbp - 10 Mbp	DO49181	3	WT	DEL 1 Mbp - 10 Mbp	WT
DEL 1 Mbp - 10 Mbp	DO49183	5	WT	DEL 1 Mbp - 10 Mbp	WT
DEL 1 Mbp - 10 Mbp	DO49204	3	WT	DEL 1 Mbp - 10 Mbp	WT
DEL 1 Mbp - 10 Mbp	DO49418	0	WT	DEL 1 Mbp - 10 Mbp	WT
DEL 1 Mbp - 10 Mbp	DO49420	3	WT	DEL 1 Mbp - 10 Mbp	WT
DEL 1 Mbp - 10 Mbp	DO49421	3	WT	DEL 1 Mbp - 10 Mbp	WT
DEL 1 Mbp - 10 Mbp	DO49422	3	WT	DEL 1 Mbp - 10 Mbp	WT
DEL 1 Mbp - 10 Mbp	DO49424	4	WT	DEL 1 Mbp - 10 Mbp	WT
DEL 1 Mbp - 10 Mbp	DO49427	0	WT	DEL 1 Mbp - 10 Mbp	WT
DEL 1 Mbp - 10 Mbp	DO49436	0	WT	DEL 1 Mbp - 10 Mbp	WT
DEL 1 Mbp - 10 Mbp	DO49439	1	WT	DEL 1 Mbp - 10 Mbp	WT
DEL 1 Mbp - 10 Mbp	DO49445	0	WT	DEL 1 Mbp - 10 Mbp	WT
DEL 1 Mbp - 10 Mbp	DO49448	1	WT	DEL 1 Mbp - 10 Mbp	WT
DEL 1 Mbp - 10 Mbp	DO49454	2	WT	DEL 1 Mbp - 10 Mbp	WT
DEL 1 Mbp - 10 Mbp	DO49454.2	1	WT	DEL 1 Mbp - 10 Mbp	WT
DEL 1 Mbp - 10 Mbp	DO49460	1	WT	DEL 1 Mbp - 10 Mbp	WT
DEL 1 Mbp - 10 Mbp	DO49466	0	WT	DEL 1 Mbp - 10 Mbp	WT
DEL 1 Mbp - 10 Mbp	DO49478	0	WT	DEL 1 Mbp - 10 Mbp	WT
DEL 1 Mbp - 10 Mbp	DO49484	1	WT	DEL 1 Mbp - 10 Mbp	WT
DEL 1 Mbp - 10 Mbp	DO50414	0	WT	DEL 1 Mbp - 10 Mbp	WT
DEL 1 Mbp - 10 Mbp	DO50415	3	WT	DEL 1 Mbp - 10 Mbp	WT
DEL 1 Mbp - 10 Mbp	DO50416	0	WT	DEL 1 Mbp - 10 Mbp	WT
DEL 1 Mbp - 10 Mbp	DO50417	1	WT	DEL 1 Mbp - 10 Mbp	WT
DEL 1 Mbp - 10 Mbp	DO50418	1	WT	DEL 1 Mbp - 10 Mbp	WT
DEL 1 Mbp - 10 Mbp	DO50419	3	WT	DEL 1 Mbp - 10 Mbp	WT
DEL 1 Mbp - 10 Mbp	DO50420	4	WT	DEL 1 Mbp - 10 Mbp	WT
DEL 1 Mbp - 10 Mbp	DO50421	2	WT	DEL 1 Mbp - 10 Mbp	WT
DEL 1 Mbp - 10 Mbp	DO50422	1	WT	DEL 1 Mbp - 10 Mbp	WT
DEL 1 Mbp - 10 Mbp	DO50423	1	WT	DEL 1 Mbp - 10 Mbp	WT
DEL 1 Mbp - 10 Mbp	DO50424	5	WT	DEL 1 Mbp - 10 Mbp	WT
DEL 1 Mbp - 10 Mbp	DO50430	3	WT	DEL 1 Mbp - 10 Mbp	WT
DEL 1 Mbp - 10 Mbp	DO50432	5	WT	DEL 1 Mbp - 10 Mbp	WT
DEL 1 Mbp - 10 Mbp	DO51045	0	WT	DEL 1 Mbp - 10 Mbp	WT
DEL 1 Mbp - 10 Mbp	DO51048	2	WT	DEL 1 Mbp - 10 Mbp	WT
DEL 1 Mbp - 10 Mbp	DO51049	0	WT	DEL 1 Mbp - 10 Mbp	WT
DEL 1 Mbp - 10 Mbp	DO51050	1	WT	DEL 1 Mbp - 10 Mbp	WT
DEL 1 Mbp - 10 Mbp	DO51052	2	WT	DEL 1 Mbp - 10 Mbp	WT
DEL 1 Mbp - 10 Mbp	DO51053	1	WT	DEL 1 Mbp - 10 Mbp	WT
DEL 1 Mbp - 10 Mbp	DO51054	1	WT	DEL 1 Mbp - 10 Mbp	WT
DEL 1 Mbp - 10 Mbp	DO51055	3	WT	DEL 1 Mbp - 10 Mbp	WT
DEL 1 Mbp - 10 Mbp	DO51056	2	WT	DEL 1 Mbp - 10 Mbp	WT
DEL 1 Mbp - 10 Mbp	DO51057	1	WT	DEL 1 Mbp - 10 Mbp	WT
DEL 1 Mbp - 10 Mbp	DO51060	0	WT	DEL 1 Mbp - 10 Mbp	WT
DEL 1 Mbp - 10 Mbp	DO51061	3	WT	DEL 1 Mbp - 10 Mbp	WT
DEL 1 Mbp - 10 Mbp	DO51063	0	WT	DEL 1 Mbp - 10 Mbp	WT
DEL 1 Mbp - 10 Mbp	DO51064	1	WT	DEL 1 Mbp - 10 Mbp	WT
DEL 1 Mbp - 10 Mbp	DO51065	0	WT	DEL 1 Mbp - 10 Mbp	WT
DEL 1 Mbp - 10 Mbp	DO51066	2	WT	DEL 1 Mbp - 10 Mbp	WT
DEL 1 Mbp - 10 Mbp	DO51067	0	WT	DEL 1 Mbp - 10 Mbp	WT
DEL 1 Mbp - 10 Mbp	DO51068	2	WT	DEL 1 Mbp - 10 Mbp	WT
DEL 1 Mbp - 10 Mbp	DO51069	2	WT	DEL 1 Mbp - 10 Mbp	WT
DEL 1 Mbp - 10 Mbp	DO51070	2	WT	DEL 1 Mbp - 10 Mbp	WT
DEL 1 Mbp - 10 Mbp	DO51072	3	WT	DEL 1 Mbp - 10 Mbp	WT
DEL 1 Mbp - 10 Mbp	DO51073	1	WT	DEL 1 Mbp - 10 Mbp	WT
DEL 1 Mbp - 10 Mbp	DO51074	1	WT	DEL 1 Mbp - 10 Mbp	WT
DEL 1 Mbp - 10 Mbp	DO51075	3	WT	DEL 1 Mbp - 10 Mbp	WT
DEL 1 Mbp - 10 Mbp	DO51078	0	WT	DEL 1 Mbp - 10 Mbp	WT
DEL 1 Mbp - 10 Mbp	DO51079	0	WT	DEL 1 Mbp - 10 Mbp	WT
DEL 1 Mbp - 10 Mbp	DO51080	0	WT	DEL 1 Mbp - 10 Mbp	WT
DEL 1 Mbp - 10 Mbp	DO51081	3	WT	DEL 1 Mbp - 10 Mbp	WT
DEL 1 Mbp - 10 Mbp	DO51083	2	WT	DEL 1 Mbp - 10 Mbp	WT
DEL 1 Mbp - 10 Mbp	DO51084	0	WT	DEL 1 Mbp - 10 Mbp	WT
DEL 1 Mbp - 10 Mbp	DO51085	7	WT	DEL 1 Mbp - 10 Mbp	WT
DEL 1 Mbp - 10 Mbp	DO51086	5	WT	DEL 1 Mbp - 10 Mbp	WT
DEL 1 Mbp - 10 Mbp	DO51087	0	WT	DEL 1 Mbp - 10 Mbp	WT
DEL 1 Mbp - 10 Mbp	DO51088	2	WT	DEL 1 Mbp - 10 Mbp	WT
DEL 1 Mbp - 10 Mbp	DO51089	4	WT	DEL 1 Mbp - 10 Mbp	WT
DEL 1 Mbp - 10 Mbp	DO51090	1	WT	DEL 1 Mbp - 10 Mbp	WT
DEL 1 Mbp - 10 Mbp	DO51091	0	WT	DEL 1 Mbp - 10 Mbp	WT
DEL 1 Mbp - 10 Mbp	DO51092	0	WT	DEL 1 Mbp - 10 Mbp	WT
DEL 1 Mbp - 10 Mbp	DO51093	0	WT	DEL 1 Mbp - 10 Mbp	WT
DEL 1 Mbp - 10 Mbp	DO51094	2	WT	DEL 1 Mbp - 10 Mbp	WT
DEL 1 Mbp - 10 Mbp	DO51095	0	WT	DEL 1 Mbp - 10 Mbp	WT
DEL 1 Mbp - 10 Mbp	DO51096	0	WT	DEL 1 Mbp - 10 Mbp	WT
DEL 1 Mbp - 10 Mbp	DO51098	0	WT	DEL 1 Mbp - 10 Mbp	WT
DEL 1 Mbp - 10 Mbp	DO51099	1	WT	DEL 1 Mbp - 10 Mbp	WT
DEL 1 Mbp - 10 Mbp	DO51100	0	WT	DEL 1 Mbp - 10 Mbp	WT
DEL 1 Mbp - 10 Mbp	DO51102	0	WT	DEL 1 Mbp - 10 Mbp	WT
DEL 1 Mbp - 10 Mbp	DO51103	1	WT	DEL 1 Mbp - 10 Mbp	WT
DEL 1 Mbp - 10 Mbp	DO51104	0	WT	DEL 1 Mbp - 10 Mbp	WT
DEL 1 Mbp - 10 Mbp	DO51105	1	WT	DEL 1 Mbp - 10 Mbp	WT
DEL 1 Mbp - 10 Mbp	DO51106	1	WT	DEL 1 Mbp - 10 Mbp	WT
DEL 1 Mbp - 10 Mbp	DO51107	3	WT	DEL 1 Mbp - 10 Mbp	WT
DEL 1 Mbp - 10 Mbp	DO51108	0	WT	DEL 1 Mbp - 10 Mbp	WT
DEL 1 Mbp - 10 Mbp	DO51109	3	WT	DEL 1 Mbp - 10 Mbp	WT
DEL 1 Mbp - 10 Mbp	DO51110	1	WT	DEL 1 Mbp - 10 Mbp	WT
DEL 1 Mbp - 10 Mbp	DO51111	0	WT	DEL 1 Mbp - 10 Mbp	WT
DEL 1 Mbp - 10 Mbp	DO51112	0	WT	DEL 1 Mbp - 10 Mbp	WT
DEL 1 Mbp - 10 Mbp	DO51113	1	WT	DEL 1 Mbp - 10 Mbp	WT
DEL 1 Mbp - 10 Mbp	DO51114	3	WT	DEL 1 Mbp - 10 Mbp	WT
DEL 1 Mbp - 10 Mbp	DO51115	0	WT	DEL 1 Mbp - 10 Mbp	WT
DEL 1 Mbp - 10 Mbp	DO51116	1	WT	DEL 1 Mbp - 10 Mbp	WT
DEL 1 Mbp - 10 Mbp	DO51117	0	WT	DEL 1 Mbp - 10 Mbp	WT
DEL 1 Mbp - 10 Mbp	DO51118	0	WT	DEL 1 Mbp - 10 Mbp	WT
DEL 1 Mbp - 10 Mbp	DO51120	0	WT	DEL 1 Mbp - 10 Mbp	WT
DEL 1 Mbp - 10 Mbp	DO51121	0	WT	DEL 1 Mbp - 10 Mbp	WT
DEL 1 Mbp - 10 Mbp	DO51123	0	WT	DEL 1 Mbp - 10 Mbp	WT
DEL 1 Mbp - 10 Mbp	DO51124	2	WT	DEL 1 Mbp - 10 Mbp	WT
DEL 1 Mbp - 10 Mbp	DO51128	0	WT	DEL 1 Mbp - 10 Mbp	WT
DEL 1 Mbp - 10 Mbp	DO51129	1	WT	DEL 1 Mbp - 10 Mbp	WT
DEL 1 Mbp - 10 Mbp	DO51132	0	WT	DEL 1 Mbp - 10 Mbp	WT
DEL 1 Mbp - 10 Mbp	DO51133	0	WT	DEL 1 Mbp - 10 Mbp	WT
DEL 1 Mbp - 10 Mbp	DO51134	1	WT	DEL 1 Mbp - 10 Mbp	WT
DEL 1 Mbp - 10 Mbp	DO51135	0	WT	DEL 1 Mbp - 10 Mbp	WT
DEL 1 Mbp - 10 Mbp	DO51136	0	WT	DEL 1 Mbp - 10 Mbp	WT
DEL 1 Mbp - 10 Mbp	DO51137	1	WT	DEL 1 Mbp - 10 Mbp	WT
DEL 1 Mbp - 10 Mbp	DO51138	0	WT	DEL 1 Mbp - 10 Mbp	WT
DEL 1 Mbp - 10 Mbp	DO51139	4	WT	DEL 1 Mbp - 10 Mbp	WT
DEL 1 Mbp - 10 Mbp	DO51140	0	WT	DEL 1 Mbp - 10 Mbp	WT
DEL 1 Mbp - 10 Mbp	DO51141	0	WT	DEL 1 Mbp - 10 Mbp	WT
DEL 1 Mbp - 10 Mbp	DO51142	1	WT	DEL 1 Mbp - 10 Mbp	WT
DEL 1 Mbp - 10 Mbp	DO51143	5	WT	DEL 1 Mbp - 10 Mbp	WT
DEL 1 Mbp - 10 Mbp	DO51145	0	WT	DEL 1 Mbp - 10 Mbp	WT
DEL 1 Mbp - 10 Mbp	DO51147	2	WT	DEL 1 Mbp - 10 Mbp	WT
DEL 1 Mbp - 10 Mbp	DO51148	1	WT	DEL 1 Mbp - 10 Mbp	WT
DEL 1 Mbp - 10 Mbp	DO51150	2	WT	DEL 1 Mbp - 10 Mbp	WT
DEL 1 Mbp - 10 Mbp	DO51152	0	WT	DEL 1 Mbp - 10 Mbp	WT
DEL 1 Mbp - 10 Mbp	DO51155	2	WT	DEL 1 Mbp - 10 Mbp	WT
DEL 1 Mbp - 10 Mbp	DO51156	0	WT	DEL 1 Mbp - 10 Mbp	WT
DEL 1 Mbp - 10 Mbp	DO51157	1	WT	DEL 1 Mbp - 10 Mbp	WT
DEL 1 Mbp - 10 Mbp	DO51158	1	WT	DEL 1 Mbp - 10 Mbp	WT
DEL 1 Mbp - 10 Mbp	DO51159	0	WT	DEL 1 Mbp - 10 Mbp	WT
DEL 1 Mbp - 10 Mbp	DO51466	2	WT	DEL 1 Mbp - 10 Mbp	WT
DEL 1 Mbp - 10 Mbp	DO51467	1	WT	DEL 1 Mbp - 10 Mbp	WT
DEL 1 Mbp - 10 Mbp	DO51468	1	WT	DEL 1 Mbp - 10 Mbp	WT
DEL 1 Mbp - 10 Mbp	DO51470	2	WT	DEL 1 Mbp - 10 Mbp	WT
DEL 1 Mbp - 10 Mbp	DO51472	3	WT	DEL 1 Mbp - 10 Mbp	WT
DEL 1 Mbp - 10 Mbp	DO51473	8	WT	DEL 1 Mbp - 10 Mbp	WT
DEL 1 Mbp - 10 Mbp	DO51477	2	WT	DEL 1 Mbp - 10 Mbp	WT
DEL 1 Mbp - 10 Mbp	DO51478	1	WT	DEL 1 Mbp - 10 Mbp	WT
DEL 1 Mbp - 10 Mbp	DO51479	0	WT	DEL 1 Mbp - 10 Mbp	WT
DEL 1 Mbp - 10 Mbp	DO51480	2	WT	DEL 1 Mbp - 10 Mbp	WT
DEL 1 Mbp - 10 Mbp	DO51481	1	WT	DEL 1 Mbp - 10 Mbp	WT
DEL 1 Mbp - 10 Mbp	DO51483	0	WT	DEL 1 Mbp - 10 Mbp	WT
DEL 1 Mbp - 10 Mbp	DO51484	1	WT	DEL 1 Mbp - 10 Mbp	WT
DEL 1 Mbp - 10 Mbp	DO51485	0	WT	DEL 1 Mbp - 10 Mbp	WT
DEL 1 Mbp - 10 Mbp	DO51487	0	WT	DEL 1 Mbp - 10 Mbp	WT
DEL 1 Mbp - 10 Mbp	DO51488	0	WT	DEL 1 Mbp - 10 Mbp	WT
DEL 1 Mbp - 10 Mbp	DO51490	0	WT	DEL 1 Mbp - 10 Mbp	WT
DEL 1 Mbp - 10 Mbp	DO51492	1	WT	DEL 1 Mbp - 10 Mbp	WT
DEL 1 Mbp - 10 Mbp	DO51493	1	WT	DEL 1 Mbp - 10 Mbp	WT
DEL 1 Mbp - 10 Mbp	DO51494	0	WT	DEL 1 Mbp - 10 Mbp	WT
DEL 1 Mbp - 10 Mbp	DO51497	1	WT	DEL 1 Mbp - 10 Mbp	WT
DEL 1 Mbp - 10 Mbp	DO51498	1	WT	DEL 1 Mbp - 10 Mbp	WT
DEL 1 Mbp - 10 Mbp	DO51499	11	WT	DEL 1 Mbp - 10 Mbp	WT
DEL 1 Mbp - 10 Mbp	DO51501	2	WT	DEL 1 Mbp - 10 Mbp	WT
DEL 1 Mbp - 10 Mbp	DO51502	0	WT	DEL 1 Mbp - 10 Mbp	WT
DEL 1 Mbp - 10 Mbp	DO51503	2	WT	DEL 1 Mbp - 10 Mbp	WT
DEL 1 Mbp - 10 Mbp	DO51504	2	WT	DEL 1 Mbp - 10 Mbp	WT
DEL 1 Mbp - 10 Mbp	DO51507	6	WT	DEL 1 Mbp - 10 Mbp	WT
DEL 1 Mbp - 10 Mbp	DO51508	0	WT	DEL 1 Mbp - 10 Mbp	WT
DEL 1 Mbp - 10 Mbp	DO51511	4	WT	DEL 1 Mbp - 10 Mbp	WT
DEL 1 Mbp - 10 Mbp	DO51513	1	WT	DEL 1 Mbp - 10 Mbp	WT
DEL 1 Mbp - 10 Mbp	DO51514	2	WT	DEL 1 Mbp - 10 Mbp	WT
DEL 1 Mbp - 10 Mbp	DO51515	0	WT	DEL 1 Mbp - 10 Mbp	WT
DEL 1 Mbp - 10 Mbp	DO51518	0	WT	DEL 1 Mbp - 10 Mbp	WT
DEL 1 Mbp - 10 Mbp	DO51519	0	WT	DEL 1 Mbp - 10 Mbp	WT
DEL 1 Mbp - 10 Mbp	DO51521	0	WT	DEL 1 Mbp - 10 Mbp	WT
DEL 1 Mbp - 10 Mbp	DO51522	3	WT	DEL 1 Mbp - 10 Mbp	WT
DEL 1 Mbp - 10 Mbp	DO51523	2	WT	DEL 1 Mbp - 10 Mbp	WT
DEL 1 Mbp - 10 Mbp	DO51525	0	WT	DEL 1 Mbp - 10 Mbp	WT
DEL 1 Mbp - 10 Mbp	DO51528	1	WT	DEL 1 Mbp - 10 Mbp	WT
DEL 1 Mbp - 10 Mbp	DO51531	1	WT	DEL 1 Mbp - 10 Mbp	WT
DEL 1 Mbp - 10 Mbp	DO51532	2	WT	DEL 1 Mbp - 10 Mbp	WT
DEL 1 Mbp - 10 Mbp	DO51533	8	WT	DEL 1 Mbp - 10 Mbp	WT
DEL 1 Mbp - 10 Mbp	DO51534	0	WT	DEL 1 Mbp - 10 Mbp	WT
DEL 1 Mbp - 10 Mbp	DO51535	1	WT	DEL 1 Mbp - 10 Mbp	WT
DEL 1 Mbp - 10 Mbp	DO51537	0	WT	DEL 1 Mbp - 10 Mbp	WT
DEL 1 Mbp - 10 Mbp	DO51538	0	WT	DEL 1 Mbp - 10 Mbp	WT
DEL 1 Mbp - 10 Mbp	DO51540	1	WT	DEL 1 Mbp - 10 Mbp	WT
DEL 1 Mbp - 10 Mbp	DO51541	0	BRCA2	DEL 1 Mbp - 10 Mbp	BRCA2
DEL 1 Mbp - 10 Mbp	DO51542	5	WT	DEL 1 Mbp - 10 Mbp	WT
DEL 1 Mbp - 10 Mbp	DO51543	0	WT	DEL 1 Mbp - 10 Mbp	WT
DEL 1 Mbp - 10 Mbp	DO51544	4	WT	DEL 1 Mbp - 10 Mbp	WT
DEL 1 Mbp - 10 Mbp	DO51546	1	WT	DEL 1 Mbp - 10 Mbp	WT
DEL 1 Mbp - 10 Mbp	DO51548	0	WT	DEL 1 Mbp - 10 Mbp	WT
DEL 1 Mbp - 10 Mbp	DO51549	0	WT	DEL 1 Mbp - 10 Mbp	WT
DEL 1 Mbp - 10 Mbp	DO51953	2	WT	DEL 1 Mbp - 10 Mbp	WT
DEL 1 Mbp - 10 Mbp	DO51955	4	WT	DEL 1 Mbp - 10 Mbp	WT
DEL 1 Mbp - 10 Mbp	DO51958	3	WT	DEL 1 Mbp - 10 Mbp	WT
DEL 1 Mbp - 10 Mbp	DO51959	3	WT	DEL 1 Mbp - 10 Mbp	WT
DEL 1 Mbp - 10 Mbp	DO51960	2	WT	DEL 1 Mbp - 10 Mbp	WT
DEL 1 Mbp - 10 Mbp	DO51962	6	BRCA2	DEL 1 Mbp - 10 Mbp	BRCA2
DEL 1 Mbp - 10 Mbp	DO51964	7	WT	DEL 1 Mbp - 10 Mbp	WT
DEL 1 Mbp - 10 Mbp	DO52498	0	WT	DEL 1 Mbp - 10 Mbp	WT
DEL 1 Mbp - 10 Mbp	DO52500	0	WT	DEL 1 Mbp - 10 Mbp	WT
DEL 1 Mbp - 10 Mbp	DO52501	1	WT	DEL 1 Mbp - 10 Mbp	WT
DEL 1 Mbp - 10 Mbp	DO52503	0	WT	DEL 1 Mbp - 10 Mbp	WT
DEL 1 Mbp - 10 Mbp	DO52504	5	WT	DEL 1 Mbp - 10 Mbp	WT
DEL 1 Mbp - 10 Mbp	DO52506	0	WT	DEL 1 Mbp - 10 Mbp	WT
DEL 1 Mbp - 10 Mbp	DO52509	0	WT	DEL 1 Mbp - 10 Mbp	WT
DEL 1 Mbp - 10 Mbp	DO52512	1	WT	DEL 1 Mbp - 10 Mbp	WT
DEL 1 Mbp - 10 Mbp	DO52516	2	WT	DEL 1 Mbp - 10 Mbp	WT
DEL 1 Mbp - 10 Mbp	DO52520	1	WT	DEL 1 Mbp - 10 Mbp	WT
DEL 1 Mbp - 10 Mbp	DO52522	0	WT	DEL 1 Mbp - 10 Mbp	WT
DEL 1 Mbp - 10 Mbp	DO52524	0	WT	DEL 1 Mbp - 10 Mbp	WT
DEL 1 Mbp - 10 Mbp	DO52526	1	WT	DEL 1 Mbp - 10 Mbp	WT
DEL 1 Mbp - 10 Mbp	DO52528	0	WT	DEL 1 Mbp - 10 Mbp	WT
DEL 1 Mbp - 10 Mbp	DO52530	0	WT	DEL 1 Mbp - 10 Mbp	WT
DEL 1 Mbp - 10 Mbp	DO52532	0	WT	DEL 1 Mbp - 10 Mbp	WT
DEL 1 Mbp - 10 Mbp	DO52534	0	WT	DEL 1 Mbp - 10 Mbp	WT
DEL 1 Mbp - 10 Mbp	DO52538	1	WT	DEL 1 Mbp - 10 Mbp	WT
DEL 1 Mbp - 10 Mbp	DO52550	0	WT	DEL 1 Mbp - 10 Mbp	WT
DEL 1 Mbp - 10 Mbp	DO52552	1	WT	DEL 1 Mbp - 10 Mbp	WT
DEL 1 Mbp - 10 Mbp	EGAN00001000386_EGAN00001000380	2	BRCA2	DEL 1 Mbp - 10 Mbp	BRCA2
DEL 1 Mbp - 10 Mbp	EGAN00001000387_EGAN00001000380	2	BRCA2	DEL 1 Mbp - 10 Mbp	BRCA2
DEL 1 Mbp - 10 Mbp	EGAN00001000590_EGAN00001000591	1	WT	DEL 1 Mbp - 10 Mbp	WT
DEL 1 Mbp - 10 Mbp	EGAN00001000592_EGAN00001000593	2	BRCA2	DEL 1 Mbp - 10 Mbp	BRCA2
DEL 1 Mbp - 10 Mbp	EGAN00001000594_EGAN00001000595	0	WT	DEL 1 Mbp - 10 Mbp	WT
DEL 1 Mbp - 10 Mbp	EGAN00001000596_EGAN00001000597	2	BRCA2	DEL 1 Mbp - 10 Mbp	BRCA2
DEL 1 Mbp - 10 Mbp	EGAN00001030778_EGAN00001030894	0	BRCA2	DEL 1 Mbp - 10 Mbp	BRCA2
DEL 1 Mbp - 10 Mbp	EGAN00001030779_EGAN00001030894	0	BRCA2	DEL 1 Mbp - 10 Mbp	BRCA2
DEL 1 Mbp - 10 Mbp	EGAN00001030890_EGAN00001030891	0	BRCA1	DEL 1 Mbp - 10 Mbp	BRCA1
DEL 1 Mbp - 10 Mbp	EGAN00001030900_EGAN00001030901	1	WT	DEL 1 Mbp - 10 Mbp	WT
DEL 1 Mbp - 10 Mbp	EGAN00001269437_EGAN00001269438	0	WT	DEL 1 Mbp - 10 Mbp	WT
DEL 1 Mbp - 10 Mbp	EGAN00001269439_EGAN00001269440	0	WT	DEL 1 Mbp - 10 Mbp	WT
DEL 1 Mbp - 10 Mbp	EGAN00001269441_EGAN00001269442	0	BRCA1	DEL 1 Mbp - 10 Mbp	BRCA1
DEL 1 Mbp - 10 Mbp	EGAN00001269443_EGAN00001269444	0	WT	DEL 1 Mbp - 10 Mbp	WT
DEL 1 Mbp - 10 Mbp	EGAN00001269447_EGAN00001269448	0	BRCA2	DEL 1 Mbp - 10 Mbp	BRCA2
DEL 1 Mbp - 10 Mbp	EGAN00001269449_EGAN00001269450	0	WT	DEL 1 Mbp - 10 Mbp	WT
DEL 1 Mbp - 10 Mbp	EGAN00001269453_EGAN00001269454	0	WT	DEL 1 Mbp - 10 Mbp	WT
DEL 1 Mbp - 10 Mbp	EGAN00001269455_EGAN00001269456	1	WT	DEL 1 Mbp - 10 Mbp	WT
DEL 1 Mbp - 10 Mbp	EGAN00001269461_EGAN00001269462	0	WT	DEL 1 Mbp - 10 Mbp	WT
DEL 1 Mbp - 10 Mbp	EGAN00001269467_EGAN00001269468	0	WT	DEL 1 Mbp - 10 Mbp	WT
DEL 1 Mbp - 10 Mbp	EGAN00001269469_EGAN00001269470	0	WT	DEL 1 Mbp - 10 Mbp	WT
DEL 1 Mbp - 10 Mbp	EGAN00001269475_EGAN00001269476	1	BRCA2	DEL 1 Mbp - 10 Mbp	BRCA2
DEL 1 Mbp - 10 Mbp	EGAN00001269479_EGAN00001269480	1	WT	DEL 1 Mbp - 10 Mbp	WT
DEL 1 Mbp - 10 Mbp	EGAN00001269483_EGAN00001269484	1	BRCA1	DEL 1 Mbp - 10 Mbp	BRCA1
DEL 1 Mbp - 10 Mbp	EGAN00001269487_EGAN00001269488	0	WT	DEL 1 Mbp - 10 Mbp	WT
DEL 1 Mbp - 10 Mbp	EGAN00001269497_EGAN00001269498	0	WT	DEL 1 Mbp - 10 Mbp	WT
DEL 1 Mbp - 10 Mbp	EGAN00001269499_EGAN00001269500	0	WT	DEL 1 Mbp - 10 Mbp	WT
DEL 1 Mbp - 10 Mbp	EGAN00001269501_EGAN00001269502	1	BRCA1	DEL 1 Mbp - 10 Mbp	BRCA1
DEL 1 Mbp - 10 Mbp	EGAN00001269503_EGAN00001269504	0	WT	DEL 1 Mbp - 10 Mbp	WT
DEL 1 Mbp - 10 Mbp	EGAN00001269511_EGAN00001269512	2	BRCA1	DEL 1 Mbp - 10 Mbp	BRCA1
DEL 1 Mbp - 10 Mbp	EGAN00001269517_EGAN00001269518	0	WT	DEL 1 Mbp - 10 Mbp	WT
DEL 1 Mbp - 10 Mbp	EGAN00001269521_EGAN00001269522	0	WT	DEL 1 Mbp - 10 Mbp	WT
DEL 1 Mbp - 10 Mbp	EGAN00001269525_EGAN00001269526	1	WT	DEL 1 Mbp - 10 Mbp	WT
DEL 1 Mbp - 10 Mbp	EGAN00001269529_EGAN00001269530	1	BRCA2	DEL 1 Mbp - 10 Mbp	BRCA2
DEL 1 Mbp - 10 Mbp	EGAN00001269533_EGAN00001269534	0	WT	DEL 1 Mbp - 10 Mbp	WT
DEL 1 Mbp - 10 Mbp	EGAN00001269541_EGAN00001269542	1	WT	DEL 1 Mbp - 10 Mbp	WT
DEL 1 Mbp - 10 Mbp	EGAN00001269543_EGAN00001269544	0	WT	DEL 1 Mbp - 10 Mbp	WT
DEL 1 Mbp - 10 Mbp	EGAN00001269547_EGAN00001269548	0	WT	DEL 1 Mbp - 10 Mbp	WT
DEL 1 Mbp - 10 Mbp	EGAN00001269551_EGAN00001269552	2	BRCA1	DEL 1 Mbp - 10 Mbp	BRCA1
DEL 1 Mbp - 10 Mbp	EGAN00001269553_EGAN00001269554	0	WT	DEL 1 Mbp - 10 Mbp	WT
DEL 1 Mbp - 10 Mbp	EGAN00001269559_EGAN00001269560	0	WT	DEL 1 Mbp - 10 Mbp	WT
DEL 1 Mbp - 10 Mbp	EGAN00001269567_EGAN00001269568	0	WT	DEL 1 Mbp - 10 Mbp	WT
DEL 1 Mbp - 10 Mbp	EGAN00001269575_EGAN00001269576	1	WT	DEL 1 Mbp - 10 Mbp	WT
DEL 1 Mbp - 10 Mbp	EGAN00001269583_EGAN00001269584	0	WT	DEL 1 Mbp - 10 Mbp	WT
DEL 1 Mbp - 10 Mbp	EGAN00001269589_EGAN00001269590	0	WT	DEL 1 Mbp - 10 Mbp	WT
DEL 1 Mbp - 10 Mbp	EGAN00001269591_EGAN00001269592	0	WT	DEL 1 Mbp - 10 Mbp	WT
DEL 1 Mbp - 10 Mbp	EGAN00001269593_EGAN00001269594	0	WT	DEL 1 Mbp - 10 Mbp	WT
DEL 1 Mbp - 10 Mbp	EGAN00001269595_EGAN00001269596	1	WT	DEL 1 Mbp - 10 Mbp	WT
DEL 1 Mbp - 10 Mbp	EGAN00001269597_EGAN00001269598	0	WT	DEL 1 Mbp - 10 Mbp	WT
DEL 1 Mbp - 10 Mbp	EGAN00001269599_EGAN00001269600	0	WT	DEL 1 Mbp - 10 Mbp	WT
DEL 1 Mbp - 10 Mbp	EGAN00001269611_EGAN00001269612	1	WT	DEL 1 Mbp - 10 Mbp	WT
DEL 1 Mbp - 10 Mbp	EGAN00001269623_EGAN00001269624	0	BRCA1	DEL 1 Mbp - 10 Mbp	BRCA1
DEL 1 Mbp - 10 Mbp	EGAN00001269629_EGAN00001269630	0	WT	DEL 1 Mbp - 10 Mbp	WT
DEL 1 Mbp - 10 Mbp	EGAN00001269631_EGAN00001269632	2	BRCA1	DEL 1 Mbp - 10 Mbp	BRCA1
DEL 1 Mbp - 10 Mbp	P01-28	0	WT	DEL 1 Mbp - 10 Mbp	WT
DEL 1 Mbp - 10 Mbp	P04-1084	0	WT	DEL 1 Mbp - 10 Mbp	WT
DEL 1 Mbp - 10 Mbp	P05-1657	1	WT	DEL 1 Mbp - 10 Mbp	WT
DEL 1 Mbp - 10 Mbp	P05-2709	0	WT	DEL 1 Mbp - 10 Mbp	WT
DEL 1 Mbp - 10 Mbp	P05-3852	2	WT	DEL 1 Mbp - 10 Mbp	WT
DEL 1 Mbp - 10 Mbp	P05-620	0	WT	DEL 1 Mbp - 10 Mbp	WT
DEL 1 Mbp - 10 Mbp	P07-144	0	WT	DEL 1 Mbp - 10 Mbp	WT
DEL 1 Mbp - 10 Mbp	P07-4941	3	WT	DEL 1 Mbp - 10 Mbp	WT
DEL 1 Mbp - 10 Mbp	P07-5021	0	WT	DEL 1 Mbp - 10 Mbp	WT
DEL 1 Mbp - 10 Mbp	P07-5318	2	WT	DEL 1 Mbp - 10 Mbp	WT
DEL 1 Mbp - 10 Mbp	P07-837	4	WT	DEL 1 Mbp - 10 Mbp	WT
DEL 1 Mbp - 10 Mbp	P08-217	0	WT	DEL 1 Mbp - 10 Mbp	WT
DEL 1 Mbp - 10 Mbp	P08-492	1	WT	DEL 1 Mbp - 10 Mbp	WT
DEL 1 Mbp - 10 Mbp	P08-501	1	WT	DEL 1 Mbp - 10 Mbp	WT
DEL 1 Mbp - 10 Mbp	P08-5852	0	WT	DEL 1 Mbp - 10 Mbp	WT
DEL 1 Mbp - 10 Mbp	P08-688	0	WT	DEL 1 Mbp - 10 Mbp	WT
DEL 1 Mbp - 10 Mbp	P08-716	2	WT	DEL 1 Mbp - 10 Mbp	WT
DEL 1 Mbp - 10 Mbp	P09-1042	3	WT	DEL 1 Mbp - 10 Mbp	WT
DEL 1 Mbp - 10 Mbp	P09-396	0	WT	DEL 1 Mbp - 10 Mbp	WT
DEL 1 Mbp - 10 Mbp	P09-628	0	WT	DEL 1 Mbp - 10 Mbp	WT
DEL 1 Mbp - 10 Mbp	P09-730	0	WT	DEL 1 Mbp - 10 Mbp	WT
DEL 1 Mbp - 10 Mbp	PM1002-Z1-1	1	WT	DEL 1 Mbp - 10 Mbp	WT
DEL 1 Mbp - 10 Mbp	PM1144-Z1	0	WT	DEL 1 Mbp - 10 Mbp	WT
DEL 1 Mbp - 10 Mbp	PM1145-X1	0	WT	DEL 1 Mbp - 10 Mbp	WT
DEL 1 Mbp - 10 Mbp	PM1177-Z1-1	4	BRCA2	DEL 1 Mbp - 10 Mbp	BRCA2
DEL 1 Mbp - 10 Mbp	PM12-Z10-1	2	BRCA2	DEL 1 Mbp - 10 Mbp	BRCA2
DEL 1 Mbp - 10 Mbp	PM1282-X1-1	1	WT	DEL 1 Mbp - 10 Mbp	WT
DEL 1 Mbp - 10 Mbp	PM1284-Z1	2	WT	DEL 1 Mbp - 10 Mbp	WT
DEL 1 Mbp - 10 Mbp	PM1341-Z2	1	BRCA1	DEL 1 Mbp - 10 Mbp	BRCA1
DEL 1 Mbp - 10 Mbp	PM1388-Z3-1	0	WT	DEL 1 Mbp - 10 Mbp	WT
DEL 1 Mbp - 10 Mbp	PM1390-Z12	0	WT	DEL 1 Mbp - 10 Mbp	WT
DEL 1 Mbp - 10 Mbp	PM1411-X1-1	0	WT	DEL 1 Mbp - 10 Mbp	WT
DEL 1 Mbp - 10 Mbp	PM1462-Z1	2	WT	DEL 1 Mbp - 10 Mbp	WT
DEL 1 Mbp - 10 Mbp	PM1542-Z1-1	1	WT	DEL 1 Mbp - 10 Mbp	WT
DEL 1 Mbp - 10 Mbp	PM1563-Z1-1	2	WT	DEL 1 Mbp - 10 Mbp	WT
DEL 1 Mbp - 10 Mbp	PM1570-Z1-1	0	WT	DEL 1 Mbp - 10 Mbp	WT
DEL 1 Mbp - 10 Mbp	PM159-Z1-1	4	WT	DEL 1 Mbp - 10 Mbp	WT
DEL 1 Mbp - 10 Mbp	PM159-Z13-1	0	WT	DEL 1 Mbp - 10 Mbp	WT
DEL 1 Mbp - 10 Mbp	PM159-Z6-1	4	WT	DEL 1 Mbp - 10 Mbp	WT
DEL 1 Mbp - 10 Mbp	PM159-Z7-1	4	WT	DEL 1 Mbp - 10 Mbp	WT
DEL 1 Mbp - 10 Mbp	PM201-Z1-1	0	WT	DEL 1 Mbp - 10 Mbp	WT
DEL 1 Mbp - 10 Mbp	PM3-Z1-2	4	WT	DEL 1 Mbp - 10 Mbp	WT
DEL 1 Mbp - 10 Mbp	PM322-Z5-1	1	WT	DEL 1 Mbp - 10 Mbp	WT
DEL 1 Mbp - 10 Mbp	PM389-X1	1	WT	DEL 1 Mbp - 10 Mbp	WT
DEL 1 Mbp - 10 Mbp	PM650-Z1	2	WT	DEL 1 Mbp - 10 Mbp	WT
DEL 1 Mbp - 10 Mbp	PM717-Z1	0	WT	DEL 1 Mbp - 10 Mbp	WT
DEL 1 Mbp - 10 Mbp	PM73-X1-1	3	WT	DEL 1 Mbp - 10 Mbp	WT
DEL 1 Mbp - 10 Mbp	PM735-Z7-1	2	WT	DEL 1 Mbp - 10 Mbp	WT
DEL 1 Mbp - 10 Mbp	PM744-Z1	0	WT	DEL 1 Mbp - 10 Mbp	WT
DEL 1 Mbp - 10 Mbp	PM750-Z15	0	WT	DEL 1 Mbp - 10 Mbp	WT
DEL 1 Mbp - 10 Mbp	PM750-Z8-1	0	WT	DEL 1 Mbp - 10 Mbp	WT
DEL 1 Mbp - 10 Mbp	PM80-Z1-C1	1	WT	DEL 1 Mbp - 10 Mbp	WT
DEL 1 Mbp - 10 Mbp	PM861-Z5-1	2	WT	DEL 1 Mbp - 10 Mbp	WT
DEL 1 Mbp - 10 Mbp	PM89-ZLN1	1	WT	DEL 1 Mbp - 10 Mbp	WT
DEL 1 Mbp - 10 Mbp	PM897-Z2-1	0	WT	DEL 1 Mbp - 10 Mbp	WT
DEL 1 Mbp - 10 Mbp	PM90-Z19-1	0	WT	DEL 1 Mbp - 10 Mbp	WT
DEL 1 Mbp - 10 Mbp	PM90-Z25-1	0	WT	DEL 1 Mbp - 10 Mbp	WT
DEL 1 Mbp - 10 Mbp	PM992-X1-1	3	WT	DEL 1 Mbp - 10 Mbp	WT
DEL 1 Mbp - 10 Mbp	PR-02-1431	0	WT	DEL 1 Mbp - 10 Mbp	WT
DEL 1 Mbp - 10 Mbp	PR-03-728	0	WT	DEL 1 Mbp - 10 Mbp	WT
DEL 1 Mbp - 10 Mbp	PR-0410	0	WT	DEL 1 Mbp - 10 Mbp	WT
DEL 1 Mbp - 10 Mbp	PR-06-1749	3	BRCA2	DEL 1 Mbp - 10 Mbp	BRCA2
DEL 1 Mbp - 10 Mbp	PR-06-3199	0	WT	DEL 1 Mbp - 10 Mbp	WT
DEL 1 Mbp - 10 Mbp	PR-07-3258	0	BRCA2	DEL 1 Mbp - 10 Mbp	BRCA2
DEL 1 Mbp - 10 Mbp	PR-07-360	1	WT	DEL 1 Mbp - 10 Mbp	WT
DEL 1 Mbp - 10 Mbp	PR-07-4814	0	WT	DEL 1 Mbp - 10 Mbp	WT
DEL 1 Mbp - 10 Mbp	PR-08-2153	2	WT	DEL 1 Mbp - 10 Mbp	WT
DEL 1 Mbp - 10 Mbp	PR-08-2455	1	WT	DEL 1 Mbp - 10 Mbp	WT
DEL 1 Mbp - 10 Mbp	PR-08-4154	1	WT	DEL 1 Mbp - 10 Mbp	WT
DEL 1 Mbp - 10 Mbp	PR-08-784	0	WT	DEL 1 Mbp - 10 Mbp	WT
DEL 1 Mbp - 10 Mbp	PR-09-146	2	WT	DEL 1 Mbp - 10 Mbp	WT
DEL 1 Mbp - 10 Mbp	PR-09-3983	1	WT	DEL 1 Mbp - 10 Mbp	WT
DEL 1 Mbp - 10 Mbp	PR-2621	1	WT	DEL 1 Mbp - 10 Mbp	WT
DEL 1 Mbp - 10 Mbp	PR-2741	0	WT	DEL 1 Mbp - 10 Mbp	WT
DEL 1 Mbp - 10 Mbp	PR-3042	1	WT	DEL 1 Mbp - 10 Mbp	WT
DEL 1 Mbp - 10 Mbp	PR-7520	1	BRCA2	DEL 1 Mbp - 10 Mbp	BRCA2
DEL 1 Mbp - 10 Mbp	PR-STID0000000415	2	WT	DEL 1 Mbp - 10 Mbp	WT
DEL 1 Mbp - 10 Mbp	PR-STID0000002872	1	WT	DEL 1 Mbp - 10 Mbp	WT
DEL 1 Mbp - 10 Mbp	PR-STID0000003127	1	WT	DEL 1 Mbp - 10 Mbp	WT
DEL 100 Kbp - 1 Mbp	751	9	BRCA2	DEL 100 Kbp - 1 Mbp	BRCA2
DEL 100 Kbp - 1 Mbp	890	3	BRCA2	DEL 100 Kbp - 1 Mbp	BRCA2
DEL 100 Kbp - 1 Mbp	934	4	WT	DEL 100 Kbp - 1 Mbp	WT
DEL 100 Kbp - 1 Mbp	980	1	BRCA1	DEL 100 Kbp - 1 Mbp	BRCA1
DEL 100 Kbp - 1 Mbp	1103	1	BRCA1	DEL 100 Kbp - 1 Mbp	BRCA1
DEL 100 Kbp - 1 Mbp	1118	8	BRCA1	DEL 100 Kbp - 1 Mbp	BRCA1
DEL 100 Kbp - 1 Mbp	1331	2	BRCA2	DEL 100 Kbp - 1 Mbp	BRCA2
DEL 100 Kbp - 1 Mbp	1367	6	BRCA2	DEL 100 Kbp - 1 Mbp	BRCA2
DEL 100 Kbp - 1 Mbp	1477	0	WT	DEL 100 Kbp - 1 Mbp	WT
DEL 100 Kbp - 1 Mbp	1574	1	BRCA1	DEL 100 Kbp - 1 Mbp	BRCA1
DEL 100 Kbp - 1 Mbp	1632	1	BRCA1	DEL 100 Kbp - 1 Mbp	BRCA1
DEL 100 Kbp - 1 Mbp	1666	0	BRCA1	DEL 100 Kbp - 1 Mbp	BRCA1
DEL 100 Kbp - 1 Mbp	2024	3	BRCA2	DEL 100 Kbp - 1 Mbp	BRCA2
DEL 100 Kbp - 1 Mbp	2045	3	BRCA1	DEL 100 Kbp - 1 Mbp	BRCA1
DEL 100 Kbp - 1 Mbp	2050	7	BRCA2	DEL 100 Kbp - 1 Mbp	BRCA2
DEL 100 Kbp - 1 Mbp	5503	0	WT	DEL 100 Kbp - 1 Mbp	WT
DEL 100 Kbp - 1 Mbp	5506	0	WT	DEL 100 Kbp - 1 Mbp	WT
DEL 100 Kbp - 1 Mbp	5763	0	WT	DEL 100 Kbp - 1 Mbp	WT
DEL 100 Kbp - 1 Mbp	5771	0	WT	DEL 100 Kbp - 1 Mbp	WT
DEL 100 Kbp - 1 Mbp	5788	1	WT	DEL 100 Kbp - 1 Mbp	WT
DEL 100 Kbp - 1 Mbp	5789	0	WT	DEL 100 Kbp - 1 Mbp	WT
DEL 100 Kbp - 1 Mbp	6336	0	WT	DEL 100 Kbp - 1 Mbp	WT
DEL 100 Kbp - 1 Mbp	6365	1	WT	DEL 100 Kbp - 1 Mbp	WT
DEL 100 Kbp - 1 Mbp	6370	0	WT	DEL 100 Kbp - 1 Mbp	WT
DEL 100 Kbp - 1 Mbp	7075	2	WT	DEL 100 Kbp - 1 Mbp	WT
DEL 100 Kbp - 1 Mbp	7079	0	WT	DEL 100 Kbp - 1 Mbp	WT
DEL 100 Kbp - 1 Mbp	7169	0	WT	DEL 100 Kbp - 1 Mbp	WT
DEL 100 Kbp - 1 Mbp	7233	1	WT	DEL 100 Kbp - 1 Mbp	WT
DEL 100 Kbp - 1 Mbp	7522	0	WT	DEL 100 Kbp - 1 Mbp	WT
DEL 100 Kbp - 1 Mbp	7791	0	WT	DEL 100 Kbp - 1 Mbp	WT
DEL 100 Kbp - 1 Mbp	8258	0	WT	DEL 100 Kbp - 1 Mbp	WT
DEL 100 Kbp - 1 Mbp	A04D	8	BRCA2	DEL 100 Kbp - 1 Mbp	BRCA2
DEL 100 Kbp - 1 Mbp	A04Q	0	WT	DEL 100 Kbp - 1 Mbp	WT
DEL 100 Kbp - 1 Mbp	A08L	5	BRCA2	DEL 100 Kbp - 1 Mbp	BRCA2
DEL 100 Kbp - 1 Mbp	A0CE	6	BRCA2	DEL 100 Kbp - 1 Mbp	BRCA2
DEL 100 Kbp - 1 Mbp	A0D2	7	BRCA1	DEL 100 Kbp - 1 Mbp	BRCA1
DEL 100 Kbp - 1 Mbp	A0DT	0	WT	DEL 100 Kbp - 1 Mbp	WT
DEL 100 Kbp - 1 Mbp	A0EA	1	WT	DEL 100 Kbp - 1 Mbp	WT
DEL 100 Kbp - 1 Mbp	A0H6	0	WT	DEL 100 Kbp - 1 Mbp	WT
DEL 100 Kbp - 1 Mbp	A0RT	0	WT	DEL 100 Kbp - 1 Mbp	WT
DEL 100 Kbp - 1 Mbp	A0WA	1	BRCA1	DEL 100 Kbp - 1 Mbp	BRCA1
DEL 100 Kbp - 1 Mbp	A0WX	3	WT	DEL 100 Kbp - 1 Mbp	WT
DEL 100 Kbp - 1 Mbp	A124	5	BRCA1	DEL 100 Kbp - 1 Mbp	BRCA1
DEL 100 Kbp - 1 Mbp	A12H	0	WT	DEL 100 Kbp - 1 Mbp	WT
DEL 100 Kbp - 1 Mbp	A130	1	WT	DEL 100 Kbp - 1 Mbp	WT
DEL 100 Kbp - 1 Mbp	A156	0	WT	DEL 100 Kbp - 1 Mbp	WT
DEL 100 Kbp - 1 Mbp	A1J5	0	WT	DEL 100 Kbp - 1 Mbp	WT
DEL 100 Kbp - 1 Mbp	A1LG	1	WT	DEL 100 Kbp - 1 Mbp	WT
DEL 100 Kbp - 1 Mbp	A1NH	0	WT	DEL 100 Kbp - 1 Mbp	WT
DEL 100 Kbp - 1 Mbp	A25B	1	BRCA1	DEL 100 Kbp - 1 Mbp	BRCA1
DEL 100 Kbp - 1 Mbp	A2DF	4	BRCA2	DEL 100 Kbp - 1 Mbp	BRCA2
DEL 100 Kbp - 1 Mbp	A2LK	0	WT	DEL 100 Kbp - 1 Mbp	WT
DEL 100 Kbp - 1 Mbp	A3KC	1	WT	DEL 100 Kbp - 1 Mbp	WT
DEL 100 Kbp - 1 Mbp	A3Y0	14	BRCA2	DEL 100 Kbp - 1 Mbp	BRCA2
DEL 100 Kbp - 1 Mbp	CA-0005	4	BRCA2	DEL 100 Kbp - 1 Mbp	BRCA2
DEL 100 Kbp - 1 Mbp	CA-0008	0	WT	DEL 100 Kbp - 1 Mbp	WT
DEL 100 Kbp - 1 Mbp	CA-0052	5	WT	DEL 100 Kbp - 1 Mbp	WT
DEL 100 Kbp - 1 Mbp	CA-0100	0	WT	DEL 100 Kbp - 1 Mbp	WT
DEL 100 Kbp - 1 Mbp	CA-0132	0	WT	DEL 100 Kbp - 1 Mbp	WT
DEL 100 Kbp - 1 Mbp	CA-0134	0	WT	DEL 100 Kbp - 1 Mbp	WT
DEL 100 Kbp - 1 Mbp	CA-0146	2	BRCA1	DEL 100 Kbp - 1 Mbp	BRCA1
DEL 100 Kbp - 1 Mbp	CA-0198	0	WT	DEL 100 Kbp - 1 Mbp	WT
DEL 100 Kbp - 1 Mbp	CA-0208	10	WT	DEL 100 Kbp - 1 Mbp	WT
DEL 100 Kbp - 1 Mbp	CA-0230	1	WT	DEL 100 Kbp - 1 Mbp	WT
DEL 100 Kbp - 1 Mbp	DO1013	0	BRCA2	DEL 100 Kbp - 1 Mbp	BRCA2
DEL 100 Kbp - 1 Mbp	DO10806	0	WT	DEL 100 Kbp - 1 Mbp	WT
DEL 100 Kbp - 1 Mbp	DO10809	0	WT	DEL 100 Kbp - 1 Mbp	WT
DEL 100 Kbp - 1 Mbp	DO10811	1	WT	DEL 100 Kbp - 1 Mbp	WT
DEL 100 Kbp - 1 Mbp	DO10815	1	WT	DEL 100 Kbp - 1 Mbp	WT
DEL 100 Kbp - 1 Mbp	DO10819	0	WT	DEL 100 Kbp - 1 Mbp	WT
DEL 100 Kbp - 1 Mbp	DO10823	0	WT	DEL 100 Kbp - 1 Mbp	WT
DEL 100 Kbp - 1 Mbp	DO10829	0	WT	DEL 100 Kbp - 1 Mbp	WT
DEL 100 Kbp - 1 Mbp	DO10835	0	WT	DEL 100 Kbp - 1 Mbp	WT
DEL 100 Kbp - 1 Mbp	DO10837	0	WT	DEL 100 Kbp - 1 Mbp	WT
DEL 100 Kbp - 1 Mbp	DO217786	0	WT	DEL 100 Kbp - 1 Mbp	WT
DEL 100 Kbp - 1 Mbp	DO217787	2	WT	DEL 100 Kbp - 1 Mbp	WT
DEL 100 Kbp - 1 Mbp	DO217788	0	WT	DEL 100 Kbp - 1 Mbp	WT
DEL 100 Kbp - 1 Mbp	DO217800	0	WT	DEL 100 Kbp - 1 Mbp	WT
DEL 100 Kbp - 1 Mbp	DO217826	1	WT	DEL 100 Kbp - 1 Mbp	WT
DEL 100 Kbp - 1 Mbp	DO217844	0	WT	DEL 100 Kbp - 1 Mbp	WT
DEL 100 Kbp - 1 Mbp	DO217887	0	WT	DEL 100 Kbp - 1 Mbp	WT
DEL 100 Kbp - 1 Mbp	DO217908	0	WT	DEL 100 Kbp - 1 Mbp	WT
DEL 100 Kbp - 1 Mbp	DO217931	6	WT	DEL 100 Kbp - 1 Mbp	WT
DEL 100 Kbp - 1 Mbp	DO217939	0	WT	DEL 100 Kbp - 1 Mbp	WT
DEL 100 Kbp - 1 Mbp	DO217953	0	WT	DEL 100 Kbp - 1 Mbp	WT
DEL 100 Kbp - 1 Mbp	DO217962	0	WT	DEL 100 Kbp - 1 Mbp	WT
DEL 100 Kbp - 1 Mbp	DO218062	1	WT	DEL 100 Kbp - 1 Mbp	WT
DEL 100 Kbp - 1 Mbp	DO218065	0	WT	DEL 100 Kbp - 1 Mbp	WT
DEL 100 Kbp - 1 Mbp	DO218072	0	WT	DEL 100 Kbp - 1 Mbp	WT
DEL 100 Kbp - 1 Mbp	DO218121	0	WT	DEL 100 Kbp - 1 Mbp	WT
DEL 100 Kbp - 1 Mbp	DO218168	1	WT	DEL 100 Kbp - 1 Mbp	WT
DEL 100 Kbp - 1 Mbp	DO218173	0	WT	DEL 100 Kbp - 1 Mbp	WT
DEL 100 Kbp - 1 Mbp	DO218174	0	WT	DEL 100 Kbp - 1 Mbp	WT
DEL 100 Kbp - 1 Mbp	DO218182	0	WT	DEL 100 Kbp - 1 Mbp	WT
DEL 100 Kbp - 1 Mbp	DO218333	5	BRCA2	DEL 100 Kbp - 1 Mbp	BRCA2
DEL 100 Kbp - 1 Mbp	DO218347	0	WT	DEL 100 Kbp - 1 Mbp	WT
DEL 100 Kbp - 1 Mbp	DO218384	0	WT	DEL 100 Kbp - 1 Mbp	WT
DEL 100 Kbp - 1 Mbp	DO218388	1	WT	DEL 100 Kbp - 1 Mbp	WT
DEL 100 Kbp - 1 Mbp	DO218408	0	WT	DEL 100 Kbp - 1 Mbp	WT
DEL 100 Kbp - 1 Mbp	DO218457	0	WT	DEL 100 Kbp - 1 Mbp	WT
DEL 100 Kbp - 1 Mbp	DO218478	0	WT	DEL 100 Kbp - 1 Mbp	WT
DEL 100 Kbp - 1 Mbp	DO218488	1	WT	DEL 100 Kbp - 1 Mbp	WT
DEL 100 Kbp - 1 Mbp	DO218506	0	WT	DEL 100 Kbp - 1 Mbp	WT
DEL 100 Kbp - 1 Mbp	DO218553	0	WT	DEL 100 Kbp - 1 Mbp	WT
DEL 100 Kbp - 1 Mbp	DO218573	2	WT	DEL 100 Kbp - 1 Mbp	WT
DEL 100 Kbp - 1 Mbp	DO218583	0	WT	DEL 100 Kbp - 1 Mbp	WT
DEL 100 Kbp - 1 Mbp	DO218611	0	WT	DEL 100 Kbp - 1 Mbp	WT
DEL 100 Kbp - 1 Mbp	DO218656	0	BRCA2	DEL 100 Kbp - 1 Mbp	BRCA2
DEL 100 Kbp - 1 Mbp	DO218709	1	BRCA2	DEL 100 Kbp - 1 Mbp	BRCA2
DEL 100 Kbp - 1 Mbp	DO218742	2	WT	DEL 100 Kbp - 1 Mbp	WT
DEL 100 Kbp - 1 Mbp	DO218770	0	WT	DEL 100 Kbp - 1 Mbp	WT
DEL 100 Kbp - 1 Mbp	DO218827	0	WT	DEL 100 Kbp - 1 Mbp	WT
DEL 100 Kbp - 1 Mbp	DO218831	0	WT	DEL 100 Kbp - 1 Mbp	WT
DEL 100 Kbp - 1 Mbp	DO220820	0	WT	DEL 100 Kbp - 1 Mbp	WT
DEL 100 Kbp - 1 Mbp	DO220822	1	WT	DEL 100 Kbp - 1 Mbp	WT
DEL 100 Kbp - 1 Mbp	DO221503	0	WT	DEL 100 Kbp - 1 Mbp	WT
DEL 100 Kbp - 1 Mbp	DO221539	4	WT	DEL 100 Kbp - 1 Mbp	WT
DEL 100 Kbp - 1 Mbp	DO221540	2	WT	DEL 100 Kbp - 1 Mbp	WT
DEL 100 Kbp - 1 Mbp	DO221541	0	BRCA2	DEL 100 Kbp - 1 Mbp	BRCA2
DEL 100 Kbp - 1 Mbp	DO221542	0	WT	DEL 100 Kbp - 1 Mbp	WT
DEL 100 Kbp - 1 Mbp	DO221543	0	WT	DEL 100 Kbp - 1 Mbp	WT
DEL 100 Kbp - 1 Mbp	DO221546	4	WT	DEL 100 Kbp - 1 Mbp	WT
DEL 100 Kbp - 1 Mbp	DO32837	0	BRCA2	DEL 100 Kbp - 1 Mbp	BRCA2
DEL 100 Kbp - 1 Mbp	DO32863	4	WT	DEL 100 Kbp - 1 Mbp	WT
DEL 100 Kbp - 1 Mbp	DO32893	2	WT	DEL 100 Kbp - 1 Mbp	WT
DEL 100 Kbp - 1 Mbp	DO32916	12	WT	DEL 100 Kbp - 1 Mbp	WT
DEL 100 Kbp - 1 Mbp	DO32960	1	WT	DEL 100 Kbp - 1 Mbp	WT
DEL 100 Kbp - 1 Mbp	DO32976	6	WT	DEL 100 Kbp - 1 Mbp	WT
DEL 100 Kbp - 1 Mbp	DO32980	0	WT	DEL 100 Kbp - 1 Mbp	WT
DEL 100 Kbp - 1 Mbp	DO32984	0	WT	DEL 100 Kbp - 1 Mbp	WT
DEL 100 Kbp - 1 Mbp	DO33000	8	WT	DEL 100 Kbp - 1 Mbp	WT
DEL 100 Kbp - 1 Mbp	DO33028	9	WT	DEL 100 Kbp - 1 Mbp	WT
DEL 100 Kbp - 1 Mbp	DO33032	5	WT	DEL 100 Kbp - 1 Mbp	WT
DEL 100 Kbp - 1 Mbp	DO33160	1	WT	DEL 100 Kbp - 1 Mbp	WT
DEL 100 Kbp - 1 Mbp	DO33168	1	WT	DEL 100 Kbp - 1 Mbp	WT
DEL 100 Kbp - 1 Mbp	DO33184	0	WT	DEL 100 Kbp - 1 Mbp	WT
DEL 100 Kbp - 1 Mbp	DO33208	15	WT	DEL 100 Kbp - 1 Mbp	WT
DEL 100 Kbp - 1 Mbp	DO33248	18	WT	DEL 100 Kbp - 1 Mbp	WT
DEL 100 Kbp - 1 Mbp	DO33376	5	WT	DEL 100 Kbp - 1 Mbp	WT
DEL 100 Kbp - 1 Mbp	DO33392	1	WT	DEL 100 Kbp - 1 Mbp	WT
DEL 100 Kbp - 1 Mbp	DO33400	1	WT	DEL 100 Kbp - 1 Mbp	WT
DEL 100 Kbp - 1 Mbp	DO33408	0	WT	DEL 100 Kbp - 1 Mbp	WT
DEL 100 Kbp - 1 Mbp	DO33472	0	WT	DEL 100 Kbp - 1 Mbp	WT
DEL 100 Kbp - 1 Mbp	DO33480	0	WT	DEL 100 Kbp - 1 Mbp	WT
DEL 100 Kbp - 1 Mbp	DO33488	0	WT	DEL 100 Kbp - 1 Mbp	WT
DEL 100 Kbp - 1 Mbp	DO33512	6	WT	DEL 100 Kbp - 1 Mbp	WT
DEL 100 Kbp - 1 Mbp	DO33544	1	WT	DEL 100 Kbp - 1 Mbp	WT
DEL 100 Kbp - 1 Mbp	DO33984	3	WT	DEL 100 Kbp - 1 Mbp	WT
DEL 100 Kbp - 1 Mbp	DO34312	2	WT	DEL 100 Kbp - 1 Mbp	WT
DEL 100 Kbp - 1 Mbp	DO34336	2	WT	DEL 100 Kbp - 1 Mbp	WT
DEL 100 Kbp - 1 Mbp	DO34432	11	WT	DEL 100 Kbp - 1 Mbp	WT
DEL 100 Kbp - 1 Mbp	DO34448	6	WT	DEL 100 Kbp - 1 Mbp	WT
DEL 100 Kbp - 1 Mbp	DO34600	12	WT	DEL 100 Kbp - 1 Mbp	WT
DEL 100 Kbp - 1 Mbp	DO34608	0	WT	DEL 100 Kbp - 1 Mbp	WT
DEL 100 Kbp - 1 Mbp	DO34656	0	WT	DEL 100 Kbp - 1 Mbp	WT
DEL 100 Kbp - 1 Mbp	DO34728	3	WT	DEL 100 Kbp - 1 Mbp	WT
DEL 100 Kbp - 1 Mbp	DO34736	1	WT	DEL 100 Kbp - 1 Mbp	WT
DEL 100 Kbp - 1 Mbp	DO34785	6	WT	DEL 100 Kbp - 1 Mbp	WT
DEL 100 Kbp - 1 Mbp	DO34793	1	WT	DEL 100 Kbp - 1 Mbp	WT
DEL 100 Kbp - 1 Mbp	DO35082	4	WT	DEL 100 Kbp - 1 Mbp	WT
DEL 100 Kbp - 1 Mbp	DO35114	1	WT	DEL 100 Kbp - 1 Mbp	WT
DEL 100 Kbp - 1 Mbp	DO35116	3	WT	DEL 100 Kbp - 1 Mbp	WT
DEL 100 Kbp - 1 Mbp	DO35126	2	WT	DEL 100 Kbp - 1 Mbp	WT
DEL 100 Kbp - 1 Mbp	DO35132	0	WT	DEL 100 Kbp - 1 Mbp	WT
DEL 100 Kbp - 1 Mbp	DO35136	29	WT	DEL 100 Kbp - 1 Mbp	WT
DEL 100 Kbp - 1 Mbp	DO35138	1	WT	DEL 100 Kbp - 1 Mbp	WT
DEL 100 Kbp - 1 Mbp	DO35144	0	WT	DEL 100 Kbp - 1 Mbp	WT
DEL 100 Kbp - 1 Mbp	DO35148	0	WT	DEL 100 Kbp - 1 Mbp	WT
DEL 100 Kbp - 1 Mbp	DO35186	1	WT	DEL 100 Kbp - 1 Mbp	WT
DEL 100 Kbp - 1 Mbp	DO35198	3	WT	DEL 100 Kbp - 1 Mbp	WT
DEL 100 Kbp - 1 Mbp	DO35200	0	WT	DEL 100 Kbp - 1 Mbp	WT
DEL 100 Kbp - 1 Mbp	DO35216	36	WT	DEL 100 Kbp - 1 Mbp	WT
DEL 100 Kbp - 1 Mbp	DO35222	2	WT	DEL 100 Kbp - 1 Mbp	WT
DEL 100 Kbp - 1 Mbp	DO35228	1	WT	DEL 100 Kbp - 1 Mbp	WT
DEL 100 Kbp - 1 Mbp	DO35230	4	WT	DEL 100 Kbp - 1 Mbp	WT
DEL 100 Kbp - 1 Mbp	DO35236	4	WT	DEL 100 Kbp - 1 Mbp	WT
DEL 100 Kbp - 1 Mbp	DO35258	3	WT	DEL 100 Kbp - 1 Mbp	WT
DEL 100 Kbp - 1 Mbp	DO35290	1	WT	DEL 100 Kbp - 1 Mbp	WT
DEL 100 Kbp - 1 Mbp	DO35305	1	WT	DEL 100 Kbp - 1 Mbp	WT
DEL 100 Kbp - 1 Mbp	DO35330	0	WT	DEL 100 Kbp - 1 Mbp	WT
DEL 100 Kbp - 1 Mbp	DO35360	0	WT	DEL 100 Kbp - 1 Mbp	WT
DEL 100 Kbp - 1 Mbp	DO35424	1	WT	DEL 100 Kbp - 1 Mbp	WT
DEL 100 Kbp - 1 Mbp	DO35454	0	WT	DEL 100 Kbp - 1 Mbp	WT
DEL 100 Kbp - 1 Mbp	DO35496	1	WT	DEL 100 Kbp - 1 Mbp	WT
DEL 100 Kbp - 1 Mbp	DO36221	0	WT	DEL 100 Kbp - 1 Mbp	WT
DEL 100 Kbp - 1 Mbp	DO36223	0	WT	DEL 100 Kbp - 1 Mbp	WT
DEL 100 Kbp - 1 Mbp	DO46340	4	BRCA2	DEL 100 Kbp - 1 Mbp	BRCA2
DEL 100 Kbp - 1 Mbp	DO46354	1	BRCA1	DEL 100 Kbp - 1 Mbp	BRCA1
DEL 100 Kbp - 1 Mbp	DO46366	3	BRCA1	DEL 100 Kbp - 1 Mbp	BRCA1
DEL 100 Kbp - 1 Mbp	DO46556	4	BRCA2	DEL 100 Kbp - 1 Mbp	BRCA2
DEL 100 Kbp - 1 Mbp	DO46591	8	WT	DEL 100 Kbp - 1 Mbp	WT
DEL 100 Kbp - 1 Mbp	DO46611	0	BRCA1	DEL 100 Kbp - 1 Mbp	BRCA1
DEL 100 Kbp - 1 Mbp	DO46787	1	WT	DEL 100 Kbp - 1 Mbp	WT
DEL 100 Kbp - 1 Mbp	DO46788	0	WT	DEL 100 Kbp - 1 Mbp	WT
DEL 100 Kbp - 1 Mbp	DO46792	3	WT	DEL 100 Kbp - 1 Mbp	WT
DEL 100 Kbp - 1 Mbp	DO46793	0	WT	DEL 100 Kbp - 1 Mbp	WT
DEL 100 Kbp - 1 Mbp	DO46795	7	WT	DEL 100 Kbp - 1 Mbp	WT
DEL 100 Kbp - 1 Mbp	DO46796	0	WT	DEL 100 Kbp - 1 Mbp	WT
DEL 100 Kbp - 1 Mbp	DO48577	1	WT	DEL 100 Kbp - 1 Mbp	WT
DEL 100 Kbp - 1 Mbp	DO49078	2	WT	DEL 100 Kbp - 1 Mbp	WT
DEL 100 Kbp - 1 Mbp	DO49090	10	WT	DEL 100 Kbp - 1 Mbp	WT
DEL 100 Kbp - 1 Mbp	DO49127	2	WT	DEL 100 Kbp - 1 Mbp	WT
DEL 100 Kbp - 1 Mbp	DO49129	2	WT	DEL 100 Kbp - 1 Mbp	WT
DEL 100 Kbp - 1 Mbp	DO49135	1	WT	DEL 100 Kbp - 1 Mbp	WT
DEL 100 Kbp - 1 Mbp	DO49137	28	WT	DEL 100 Kbp - 1 Mbp	WT
DEL 100 Kbp - 1 Mbp	DO49138	2	WT	DEL 100 Kbp - 1 Mbp	WT
DEL 100 Kbp - 1 Mbp	DO49166	12	WT	DEL 100 Kbp - 1 Mbp	WT
DEL 100 Kbp - 1 Mbp	DO49168	3	WT	DEL 100 Kbp - 1 Mbp	WT
DEL 100 Kbp - 1 Mbp	DO49172	3	WT	DEL 100 Kbp - 1 Mbp	WT
DEL 100 Kbp - 1 Mbp	DO49178	1	WT	DEL 100 Kbp - 1 Mbp	WT
DEL 100 Kbp - 1 Mbp	DO49181	1	WT	DEL 100 Kbp - 1 Mbp	WT
DEL 100 Kbp - 1 Mbp	DO49183	18	WT	DEL 100 Kbp - 1 Mbp	WT
DEL 100 Kbp - 1 Mbp	DO49204	7	WT	DEL 100 Kbp - 1 Mbp	WT
DEL 100 Kbp - 1 Mbp	DO49418	4	WT	DEL 100 Kbp - 1 Mbp	WT
DEL 100 Kbp - 1 Mbp	DO49420	0	WT	DEL 100 Kbp - 1 Mbp	WT
DEL 100 Kbp - 1 Mbp	DO49421	1	WT	DEL 100 Kbp - 1 Mbp	WT
DEL 100 Kbp - 1 Mbp	DO49422	8	WT	DEL 100 Kbp - 1 Mbp	WT
DEL 100 Kbp - 1 Mbp	DO49424	0	WT	DEL 100 Kbp - 1 Mbp	WT
DEL 100 Kbp - 1 Mbp	DO49427	0	WT	DEL 100 Kbp - 1 Mbp	WT
DEL 100 Kbp - 1 Mbp	DO49436	2	WT	DEL 100 Kbp - 1 Mbp	WT
DEL 100 Kbp - 1 Mbp	DO49439	1	WT	DEL 100 Kbp - 1 Mbp	WT
DEL 100 Kbp - 1 Mbp	DO49445	1	WT	DEL 100 Kbp - 1 Mbp	WT
DEL 100 Kbp - 1 Mbp	DO49448	4	WT	DEL 100 Kbp - 1 Mbp	WT
DEL 100 Kbp - 1 Mbp	DO49454	1	WT	DEL 100 Kbp - 1 Mbp	WT
DEL 100 Kbp - 1 Mbp	DO49454.2	1	WT	DEL 100 Kbp - 1 Mbp	WT
DEL 100 Kbp - 1 Mbp	DO49460	0	WT	DEL 100 Kbp - 1 Mbp	WT
DEL 100 Kbp - 1 Mbp	DO49466	0	WT	DEL 100 Kbp - 1 Mbp	WT
DEL 100 Kbp - 1 Mbp	DO49478	3	WT	DEL 100 Kbp - 1 Mbp	WT
DEL 100 Kbp - 1 Mbp	DO49484	2	WT	DEL 100 Kbp - 1 Mbp	WT
DEL 100 Kbp - 1 Mbp	DO50414	0	WT	DEL 100 Kbp - 1 Mbp	WT
DEL 100 Kbp - 1 Mbp	DO50415	3	WT	DEL 100 Kbp - 1 Mbp	WT
DEL 100 Kbp - 1 Mbp	DO50416	2	WT	DEL 100 Kbp - 1 Mbp	WT
DEL 100 Kbp - 1 Mbp	DO50417	2	WT	DEL 100 Kbp - 1 Mbp	WT
DEL 100 Kbp - 1 Mbp	DO50418	3	WT	DEL 100 Kbp - 1 Mbp	WT
DEL 100 Kbp - 1 Mbp	DO50419	3	WT	DEL 100 Kbp - 1 Mbp	WT
DEL 100 Kbp - 1 Mbp	DO50420	2	WT	DEL 100 Kbp - 1 Mbp	WT
DEL 100 Kbp - 1 Mbp	DO50421	0	WT	DEL 100 Kbp - 1 Mbp	WT
DEL 100 Kbp - 1 Mbp	DO50422	1	WT	DEL 100 Kbp - 1 Mbp	WT
DEL 100 Kbp - 1 Mbp	DO50423	1	WT	DEL 100 Kbp - 1 Mbp	WT
DEL 100 Kbp - 1 Mbp	DO50424	7	WT	DEL 100 Kbp - 1 Mbp	WT
DEL 100 Kbp - 1 Mbp	DO50430	3	WT	DEL 100 Kbp - 1 Mbp	WT
DEL 100 Kbp - 1 Mbp	DO50432	2	WT	DEL 100 Kbp - 1 Mbp	WT
DEL 100 Kbp - 1 Mbp	DO51045	0	WT	DEL 100 Kbp - 1 Mbp	WT
DEL 100 Kbp - 1 Mbp	DO51048	0	WT	DEL 100 Kbp - 1 Mbp	WT
DEL 100 Kbp - 1 Mbp	DO51049	0	WT	DEL 100 Kbp - 1 Mbp	WT
DEL 100 Kbp - 1 Mbp	DO51050	2	WT	DEL 100 Kbp - 1 Mbp	WT
DEL 100 Kbp - 1 Mbp	DO51052	1	WT	DEL 100 Kbp - 1 Mbp	WT
DEL 100 Kbp - 1 Mbp	DO51053	0	WT	DEL 100 Kbp - 1 Mbp	WT
DEL 100 Kbp - 1 Mbp	DO51054	2	WT	DEL 100 Kbp - 1 Mbp	WT
DEL 100 Kbp - 1 Mbp	DO51055	2	WT	DEL 100 Kbp - 1 Mbp	WT
DEL 100 Kbp - 1 Mbp	DO51056	0	WT	DEL 100 Kbp - 1 Mbp	WT
DEL 100 Kbp - 1 Mbp	DO51057	1	WT	DEL 100 Kbp - 1 Mbp	WT
DEL 100 Kbp - 1 Mbp	DO51060	0	WT	DEL 100 Kbp - 1 Mbp	WT
DEL 100 Kbp - 1 Mbp	DO51061	6	WT	DEL 100 Kbp - 1 Mbp	WT
DEL 100 Kbp - 1 Mbp	DO51063	1	WT	DEL 100 Kbp - 1 Mbp	WT
DEL 100 Kbp - 1 Mbp	DO51064	0	WT	DEL 100 Kbp - 1 Mbp	WT
DEL 100 Kbp - 1 Mbp	DO51065	0	WT	DEL 100 Kbp - 1 Mbp	WT
DEL 100 Kbp - 1 Mbp	DO51066	3	WT	DEL 100 Kbp - 1 Mbp	WT
DEL 100 Kbp - 1 Mbp	DO51067	0	WT	DEL 100 Kbp - 1 Mbp	WT
DEL 100 Kbp - 1 Mbp	DO51068	4	WT	DEL 100 Kbp - 1 Mbp	WT
DEL 100 Kbp - 1 Mbp	DO51069	0	WT	DEL 100 Kbp - 1 Mbp	WT
DEL 100 Kbp - 1 Mbp	DO51070	3	WT	DEL 100 Kbp - 1 Mbp	WT
DEL 100 Kbp - 1 Mbp	DO51072	4	WT	DEL 100 Kbp - 1 Mbp	WT
DEL 100 Kbp - 1 Mbp	DO51073	0	WT	DEL 100 Kbp - 1 Mbp	WT
DEL 100 Kbp - 1 Mbp	DO51074	2	WT	DEL 100 Kbp - 1 Mbp	WT
DEL 100 Kbp - 1 Mbp	DO51075	2	WT	DEL 100 Kbp - 1 Mbp	WT
DEL 100 Kbp - 1 Mbp	DO51078	0	WT	DEL 100 Kbp - 1 Mbp	WT
DEL 100 Kbp - 1 Mbp	DO51079	0	WT	DEL 100 Kbp - 1 Mbp	WT
DEL 100 Kbp - 1 Mbp	DO51080	2	WT	DEL 100 Kbp - 1 Mbp	WT
DEL 100 Kbp - 1 Mbp	DO51081	3	WT	DEL 100 Kbp - 1 Mbp	WT
DEL 100 Kbp - 1 Mbp	DO51083	2	WT	DEL 100 Kbp - 1 Mbp	WT
DEL 100 Kbp - 1 Mbp	DO51084	0	WT	DEL 100 Kbp - 1 Mbp	WT
DEL 100 Kbp - 1 Mbp	DO51085	2	WT	DEL 100 Kbp - 1 Mbp	WT
DEL 100 Kbp - 1 Mbp	DO51086	5	WT	DEL 100 Kbp - 1 Mbp	WT
DEL 100 Kbp - 1 Mbp	DO51087	0	WT	DEL 100 Kbp - 1 Mbp	WT
DEL 100 Kbp - 1 Mbp	DO51088	2	WT	DEL 100 Kbp - 1 Mbp	WT
DEL 100 Kbp - 1 Mbp	DO51089	2	WT	DEL 100 Kbp - 1 Mbp	WT
DEL 100 Kbp - 1 Mbp	DO51090	2	WT	DEL 100 Kbp - 1 Mbp	WT
DEL 100 Kbp - 1 Mbp	DO51091	2	WT	DEL 100 Kbp - 1 Mbp	WT
DEL 100 Kbp - 1 Mbp	DO51092	0	WT	DEL 100 Kbp - 1 Mbp	WT
DEL 100 Kbp - 1 Mbp	DO51093	3	WT	DEL 100 Kbp - 1 Mbp	WT
DEL 100 Kbp - 1 Mbp	DO51094	4	WT	DEL 100 Kbp - 1 Mbp	WT
DEL 100 Kbp - 1 Mbp	DO51095	0	WT	DEL 100 Kbp - 1 Mbp	WT
DEL 100 Kbp - 1 Mbp	DO51096	0	WT	DEL 100 Kbp - 1 Mbp	WT
DEL 100 Kbp - 1 Mbp	DO51098	1	WT	DEL 100 Kbp - 1 Mbp	WT
DEL 100 Kbp - 1 Mbp	DO51099	0	WT	DEL 100 Kbp - 1 Mbp	WT
DEL 100 Kbp - 1 Mbp	DO51100	1	WT	DEL 100 Kbp - 1 Mbp	WT
DEL 100 Kbp - 1 Mbp	DO51102	0	WT	DEL 100 Kbp - 1 Mbp	WT
DEL 100 Kbp - 1 Mbp	DO51103	0	WT	DEL 100 Kbp - 1 Mbp	WT
DEL 100 Kbp - 1 Mbp	DO51104	1	WT	DEL 100 Kbp - 1 Mbp	WT
DEL 100 Kbp - 1 Mbp	DO51105	3	WT	DEL 100 Kbp - 1 Mbp	WT
DEL 100 Kbp - 1 Mbp	DO51106	1	WT	DEL 100 Kbp - 1 Mbp	WT
DEL 100 Kbp - 1 Mbp	DO51107	1	WT	DEL 100 Kbp - 1 Mbp	WT
DEL 100 Kbp - 1 Mbp	DO51108	0	WT	DEL 100 Kbp - 1 Mbp	WT
DEL 100 Kbp - 1 Mbp	DO51109	1	WT	DEL 100 Kbp - 1 Mbp	WT
DEL 100 Kbp - 1 Mbp	DO51110	0	WT	DEL 100 Kbp - 1 Mbp	WT
DEL 100 Kbp - 1 Mbp	DO51111	4	WT	DEL 100 Kbp - 1 Mbp	WT
DEL 100 Kbp - 1 Mbp	DO51112	0	WT	DEL 100 Kbp - 1 Mbp	WT
DEL 100 Kbp - 1 Mbp	DO51113	0	WT	DEL 100 Kbp - 1 Mbp	WT
DEL 100 Kbp - 1 Mbp	DO51114	3	WT	DEL 100 Kbp - 1 Mbp	WT
DEL 100 Kbp - 1 Mbp	DO51115	0	WT	DEL 100 Kbp - 1 Mbp	WT
DEL 100 Kbp - 1 Mbp	DO51116	0	WT	DEL 100 Kbp - 1 Mbp	WT
DEL 100 Kbp - 1 Mbp	DO51117	0	WT	DEL 100 Kbp - 1 Mbp	WT
DEL 100 Kbp - 1 Mbp	DO51118	0	WT	DEL 100 Kbp - 1 Mbp	WT
DEL 100 Kbp - 1 Mbp	DO51120	2	WT	DEL 100 Kbp - 1 Mbp	WT
DEL 100 Kbp - 1 Mbp	DO51121	3	WT	DEL 100 Kbp - 1 Mbp	WT
DEL 100 Kbp - 1 Mbp	DO51123	0	WT	DEL 100 Kbp - 1 Mbp	WT
DEL 100 Kbp - 1 Mbp	DO51124	1	WT	DEL 100 Kbp - 1 Mbp	WT
DEL 100 Kbp - 1 Mbp	DO51128	1	WT	DEL 100 Kbp - 1 Mbp	WT
DEL 100 Kbp - 1 Mbp	DO51129	2	WT	DEL 100 Kbp - 1 Mbp	WT
DEL 100 Kbp - 1 Mbp	DO51132	0	WT	DEL 100 Kbp - 1 Mbp	WT
DEL 100 Kbp - 1 Mbp	DO51133	1	WT	DEL 100 Kbp - 1 Mbp	WT
DEL 100 Kbp - 1 Mbp	DO51134	0	WT	DEL 100 Kbp - 1 Mbp	WT
DEL 100 Kbp - 1 Mbp	DO51135	0	WT	DEL 100 Kbp - 1 Mbp	WT
DEL 100 Kbp - 1 Mbp	DO51136	0	WT	DEL 100 Kbp - 1 Mbp	WT
DEL 100 Kbp - 1 Mbp	DO51137	1	WT	DEL 100 Kbp - 1 Mbp	WT
DEL 100 Kbp - 1 Mbp	DO51138	3	WT	DEL 100 Kbp - 1 Mbp	WT
DEL 100 Kbp - 1 Mbp	DO51139	4	WT	DEL 100 Kbp - 1 Mbp	WT
DEL 100 Kbp - 1 Mbp	DO51140	0	WT	DEL 100 Kbp - 1 Mbp	WT
DEL 100 Kbp - 1 Mbp	DO51141	0	WT	DEL 100 Kbp - 1 Mbp	WT
DEL 100 Kbp - 1 Mbp	DO51142	0	WT	DEL 100 Kbp - 1 Mbp	WT
DEL 100 Kbp - 1 Mbp	DO51143	0	WT	DEL 100 Kbp - 1 Mbp	WT
DEL 100 Kbp - 1 Mbp	DO51145	0	WT	DEL 100 Kbp - 1 Mbp	WT
DEL 100 Kbp - 1 Mbp	DO51147	2	WT	DEL 100 Kbp - 1 Mbp	WT
DEL 100 Kbp - 1 Mbp	DO51148	0	WT	DEL 100 Kbp - 1 Mbp	WT
DEL 100 Kbp - 1 Mbp	DO51150	0	WT	DEL 100 Kbp - 1 Mbp	WT
DEL 100 Kbp - 1 Mbp	DO51152	0	WT	DEL 100 Kbp - 1 Mbp	WT
DEL 100 Kbp - 1 Mbp	DO51155	3	WT	DEL 100 Kbp - 1 Mbp	WT
DEL 100 Kbp - 1 Mbp	DO51156	0	WT	DEL 100 Kbp - 1 Mbp	WT
DEL 100 Kbp - 1 Mbp	DO51157	2	WT	DEL 100 Kbp - 1 Mbp	WT
DEL 100 Kbp - 1 Mbp	DO51158	0	WT	DEL 100 Kbp - 1 Mbp	WT
DEL 100 Kbp - 1 Mbp	DO51159	1	WT	DEL 100 Kbp - 1 Mbp	WT
DEL 100 Kbp - 1 Mbp	DO51466	18	WT	DEL 100 Kbp - 1 Mbp	WT
DEL 100 Kbp - 1 Mbp	DO51467	5	WT	DEL 100 Kbp - 1 Mbp	WT
DEL 100 Kbp - 1 Mbp	DO51468	2	WT	DEL 100 Kbp - 1 Mbp	WT
DEL 100 Kbp - 1 Mbp	DO51470	14	WT	DEL 100 Kbp - 1 Mbp	WT
DEL 100 Kbp - 1 Mbp	DO51472	14	WT	DEL 100 Kbp - 1 Mbp	WT
DEL 100 Kbp - 1 Mbp	DO51473	24	WT	DEL 100 Kbp - 1 Mbp	WT
DEL 100 Kbp - 1 Mbp	DO51477	0	WT	DEL 100 Kbp - 1 Mbp	WT
DEL 100 Kbp - 1 Mbp	DO51478	3	WT	DEL 100 Kbp - 1 Mbp	WT
DEL 100 Kbp - 1 Mbp	DO51479	0	WT	DEL 100 Kbp - 1 Mbp	WT
DEL 100 Kbp - 1 Mbp	DO51480	2	WT	DEL 100 Kbp - 1 Mbp	WT
DEL 100 Kbp - 1 Mbp	DO51481	1	WT	DEL 100 Kbp - 1 Mbp	WT
DEL 100 Kbp - 1 Mbp	DO51483	0	WT	DEL 100 Kbp - 1 Mbp	WT
DEL 100 Kbp - 1 Mbp	DO51484	0	WT	DEL 100 Kbp - 1 Mbp	WT
DEL 100 Kbp - 1 Mbp	DO51485	0	WT	DEL 100 Kbp - 1 Mbp	WT
DEL 100 Kbp - 1 Mbp	DO51487	4	WT	DEL 100 Kbp - 1 Mbp	WT
DEL 100 Kbp - 1 Mbp	DO51488	0	WT	DEL 100 Kbp - 1 Mbp	WT
DEL 100 Kbp - 1 Mbp	DO51490	2	WT	DEL 100 Kbp - 1 Mbp	WT
DEL 100 Kbp - 1 Mbp	DO51492	14	WT	DEL 100 Kbp - 1 Mbp	WT
DEL 100 Kbp - 1 Mbp	DO51493	8	WT	DEL 100 Kbp - 1 Mbp	WT
DEL 100 Kbp - 1 Mbp	DO51494	11	WT	DEL 100 Kbp - 1 Mbp	WT
DEL 100 Kbp - 1 Mbp	DO51497	1	WT	DEL 100 Kbp - 1 Mbp	WT
DEL 100 Kbp - 1 Mbp	DO51498	0	WT	DEL 100 Kbp - 1 Mbp	WT
DEL 100 Kbp - 1 Mbp	DO51499	11	WT	DEL 100 Kbp - 1 Mbp	WT
DEL 100 Kbp - 1 Mbp	DO51501	2	WT	DEL 100 Kbp - 1 Mbp	WT
DEL 100 Kbp - 1 Mbp	DO51502	2	WT	DEL 100 Kbp - 1 Mbp	WT
DEL 100 Kbp - 1 Mbp	DO51503	2	WT	DEL 100 Kbp - 1 Mbp	WT
DEL 100 Kbp - 1 Mbp	DO51504	8	WT	DEL 100 Kbp - 1 Mbp	WT
DEL 100 Kbp - 1 Mbp	DO51507	7	WT	DEL 100 Kbp - 1 Mbp	WT
DEL 100 Kbp - 1 Mbp	DO51508	0	WT	DEL 100 Kbp - 1 Mbp	WT
DEL 100 Kbp - 1 Mbp	DO51511	7	WT	DEL 100 Kbp - 1 Mbp	WT
DEL 100 Kbp - 1 Mbp	DO51513	4	WT	DEL 100 Kbp - 1 Mbp	WT
DEL 100 Kbp - 1 Mbp	DO51514	8	WT	DEL 100 Kbp - 1 Mbp	WT
DEL 100 Kbp - 1 Mbp	DO51515	0	WT	DEL 100 Kbp - 1 Mbp	WT
DEL 100 Kbp - 1 Mbp	DO51518	1	WT	DEL 100 Kbp - 1 Mbp	WT
DEL 100 Kbp - 1 Mbp	DO51519	1	WT	DEL 100 Kbp - 1 Mbp	WT
DEL 100 Kbp - 1 Mbp	DO51521	0	WT	DEL 100 Kbp - 1 Mbp	WT
DEL 100 Kbp - 1 Mbp	DO51522	4	WT	DEL 100 Kbp - 1 Mbp	WT
DEL 100 Kbp - 1 Mbp	DO51523	2	WT	DEL 100 Kbp - 1 Mbp	WT
DEL 100 Kbp - 1 Mbp	DO51525	1	WT	DEL 100 Kbp - 1 Mbp	WT
DEL 100 Kbp - 1 Mbp	DO51528	1	WT	DEL 100 Kbp - 1 Mbp	WT
DEL 100 Kbp - 1 Mbp	DO51531	2	WT	DEL 100 Kbp - 1 Mbp	WT
DEL 100 Kbp - 1 Mbp	DO51532	2	WT	DEL 100 Kbp - 1 Mbp	WT
DEL 100 Kbp - 1 Mbp	DO51533	16	WT	DEL 100 Kbp - 1 Mbp	WT
DEL 100 Kbp - 1 Mbp	DO51534	1	WT	DEL 100 Kbp - 1 Mbp	WT
DEL 100 Kbp - 1 Mbp	DO51535	1	WT	DEL 100 Kbp - 1 Mbp	WT
DEL 100 Kbp - 1 Mbp	DO51537	0	WT	DEL 100 Kbp - 1 Mbp	WT
DEL 100 Kbp - 1 Mbp	DO51538	2	WT	DEL 100 Kbp - 1 Mbp	WT
DEL 100 Kbp - 1 Mbp	DO51540	8	WT	DEL 100 Kbp - 1 Mbp	WT
DEL 100 Kbp - 1 Mbp	DO51541	3	BRCA2	DEL 100 Kbp - 1 Mbp	BRCA2
DEL 100 Kbp - 1 Mbp	DO51542	17	WT	DEL 100 Kbp - 1 Mbp	WT
DEL 100 Kbp - 1 Mbp	DO51543	1	WT	DEL 100 Kbp - 1 Mbp	WT
DEL 100 Kbp - 1 Mbp	DO51544	20	WT	DEL 100 Kbp - 1 Mbp	WT
DEL 100 Kbp - 1 Mbp	DO51546	1	WT	DEL 100 Kbp - 1 Mbp	WT
DEL 100 Kbp - 1 Mbp	DO51548	3	WT	DEL 100 Kbp - 1 Mbp	WT
DEL 100 Kbp - 1 Mbp	DO51549	1	WT	DEL 100 Kbp - 1 Mbp	WT
DEL 100 Kbp - 1 Mbp	DO51953	3	WT	DEL 100 Kbp - 1 Mbp	WT
DEL 100 Kbp - 1 Mbp	DO51955	2	WT	DEL 100 Kbp - 1 Mbp	WT
DEL 100 Kbp - 1 Mbp	DO51958	13	WT	DEL 100 Kbp - 1 Mbp	WT
DEL 100 Kbp - 1 Mbp	DO51959	0	WT	DEL 100 Kbp - 1 Mbp	WT
DEL 100 Kbp - 1 Mbp	DO51960	3	WT	DEL 100 Kbp - 1 Mbp	WT
DEL 100 Kbp - 1 Mbp	DO51962	4	BRCA2	DEL 100 Kbp - 1 Mbp	BRCA2
DEL 100 Kbp - 1 Mbp	DO51964	6	WT	DEL 100 Kbp - 1 Mbp	WT
DEL 100 Kbp - 1 Mbp	DO52498	0	WT	DEL 100 Kbp - 1 Mbp	WT
DEL 100 Kbp - 1 Mbp	DO52500	0	WT	DEL 100 Kbp - 1 Mbp	WT
DEL 100 Kbp - 1 Mbp	DO52501	3	WT	DEL 100 Kbp - 1 Mbp	WT
DEL 100 Kbp - 1 Mbp	DO52503	0	WT	DEL 100 Kbp - 1 Mbp	WT
DEL 100 Kbp - 1 Mbp	DO52504	1	WT	DEL 100 Kbp - 1 Mbp	WT
DEL 100 Kbp - 1 Mbp	DO52506	1	WT	DEL 100 Kbp - 1 Mbp	WT
DEL 100 Kbp - 1 Mbp	DO52509	0	WT	DEL 100 Kbp - 1 Mbp	WT
DEL 100 Kbp - 1 Mbp	DO52512	0	WT	DEL 100 Kbp - 1 Mbp	WT
DEL 100 Kbp - 1 Mbp	DO52516	3	WT	DEL 100 Kbp - 1 Mbp	WT
DEL 100 Kbp - 1 Mbp	DO52520	0	WT	DEL 100 Kbp - 1 Mbp	WT
DEL 100 Kbp - 1 Mbp	DO52522	0	WT	DEL 100 Kbp - 1 Mbp	WT
DEL 100 Kbp - 1 Mbp	DO52524	0	WT	DEL 100 Kbp - 1 Mbp	WT
DEL 100 Kbp - 1 Mbp	DO52526	1	WT	DEL 100 Kbp - 1 Mbp	WT
DEL 100 Kbp - 1 Mbp	DO52528	0	WT	DEL 100 Kbp - 1 Mbp	WT
DEL 100 Kbp - 1 Mbp	DO52530	0	WT	DEL 100 Kbp - 1 Mbp	WT
DEL 100 Kbp - 1 Mbp	DO52532	0	WT	DEL 100 Kbp - 1 Mbp	WT
DEL 100 Kbp - 1 Mbp	DO52534	0	WT	DEL 100 Kbp - 1 Mbp	WT
DEL 100 Kbp - 1 Mbp	DO52538	2	WT	DEL 100 Kbp - 1 Mbp	WT
DEL 100 Kbp - 1 Mbp	DO52550	9	WT	DEL 100 Kbp - 1 Mbp	WT
DEL 100 Kbp - 1 Mbp	DO52552	2	WT	DEL 100 Kbp - 1 Mbp	WT
DEL 100 Kbp - 1 Mbp	EGAN00001000386_EGAN00001000380	1	BRCA2	DEL 100 Kbp - 1 Mbp	BRCA2
DEL 100 Kbp - 1 Mbp	EGAN00001000387_EGAN00001000380	1	BRCA2	DEL 100 Kbp - 1 Mbp	BRCA2
DEL 100 Kbp - 1 Mbp	EGAN00001000590_EGAN00001000591	3	WT	DEL 100 Kbp - 1 Mbp	WT
DEL 100 Kbp - 1 Mbp	EGAN00001000592_EGAN00001000593	2	BRCA2	DEL 100 Kbp - 1 Mbp	BRCA2
DEL 100 Kbp - 1 Mbp	EGAN00001000594_EGAN00001000595	6	WT	DEL 100 Kbp - 1 Mbp	WT
DEL 100 Kbp - 1 Mbp	EGAN00001000596_EGAN00001000597	3	BRCA2	DEL 100 Kbp - 1 Mbp	BRCA2
DEL 100 Kbp - 1 Mbp	EGAN00001030778_EGAN00001030894	1	BRCA2	DEL 100 Kbp - 1 Mbp	BRCA2
DEL 100 Kbp - 1 Mbp	EGAN00001030779_EGAN00001030894	0	BRCA2	DEL 100 Kbp - 1 Mbp	BRCA2
DEL 100 Kbp - 1 Mbp	EGAN00001030890_EGAN00001030891	13	BRCA1	DEL 100 Kbp - 1 Mbp	BRCA1
DEL 100 Kbp - 1 Mbp	EGAN00001030900_EGAN00001030901	0	WT	DEL 100 Kbp - 1 Mbp	WT
DEL 100 Kbp - 1 Mbp	EGAN00001269437_EGAN00001269438	0	WT	DEL 100 Kbp - 1 Mbp	WT
DEL 100 Kbp - 1 Mbp	EGAN00001269439_EGAN00001269440	0	WT	DEL 100 Kbp - 1 Mbp	WT
DEL 100 Kbp - 1 Mbp	EGAN00001269441_EGAN00001269442	3	BRCA1	DEL 100 Kbp - 1 Mbp	BRCA1
DEL 100 Kbp - 1 Mbp	EGAN00001269443_EGAN00001269444	0	WT	DEL 100 Kbp - 1 Mbp	WT
DEL 100 Kbp - 1 Mbp	EGAN00001269447_EGAN00001269448	2	BRCA2	DEL 100 Kbp - 1 Mbp	BRCA2
DEL 100 Kbp - 1 Mbp	EGAN00001269449_EGAN00001269450	1	WT	DEL 100 Kbp - 1 Mbp	WT
DEL 100 Kbp - 1 Mbp	EGAN00001269453_EGAN00001269454	0	WT	DEL 100 Kbp - 1 Mbp	WT
DEL 100 Kbp - 1 Mbp	EGAN00001269455_EGAN00001269456	0	WT	DEL 100 Kbp - 1 Mbp	WT
DEL 100 Kbp - 1 Mbp	EGAN00001269461_EGAN00001269462	0	WT	DEL 100 Kbp - 1 Mbp	WT
DEL 100 Kbp - 1 Mbp	EGAN00001269467_EGAN00001269468	0	WT	DEL 100 Kbp - 1 Mbp	WT
DEL 100 Kbp - 1 Mbp	EGAN00001269469_EGAN00001269470	0	WT	DEL 100 Kbp - 1 Mbp	WT
DEL 100 Kbp - 1 Mbp	EGAN00001269475_EGAN00001269476	4	BRCA2	DEL 100 Kbp - 1 Mbp	BRCA2
DEL 100 Kbp - 1 Mbp	EGAN00001269479_EGAN00001269480	0	WT	DEL 100 Kbp - 1 Mbp	WT
DEL 100 Kbp - 1 Mbp	EGAN00001269483_EGAN00001269484	2	BRCA1	DEL 100 Kbp - 1 Mbp	BRCA1
DEL 100 Kbp - 1 Mbp	EGAN00001269487_EGAN00001269488	1	WT	DEL 100 Kbp - 1 Mbp	WT
DEL 100 Kbp - 1 Mbp	EGAN00001269497_EGAN00001269498	0	WT	DEL 100 Kbp - 1 Mbp	WT
DEL 100 Kbp - 1 Mbp	EGAN00001269499_EGAN00001269500	0	WT	DEL 100 Kbp - 1 Mbp	WT
DEL 100 Kbp - 1 Mbp	EGAN00001269501_EGAN00001269502	6	BRCA1	DEL 100 Kbp - 1 Mbp	BRCA1
DEL 100 Kbp - 1 Mbp	EGAN00001269503_EGAN00001269504	0	WT	DEL 100 Kbp - 1 Mbp	WT
DEL 100 Kbp - 1 Mbp	EGAN00001269511_EGAN00001269512	0	BRCA1	DEL 100 Kbp - 1 Mbp	BRCA1
DEL 100 Kbp - 1 Mbp	EGAN00001269517_EGAN00001269518	0	WT	DEL 100 Kbp - 1 Mbp	WT
DEL 100 Kbp - 1 Mbp	EGAN00001269521_EGAN00001269522	0	WT	DEL 100 Kbp - 1 Mbp	WT
DEL 100 Kbp - 1 Mbp	EGAN00001269525_EGAN00001269526	2	WT	DEL 100 Kbp - 1 Mbp	WT
DEL 100 Kbp - 1 Mbp	EGAN00001269529_EGAN00001269530	0	BRCA2	DEL 100 Kbp - 1 Mbp	BRCA2
DEL 100 Kbp - 1 Mbp	EGAN00001269533_EGAN00001269534	1	WT	DEL 100 Kbp - 1 Mbp	WT
DEL 100 Kbp - 1 Mbp	EGAN00001269541_EGAN00001269542	7	WT	DEL 100 Kbp - 1 Mbp	WT
DEL 100 Kbp - 1 Mbp	EGAN00001269543_EGAN00001269544	0	WT	DEL 100 Kbp - 1 Mbp	WT
DEL 100 Kbp - 1 Mbp	EGAN00001269547_EGAN00001269548	0	WT	DEL 100 Kbp - 1 Mbp	WT
DEL 100 Kbp - 1 Mbp	EGAN00001269551_EGAN00001269552	1	BRCA1	DEL 100 Kbp - 1 Mbp	BRCA1
DEL 100 Kbp - 1 Mbp	EGAN00001269553_EGAN00001269554	2	WT	DEL 100 Kbp - 1 Mbp	WT
DEL 100 Kbp - 1 Mbp	EGAN00001269559_EGAN00001269560	5	WT	DEL 100 Kbp - 1 Mbp	WT
DEL 100 Kbp - 1 Mbp	EGAN00001269567_EGAN00001269568	0	WT	DEL 100 Kbp - 1 Mbp	WT
DEL 100 Kbp - 1 Mbp	EGAN00001269575_EGAN00001269576	0	WT	DEL 100 Kbp - 1 Mbp	WT
DEL 100 Kbp - 1 Mbp	EGAN00001269583_EGAN00001269584	1	WT	DEL 100 Kbp - 1 Mbp	WT
DEL 100 Kbp - 1 Mbp	EGAN00001269589_EGAN00001269590	0	WT	DEL 100 Kbp - 1 Mbp	WT
DEL 100 Kbp - 1 Mbp	EGAN00001269591_EGAN00001269592	0	WT	DEL 100 Kbp - 1 Mbp	WT
DEL 100 Kbp - 1 Mbp	EGAN00001269593_EGAN00001269594	0	WT	DEL 100 Kbp - 1 Mbp	WT
DEL 100 Kbp - 1 Mbp	EGAN00001269595_EGAN00001269596	1	WT	DEL 100 Kbp - 1 Mbp	WT
DEL 100 Kbp - 1 Mbp	EGAN00001269597_EGAN00001269598	0	WT	DEL 100 Kbp - 1 Mbp	WT
DEL 100 Kbp - 1 Mbp	EGAN00001269599_EGAN00001269600	0	WT	DEL 100 Kbp - 1 Mbp	WT
DEL 100 Kbp - 1 Mbp	EGAN00001269611_EGAN00001269612	0	WT	DEL 100 Kbp - 1 Mbp	WT
DEL 100 Kbp - 1 Mbp	EGAN00001269623_EGAN00001269624	1	BRCA1	DEL 100 Kbp - 1 Mbp	BRCA1
DEL 100 Kbp - 1 Mbp	EGAN00001269629_EGAN00001269630	0	WT	DEL 100 Kbp - 1 Mbp	WT
DEL 100 Kbp - 1 Mbp	EGAN00001269631_EGAN00001269632	3	BRCA1	DEL 100 Kbp - 1 Mbp	BRCA1
DEL 100 Kbp - 1 Mbp	P01-28	0	WT	DEL 100 Kbp - 1 Mbp	WT
DEL 100 Kbp - 1 Mbp	P04-1084	1	WT	DEL 100 Kbp - 1 Mbp	WT
DEL 100 Kbp - 1 Mbp	P05-1657	0	WT	DEL 100 Kbp - 1 Mbp	WT
DEL 100 Kbp - 1 Mbp	P05-2709	0	WT	DEL 100 Kbp - 1 Mbp	WT
DEL 100 Kbp - 1 Mbp	P05-3852	2	WT	DEL 100 Kbp - 1 Mbp	WT
DEL 100 Kbp - 1 Mbp	P05-620	2	WT	DEL 100 Kbp - 1 Mbp	WT
DEL 100 Kbp - 1 Mbp	P07-144	0	WT	DEL 100 Kbp - 1 Mbp	WT
DEL 100 Kbp - 1 Mbp	P07-4941	2	WT	DEL 100 Kbp - 1 Mbp	WT
DEL 100 Kbp - 1 Mbp	P07-5021	0	WT	DEL 100 Kbp - 1 Mbp	WT
DEL 100 Kbp - 1 Mbp	P07-5318	1	WT	DEL 100 Kbp - 1 Mbp	WT
DEL 100 Kbp - 1 Mbp	P07-837	3	WT	DEL 100 Kbp - 1 Mbp	WT
DEL 100 Kbp - 1 Mbp	P08-217	1	WT	DEL 100 Kbp - 1 Mbp	WT
DEL 100 Kbp - 1 Mbp	P08-492	0	WT	DEL 100 Kbp - 1 Mbp	WT
DEL 100 Kbp - 1 Mbp	P08-501	3	WT	DEL 100 Kbp - 1 Mbp	WT
DEL 100 Kbp - 1 Mbp	P08-5852	0	WT	DEL 100 Kbp - 1 Mbp	WT
DEL 100 Kbp - 1 Mbp	P08-688	0	WT	DEL 100 Kbp - 1 Mbp	WT
DEL 100 Kbp - 1 Mbp	P08-716	2	WT	DEL 100 Kbp - 1 Mbp	WT
DEL 100 Kbp - 1 Mbp	P09-1042	0	WT	DEL 100 Kbp - 1 Mbp	WT
DEL 100 Kbp - 1 Mbp	P09-396	0	WT	DEL 100 Kbp - 1 Mbp	WT
DEL 100 Kbp - 1 Mbp	P09-628	1	WT	DEL 100 Kbp - 1 Mbp	WT
DEL 100 Kbp - 1 Mbp	P09-730	0	WT	DEL 100 Kbp - 1 Mbp	WT
DEL 100 Kbp - 1 Mbp	PM1002-Z1-1	1	WT	DEL 100 Kbp - 1 Mbp	WT
DEL 100 Kbp - 1 Mbp	PM1144-Z1	1	WT	DEL 100 Kbp - 1 Mbp	WT
DEL 100 Kbp - 1 Mbp	PM1145-X1	0	WT	DEL 100 Kbp - 1 Mbp	WT
DEL 100 Kbp - 1 Mbp	PM1177-Z1-1	6	BRCA2	DEL 100 Kbp - 1 Mbp	BRCA2
DEL 100 Kbp - 1 Mbp	PM12-Z10-1	0	BRCA2	DEL 100 Kbp - 1 Mbp	BRCA2
DEL 100 Kbp - 1 Mbp	PM1282-X1-1	0	WT	DEL 100 Kbp - 1 Mbp	WT
DEL 100 Kbp - 1 Mbp	PM1284-Z1	2	WT	DEL 100 Kbp - 1 Mbp	WT
DEL 100 Kbp - 1 Mbp	PM1341-Z2	1	BRCA1	DEL 100 Kbp - 1 Mbp	BRCA1
DEL 100 Kbp - 1 Mbp	PM1388-Z3-1	4	WT	DEL 100 Kbp - 1 Mbp	WT
DEL 100 Kbp - 1 Mbp	PM1390-Z12	0	WT	DEL 100 Kbp - 1 Mbp	WT
DEL 100 Kbp - 1 Mbp	PM1411-X1-1	4	WT	DEL 100 Kbp - 1 Mbp	WT
DEL 100 Kbp - 1 Mbp	PM1462-Z1	1	WT	DEL 100 Kbp - 1 Mbp	WT
DEL 100 Kbp - 1 Mbp	PM1542-Z1-1	0	WT	DEL 100 Kbp - 1 Mbp	WT
DEL 100 Kbp - 1 Mbp	PM1563-Z1-1	2	WT	DEL 100 Kbp - 1 Mbp	WT
DEL 100 Kbp - 1 Mbp	PM1570-Z1-1	3	WT	DEL 100 Kbp - 1 Mbp	WT
DEL 100 Kbp - 1 Mbp	PM159-Z1-1	4	WT	DEL 100 Kbp - 1 Mbp	WT
DEL 100 Kbp - 1 Mbp	PM159-Z13-1	0	WT	DEL 100 Kbp - 1 Mbp	WT
DEL 100 Kbp - 1 Mbp	PM159-Z6-1	4	WT	DEL 100 Kbp - 1 Mbp	WT
DEL 100 Kbp - 1 Mbp	PM159-Z7-1	4	WT	DEL 100 Kbp - 1 Mbp	WT
DEL 100 Kbp - 1 Mbp	PM201-Z1-1	6	WT	DEL 100 Kbp - 1 Mbp	WT
DEL 100 Kbp - 1 Mbp	PM3-Z1-2	1	WT	DEL 100 Kbp - 1 Mbp	WT
DEL 100 Kbp - 1 Mbp	PM322-Z5-1	3	WT	DEL 100 Kbp - 1 Mbp	WT
DEL 100 Kbp - 1 Mbp	PM389-X1	2	WT	DEL 100 Kbp - 1 Mbp	WT
DEL 100 Kbp - 1 Mbp	PM650-Z1	3	WT	DEL 100 Kbp - 1 Mbp	WT
DEL 100 Kbp - 1 Mbp	PM717-Z1	0	WT	DEL 100 Kbp - 1 Mbp	WT
DEL 100 Kbp - 1 Mbp	PM73-X1-1	4	WT	DEL 100 Kbp - 1 Mbp	WT
DEL 100 Kbp - 1 Mbp	PM735-Z7-1	0	WT	DEL 100 Kbp - 1 Mbp	WT
DEL 100 Kbp - 1 Mbp	PM744-Z1	1	WT	DEL 100 Kbp - 1 Mbp	WT
DEL 100 Kbp - 1 Mbp	PM750-Z15	0	WT	DEL 100 Kbp - 1 Mbp	WT
DEL 100 Kbp - 1 Mbp	PM750-Z8-1	0	WT	DEL 100 Kbp - 1 Mbp	WT
DEL 100 Kbp - 1 Mbp	PM80-Z1-C1	2	WT	DEL 100 Kbp - 1 Mbp	WT
DEL 100 Kbp - 1 Mbp	PM861-Z5-1	1	WT	DEL 100 Kbp - 1 Mbp	WT
DEL 100 Kbp - 1 Mbp	PM89-ZLN1	0	WT	DEL 100 Kbp - 1 Mbp	WT
DEL 100 Kbp - 1 Mbp	PM897-Z2-1	2	WT	DEL 100 Kbp - 1 Mbp	WT
DEL 100 Kbp - 1 Mbp	PM90-Z19-1	1	WT	DEL 100 Kbp - 1 Mbp	WT
DEL 100 Kbp - 1 Mbp	PM90-Z25-1	1	WT	DEL 100 Kbp - 1 Mbp	WT
DEL 100 Kbp - 1 Mbp	PM992-X1-1	2	WT	DEL 100 Kbp - 1 Mbp	WT
DEL 100 Kbp - 1 Mbp	PR-02-1431	1	WT	DEL 100 Kbp - 1 Mbp	WT
DEL 100 Kbp - 1 Mbp	PR-03-728	0	WT	DEL 100 Kbp - 1 Mbp	WT
DEL 100 Kbp - 1 Mbp	PR-0410	0	WT	DEL 100 Kbp - 1 Mbp	WT
DEL 100 Kbp - 1 Mbp	PR-06-1749	1	BRCA2	DEL 100 Kbp - 1 Mbp	BRCA2
DEL 100 Kbp - 1 Mbp	PR-06-3199	0	WT	DEL 100 Kbp - 1 Mbp	WT
DEL 100 Kbp - 1 Mbp	PR-07-3258	0	BRCA2	DEL 100 Kbp - 1 Mbp	BRCA2
DEL 100 Kbp - 1 Mbp	PR-07-360	0	WT	DEL 100 Kbp - 1 Mbp	WT
DEL 100 Kbp - 1 Mbp	PR-07-4814	0	WT	DEL 100 Kbp - 1 Mbp	WT
DEL 100 Kbp - 1 Mbp	PR-08-2153	1	WT	DEL 100 Kbp - 1 Mbp	WT
DEL 100 Kbp - 1 Mbp	PR-08-2455	2	WT	DEL 100 Kbp - 1 Mbp	WT
DEL 100 Kbp - 1 Mbp	PR-08-4154	1	WT	DEL 100 Kbp - 1 Mbp	WT
DEL 100 Kbp - 1 Mbp	PR-08-784	2	WT	DEL 100 Kbp - 1 Mbp	WT
DEL 100 Kbp - 1 Mbp	PR-09-146	0	WT	DEL 100 Kbp - 1 Mbp	WT
DEL 100 Kbp - 1 Mbp	PR-09-3983	0	WT	DEL 100 Kbp - 1 Mbp	WT
DEL 100 Kbp - 1 Mbp	PR-2621	0	WT	DEL 100 Kbp - 1 Mbp	WT
DEL 100 Kbp - 1 Mbp	PR-2741	1	WT	DEL 100 Kbp - 1 Mbp	WT
DEL 100 Kbp - 1 Mbp	PR-3042	3	WT	DEL 100 Kbp - 1 Mbp	WT
DEL 100 Kbp - 1 Mbp	PR-7520	2	BRCA2	DEL 100 Kbp - 1 Mbp	BRCA2
DEL 100 Kbp - 1 Mbp	PR-STID0000000415	0	WT	DEL 100 Kbp - 1 Mbp	WT
DEL 100 Kbp - 1 Mbp	PR-STID0000002872	0	WT	DEL 100 Kbp - 1 Mbp	WT
DEL 100 Kbp - 1 Mbp	PR-STID0000003127	0	WT	DEL 100 Kbp - 1 Mbp	WT
DEL < 100 Kbp	751	8	BRCA2	DEL < 100 Kbp	BRCA2
DEL < 100 Kbp	890	34	BRCA2	DEL < 100 Kbp	BRCA2
DEL < 100 Kbp	934	7	WT	DEL < 100 Kbp	WT
DEL < 100 Kbp	980	6	BRCA1	DEL < 100 Kbp	BRCA1
DEL < 100 Kbp	1103	25	BRCA1	DEL < 100 Kbp	BRCA1
DEL < 100 Kbp	1118	24	BRCA1	DEL < 100 Kbp	BRCA1
DEL < 100 Kbp	1331	43	BRCA2	DEL < 100 Kbp	BRCA2
DEL < 100 Kbp	1367	66	BRCA2	DEL < 100 Kbp	BRCA2
DEL < 100 Kbp	1477	2	WT	DEL < 100 Kbp	WT
DEL < 100 Kbp	1574	22	BRCA1	DEL < 100 Kbp	BRCA1
DEL < 100 Kbp	1632	27	BRCA1	DEL < 100 Kbp	BRCA1
DEL < 100 Kbp	1666	16	BRCA1	DEL < 100 Kbp	BRCA1
DEL < 100 Kbp	2024	75	BRCA2	DEL < 100 Kbp	BRCA2
DEL < 100 Kbp	2045	18	BRCA1	DEL < 100 Kbp	BRCA1
DEL < 100 Kbp	2050	98	BRCA2	DEL < 100 Kbp	BRCA2
DEL < 100 Kbp	5503	0	WT	DEL < 100 Kbp	WT
DEL < 100 Kbp	5506	0	WT	DEL < 100 Kbp	WT
DEL < 100 Kbp	5763	0	WT	DEL < 100 Kbp	WT
DEL < 100 Kbp	5771	0	WT	DEL < 100 Kbp	WT
DEL < 100 Kbp	5788	18	WT	DEL < 100 Kbp	WT
DEL < 100 Kbp	5789	0	WT	DEL < 100 Kbp	WT
DEL < 100 Kbp	6336	0	WT	DEL < 100 Kbp	WT
DEL < 100 Kbp	6365	1	WT	DEL < 100 Kbp	WT
DEL < 100 Kbp	6370	0	WT	DEL < 100 Kbp	WT
DEL < 100 Kbp	7075	0	WT	DEL < 100 Kbp	WT
DEL < 100 Kbp	7079	0	WT	DEL < 100 Kbp	WT
DEL < 100 Kbp	7169	0	WT	DEL < 100 Kbp	WT
DEL < 100 Kbp	7233	0	WT	DEL < 100 Kbp	WT
DEL < 100 Kbp	7522	0	WT	DEL < 100 Kbp	WT
DEL < 100 Kbp	7791	0	WT	DEL < 100 Kbp	WT
DEL < 100 Kbp	8258	0	WT	DEL < 100 Kbp	WT
DEL < 100 Kbp	A04D	26	BRCA2	DEL < 100 Kbp	BRCA2
DEL < 100 Kbp	A04Q	0	WT	DEL < 100 Kbp	WT
DEL < 100 Kbp	A08L	88	BRCA2	DEL < 100 Kbp	BRCA2
DEL < 100 Kbp	A0CE	28	BRCA2	DEL < 100 Kbp	BRCA2
DEL < 100 Kbp	A0D2	25	BRCA1	DEL < 100 Kbp	BRCA1
DEL < 100 Kbp	A0DT	0	WT	DEL < 100 Kbp	WT
DEL < 100 Kbp	A0EA	0	WT	DEL < 100 Kbp	WT
DEL < 100 Kbp	A0H6	0	WT	DEL < 100 Kbp	WT
DEL < 100 Kbp	A0RT	0	WT	DEL < 100 Kbp	WT
DEL < 100 Kbp	A0WA	10	BRCA1	DEL < 100 Kbp	BRCA1
DEL < 100 Kbp	A0WX	6	WT	DEL < 100 Kbp	WT
DEL < 100 Kbp	A124	42	BRCA1	DEL < 100 Kbp	BRCA1
DEL < 100 Kbp	A12H	0	WT	DEL < 100 Kbp	WT
DEL < 100 Kbp	A130	3	WT	DEL < 100 Kbp	WT
DEL < 100 Kbp	A156	0	WT	DEL < 100 Kbp	WT
DEL < 100 Kbp	A1J5	0	WT	DEL < 100 Kbp	WT
DEL < 100 Kbp	A1LG	9	WT	DEL < 100 Kbp	WT
DEL < 100 Kbp	A1NH	0	WT	DEL < 100 Kbp	WT
DEL < 100 Kbp	A25B	9	BRCA1	DEL < 100 Kbp	BRCA1
DEL < 100 Kbp	A2DF	7	BRCA2	DEL < 100 Kbp	BRCA2
DEL < 100 Kbp	A2LK	0	WT	DEL < 100 Kbp	WT
DEL < 100 Kbp	A3KC	2	WT	DEL < 100 Kbp	WT
DEL < 100 Kbp	A3Y0	119	BRCA2	DEL < 100 Kbp	BRCA2
DEL < 100 Kbp	CA-0005	29	BRCA2	DEL < 100 Kbp	BRCA2
DEL < 100 Kbp	CA-0008	0	WT	DEL < 100 Kbp	WT
DEL < 100 Kbp	CA-0052	2	WT	DEL < 100 Kbp	WT
DEL < 100 Kbp	CA-0100	0	WT	DEL < 100 Kbp	WT
DEL < 100 Kbp	CA-0132	0	WT	DEL < 100 Kbp	WT
DEL < 100 Kbp	CA-0134	12	WT	DEL < 100 Kbp	WT
DEL < 100 Kbp	CA-0146	2	BRCA1	DEL < 100 Kbp	BRCA1
DEL < 100 Kbp	CA-0198	1	WT	DEL < 100 Kbp	WT
DEL < 100 Kbp	CA-0208	3	WT	DEL < 100 Kbp	WT
DEL < 100 Kbp	CA-0230	8	WT	DEL < 100 Kbp	WT
DEL < 100 Kbp	DO1013	5	BRCA2	DEL < 100 Kbp	BRCA2
DEL < 100 Kbp	DO10806	0	WT	DEL < 100 Kbp	WT
DEL < 100 Kbp	DO10809	3	WT	DEL < 100 Kbp	WT
DEL < 100 Kbp	DO10811	2	WT	DEL < 100 Kbp	WT
DEL < 100 Kbp	DO10815	2	WT	DEL < 100 Kbp	WT
DEL < 100 Kbp	DO10819	0	WT	DEL < 100 Kbp	WT
DEL < 100 Kbp	DO10823	2	WT	DEL < 100 Kbp	WT
DEL < 100 Kbp	DO10829	0	WT	DEL < 100 Kbp	WT
DEL < 100 Kbp	DO10835	0	WT	DEL < 100 Kbp	WT
DEL < 100 Kbp	DO10837	0	WT	DEL < 100 Kbp	WT
DEL < 100 Kbp	DO217786	1	WT	DEL < 100 Kbp	WT
DEL < 100 Kbp	DO217787	1	WT	DEL < 100 Kbp	WT
DEL < 100 Kbp	DO217788	2	WT	DEL < 100 Kbp	WT
DEL < 100 Kbp	DO217800	0	WT	DEL < 100 Kbp	WT
DEL < 100 Kbp	DO217826	3	WT	DEL < 100 Kbp	WT
DEL < 100 Kbp	DO217844	0	WT	DEL < 100 Kbp	WT
DEL < 100 Kbp	DO217887	3	WT	DEL < 100 Kbp	WT
DEL < 100 Kbp	DO217908	1	WT	DEL < 100 Kbp	WT
DEL < 100 Kbp	DO217931	3	WT	DEL < 100 Kbp	WT
DEL < 100 Kbp	DO217939	1	WT	DEL < 100 Kbp	WT
DEL < 100 Kbp	DO217953	0	WT	DEL < 100 Kbp	WT
DEL < 100 Kbp	DO217962	0	WT	DEL < 100 Kbp	WT
DEL < 100 Kbp	DO218062	1	WT	DEL < 100 Kbp	WT
DEL < 100 Kbp	DO218065	2	WT	DEL < 100 Kbp	WT
DEL < 100 Kbp	DO218072	0	WT	DEL < 100 Kbp	WT
DEL < 100 Kbp	DO218121	0	WT	DEL < 100 Kbp	WT
DEL < 100 Kbp	DO218168	81	WT	DEL < 100 Kbp	WT
DEL < 100 Kbp	DO218173	0	WT	DEL < 100 Kbp	WT
DEL < 100 Kbp	DO218174	0	WT	DEL < 100 Kbp	WT
DEL < 100 Kbp	DO218182	0	WT	DEL < 100 Kbp	WT
DEL < 100 Kbp	DO218333	62	BRCA2	DEL < 100 Kbp	BRCA2
DEL < 100 Kbp	DO218347	0	WT	DEL < 100 Kbp	WT
DEL < 100 Kbp	DO218384	1	WT	DEL < 100 Kbp	WT
DEL < 100 Kbp	DO218388	3	WT	DEL < 100 Kbp	WT
DEL < 100 Kbp	DO218408	0	WT	DEL < 100 Kbp	WT
DEL < 100 Kbp	DO218457	0	WT	DEL < 100 Kbp	WT
DEL < 100 Kbp	DO218478	0	WT	DEL < 100 Kbp	WT
DEL < 100 Kbp	DO218488	1	WT	DEL < 100 Kbp	WT
DEL < 100 Kbp	DO218506	0	WT	DEL < 100 Kbp	WT
DEL < 100 Kbp	DO218553	0	WT	DEL < 100 Kbp	WT
DEL < 100 Kbp	DO218573	3	WT	DEL < 100 Kbp	WT
DEL < 100 Kbp	DO218583	0	WT	DEL < 100 Kbp	WT
DEL < 100 Kbp	DO218611	0	WT	DEL < 100 Kbp	WT
DEL < 100 Kbp	DO218656	41	BRCA2	DEL < 100 Kbp	BRCA2
DEL < 100 Kbp	DO218709	13	BRCA2	DEL < 100 Kbp	BRCA2
DEL < 100 Kbp	DO218742	4	WT	DEL < 100 Kbp	WT
DEL < 100 Kbp	DO218770	0	WT	DEL < 100 Kbp	WT
DEL < 100 Kbp	DO218827	0	WT	DEL < 100 Kbp	WT
DEL < 100 Kbp	DO218831	1	WT	DEL < 100 Kbp	WT
DEL < 100 Kbp	DO220820	0	WT	DEL < 100 Kbp	WT
DEL < 100 Kbp	DO220822	0	WT	DEL < 100 Kbp	WT
DEL < 100 Kbp	DO221503	0	WT	DEL < 100 Kbp	WT
DEL < 100 Kbp	DO221539	7	WT	DEL < 100 Kbp	WT
DEL < 100 Kbp	DO221540	6	WT	DEL < 100 Kbp	WT
DEL < 100 Kbp	DO221541	33	BRCA2	DEL < 100 Kbp	BRCA2
DEL < 100 Kbp	DO221542	3	WT	DEL < 100 Kbp	WT
DEL < 100 Kbp	DO221543	2	WT	DEL < 100 Kbp	WT
DEL < 100 Kbp	DO221546	0	WT	DEL < 100 Kbp	WT
DEL < 100 Kbp	DO32837	0	BRCA2	DEL < 100 Kbp	BRCA2
DEL < 100 Kbp	DO32863	7	WT	DEL < 100 Kbp	WT
DEL < 100 Kbp	DO32893	1	WT	DEL < 100 Kbp	WT
DEL < 100 Kbp	DO32916	8	WT	DEL < 100 Kbp	WT
DEL < 100 Kbp	DO32960	2	WT	DEL < 100 Kbp	WT
DEL < 100 Kbp	DO32976	6	WT	DEL < 100 Kbp	WT
DEL < 100 Kbp	DO32980	71	WT	DEL < 100 Kbp	WT
DEL < 100 Kbp	DO32984	0	WT	DEL < 100 Kbp	WT
DEL < 100 Kbp	DO33000	4	WT	DEL < 100 Kbp	WT
DEL < 100 Kbp	DO33028	4	WT	DEL < 100 Kbp	WT
DEL < 100 Kbp	DO33032	3	WT	DEL < 100 Kbp	WT
DEL < 100 Kbp	DO33160	2	WT	DEL < 100 Kbp	WT
DEL < 100 Kbp	DO33168	1	WT	DEL < 100 Kbp	WT
DEL < 100 Kbp	DO33184	0	WT	DEL < 100 Kbp	WT
DEL < 100 Kbp	DO33208	8	WT	DEL < 100 Kbp	WT
DEL < 100 Kbp	DO33248	15	WT	DEL < 100 Kbp	WT
DEL < 100 Kbp	DO33376	3	WT	DEL < 100 Kbp	WT
DEL < 100 Kbp	DO33392	2	WT	DEL < 100 Kbp	WT
DEL < 100 Kbp	DO33400	14	WT	DEL < 100 Kbp	WT
DEL < 100 Kbp	DO33408	5	WT	DEL < 100 Kbp	WT
DEL < 100 Kbp	DO33472	2	WT	DEL < 100 Kbp	WT
DEL < 100 Kbp	DO33480	5	WT	DEL < 100 Kbp	WT
DEL < 100 Kbp	DO33488	10	WT	DEL < 100 Kbp	WT
DEL < 100 Kbp	DO33512	6	WT	DEL < 100 Kbp	WT
DEL < 100 Kbp	DO33544	1	WT	DEL < 100 Kbp	WT
DEL < 100 Kbp	DO33984	28	WT	DEL < 100 Kbp	WT
DEL < 100 Kbp	DO34312	5	WT	DEL < 100 Kbp	WT
DEL < 100 Kbp	DO34336	2	WT	DEL < 100 Kbp	WT
DEL < 100 Kbp	DO34432	1	WT	DEL < 100 Kbp	WT
DEL < 100 Kbp	DO34448	13	WT	DEL < 100 Kbp	WT
DEL < 100 Kbp	DO34600	7	WT	DEL < 100 Kbp	WT
DEL < 100 Kbp	DO34608	0	WT	DEL < 100 Kbp	WT
DEL < 100 Kbp	DO34656	0	WT	DEL < 100 Kbp	WT
DEL < 100 Kbp	DO34728	0	WT	DEL < 100 Kbp	WT
DEL < 100 Kbp	DO34736	44	WT	DEL < 100 Kbp	WT
DEL < 100 Kbp	DO34785	0	WT	DEL < 100 Kbp	WT
DEL < 100 Kbp	DO34793	0	WT	DEL < 100 Kbp	WT
DEL < 100 Kbp	DO35082	4	WT	DEL < 100 Kbp	WT
DEL < 100 Kbp	DO35114	0	WT	DEL < 100 Kbp	WT
DEL < 100 Kbp	DO35116	10	WT	DEL < 100 Kbp	WT
DEL < 100 Kbp	DO35126	4	WT	DEL < 100 Kbp	WT
DEL < 100 Kbp	DO35132	0	WT	DEL < 100 Kbp	WT
DEL < 100 Kbp	DO35136	9	WT	DEL < 100 Kbp	WT
DEL < 100 Kbp	DO35138	0	WT	DEL < 100 Kbp	WT
DEL < 100 Kbp	DO35144	1	WT	DEL < 100 Kbp	WT
DEL < 100 Kbp	DO35148	1	WT	DEL < 100 Kbp	WT
DEL < 100 Kbp	DO35186	7	WT	DEL < 100 Kbp	WT
DEL < 100 Kbp	DO35198	3	WT	DEL < 100 Kbp	WT
DEL < 100 Kbp	DO35200	0	WT	DEL < 100 Kbp	WT
DEL < 100 Kbp	DO35216	11	WT	DEL < 100 Kbp	WT
DEL < 100 Kbp	DO35222	4	WT	DEL < 100 Kbp	WT
DEL < 100 Kbp	DO35228	4	WT	DEL < 100 Kbp	WT
DEL < 100 Kbp	DO35230	1	WT	DEL < 100 Kbp	WT
DEL < 100 Kbp	DO35236	6	WT	DEL < 100 Kbp	WT
DEL < 100 Kbp	DO35258	4	WT	DEL < 100 Kbp	WT
DEL < 100 Kbp	DO35290	0	WT	DEL < 100 Kbp	WT
DEL < 100 Kbp	DO35305	5	WT	DEL < 100 Kbp	WT
DEL < 100 Kbp	DO35330	2	WT	DEL < 100 Kbp	WT
DEL < 100 Kbp	DO35360	0	WT	DEL < 100 Kbp	WT
DEL < 100 Kbp	DO35424	1	WT	DEL < 100 Kbp	WT
DEL < 100 Kbp	DO35454	1	WT	DEL < 100 Kbp	WT
DEL < 100 Kbp	DO35496	3	WT	DEL < 100 Kbp	WT
DEL < 100 Kbp	DO36221	2	WT	DEL < 100 Kbp	WT
DEL < 100 Kbp	DO36223	0	WT	DEL < 100 Kbp	WT
DEL < 100 Kbp	DO46340	31	BRCA2	DEL < 100 Kbp	BRCA2
DEL < 100 Kbp	DO46354	14	BRCA1	DEL < 100 Kbp	BRCA1
DEL < 100 Kbp	DO46366	20	BRCA1	DEL < 100 Kbp	BRCA1
DEL < 100 Kbp	DO46556	86	BRCA2	DEL < 100 Kbp	BRCA2
DEL < 100 Kbp	DO46591	11	WT	DEL < 100 Kbp	WT
DEL < 100 Kbp	DO46611	23	BRCA1	DEL < 100 Kbp	BRCA1
DEL < 100 Kbp	DO46787	6	WT	DEL < 100 Kbp	WT
DEL < 100 Kbp	DO46788	2	WT	DEL < 100 Kbp	WT
DEL < 100 Kbp	DO46792	15	WT	DEL < 100 Kbp	WT
DEL < 100 Kbp	DO46793	0	WT	DEL < 100 Kbp	WT
DEL < 100 Kbp	DO46795	24	WT	DEL < 100 Kbp	WT
DEL < 100 Kbp	DO46796	3	WT	DEL < 100 Kbp	WT
DEL < 100 Kbp	DO48577	3	WT	DEL < 100 Kbp	WT
DEL < 100 Kbp	DO49078	1	WT	DEL < 100 Kbp	WT
DEL < 100 Kbp	DO49090	6	WT	DEL < 100 Kbp	WT
DEL < 100 Kbp	DO49127	0	WT	DEL < 100 Kbp	WT
DEL < 100 Kbp	DO49129	9	WT	DEL < 100 Kbp	WT
DEL < 100 Kbp	DO49135	3	WT	DEL < 100 Kbp	WT
DEL < 100 Kbp	DO49137	11	WT	DEL < 100 Kbp	WT
DEL < 100 Kbp	DO49138	4	WT	DEL < 100 Kbp	WT
DEL < 100 Kbp	DO49166	3	WT	DEL < 100 Kbp	WT
DEL < 100 Kbp	DO49168	10	WT	DEL < 100 Kbp	WT
DEL < 100 Kbp	DO49172	1	WT	DEL < 100 Kbp	WT
DEL < 100 Kbp	DO49178	49	WT	DEL < 100 Kbp	WT
DEL < 100 Kbp	DO49181	1	WT	DEL < 100 Kbp	WT
DEL < 100 Kbp	DO49183	3	WT	DEL < 100 Kbp	WT
DEL < 100 Kbp	DO49204	10	WT	DEL < 100 Kbp	WT
DEL < 100 Kbp	DO49418	9	WT	DEL < 100 Kbp	WT
DEL < 100 Kbp	DO49420	1	WT	DEL < 100 Kbp	WT
DEL < 100 Kbp	DO49421	5	WT	DEL < 100 Kbp	WT
DEL < 100 Kbp	DO49422	3	WT	DEL < 100 Kbp	WT
DEL < 100 Kbp	DO49424	4	WT	DEL < 100 Kbp	WT
DEL < 100 Kbp	DO49427	0	WT	DEL < 100 Kbp	WT
DEL < 100 Kbp	DO49436	1	WT	DEL < 100 Kbp	WT
DEL < 100 Kbp	DO49439	2	WT	DEL < 100 Kbp	WT
DEL < 100 Kbp	DO49445	0	WT	DEL < 100 Kbp	WT
DEL < 100 Kbp	DO49448	2	WT	DEL < 100 Kbp	WT
DEL < 100 Kbp	DO49454	9	WT	DEL < 100 Kbp	WT
DEL < 100 Kbp	DO49454.2	8	WT	DEL < 100 Kbp	WT
DEL < 100 Kbp	DO49460	9	WT	DEL < 100 Kbp	WT
DEL < 100 Kbp	DO49466	1	WT	DEL < 100 Kbp	WT
DEL < 100 Kbp	DO49478	0	WT	DEL < 100 Kbp	WT
DEL < 100 Kbp	DO49484	1	WT	DEL < 100 Kbp	WT
DEL < 100 Kbp	DO50414	0	WT	DEL < 100 Kbp	WT
DEL < 100 Kbp	DO50415	4	WT	DEL < 100 Kbp	WT
DEL < 100 Kbp	DO50416	0	WT	DEL < 100 Kbp	WT
DEL < 100 Kbp	DO50417	0	WT	DEL < 100 Kbp	WT
DEL < 100 Kbp	DO50418	17	WT	DEL < 100 Kbp	WT
DEL < 100 Kbp	DO50419	19	WT	DEL < 100 Kbp	WT
DEL < 100 Kbp	DO50420	3	WT	DEL < 100 Kbp	WT
DEL < 100 Kbp	DO50421	9	WT	DEL < 100 Kbp	WT
DEL < 100 Kbp	DO50422	1	WT	DEL < 100 Kbp	WT
DEL < 100 Kbp	DO50423	2	WT	DEL < 100 Kbp	WT
DEL < 100 Kbp	DO50424	0	WT	DEL < 100 Kbp	WT
DEL < 100 Kbp	DO50430	3	WT	DEL < 100 Kbp	WT
DEL < 100 Kbp	DO50432	24	WT	DEL < 100 Kbp	WT
DEL < 100 Kbp	DO51045	41	WT	DEL < 100 Kbp	WT
DEL < 100 Kbp	DO51048	0	WT	DEL < 100 Kbp	WT
DEL < 100 Kbp	DO51049	7	WT	DEL < 100 Kbp	WT
DEL < 100 Kbp	DO51050	6	WT	DEL < 100 Kbp	WT
DEL < 100 Kbp	DO51052	7	WT	DEL < 100 Kbp	WT
DEL < 100 Kbp	DO51053	3	WT	DEL < 100 Kbp	WT
DEL < 100 Kbp	DO51054	7	WT	DEL < 100 Kbp	WT
DEL < 100 Kbp	DO51055	0	WT	DEL < 100 Kbp	WT
DEL < 100 Kbp	DO51056	1	WT	DEL < 100 Kbp	WT
DEL < 100 Kbp	DO51057	5	WT	DEL < 100 Kbp	WT
DEL < 100 Kbp	DO51060	3	WT	DEL < 100 Kbp	WT
DEL < 100 Kbp	DO51061	4	WT	DEL < 100 Kbp	WT
DEL < 100 Kbp	DO51063	1	WT	DEL < 100 Kbp	WT
DEL < 100 Kbp	DO51064	4	WT	DEL < 100 Kbp	WT
DEL < 100 Kbp	DO51065	2	WT	DEL < 100 Kbp	WT
DEL < 100 Kbp	DO51066	1	WT	DEL < 100 Kbp	WT
DEL < 100 Kbp	DO51067	0	WT	DEL < 100 Kbp	WT
DEL < 100 Kbp	DO51068	1	WT	DEL < 100 Kbp	WT
DEL < 100 Kbp	DO51069	0	WT	DEL < 100 Kbp	WT
DEL < 100 Kbp	DO51070	2	WT	DEL < 100 Kbp	WT
DEL < 100 Kbp	DO51072	4	WT	DEL < 100 Kbp	WT
DEL < 100 Kbp	DO51073	1	WT	DEL < 100 Kbp	WT
DEL < 100 Kbp	DO51074	9	WT	DEL < 100 Kbp	WT
DEL < 100 Kbp	DO51075	16	WT	DEL < 100 Kbp	WT
DEL < 100 Kbp	DO51078	3	WT	DEL < 100 Kbp	WT
DEL < 100 Kbp	DO51079	2	WT	DEL < 100 Kbp	WT
DEL < 100 Kbp	DO51080	0	WT	DEL < 100 Kbp	WT
DEL < 100 Kbp	DO51081	2	WT	DEL < 100 Kbp	WT
DEL < 100 Kbp	DO51083	0	WT	DEL < 100 Kbp	WT
DEL < 100 Kbp	DO51084	0	WT	DEL < 100 Kbp	WT
DEL < 100 Kbp	DO51085	6	WT	DEL < 100 Kbp	WT
DEL < 100 Kbp	DO51086	18	WT	DEL < 100 Kbp	WT
DEL < 100 Kbp	DO51087	0	WT	DEL < 100 Kbp	WT
DEL < 100 Kbp	DO51088	3	WT	DEL < 100 Kbp	WT
DEL < 100 Kbp	DO51089	5	WT	DEL < 100 Kbp	WT
DEL < 100 Kbp	DO51090	3	WT	DEL < 100 Kbp	WT
DEL < 100 Kbp	DO51091	7	WT	DEL < 100 Kbp	WT
DEL < 100 Kbp	DO51092	0	WT	DEL < 100 Kbp	WT
DEL < 100 Kbp	DO51093	1	WT	DEL < 100 Kbp	WT
DEL < 100 Kbp	DO51094	17	WT	DEL < 100 Kbp	WT
DEL < 100 Kbp	DO51095	0	WT	DEL < 100 Kbp	WT
DEL < 100 Kbp	DO51096	0	WT	DEL < 100 Kbp	WT
DEL < 100 Kbp	DO51098	1	WT	DEL < 100 Kbp	WT
DEL < 100 Kbp	DO51099	0	WT	DEL < 100 Kbp	WT
DEL < 100 Kbp	DO51100	0	WT	DEL < 100 Kbp	WT
DEL < 100 Kbp	DO51102	4	WT	DEL < 100 Kbp	WT
DEL < 100 Kbp	DO51103	2	WT	DEL < 100 Kbp	WT
DEL < 100 Kbp	DO51104	2	WT	DEL < 100 Kbp	WT
DEL < 100 Kbp	DO51105	2	WT	DEL < 100 Kbp	WT
DEL < 100 Kbp	DO51106	1	WT	DEL < 100 Kbp	WT
DEL < 100 Kbp	DO51107	11	WT	DEL < 100 Kbp	WT
DEL < 100 Kbp	DO51108	0	WT	DEL < 100 Kbp	WT
DEL < 100 Kbp	DO51109	3	WT	DEL < 100 Kbp	WT
DEL < 100 Kbp	DO51110	2	WT	DEL < 100 Kbp	WT
DEL < 100 Kbp	DO51111	1	WT	DEL < 100 Kbp	WT
DEL < 100 Kbp	DO51112	2	WT	DEL < 100 Kbp	WT
DEL < 100 Kbp	DO51113	0	WT	DEL < 100 Kbp	WT
DEL < 100 Kbp	DO51114	1	WT	DEL < 100 Kbp	WT
DEL < 100 Kbp	DO51115	2	WT	DEL < 100 Kbp	WT
DEL < 100 Kbp	DO51116	0	WT	DEL < 100 Kbp	WT
DEL < 100 Kbp	DO51117	0	WT	DEL < 100 Kbp	WT
DEL < 100 Kbp	DO51118	0	WT	DEL < 100 Kbp	WT
DEL < 100 Kbp	DO51120	1	WT	DEL < 100 Kbp	WT
DEL < 100 Kbp	DO51121	3	WT	DEL < 100 Kbp	WT
DEL < 100 Kbp	DO51123	2	WT	DEL < 100 Kbp	WT
DEL < 100 Kbp	DO51124	2	WT	DEL < 100 Kbp	WT
DEL < 100 Kbp	DO51128	0	WT	DEL < 100 Kbp	WT
DEL < 100 Kbp	DO51129	6	WT	DEL < 100 Kbp	WT
DEL < 100 Kbp	DO51132	0	WT	DEL < 100 Kbp	WT
DEL < 100 Kbp	DO51133	0	WT	DEL < 100 Kbp	WT
DEL < 100 Kbp	DO51134	3	WT	DEL < 100 Kbp	WT
DEL < 100 Kbp	DO51135	0	WT	DEL < 100 Kbp	WT
DEL < 100 Kbp	DO51136	0	WT	DEL < 100 Kbp	WT
DEL < 100 Kbp	DO51137	13	WT	DEL < 100 Kbp	WT
DEL < 100 Kbp	DO51138	3	WT	DEL < 100 Kbp	WT
DEL < 100 Kbp	DO51139	3	WT	DEL < 100 Kbp	WT
DEL < 100 Kbp	DO51140	0	WT	DEL < 100 Kbp	WT
DEL < 100 Kbp	DO51141	0	WT	DEL < 100 Kbp	WT
DEL < 100 Kbp	DO51142	7	WT	DEL < 100 Kbp	WT
DEL < 100 Kbp	DO51143	5	WT	DEL < 100 Kbp	WT
DEL < 100 Kbp	DO51145	3	WT	DEL < 100 Kbp	WT
DEL < 100 Kbp	DO51147	1	WT	DEL < 100 Kbp	WT
DEL < 100 Kbp	DO51148	20	WT	DEL < 100 Kbp	WT
DEL < 100 Kbp	DO51150	1	WT	DEL < 100 Kbp	WT
DEL < 100 Kbp	DO51152	15	WT	DEL < 100 Kbp	WT
DEL < 100 Kbp	DO51155	6	WT	DEL < 100 Kbp	WT
DEL < 100 Kbp	DO51156	0	WT	DEL < 100 Kbp	WT
DEL < 100 Kbp	DO51157	2	WT	DEL < 100 Kbp	WT
DEL < 100 Kbp	DO51158	5	WT	DEL < 100 Kbp	WT
DEL < 100 Kbp	DO51159	3	WT	DEL < 100 Kbp	WT
DEL < 100 Kbp	DO51466	6	WT	DEL < 100 Kbp	WT
DEL < 100 Kbp	DO51467	11	WT	DEL < 100 Kbp	WT
DEL < 100 Kbp	DO51468	3	WT	DEL < 100 Kbp	WT
DEL < 100 Kbp	DO51470	7	WT	DEL < 100 Kbp	WT
DEL < 100 Kbp	DO51472	16	WT	DEL < 100 Kbp	WT
DEL < 100 Kbp	DO51473	9	WT	DEL < 100 Kbp	WT
DEL < 100 Kbp	DO51477	4	WT	DEL < 100 Kbp	WT
DEL < 100 Kbp	DO51478	1	WT	DEL < 100 Kbp	WT
DEL < 100 Kbp	DO51479	1	WT	DEL < 100 Kbp	WT
DEL < 100 Kbp	DO51480	2	WT	DEL < 100 Kbp	WT
DEL < 100 Kbp	DO51481	1	WT	DEL < 100 Kbp	WT
DEL < 100 Kbp	DO51483	3	WT	DEL < 100 Kbp	WT
DEL < 100 Kbp	DO51484	1	WT	DEL < 100 Kbp	WT
DEL < 100 Kbp	DO51485	1	WT	DEL < 100 Kbp	WT
DEL < 100 Kbp	DO51487	5	WT	DEL < 100 Kbp	WT
DEL < 100 Kbp	DO51488	0	WT	DEL < 100 Kbp	WT
DEL < 100 Kbp	DO51490	2	WT	DEL < 100 Kbp	WT
DEL < 100 Kbp	DO51492	5	WT	DEL < 100 Kbp	WT
DEL < 100 Kbp	DO51493	27	WT	DEL < 100 Kbp	WT
DEL < 100 Kbp	DO51494	5	WT	DEL < 100 Kbp	WT
DEL < 100 Kbp	DO51497	3	WT	DEL < 100 Kbp	WT
DEL < 100 Kbp	DO51498	0	WT	DEL < 100 Kbp	WT
DEL < 100 Kbp	DO51499	5	WT	DEL < 100 Kbp	WT
DEL < 100 Kbp	DO51501	2	WT	DEL < 100 Kbp	WT
DEL < 100 Kbp	DO51502	5	WT	DEL < 100 Kbp	WT
DEL < 100 Kbp	DO51503	8	WT	DEL < 100 Kbp	WT
DEL < 100 Kbp	DO51504	4	WT	DEL < 100 Kbp	WT
DEL < 100 Kbp	DO51507	26	WT	DEL < 100 Kbp	WT
DEL < 100 Kbp	DO51508	0	WT	DEL < 100 Kbp	WT
DEL < 100 Kbp	DO51511	38	WT	DEL < 100 Kbp	WT
DEL < 100 Kbp	DO51513	0	WT	DEL < 100 Kbp	WT
DEL < 100 Kbp	DO51514	0	WT	DEL < 100 Kbp	WT
DEL < 100 Kbp	DO51515	8	WT	DEL < 100 Kbp	WT
DEL < 100 Kbp	DO51518	8	WT	DEL < 100 Kbp	WT
DEL < 100 Kbp	DO51519	1	WT	DEL < 100 Kbp	WT
DEL < 100 Kbp	DO51521	0	WT	DEL < 100 Kbp	WT
DEL < 100 Kbp	DO51522	2	WT	DEL < 100 Kbp	WT
DEL < 100 Kbp	DO51523	2	WT	DEL < 100 Kbp	WT
DEL < 100 Kbp	DO51525	9	WT	DEL < 100 Kbp	WT
DEL < 100 Kbp	DO51528	4	WT	DEL < 100 Kbp	WT
DEL < 100 Kbp	DO51531	2	WT	DEL < 100 Kbp	WT
DEL < 100 Kbp	DO51532	5	WT	DEL < 100 Kbp	WT
DEL < 100 Kbp	DO51533	6	WT	DEL < 100 Kbp	WT
DEL < 100 Kbp	DO51534	0	WT	DEL < 100 Kbp	WT
DEL < 100 Kbp	DO51535	7	WT	DEL < 100 Kbp	WT
DEL < 100 Kbp	DO51537	5	WT	DEL < 100 Kbp	WT
DEL < 100 Kbp	DO51538	4	WT	DEL < 100 Kbp	WT
DEL < 100 Kbp	DO51540	3	WT	DEL < 100 Kbp	WT
DEL < 100 Kbp	DO51541	5	BRCA2	DEL < 100 Kbp	BRCA2
DEL < 100 Kbp	DO51542	9	WT	DEL < 100 Kbp	WT
DEL < 100 Kbp	DO51543	0	WT	DEL < 100 Kbp	WT
DEL < 100 Kbp	DO51544	4	WT	DEL < 100 Kbp	WT
DEL < 100 Kbp	DO51546	4	WT	DEL < 100 Kbp	WT
DEL < 100 Kbp	DO51548	4	WT	DEL < 100 Kbp	WT
DEL < 100 Kbp	DO51549	0	WT	DEL < 100 Kbp	WT
DEL < 100 Kbp	DO51953	3	WT	DEL < 100 Kbp	WT
DEL < 100 Kbp	DO51955	4	WT	DEL < 100 Kbp	WT
DEL < 100 Kbp	DO51958	9	WT	DEL < 100 Kbp	WT
DEL < 100 Kbp	DO51959	4	WT	DEL < 100 Kbp	WT
DEL < 100 Kbp	DO51960	8	WT	DEL < 100 Kbp	WT
DEL < 100 Kbp	DO51962	79	BRCA2	DEL < 100 Kbp	BRCA2
DEL < 100 Kbp	DO51964	16	WT	DEL < 100 Kbp	WT
DEL < 100 Kbp	DO52498	0	WT	DEL < 100 Kbp	WT
DEL < 100 Kbp	DO52500	0	WT	DEL < 100 Kbp	WT
DEL < 100 Kbp	DO52501	3	WT	DEL < 100 Kbp	WT
DEL < 100 Kbp	DO52503	0	WT	DEL < 100 Kbp	WT
DEL < 100 Kbp	DO52504	4	WT	DEL < 100 Kbp	WT
DEL < 100 Kbp	DO52506	3	WT	DEL < 100 Kbp	WT
DEL < 100 Kbp	DO52509	0	WT	DEL < 100 Kbp	WT
DEL < 100 Kbp	DO52512	0	WT	DEL < 100 Kbp	WT
DEL < 100 Kbp	DO52516	3	WT	DEL < 100 Kbp	WT
DEL < 100 Kbp	DO52520	2	WT	DEL < 100 Kbp	WT
DEL < 100 Kbp	DO52522	0	WT	DEL < 100 Kbp	WT
DEL < 100 Kbp	DO52524	0	WT	DEL < 100 Kbp	WT
DEL < 100 Kbp	DO52526	1	WT	DEL < 100 Kbp	WT
DEL < 100 Kbp	DO52528	0	WT	DEL < 100 Kbp	WT
DEL < 100 Kbp	DO52530	0	WT	DEL < 100 Kbp	WT
DEL < 100 Kbp	DO52532	0	WT	DEL < 100 Kbp	WT
DEL < 100 Kbp	DO52534	0	WT	DEL < 100 Kbp	WT
DEL < 100 Kbp	DO52538	9	WT	DEL < 100 Kbp	WT
DEL < 100 Kbp	DO52550	16	WT	DEL < 100 Kbp	WT
DEL < 100 Kbp	DO52552	27	WT	DEL < 100 Kbp	WT
DEL < 100 Kbp	EGAN00001000386_EGAN00001000380	15	BRCA2	DEL < 100 Kbp	BRCA2
DEL < 100 Kbp	EGAN00001000387_EGAN00001000380	38	BRCA2	DEL < 100 Kbp	BRCA2
DEL < 100 Kbp	EGAN00001000590_EGAN00001000591	0	WT	DEL < 100 Kbp	WT
DEL < 100 Kbp	EGAN00001000592_EGAN00001000593	38	BRCA2	DEL < 100 Kbp	BRCA2
DEL < 100 Kbp	EGAN00001000594_EGAN00001000595	5	WT	DEL < 100 Kbp	WT
DEL < 100 Kbp	EGAN00001000596_EGAN00001000597	45	BRCA2	DEL < 100 Kbp	BRCA2
DEL < 100 Kbp	EGAN00001030778_EGAN00001030894	15	BRCA2	DEL < 100 Kbp	BRCA2
DEL < 100 Kbp	EGAN00001030779_EGAN00001030894	8	BRCA2	DEL < 100 Kbp	BRCA2
DEL < 100 Kbp	EGAN00001030890_EGAN00001030891	22	BRCA1	DEL < 100 Kbp	BRCA1
DEL < 100 Kbp	EGAN00001030900_EGAN00001030901	1	WT	DEL < 100 Kbp	WT
DEL < 100 Kbp	EGAN00001269437_EGAN00001269438	0	WT	DEL < 100 Kbp	WT
DEL < 100 Kbp	EGAN00001269439_EGAN00001269440	0	WT	DEL < 100 Kbp	WT
DEL < 100 Kbp	EGAN00001269441_EGAN00001269442	14	BRCA1	DEL < 100 Kbp	BRCA1
DEL < 100 Kbp	EGAN00001269443_EGAN00001269444	0	WT	DEL < 100 Kbp	WT
DEL < 100 Kbp	EGAN00001269447_EGAN00001269448	21	BRCA2	DEL < 100 Kbp	BRCA2
DEL < 100 Kbp	EGAN00001269449_EGAN00001269450	2	WT	DEL < 100 Kbp	WT
DEL < 100 Kbp	EGAN00001269453_EGAN00001269454	1	WT	DEL < 100 Kbp	WT
DEL < 100 Kbp	EGAN00001269455_EGAN00001269456	0	WT	DEL < 100 Kbp	WT
DEL < 100 Kbp	EGAN00001269461_EGAN00001269462	0	WT	DEL < 100 Kbp	WT
DEL < 100 Kbp	EGAN00001269467_EGAN00001269468	0	WT	DEL < 100 Kbp	WT
DEL < 100 Kbp	EGAN00001269469_EGAN00001269470	0	WT	DEL < 100 Kbp	WT
DEL < 100 Kbp	EGAN00001269475_EGAN00001269476	30	BRCA2	DEL < 100 Kbp	BRCA2
DEL < 100 Kbp	EGAN00001269479_EGAN00001269480	0	WT	DEL < 100 Kbp	WT
DEL < 100 Kbp	EGAN00001269483_EGAN00001269484	14	BRCA1	DEL < 100 Kbp	BRCA1
DEL < 100 Kbp	EGAN00001269487_EGAN00001269488	4	WT	DEL < 100 Kbp	WT
DEL < 100 Kbp	EGAN00001269497_EGAN00001269498	0	WT	DEL < 100 Kbp	WT
DEL < 100 Kbp	EGAN00001269499_EGAN00001269500	1	WT	DEL < 100 Kbp	WT
DEL < 100 Kbp	EGAN00001269501_EGAN00001269502	36	BRCA1	DEL < 100 Kbp	BRCA1
DEL < 100 Kbp	EGAN00001269503_EGAN00001269504	0	WT	DEL < 100 Kbp	WT
DEL < 100 Kbp	EGAN00001269511_EGAN00001269512	18	BRCA1	DEL < 100 Kbp	BRCA1
DEL < 100 Kbp	EGAN00001269517_EGAN00001269518	2	WT	DEL < 100 Kbp	WT
DEL < 100 Kbp	EGAN00001269521_EGAN00001269522	0	WT	DEL < 100 Kbp	WT
DEL < 100 Kbp	EGAN00001269525_EGAN00001269526	4	WT	DEL < 100 Kbp	WT
DEL < 100 Kbp	EGAN00001269529_EGAN00001269530	19	BRCA2	DEL < 100 Kbp	BRCA2
DEL < 100 Kbp	EGAN00001269533_EGAN00001269534	1	WT	DEL < 100 Kbp	WT
DEL < 100 Kbp	EGAN00001269541_EGAN00001269542	17	WT	DEL < 100 Kbp	WT
DEL < 100 Kbp	EGAN00001269543_EGAN00001269544	0	WT	DEL < 100 Kbp	WT
DEL < 100 Kbp	EGAN00001269547_EGAN00001269548	0	WT	DEL < 100 Kbp	WT
DEL < 100 Kbp	EGAN00001269551_EGAN00001269552	7	BRCA1	DEL < 100 Kbp	BRCA1
DEL < 100 Kbp	EGAN00001269553_EGAN00001269554	0	WT	DEL < 100 Kbp	WT
DEL < 100 Kbp	EGAN00001269559_EGAN00001269560	4	WT	DEL < 100 Kbp	WT
DEL < 100 Kbp	EGAN00001269567_EGAN00001269568	0	WT	DEL < 100 Kbp	WT
DEL < 100 Kbp	EGAN00001269575_EGAN00001269576	0	WT	DEL < 100 Kbp	WT
DEL < 100 Kbp	EGAN00001269583_EGAN00001269584	2	WT	DEL < 100 Kbp	WT
DEL < 100 Kbp	EGAN00001269589_EGAN00001269590	0	WT	DEL < 100 Kbp	WT
DEL < 100 Kbp	EGAN00001269591_EGAN00001269592	1	WT	DEL < 100 Kbp	WT
DEL < 100 Kbp	EGAN00001269593_EGAN00001269594	0	WT	DEL < 100 Kbp	WT
DEL < 100 Kbp	EGAN00001269595_EGAN00001269596	7	WT	DEL < 100 Kbp	WT
DEL < 100 Kbp	EGAN00001269597_EGAN00001269598	0	WT	DEL < 100 Kbp	WT
DEL < 100 Kbp	EGAN00001269599_EGAN00001269600	0	WT	DEL < 100 Kbp	WT
DEL < 100 Kbp	EGAN00001269611_EGAN00001269612	2	WT	DEL < 100 Kbp	WT
DEL < 100 Kbp	EGAN00001269623_EGAN00001269624	3	BRCA1	DEL < 100 Kbp	BRCA1
DEL < 100 Kbp	EGAN00001269629_EGAN00001269630	0	WT	DEL < 100 Kbp	WT
DEL < 100 Kbp	EGAN00001269631_EGAN00001269632	7	BRCA1	DEL < 100 Kbp	BRCA1
DEL < 100 Kbp	P01-28	1	WT	DEL < 100 Kbp	WT
DEL < 100 Kbp	P04-1084	0	WT	DEL < 100 Kbp	WT
DEL < 100 Kbp	P05-1657	0	WT	DEL < 100 Kbp	WT
DEL < 100 Kbp	P05-2709	0	WT	DEL < 100 Kbp	WT
DEL < 100 Kbp	P05-3852	0	WT	DEL < 100 Kbp	WT
DEL < 100 Kbp	P05-620	18	WT	DEL < 100 Kbp	WT
DEL < 100 Kbp	P07-144	0	WT	DEL < 100 Kbp	WT
DEL < 100 Kbp	P07-4941	2	WT	DEL < 100 Kbp	WT
DEL < 100 Kbp	P07-5021	0	WT	DEL < 100 Kbp	WT
DEL < 100 Kbp	P07-5318	2	WT	DEL < 100 Kbp	WT
DEL < 100 Kbp	P07-837	29	WT	DEL < 100 Kbp	WT
DEL < 100 Kbp	P08-217	3	WT	DEL < 100 Kbp	WT
DEL < 100 Kbp	P08-492	0	WT	DEL < 100 Kbp	WT
DEL < 100 Kbp	P08-501	1	WT	DEL < 100 Kbp	WT
DEL < 100 Kbp	P08-5852	0	WT	DEL < 100 Kbp	WT
DEL < 100 Kbp	P08-688	3	WT	DEL < 100 Kbp	WT
DEL < 100 Kbp	P08-716	1	WT	DEL < 100 Kbp	WT
DEL < 100 Kbp	P09-1042	2	WT	DEL < 100 Kbp	WT
DEL < 100 Kbp	P09-396	0	WT	DEL < 100 Kbp	WT
DEL < 100 Kbp	P09-628	0	WT	DEL < 100 Kbp	WT
DEL < 100 Kbp	P09-730	0	WT	DEL < 100 Kbp	WT
DEL < 100 Kbp	PM1002-Z1-1	5	WT	DEL < 100 Kbp	WT
DEL < 100 Kbp	PM1144-Z1	0	WT	DEL < 100 Kbp	WT
DEL < 100 Kbp	PM1145-X1	0	WT	DEL < 100 Kbp	WT
DEL < 100 Kbp	PM1177-Z1-1	30	BRCA2	DEL < 100 Kbp	BRCA2
DEL < 100 Kbp	PM12-Z10-1	34	BRCA2	DEL < 100 Kbp	BRCA2
DEL < 100 Kbp	PM1282-X1-1	3	WT	DEL < 100 Kbp	WT
DEL < 100 Kbp	PM1284-Z1	1	WT	DEL < 100 Kbp	WT
DEL < 100 Kbp	PM1341-Z2	7	BRCA1	DEL < 100 Kbp	BRCA1
DEL < 100 Kbp	PM1388-Z3-1	9	WT	DEL < 100 Kbp	WT
DEL < 100 Kbp	PM1390-Z12	0	WT	DEL < 100 Kbp	WT
DEL < 100 Kbp	PM1411-X1-1	8	WT	DEL < 100 Kbp	WT
DEL < 100 Kbp	PM1462-Z1	33	WT	DEL < 100 Kbp	WT
DEL < 100 Kbp	PM1542-Z1-1	3	WT	DEL < 100 Kbp	WT
DEL < 100 Kbp	PM1563-Z1-1	8	WT	DEL < 100 Kbp	WT
DEL < 100 Kbp	PM1570-Z1-1	6	WT	DEL < 100 Kbp	WT
DEL < 100 Kbp	PM159-Z1-1	17	WT	DEL < 100 Kbp	WT
DEL < 100 Kbp	PM159-Z13-1	0	WT	DEL < 100 Kbp	WT
DEL < 100 Kbp	PM159-Z6-1	17	WT	DEL < 100 Kbp	WT
DEL < 100 Kbp	PM159-Z7-1	16	WT	DEL < 100 Kbp	WT
DEL < 100 Kbp	PM201-Z1-1	4	WT	DEL < 100 Kbp	WT
DEL < 100 Kbp	PM3-Z1-2	15	WT	DEL < 100 Kbp	WT
DEL < 100 Kbp	PM322-Z5-1	18	WT	DEL < 100 Kbp	WT
DEL < 100 Kbp	PM389-X1	6	WT	DEL < 100 Kbp	WT
DEL < 100 Kbp	PM650-Z1	5	WT	DEL < 100 Kbp	WT
DEL < 100 Kbp	PM717-Z1	0	WT	DEL < 100 Kbp	WT
DEL < 100 Kbp	PM73-X1-1	2	WT	DEL < 100 Kbp	WT
DEL < 100 Kbp	PM735-Z7-1	7	WT	DEL < 100 Kbp	WT
DEL < 100 Kbp	PM744-Z1	0	WT	DEL < 100 Kbp	WT
DEL < 100 Kbp	PM750-Z15	0	WT	DEL < 100 Kbp	WT
DEL < 100 Kbp	PM750-Z8-1	0	WT	DEL < 100 Kbp	WT
DEL < 100 Kbp	PM80-Z1-C1	1	WT	DEL < 100 Kbp	WT
DEL < 100 Kbp	PM861-Z5-1	3	WT	DEL < 100 Kbp	WT
DEL < 100 Kbp	PM89-ZLN1	2	WT	DEL < 100 Kbp	WT
DEL < 100 Kbp	PM897-Z2-1	4	WT	DEL < 100 Kbp	WT
DEL < 100 Kbp	PM90-Z19-1	2	WT	DEL < 100 Kbp	WT
DEL < 100 Kbp	PM90-Z25-1	1	WT	DEL < 100 Kbp	WT
DEL < 100 Kbp	PM992-X1-1	2	WT	DEL < 100 Kbp	WT
DEL < 100 Kbp	PR-02-1431	0	WT	DEL < 100 Kbp	WT
DEL < 100 Kbp	PR-03-728	0	WT	DEL < 100 Kbp	WT
DEL < 100 Kbp	PR-0410	0	WT	DEL < 100 Kbp	WT
DEL < 100 Kbp	PR-06-1749	10	BRCA2	DEL < 100 Kbp	BRCA2
DEL < 100 Kbp	PR-06-3199	2	WT	DEL < 100 Kbp	WT
DEL < 100 Kbp	PR-07-3258	0	BRCA2	DEL < 100 Kbp	BRCA2
DEL < 100 Kbp	PR-07-360	9	WT	DEL < 100 Kbp	WT
DEL < 100 Kbp	PR-07-4814	0	WT	DEL < 100 Kbp	WT
DEL < 100 Kbp	PR-08-2153	1	WT	DEL < 100 Kbp	WT
DEL < 100 Kbp	PR-08-2455	1	WT	DEL < 100 Kbp	WT
DEL < 100 Kbp	PR-08-4154	1	WT	DEL < 100 Kbp	WT
DEL < 100 Kbp	PR-08-784	0	WT	DEL < 100 Kbp	WT
DEL < 100 Kbp	PR-09-146	0	WT	DEL < 100 Kbp	WT
DEL < 100 Kbp	PR-09-3983	1	WT	DEL < 100 Kbp	WT
DEL < 100 Kbp	PR-2621	1	WT	DEL < 100 Kbp	WT
DEL < 100 Kbp	PR-2741	1	WT	DEL < 100 Kbp	WT
DEL < 100 Kbp	PR-3042	25	WT	DEL < 100 Kbp	WT
DEL < 100 Kbp	PR-7520	51	BRCA2	DEL < 100 Kbp	BRCA2
DEL < 100 Kbp	PR-STID0000000415	4	WT	DEL < 100 Kbp	WT
DEL < 100 Kbp	PR-STID0000002872	1	WT	DEL < 100 Kbp	WT
DEL < 100 Kbp	PR-STID0000003127	0	WT	DEL < 100 Kbp	WT
DEL > 10 Mbp	751	0	BRCA2	DEL > 10 Mbp	BRCA2
DEL > 10 Mbp	890	1	BRCA2	DEL > 10 Mbp	BRCA2
DEL > 10 Mbp	934	0	WT	DEL > 10 Mbp	WT
DEL > 10 Mbp	980	1	BRCA1	DEL > 10 Mbp	BRCA1
DEL > 10 Mbp	1103	3	BRCA1	DEL > 10 Mbp	BRCA1
DEL > 10 Mbp	1118	7	BRCA1	DEL > 10 Mbp	BRCA1
DEL > 10 Mbp	1331	0	BRCA2	DEL > 10 Mbp	BRCA2
DEL > 10 Mbp	1367	1	BRCA2	DEL > 10 Mbp	BRCA2
DEL > 10 Mbp	1477	0	WT	DEL > 10 Mbp	WT
DEL > 10 Mbp	1574	1	BRCA1	DEL > 10 Mbp	BRCA1
DEL > 10 Mbp	1632	1	BRCA1	DEL > 10 Mbp	BRCA1
DEL > 10 Mbp	1666	0	BRCA1	DEL > 10 Mbp	BRCA1
DEL > 10 Mbp	2024	6	BRCA2	DEL > 10 Mbp	BRCA2
DEL > 10 Mbp	2045	2	BRCA1	DEL > 10 Mbp	BRCA1
DEL > 10 Mbp	2050	3	BRCA2	DEL > 10 Mbp	BRCA2
DEL > 10 Mbp	5503	0	WT	DEL > 10 Mbp	WT
DEL > 10 Mbp	5506	0	WT	DEL > 10 Mbp	WT
DEL > 10 Mbp	5763	0	WT	DEL > 10 Mbp	WT
DEL > 10 Mbp	5771	0	WT	DEL > 10 Mbp	WT
DEL > 10 Mbp	5788	1	WT	DEL > 10 Mbp	WT
DEL > 10 Mbp	5789	0	WT	DEL > 10 Mbp	WT
DEL > 10 Mbp	6336	0	WT	DEL > 10 Mbp	WT
DEL > 10 Mbp	6365	0	WT	DEL > 10 Mbp	WT
DEL > 10 Mbp	6370	0	WT	DEL > 10 Mbp	WT
DEL > 10 Mbp	7075	0	WT	DEL > 10 Mbp	WT
DEL > 10 Mbp	7079	0	WT	DEL > 10 Mbp	WT
DEL > 10 Mbp	7169	0	WT	DEL > 10 Mbp	WT
DEL > 10 Mbp	7233	0	WT	DEL > 10 Mbp	WT
DEL > 10 Mbp	7522	0	WT	DEL > 10 Mbp	WT
DEL > 10 Mbp	7791	0	WT	DEL > 10 Mbp	WT
DEL > 10 Mbp	8258	0	WT	DEL > 10 Mbp	WT
DEL > 10 Mbp	A04D	3	BRCA2	DEL > 10 Mbp	BRCA2
DEL > 10 Mbp	A04Q	0	WT	DEL > 10 Mbp	WT
DEL > 10 Mbp	A08L	5	BRCA2	DEL > 10 Mbp	BRCA2
DEL > 10 Mbp	A0CE	1	BRCA2	DEL > 10 Mbp	BRCA2
DEL > 10 Mbp	A0D2	2	BRCA1	DEL > 10 Mbp	BRCA1
DEL > 10 Mbp	A0DT	0	WT	DEL > 10 Mbp	WT
DEL > 10 Mbp	A0EA	0	WT	DEL > 10 Mbp	WT
DEL > 10 Mbp	A0H6	0	WT	DEL > 10 Mbp	WT
DEL > 10 Mbp	A0RT	0	WT	DEL > 10 Mbp	WT
DEL > 10 Mbp	A0WA	0	BRCA1	DEL > 10 Mbp	BRCA1
DEL > 10 Mbp	A0WX	0	WT	DEL > 10 Mbp	WT
DEL > 10 Mbp	A124	1	BRCA1	DEL > 10 Mbp	BRCA1
DEL > 10 Mbp	A12H	0	WT	DEL > 10 Mbp	WT
DEL > 10 Mbp	A130	0	WT	DEL > 10 Mbp	WT
DEL > 10 Mbp	A156	0	WT	DEL > 10 Mbp	WT
DEL > 10 Mbp	A1J5	0	WT	DEL > 10 Mbp	WT
DEL > 10 Mbp	A1LG	0	WT	DEL > 10 Mbp	WT
DEL > 10 Mbp	A1NH	0	WT	DEL > 10 Mbp	WT
DEL > 10 Mbp	A25B	5	BRCA1	DEL > 10 Mbp	BRCA1
DEL > 10 Mbp	A2DF	0	BRCA2	DEL > 10 Mbp	BRCA2
DEL > 10 Mbp	A2LK	0	WT	DEL > 10 Mbp	WT
DEL > 10 Mbp	A3KC	0	WT	DEL > 10 Mbp	WT
DEL > 10 Mbp	A3Y0	2	BRCA2	DEL > 10 Mbp	BRCA2
DEL > 10 Mbp	CA-0005	2	BRCA2	DEL > 10 Mbp	BRCA2
DEL > 10 Mbp	CA-0008	0	WT	DEL > 10 Mbp	WT
DEL > 10 Mbp	CA-0052	2	WT	DEL > 10 Mbp	WT
DEL > 10 Mbp	CA-0100	0	WT	DEL > 10 Mbp	WT
DEL > 10 Mbp	CA-0132	0	WT	DEL > 10 Mbp	WT
DEL > 10 Mbp	CA-0134	2	WT	DEL > 10 Mbp	WT
DEL > 10 Mbp	CA-0146	0	BRCA1	DEL > 10 Mbp	BRCA1
DEL > 10 Mbp	CA-0198	0	WT	DEL > 10 Mbp	WT
DEL > 10 Mbp	CA-0208	0	WT	DEL > 10 Mbp	WT
DEL > 10 Mbp	CA-0230	2	WT	DEL > 10 Mbp	WT
DEL > 10 Mbp	DO1013	0	BRCA2	DEL > 10 Mbp	BRCA2
DEL > 10 Mbp	DO10806	0	WT	DEL > 10 Mbp	WT
DEL > 10 Mbp	DO10809	1	WT	DEL > 10 Mbp	WT
DEL > 10 Mbp	DO10811	1	WT	DEL > 10 Mbp	WT
DEL > 10 Mbp	DO10815	1	WT	DEL > 10 Mbp	WT
DEL > 10 Mbp	DO10819	0	WT	DEL > 10 Mbp	WT
DEL > 10 Mbp	DO10823	0	WT	DEL > 10 Mbp	WT
DEL > 10 Mbp	DO10829	0	WT	DEL > 10 Mbp	WT
DEL > 10 Mbp	DO10835	0	WT	DEL > 10 Mbp	WT
DEL > 10 Mbp	DO10837	0	WT	DEL > 10 Mbp	WT
DEL > 10 Mbp	DO217786	0	WT	DEL > 10 Mbp	WT
DEL > 10 Mbp	DO217787	0	WT	DEL > 10 Mbp	WT
DEL > 10 Mbp	DO217788	1	WT	DEL > 10 Mbp	WT
DEL > 10 Mbp	DO217800	0	WT	DEL > 10 Mbp	WT
DEL > 10 Mbp	DO217826	0	WT	DEL > 10 Mbp	WT
DEL > 10 Mbp	DO217844	0	WT	DEL > 10 Mbp	WT
DEL > 10 Mbp	DO217887	0	WT	DEL > 10 Mbp	WT
DEL > 10 Mbp	DO217908	0	WT	DEL > 10 Mbp	WT
DEL > 10 Mbp	DO217931	0	WT	DEL > 10 Mbp	WT
DEL > 10 Mbp	DO217939	0	WT	DEL > 10 Mbp	WT
DEL > 10 Mbp	DO217953	0	WT	DEL > 10 Mbp	WT
DEL > 10 Mbp	DO217962	0	WT	DEL > 10 Mbp	WT
DEL > 10 Mbp	DO218062	0	WT	DEL > 10 Mbp	WT
DEL > 10 Mbp	DO218065	0	WT	DEL > 10 Mbp	WT
DEL > 10 Mbp	DO218072	0	WT	DEL > 10 Mbp	WT
DEL > 10 Mbp	DO218121	0	WT	DEL > 10 Mbp	WT
DEL > 10 Mbp	DO218168	0	WT	DEL > 10 Mbp	WT
DEL > 10 Mbp	DO218173	0	WT	DEL > 10 Mbp	WT
DEL > 10 Mbp	DO218174	0	WT	DEL > 10 Mbp	WT
DEL > 10 Mbp	DO218182	0	WT	DEL > 10 Mbp	WT
DEL > 10 Mbp	DO218333	3	BRCA2	DEL > 10 Mbp	BRCA2
DEL > 10 Mbp	DO218347	0	WT	DEL > 10 Mbp	WT
DEL > 10 Mbp	DO218384	0	WT	DEL > 10 Mbp	WT
DEL > 10 Mbp	DO218388	1	WT	DEL > 10 Mbp	WT
DEL > 10 Mbp	DO218408	0	WT	DEL > 10 Mbp	WT
DEL > 10 Mbp	DO218457	0	WT	DEL > 10 Mbp	WT
DEL > 10 Mbp	DO218478	1	WT	DEL > 10 Mbp	WT
DEL > 10 Mbp	DO218488	0	WT	DEL > 10 Mbp	WT
DEL > 10 Mbp	DO218506	0	WT	DEL > 10 Mbp	WT
DEL > 10 Mbp	DO218553	0	WT	DEL > 10 Mbp	WT
DEL > 10 Mbp	DO218573	0	WT	DEL > 10 Mbp	WT
DEL > 10 Mbp	DO218583	0	WT	DEL > 10 Mbp	WT
DEL > 10 Mbp	DO218611	0	WT	DEL > 10 Mbp	WT
DEL > 10 Mbp	DO218656	5	BRCA2	DEL > 10 Mbp	BRCA2
DEL > 10 Mbp	DO218709	2	BRCA2	DEL > 10 Mbp	BRCA2
DEL > 10 Mbp	DO218742	1	WT	DEL > 10 Mbp	WT
DEL > 10 Mbp	DO218770	0	WT	DEL > 10 Mbp	WT
DEL > 10 Mbp	DO218827	0	WT	DEL > 10 Mbp	WT
DEL > 10 Mbp	DO218831	0	WT	DEL > 10 Mbp	WT
DEL > 10 Mbp	DO220820	0	WT	DEL > 10 Mbp	WT
DEL > 10 Mbp	DO220822	1	WT	DEL > 10 Mbp	WT
DEL > 10 Mbp	DO221503	0	WT	DEL > 10 Mbp	WT
DEL > 10 Mbp	DO221539	0	WT	DEL > 10 Mbp	WT
DEL > 10 Mbp	DO221540	2	WT	DEL > 10 Mbp	WT
DEL > 10 Mbp	DO221541	2	BRCA2	DEL > 10 Mbp	BRCA2
DEL > 10 Mbp	DO221542	0	WT	DEL > 10 Mbp	WT
DEL > 10 Mbp	DO221543	0	WT	DEL > 10 Mbp	WT
DEL > 10 Mbp	DO221546	0	WT	DEL > 10 Mbp	WT
DEL > 10 Mbp	DO32837	0	BRCA2	DEL > 10 Mbp	BRCA2
DEL > 10 Mbp	DO32863	0	WT	DEL > 10 Mbp	WT
DEL > 10 Mbp	DO32893	0	WT	DEL > 10 Mbp	WT
DEL > 10 Mbp	DO32916	2	WT	DEL > 10 Mbp	WT
DEL > 10 Mbp	DO32960	0	WT	DEL > 10 Mbp	WT
DEL > 10 Mbp	DO32976	1	WT	DEL > 10 Mbp	WT
DEL > 10 Mbp	DO32980	3	WT	DEL > 10 Mbp	WT
DEL > 10 Mbp	DO32984	0	WT	DEL > 10 Mbp	WT
DEL > 10 Mbp	DO33000	1	WT	DEL > 10 Mbp	WT
DEL > 10 Mbp	DO33028	0	WT	DEL > 10 Mbp	WT
DEL > 10 Mbp	DO33032	0	WT	DEL > 10 Mbp	WT
DEL > 10 Mbp	DO33160	0	WT	DEL > 10 Mbp	WT
DEL > 10 Mbp	DO33168	0	WT	DEL > 10 Mbp	WT
DEL > 10 Mbp	DO33184	0	WT	DEL > 10 Mbp	WT
DEL > 10 Mbp	DO33208	0	WT	DEL > 10 Mbp	WT
DEL > 10 Mbp	DO33248	3	WT	DEL > 10 Mbp	WT
DEL > 10 Mbp	DO33376	1	WT	DEL > 10 Mbp	WT
DEL > 10 Mbp	DO33392	0	WT	DEL > 10 Mbp	WT
DEL > 10 Mbp	DO33400	0	WT	DEL > 10 Mbp	WT
DEL > 10 Mbp	DO33408	1	WT	DEL > 10 Mbp	WT
DEL > 10 Mbp	DO33472	2	WT	DEL > 10 Mbp	WT
DEL > 10 Mbp	DO33480	0	WT	DEL > 10 Mbp	WT
DEL > 10 Mbp	DO33488	0	WT	DEL > 10 Mbp	WT
DEL > 10 Mbp	DO33512	1	WT	DEL > 10 Mbp	WT
DEL > 10 Mbp	DO33544	0	WT	DEL > 10 Mbp	WT
DEL > 10 Mbp	DO33984	0	WT	DEL > 10 Mbp	WT
DEL > 10 Mbp	DO34312	1	WT	DEL > 10 Mbp	WT
DEL > 10 Mbp	DO34336	0	WT	DEL > 10 Mbp	WT
DEL > 10 Mbp	DO34432	1	WT	DEL > 10 Mbp	WT
DEL > 10 Mbp	DO34448	1	WT	DEL > 10 Mbp	WT
DEL > 10 Mbp	DO34600	0	WT	DEL > 10 Mbp	WT
DEL > 10 Mbp	DO34608	0	WT	DEL > 10 Mbp	WT
DEL > 10 Mbp	DO34656	0	WT	DEL > 10 Mbp	WT
DEL > 10 Mbp	DO34728	1	WT	DEL > 10 Mbp	WT
DEL > 10 Mbp	DO34736	2	WT	DEL > 10 Mbp	WT
DEL > 10 Mbp	DO34785	0	WT	DEL > 10 Mbp	WT
DEL > 10 Mbp	DO34793	0	WT	DEL > 10 Mbp	WT
DEL > 10 Mbp	DO35082	0	WT	DEL > 10 Mbp	WT
DEL > 10 Mbp	DO35114	0	WT	DEL > 10 Mbp	WT
DEL > 10 Mbp	DO35116	0	WT	DEL > 10 Mbp	WT
DEL > 10 Mbp	DO35126	0	WT	DEL > 10 Mbp	WT
DEL > 10 Mbp	DO35132	0	WT	DEL > 10 Mbp	WT
DEL > 10 Mbp	DO35136	5	WT	DEL > 10 Mbp	WT
DEL > 10 Mbp	DO35138	1	WT	DEL > 10 Mbp	WT
DEL > 10 Mbp	DO35144	1	WT	DEL > 10 Mbp	WT
DEL > 10 Mbp	DO35148	0	WT	DEL > 10 Mbp	WT
DEL > 10 Mbp	DO35186	0	WT	DEL > 10 Mbp	WT
DEL > 10 Mbp	DO35198	1	WT	DEL > 10 Mbp	WT
DEL > 10 Mbp	DO35200	0	WT	DEL > 10 Mbp	WT
DEL > 10 Mbp	DO35216	4	WT	DEL > 10 Mbp	WT
DEL > 10 Mbp	DO35222	1	WT	DEL > 10 Mbp	WT
DEL > 10 Mbp	DO35228	0	WT	DEL > 10 Mbp	WT
DEL > 10 Mbp	DO35230	2	WT	DEL > 10 Mbp	WT
DEL > 10 Mbp	DO35236	0	WT	DEL > 10 Mbp	WT
DEL > 10 Mbp	DO35258	3	WT	DEL > 10 Mbp	WT
DEL > 10 Mbp	DO35290	1	WT	DEL > 10 Mbp	WT
DEL > 10 Mbp	DO35305	0	WT	DEL > 10 Mbp	WT
DEL > 10 Mbp	DO35330	1	WT	DEL > 10 Mbp	WT
DEL > 10 Mbp	DO35360	3	WT	DEL > 10 Mbp	WT
DEL > 10 Mbp	DO35424	0	WT	DEL > 10 Mbp	WT
DEL > 10 Mbp	DO35454	1	WT	DEL > 10 Mbp	WT
DEL > 10 Mbp	DO35496	0	WT	DEL > 10 Mbp	WT
DEL > 10 Mbp	DO36221	0	WT	DEL > 10 Mbp	WT
DEL > 10 Mbp	DO36223	0	WT	DEL > 10 Mbp	WT
DEL > 10 Mbp	DO46340	1	BRCA2	DEL > 10 Mbp	BRCA2
DEL > 10 Mbp	DO46354	1	BRCA1	DEL > 10 Mbp	BRCA1
DEL > 10 Mbp	DO46366	1	BRCA1	DEL > 10 Mbp	BRCA1
DEL > 10 Mbp	DO46556	3	BRCA2	DEL > 10 Mbp	BRCA2
DEL > 10 Mbp	DO46591	0	WT	DEL > 10 Mbp	WT
DEL > 10 Mbp	DO46611	3	BRCA1	DEL > 10 Mbp	BRCA1
DEL > 10 Mbp	DO46787	0	WT	DEL > 10 Mbp	WT
DEL > 10 Mbp	DO46788	0	WT	DEL > 10 Mbp	WT
DEL > 10 Mbp	DO46792	5	WT	DEL > 10 Mbp	WT
DEL > 10 Mbp	DO46793	0	WT	DEL > 10 Mbp	WT
DEL > 10 Mbp	DO46795	3	WT	DEL > 10 Mbp	WT
DEL > 10 Mbp	DO46796	3	WT	DEL > 10 Mbp	WT
DEL > 10 Mbp	DO48577	1	WT	DEL > 10 Mbp	WT
DEL > 10 Mbp	DO49078	1	WT	DEL > 10 Mbp	WT
DEL > 10 Mbp	DO49090	1	WT	DEL > 10 Mbp	WT
DEL > 10 Mbp	DO49127	0	WT	DEL > 10 Mbp	WT
DEL > 10 Mbp	DO49129	1	WT	DEL > 10 Mbp	WT
DEL > 10 Mbp	DO49135	1	WT	DEL > 10 Mbp	WT
DEL > 10 Mbp	DO49137	1	WT	DEL > 10 Mbp	WT
DEL > 10 Mbp	DO49138	0	WT	DEL > 10 Mbp	WT
DEL > 10 Mbp	DO49166	0	WT	DEL > 10 Mbp	WT
DEL > 10 Mbp	DO49168	2	WT	DEL > 10 Mbp	WT
DEL > 10 Mbp	DO49172	0	WT	DEL > 10 Mbp	WT
DEL > 10 Mbp	DO49178	0	WT	DEL > 10 Mbp	WT
DEL > 10 Mbp	DO49181	1	WT	DEL > 10 Mbp	WT
DEL > 10 Mbp	DO49183	1	WT	DEL > 10 Mbp	WT
DEL > 10 Mbp	DO49204	0	WT	DEL > 10 Mbp	WT
DEL > 10 Mbp	DO49418	1	WT	DEL > 10 Mbp	WT
DEL > 10 Mbp	DO49420	0	WT	DEL > 10 Mbp	WT
DEL > 10 Mbp	DO49421	1	WT	DEL > 10 Mbp	WT
DEL > 10 Mbp	DO49422	4	WT	DEL > 10 Mbp	WT
DEL > 10 Mbp	DO49424	0	WT	DEL > 10 Mbp	WT
DEL > 10 Mbp	DO49427	0	WT	DEL > 10 Mbp	WT
DEL > 10 Mbp	DO49436	0	WT	DEL > 10 Mbp	WT
DEL > 10 Mbp	DO49439	1	WT	DEL > 10 Mbp	WT
DEL > 10 Mbp	DO49445	0	WT	DEL > 10 Mbp	WT
DEL > 10 Mbp	DO49448	0	WT	DEL > 10 Mbp	WT
DEL > 10 Mbp	DO49454	0	WT	DEL > 10 Mbp	WT
DEL > 10 Mbp	DO49454.2	0	WT	DEL > 10 Mbp	WT
DEL > 10 Mbp	DO49460	0	WT	DEL > 10 Mbp	WT
DEL > 10 Mbp	DO49466	1	WT	DEL > 10 Mbp	WT
DEL > 10 Mbp	DO49478	0	WT	DEL > 10 Mbp	WT
DEL > 10 Mbp	DO49484	0	WT	DEL > 10 Mbp	WT
DEL > 10 Mbp	DO50414	0	WT	DEL > 10 Mbp	WT
DEL > 10 Mbp	DO50415	0	WT	DEL > 10 Mbp	WT
DEL > 10 Mbp	DO50416	0	WT	DEL > 10 Mbp	WT
DEL > 10 Mbp	DO50417	0	WT	DEL > 10 Mbp	WT
DEL > 10 Mbp	DO50418	2	WT	DEL > 10 Mbp	WT
DEL > 10 Mbp	DO50419	0	WT	DEL > 10 Mbp	WT
DEL > 10 Mbp	DO50420	0	WT	DEL > 10 Mbp	WT
DEL > 10 Mbp	DO50421	2	WT	DEL > 10 Mbp	WT
DEL > 10 Mbp	DO50422	0	WT	DEL > 10 Mbp	WT
DEL > 10 Mbp	DO50423	0	WT	DEL > 10 Mbp	WT
DEL > 10 Mbp	DO50424	0	WT	DEL > 10 Mbp	WT
DEL > 10 Mbp	DO50430	2	WT	DEL > 10 Mbp	WT
DEL > 10 Mbp	DO50432	3	WT	DEL > 10 Mbp	WT
DEL > 10 Mbp	DO51045	0	WT	DEL > 10 Mbp	WT
DEL > 10 Mbp	DO51048	1	WT	DEL > 10 Mbp	WT
DEL > 10 Mbp	DO51049	2	WT	DEL > 10 Mbp	WT
DEL > 10 Mbp	DO51050	0	WT	DEL > 10 Mbp	WT
DEL > 10 Mbp	DO51052	0	WT	DEL > 10 Mbp	WT
DEL > 10 Mbp	DO51053	1	WT	DEL > 10 Mbp	WT
DEL > 10 Mbp	DO51054	1	WT	DEL > 10 Mbp	WT
DEL > 10 Mbp	DO51055	1	WT	DEL > 10 Mbp	WT
DEL > 10 Mbp	DO51056	0	WT	DEL > 10 Mbp	WT
DEL > 10 Mbp	DO51057	0	WT	DEL > 10 Mbp	WT
DEL > 10 Mbp	DO51060	0	WT	DEL > 10 Mbp	WT
DEL > 10 Mbp	DO51061	0	WT	DEL > 10 Mbp	WT
DEL > 10 Mbp	DO51063	0	WT	DEL > 10 Mbp	WT
DEL > 10 Mbp	DO51064	1	WT	DEL > 10 Mbp	WT
DEL > 10 Mbp	DO51065	1	WT	DEL > 10 Mbp	WT
DEL > 10 Mbp	DO51066	1	WT	DEL > 10 Mbp	WT
DEL > 10 Mbp	DO51067	0	WT	DEL > 10 Mbp	WT
DEL > 10 Mbp	DO51068	2	WT	DEL > 10 Mbp	WT
DEL > 10 Mbp	DO51069	2	WT	DEL > 10 Mbp	WT
DEL > 10 Mbp	DO51070	2	WT	DEL > 10 Mbp	WT
DEL > 10 Mbp	DO51072	0	WT	DEL > 10 Mbp	WT
DEL > 10 Mbp	DO51073	0	WT	DEL > 10 Mbp	WT
DEL > 10 Mbp	DO51074	2	WT	DEL > 10 Mbp	WT
DEL > 10 Mbp	DO51075	0	WT	DEL > 10 Mbp	WT
DEL > 10 Mbp	DO51078	0	WT	DEL > 10 Mbp	WT
DEL > 10 Mbp	DO51079	1	WT	DEL > 10 Mbp	WT
DEL > 10 Mbp	DO51080	2	WT	DEL > 10 Mbp	WT
DEL > 10 Mbp	DO51081	0	WT	DEL > 10 Mbp	WT
DEL > 10 Mbp	DO51083	0	WT	DEL > 10 Mbp	WT
DEL > 10 Mbp	DO51084	0	WT	DEL > 10 Mbp	WT
DEL > 10 Mbp	DO51085	2	WT	DEL > 10 Mbp	WT
DEL > 10 Mbp	DO51086	1	WT	DEL > 10 Mbp	WT
DEL > 10 Mbp	DO51087	0	WT	DEL > 10 Mbp	WT
DEL > 10 Mbp	DO51088	1	WT	DEL > 10 Mbp	WT
DEL > 10 Mbp	DO51089	1	WT	DEL > 10 Mbp	WT
DEL > 10 Mbp	DO51090	1	WT	DEL > 10 Mbp	WT
DEL > 10 Mbp	DO51091	0	WT	DEL > 10 Mbp	WT
DEL > 10 Mbp	DO51092	0	WT	DEL > 10 Mbp	WT
DEL > 10 Mbp	DO51093	1	WT	DEL > 10 Mbp	WT
DEL > 10 Mbp	DO51094	1	WT	DEL > 10 Mbp	WT
DEL > 10 Mbp	DO51095	0	WT	DEL > 10 Mbp	WT
DEL > 10 Mbp	DO51096	0	WT	DEL > 10 Mbp	WT
DEL > 10 Mbp	DO51098	0	WT	DEL > 10 Mbp	WT
DEL > 10 Mbp	DO51099	0	WT	DEL > 10 Mbp	WT
DEL > 10 Mbp	DO51100	0	WT	DEL > 10 Mbp	WT
DEL > 10 Mbp	DO51102	0	WT	DEL > 10 Mbp	WT
DEL > 10 Mbp	DO51103	0	WT	DEL > 10 Mbp	WT
DEL > 10 Mbp	DO51104	0	WT	DEL > 10 Mbp	WT
DEL > 10 Mbp	DO51105	0	WT	DEL > 10 Mbp	WT
DEL > 10 Mbp	DO51106	0	WT	DEL > 10 Mbp	WT
DEL > 10 Mbp	DO51107	0	WT	DEL > 10 Mbp	WT
DEL > 10 Mbp	DO51108	0	WT	DEL > 10 Mbp	WT
DEL > 10 Mbp	DO51109	0	WT	DEL > 10 Mbp	WT
DEL > 10 Mbp	DO51110	1	WT	DEL > 10 Mbp	WT
DEL > 10 Mbp	DO51111	1	WT	DEL > 10 Mbp	WT
DEL > 10 Mbp	DO51112	0	WT	DEL > 10 Mbp	WT
DEL > 10 Mbp	DO51113	0	WT	DEL > 10 Mbp	WT
DEL > 10 Mbp	DO51114	1	WT	DEL > 10 Mbp	WT
DEL > 10 Mbp	DO51115	1	WT	DEL > 10 Mbp	WT
DEL > 10 Mbp	DO51116	0	WT	DEL > 10 Mbp	WT
DEL > 10 Mbp	DO51117	0	WT	DEL > 10 Mbp	WT
DEL > 10 Mbp	DO51118	0	WT	DEL > 10 Mbp	WT
DEL > 10 Mbp	DO51120	0	WT	DEL > 10 Mbp	WT
DEL > 10 Mbp	DO51121	0	WT	DEL > 10 Mbp	WT
DEL > 10 Mbp	DO51123	0	WT	DEL > 10 Mbp	WT
DEL > 10 Mbp	DO51124	0	WT	DEL > 10 Mbp	WT
DEL > 10 Mbp	DO51128	0	WT	DEL > 10 Mbp	WT
DEL > 10 Mbp	DO51129	0	WT	DEL > 10 Mbp	WT
DEL > 10 Mbp	DO51132	0	WT	DEL > 10 Mbp	WT
DEL > 10 Mbp	DO51133	0	WT	DEL > 10 Mbp	WT
DEL > 10 Mbp	DO51134	0	WT	DEL > 10 Mbp	WT
DEL > 10 Mbp	DO51135	0	WT	DEL > 10 Mbp	WT
DEL > 10 Mbp	DO51136	0	WT	DEL > 10 Mbp	WT
DEL > 10 Mbp	DO51137	0	WT	DEL > 10 Mbp	WT
DEL > 10 Mbp	DO51138	0	WT	DEL > 10 Mbp	WT
DEL > 10 Mbp	DO51139	3	WT	DEL > 10 Mbp	WT
DEL > 10 Mbp	DO51140	0	WT	DEL > 10 Mbp	WT
DEL > 10 Mbp	DO51141	0	WT	DEL > 10 Mbp	WT
DEL > 10 Mbp	DO51142	3	WT	DEL > 10 Mbp	WT
DEL > 10 Mbp	DO51143	2	WT	DEL > 10 Mbp	WT
DEL > 10 Mbp	DO51145	0	WT	DEL > 10 Mbp	WT
DEL > 10 Mbp	DO51147	0	WT	DEL > 10 Mbp	WT
DEL > 10 Mbp	DO51148	1	WT	DEL > 10 Mbp	WT
DEL > 10 Mbp	DO51150	1	WT	DEL > 10 Mbp	WT
DEL > 10 Mbp	DO51152	1	WT	DEL > 10 Mbp	WT
DEL > 10 Mbp	DO51155	0	WT	DEL > 10 Mbp	WT
DEL > 10 Mbp	DO51156	0	WT	DEL > 10 Mbp	WT
DEL > 10 Mbp	DO51157	0	WT	DEL > 10 Mbp	WT
DEL > 10 Mbp	DO51158	2	WT	DEL > 10 Mbp	WT
DEL > 10 Mbp	DO51159	1	WT	DEL > 10 Mbp	WT
DEL > 10 Mbp	DO51466	2	WT	DEL > 10 Mbp	WT
DEL > 10 Mbp	DO51467	0	WT	DEL > 10 Mbp	WT
DEL > 10 Mbp	DO51468	0	WT	DEL > 10 Mbp	WT
DEL > 10 Mbp	DO51470	2	WT	DEL > 10 Mbp	WT
DEL > 10 Mbp	DO51472	1	WT	DEL > 10 Mbp	WT
DEL > 10 Mbp	DO51473	2	WT	DEL > 10 Mbp	WT
DEL > 10 Mbp	DO51477	0	WT	DEL > 10 Mbp	WT
DEL > 10 Mbp	DO51478	0	WT	DEL > 10 Mbp	WT
DEL > 10 Mbp	DO51479	0	WT	DEL > 10 Mbp	WT
DEL > 10 Mbp	DO51480	0	WT	DEL > 10 Mbp	WT
DEL > 10 Mbp	DO51481	0	WT	DEL > 10 Mbp	WT
DEL > 10 Mbp	DO51483	2	WT	DEL > 10 Mbp	WT
DEL > 10 Mbp	DO51484	0	WT	DEL > 10 Mbp	WT
DEL > 10 Mbp	DO51485	1	WT	DEL > 10 Mbp	WT
DEL > 10 Mbp	DO51487	0	WT	DEL > 10 Mbp	WT
DEL > 10 Mbp	DO51488	0	WT	DEL > 10 Mbp	WT
DEL > 10 Mbp	DO51490	0	WT	DEL > 10 Mbp	WT
DEL > 10 Mbp	DO51492	1	WT	DEL > 10 Mbp	WT
DEL > 10 Mbp	DO51493	0	WT	DEL > 10 Mbp	WT
DEL > 10 Mbp	DO51494	0	WT	DEL > 10 Mbp	WT
DEL > 10 Mbp	DO51497	1	WT	DEL > 10 Mbp	WT
DEL > 10 Mbp	DO51498	0	WT	DEL > 10 Mbp	WT
DEL > 10 Mbp	DO51499	3	WT	DEL > 10 Mbp	WT
DEL > 10 Mbp	DO51501	0	WT	DEL > 10 Mbp	WT
DEL > 10 Mbp	DO51502	0	WT	DEL > 10 Mbp	WT
DEL > 10 Mbp	DO51503	0	WT	DEL > 10 Mbp	WT
[truncated: 189 more rows]

## Sheet: EDF2A_TRA
category	sample	count	genotype
TRA	751	1	BRCA2
TRA	890	0	BRCA2
TRA	934	1	WT
TRA	980	1	BRCA1
TRA	1103	1	BRCA1
TRA	1118	1	BRCA1
TRA	1331	0	BRCA2
TRA	1367	0	BRCA2
TRA	1477	0	WT
TRA	1574	0	BRCA1
TRA	1632	0	BRCA1
TRA	1666	0	BRCA1
TRA	2024	0	BRCA2
TRA	2045	1	BRCA1
TRA	2050	0	BRCA2
TRA	5503	0	WT
TRA	5506	0	WT
TRA	5763	0	WT
TRA	5771	0	WT
TRA	5788	0	WT
TRA	5789	0	WT
TRA	6336	0	WT
TRA	6365	0	WT
TRA	6370	0	WT
TRA	7075	0	WT
TRA	7079	0	WT
TRA	7169	0	WT
TRA	7233	0	WT
TRA	7522	0	WT
TRA	7791	0	WT
TRA	8258	0	WT
TRA	A04D	0	BRCA2
TRA	A04Q	2	WT
TRA	A08L	0	BRCA2
TRA	A0CE	0	BRCA2
TRA	A0D2	0	BRCA1
TRA	A0DT	0	WT
TRA	A0EA	0	WT
TRA	A0H6	1	WT
TRA	A0RT	0	WT
TRA	A0WA	0	BRCA1
TRA	A0WX	1	WT
TRA	A124	0	BRCA1
TRA	A12H	0	WT
TRA	A130	0	WT
TRA	A156	0	WT
TRA	A1J5	1	WT
TRA	A1LG	1	WT
TRA	A1NH	2	WT
TRA	A25B	0	BRCA1
TRA	A2DF	1	BRCA2
TRA	A2LK	0	WT
TRA	A3KC	0	WT
TRA	A3Y0	0	BRCA2
TRA	CA-0005	1	BRCA2
TRA	CA-0008	0	WT
TRA	CA-0052	0	WT
TRA	CA-0100	0	WT
TRA	CA-0132	0	WT
TRA	CA-0134	0	WT
TRA	CA-0146	0	BRCA1
TRA	CA-0198	0	WT
TRA	CA-0208	0	WT
TRA	CA-0230	0	WT
TRA	DO1013	0	BRCA2
TRA	DO10806	1	WT
TRA	DO10809	0	WT
TRA	DO10811	0	WT
TRA	DO10815	0	WT
TRA	DO10819	0	WT
TRA	DO10823	1	WT
TRA	DO10829	0	WT
TRA	DO10835	0	WT
TRA	DO10837	0	WT
TRA	DO217786	1	WT
TRA	DO217787	0	WT
TRA	DO217788	0	WT
TRA	DO217800	0	WT
TRA	DO217826	0	WT
TRA	DO217844	0	WT
TRA	DO217887	1	WT
TRA	DO217908	0	WT
TRA	DO217931	1	WT
TRA	DO217939	0	WT
TRA	DO217953	0	WT
TRA	DO217962	0	WT
TRA	DO218062	0	WT
TRA	DO218065	0	WT
TRA	DO218072	0	WT
TRA	DO218121	0	WT
TRA	DO218168	0	WT
TRA	DO218173	0	WT
TRA	DO218174	0	WT
TRA	DO218182	0	WT
TRA	DO218333	0	BRCA2
TRA	DO218347	0	WT
TRA	DO218384	0	WT
TRA	DO218388	0	WT
TRA	DO218408	1	WT
TRA	DO218457	0	WT
TRA	DO218478	0	WT
TRA	DO218488	0	WT
TRA	DO218506	0	WT
TRA	DO218553	0	WT
TRA	DO218573	0	WT
TRA	DO218583	0	WT
TRA	DO218611	0	WT
TRA	DO218656	0	BRCA2
TRA	DO218709	0	BRCA2
TRA	DO218742	0	WT
TRA	DO218770	1	WT
TRA	DO218827	0	WT
TRA	DO218831	1	WT
TRA	DO220820	0	WT
TRA	DO220822	0	WT
TRA	DO221503	0	WT
TRA	DO221539	0	WT
TRA	DO221540	0	WT
TRA	DO221541	1	BRCA2
TRA	DO221542	0	WT
TRA	DO221543	1	WT
TRA	DO221546	1	WT
TRA	DO32837	0	BRCA2
TRA	DO32863	0	WT
TRA	DO32893	1	WT
TRA	DO32916	1	WT
TRA	DO32960	1	WT
TRA	DO32976	1	WT
TRA	DO32980	0	WT
TRA	DO32984	0	WT
TRA	DO33000	0	WT
TRA	DO33028	1	WT
TRA	DO33032	2	WT
TRA	DO33160	0	WT
TRA	DO33168	1	WT
TRA	DO33184	1	WT
TRA	DO33208	0	WT
TRA	DO33248	0	WT
TRA	DO33376	0	WT
TRA	DO33392	0	WT
TRA	DO33400	0	WT
TRA	DO33408	1	WT
TRA	DO33472	1	WT
TRA	DO33480	0	WT
TRA	DO33488	1	WT
TRA	DO33512	1	WT
TRA	DO33544	1	WT
TRA	DO33984	0	WT
TRA	DO34312	0	WT
TRA	DO34336	0	WT
TRA	DO34432	0	WT
TRA	DO34448	0	WT
TRA	DO34600	2	WT
TRA	DO34608	1	WT
TRA	DO34656	0	WT
TRA	DO34728	0	WT
TRA	DO34736	2	WT
TRA	DO34785	1	WT
TRA	DO34793	1	WT
TRA	DO35082	0	WT
TRA	DO35114	0	WT
TRA	DO35116	2	WT
TRA	DO35126	1	WT
TRA	DO35132	1	WT
TRA	DO35136	0	WT
TRA	DO35138	0	WT
TRA	DO35144	0	WT
TRA	DO35148	0	WT
TRA	DO35186	1	WT
TRA	DO35198	1	WT
TRA	DO35200	0	WT
TRA	DO35216	0	WT
TRA	DO35222	0	WT
TRA	DO35228	0	WT
TRA	DO35230	0	WT
TRA	DO35236	0	WT
TRA	DO35258	0	WT
TRA	DO35290	1	WT
TRA	DO35305	0	WT
TRA	DO35330	0	WT
TRA	DO35360	0	WT
TRA	DO35424	2	WT
TRA	DO35454	1	WT
TRA	DO35496	0	WT
TRA	DO36221	0	WT
TRA	DO36223	0	WT
TRA	DO46340	0	BRCA2
TRA	DO46354	1	BRCA1
TRA	DO46366	0	BRCA1
TRA	DO46556	0	BRCA2
TRA	DO46591	0	WT
TRA	DO46611	0	BRCA1
TRA	DO46787	0	WT
TRA	DO46788	0	WT
TRA	DO46792	0	WT
TRA	DO46793	0	WT
TRA	DO46795	0	WT
TRA	DO46796	0	WT
TRA	DO48577	0	WT
TRA	DO49078	1	WT
TRA	DO49090	0	WT
TRA	DO49127	0	WT
TRA	DO49129	2	WT
TRA	DO49135	0	WT
TRA	DO49137	0	WT
TRA	DO49138	0	WT
TRA	DO49166	0	WT
TRA	DO49168	0	WT
TRA	DO49172	1	WT
TRA	DO49178	1	WT
TRA	DO49181	0	WT
TRA	DO49183	0	WT
TRA	DO49204	0	WT
TRA	DO49418	0	WT
TRA	DO49420	1	WT
TRA	DO49421	1	WT
TRA	DO49422	0	WT
TRA	DO49424	0	WT
TRA	DO49427	1	WT
TRA	DO49436	1	WT
TRA	DO49439	1	WT
TRA	DO49445	0	WT
TRA	DO49448	0	WT
TRA	DO49454	1	WT
TRA	DO49454.2	1	WT
TRA	DO49460	0	WT
TRA	DO49466	0	WT
TRA	DO49478	0	WT
TRA	DO49484	0	WT
TRA	DO50414	0	WT
TRA	DO50415	0	WT
TRA	DO50416	1	WT
TRA	DO50417	0	WT
TRA	DO50418	0	WT
TRA	DO50419	0	WT
TRA	DO50420	0	WT
TRA	DO50421	0	WT
TRA	DO50422	0	WT
TRA	DO50423	0	WT
TRA	DO50424	0	WT
TRA	DO50430	0	WT
TRA	DO50432	0	WT
TRA	DO51045	0	WT
TRA	DO51048	0	WT
TRA	DO51049	0	WT
TRA	DO51050	0	WT
TRA	DO51052	0	WT
TRA	DO51053	0	WT
TRA	DO51054	0	WT
TRA	DO51055	0	WT
TRA	DO51056	1	WT
TRA	DO51057	0	WT
TRA	DO51060	0	WT
TRA	DO51061	0	WT
TRA	DO51063	0	WT
TRA	DO51064	0	WT
TRA	DO51065	0	WT
TRA	DO51066	0	WT
TRA	DO51067	0	WT
TRA	DO51068	0	WT
TRA	DO51069	0	WT
TRA	DO51070	0	WT
TRA	DO51072	0	WT
TRA	DO51073	0	WT
TRA	DO51074	0	WT
TRA	DO51075	0	WT
TRA	DO51078	0	WT
TRA	DO51079	0	WT
TRA	DO51080	0	WT
TRA	DO51081	0	WT
TRA	DO51083	0	WT
TRA	DO51084	0	WT
TRA	DO51085	0	WT
TRA	DO51086	0	WT
TRA	DO51087	0	WT
TRA	DO51088	0	WT
TRA	DO51089	1	WT
TRA	DO51090	0	WT
TRA	DO51091	0	WT
TRA	DO51092	0	WT
TRA	DO51093	0	WT
TRA	DO51094	0	WT
TRA	DO51095	0	WT
TRA	DO51096	1	WT
TRA	DO51098	0	WT
TRA	DO51099	0	WT
TRA	DO51100	0	WT
TRA	DO51102	0	WT
TRA	DO51103	1	WT
TRA	DO51104	0	WT
TRA	DO51105	1	WT
TRA	DO51106	0	WT
TRA	DO51107	0	WT
TRA	DO51108	0	WT
TRA	DO51109	0	WT
TRA	DO51110	0	WT
TRA	DO51111	1	WT
TRA	DO51112	0	WT
TRA	DO51113	1	WT
TRA	DO51114	0	WT
TRA	DO51115	0	WT
TRA	DO51116	2	WT
TRA	DO51117	0	WT
TRA	DO51118	0	WT
TRA	DO51120	0	WT
TRA	DO51121	0	WT
TRA	DO51123	0	WT
TRA	DO51124	0	WT
TRA	DO51128	1	WT
TRA	DO51129	0	WT
TRA	DO51132	0	WT
TRA	DO51133	0	WT
TRA	DO51134	0	WT
TRA	DO51135	0	WT
TRA	DO51136	0	WT
TRA	DO51137	1	WT
TRA	DO51138	1	WT
TRA	DO51139	0	WT
TRA	DO51140	0	WT
TRA	DO51141	0	WT
TRA	DO51142	0	WT
TRA	DO51143	0	WT
TRA	DO51145	0	WT
TRA	DO51147	0	WT
TRA	DO51148	1	WT
TRA	DO51150	0	WT
TRA	DO51152	0	WT
TRA	DO51155	0	WT
TRA	DO51156	0	WT
TRA	DO51157	1	WT
TRA	DO51158	0	WT
TRA	DO51159	0	WT
TRA	DO51466	0	WT
TRA	DO51467	0	WT
TRA	DO51468	2	WT
TRA	DO51470	0	WT
TRA	DO51472	0	WT
TRA	DO51473	2	WT
TRA	DO51477	0	WT
TRA	DO51478	0	WT
TRA	DO51479	0	WT
TRA	DO51480	0	WT
TRA	DO51481	0	WT
TRA	DO51483	0	WT
TRA	DO51484	0	WT
TRA	DO51485	0	WT
TRA	DO51487	1	WT
TRA	DO51488	0	WT
TRA	DO51490	0	WT
TRA	DO51492	0	WT
TRA	DO51493	0	WT
TRA	DO51494	0	WT
TRA	DO51497	0	WT
TRA	DO51498	0	WT
TRA	DO51499	0	WT
TRA	DO51501	1	WT
TRA	DO51502	0	WT
TRA	DO51503	0	WT
TRA	DO51504	1	WT
TRA	DO51507	1	WT
TRA	DO51508	0	WT
TRA	DO51511	1	WT
TRA	DO51513	0	WT
TRA	DO51514	1	WT
TRA	DO51515	0	WT
TRA	DO51518	0	WT
TRA	DO51519	0	WT
TRA	DO51521	0	WT
TRA	DO51522	0	WT
TRA	DO51523	0	WT
TRA	DO51525	1	WT
TRA	DO51528	0	WT
TRA	DO51531	1	WT
TRA	DO51532	2	WT
TRA	DO51533	0	WT
TRA	DO51534	1	WT
TRA	DO51535	0	WT
TRA	DO51537	0	WT
TRA	DO51538	0	WT
TRA	DO51540	1	WT
TRA	DO51541	0	BRCA2
TRA	DO51542	2	WT
TRA	DO51543	1	WT
TRA	DO51544	0	WT
TRA	DO51546	0	WT
TRA	DO51548	0	WT
TRA	DO51549	0	WT
TRA	DO51953	0	WT
TRA	DO51955	0	WT
TRA	DO51958	0	WT
TRA	DO51959	0	WT
TRA	DO51960	0	WT
TRA	DO51962	0	BRCA2
TRA	DO51964	0	WT
TRA	DO52498	0	WT
TRA	DO52500	0	WT
TRA	DO52501	0	WT
TRA	DO52503	0	WT
TRA	DO52504	0	WT
TRA	DO52506	0	WT
TRA	DO52509	0	WT
TRA	DO52512	1	WT
TRA	DO52516	1	WT
TRA	DO52520	0	WT
TRA	DO52522	0	WT
TRA	DO52524	0	WT
TRA	DO52526	0	WT
TRA	DO52528	0	WT
TRA	DO52530	0	WT
TRA	DO52532	0	WT
TRA	DO52534	0	WT
TRA	DO52538	0	WT
TRA	DO52550	0	WT
TRA	DO52552	0	WT
TRA	EGAN00001000386_EGAN00001000380	0	BRCA2
TRA	EGAN00001000387_EGAN00001000380	1	BRCA2
TRA	EGAN00001000590_EGAN00001000591	0	WT
TRA	EGAN00001000592_EGAN00001000593	0	BRCA2
TRA	EGAN00001000594_EGAN00001000595	0	WT
TRA	EGAN00001000596_EGAN00001000597	1	BRCA2
TRA	EGAN00001030778_EGAN00001030894	0	BRCA2
TRA	EGAN00001030779_EGAN00001030894	0	BRCA2
TRA	EGAN00001030890_EGAN00001030891	0	BRCA1
TRA	EGAN00001030900_EGAN00001030901	0	WT
TRA	EGAN00001269437_EGAN00001269438	0	WT
TRA	EGAN00001269439_EGAN00001269440	0	WT
TRA	EGAN00001269441_EGAN00001269442	0	BRCA1
TRA	EGAN00001269443_EGAN00001269444	0	WT
TRA	EGAN00001269447_EGAN00001269448	3	BRCA2
TRA	EGAN00001269449_EGAN00001269450	1	WT
TRA	EGAN00001269453_EGAN00001269454	0	WT
TRA	EGAN00001269455_EGAN00001269456	0	WT
TRA	EGAN00001269461_EGAN00001269462	1	WT
TRA	EGAN00001269467_EGAN00001269468	0	WT
TRA	EGAN00001269469_EGAN00001269470	0	WT
TRA	EGAN00001269475_EGAN00001269476	0	BRCA2
TRA	EGAN00001269479_EGAN00001269480	1	WT
TRA	EGAN00001269483_EGAN00001269484	0	BRCA1
TRA	EGAN00001269487_EGAN00001269488	0	WT
TRA	EGAN00001269497_EGAN00001269498	0	WT
TRA	EGAN00001269499_EGAN00001269500	0	WT
TRA	EGAN00001269501_EGAN00001269502	0	BRCA1
TRA	EGAN00001269503_EGAN00001269504	0	WT
TRA	EGAN00001269511_EGAN00001269512	0	BRCA1
TRA	EGAN00001269517_EGAN00001269518	0	WT
TRA	EGAN00001269521_EGAN00001269522	0	WT
TRA	EGAN00001269525_EGAN00001269526	0	WT
TRA	EGAN00001269529_EGAN00001269530	1	BRCA2
TRA	EGAN00001269533_EGAN00001269534	1	WT
TRA	EGAN00001269541_EGAN00001269542	0	WT
TRA	EGAN00001269543_EGAN00001269544	1	WT
TRA	EGAN00001269547_EGAN00001269548	0	WT
TRA	EGAN00001269551_EGAN00001269552	0	BRCA1
TRA	EGAN00001269553_EGAN00001269554	1	WT
TRA	EGAN00001269559_EGAN00001269560	0	WT
TRA	EGAN00001269567_EGAN00001269568	0	WT
TRA	EGAN00001269575_EGAN00001269576	0	WT
TRA	EGAN00001269583_EGAN00001269584	0	WT
TRA	EGAN00001269589_EGAN00001269590	0	WT
TRA	EGAN00001269591_EGAN00001269592	0	WT
TRA	EGAN00001269593_EGAN00001269594	1	WT
TRA	EGAN00001269595_EGAN00001269596	0	WT
TRA	EGAN00001269597_EGAN00001269598	0	WT
TRA	EGAN00001269599_EGAN00001269600	0	WT
TRA	EGAN00001269611_EGAN00001269612	0	WT
TRA	EGAN00001269623_EGAN00001269624	1	BRCA1
TRA	EGAN00001269629_EGAN00001269630	0	WT
TRA	EGAN00001269631_EGAN00001269632	0	BRCA1
TRA	P01-28	0	WT
TRA	P04-1084	0	WT
TRA	P05-1657	0	WT
TRA	P05-2709	0	WT
TRA	P05-3852	0	WT
TRA	P05-620	0	WT
TRA	P07-144	2	WT
TRA	P07-4941	0	WT
TRA	P07-5021	0	WT
TRA	P07-5318	0	WT
TRA	P07-837	0	WT
TRA	P08-217	0	WT
TRA	P08-492	0	WT
TRA	P08-501	0	WT
TRA	P08-5852	0	WT
TRA	P08-688	0	WT
TRA	P08-716	0	WT
TRA	P09-1042	0	WT
TRA	P09-396	0	WT
TRA	P09-628	0	WT
TRA	P09-730	0	WT
TRA	PM1002-Z1-1	0	WT
TRA	PM1144-Z1	0	WT
TRA	PM1145-X1	0	WT
TRA	PM1177-Z1-1	0	BRCA2
TRA	PM12-Z10-1	0	BRCA2
TRA	PM1282-X1-1	0	WT
TRA	PM1284-Z1	0	WT
TRA	PM1341-Z2	0	BRCA1
TRA	PM1388-Z3-1	0	WT
TRA	PM1390-Z12	0	WT
TRA	PM1411-X1-1	1	WT
TRA	PM1462-Z1	0	WT
TRA	PM1542-Z1-1	0	WT
TRA	PM1563-Z1-1	0	WT
TRA	PM1570-Z1-1	0	WT
TRA	PM159-Z1-1	0	WT
TRA	PM159-Z13-1	0	WT
TRA	PM159-Z6-1	0	WT
TRA	PM159-Z7-1	0	WT
TRA	PM201-Z1-1	0	WT
TRA	PM3-Z1-2	0	WT
TRA	PM322-Z5-1	0	WT
TRA	PM389-X1	0	WT
TRA	PM650-Z1	0	WT
TRA	PM717-Z1	0	WT
TRA	PM73-X1-1	0	WT
TRA	PM735-Z7-1	0	WT
TRA	PM744-Z1	0	WT
TRA	PM750-Z15	0	WT
TRA	PM750-Z8-1	0	WT
TRA	PM80-Z1-C1	0	WT
TRA	PM861-Z5-1	0	WT
TRA	PM89-ZLN1	1	WT
TRA	PM897-Z2-1	0	WT
TRA	PM90-Z19-1	0	WT
TRA	PM90-Z25-1	0	WT
TRA	PM992-X1-1	0	WT
TRA	PR-02-1431	0	WT
TRA	PR-03-728	0	WT
TRA	PR-0410	0	WT
TRA	PR-06-1749	1	BRCA2
TRA	PR-06-3199	0	WT
TRA	PR-07-3258	2	BRCA2
TRA	PR-07-360	0	WT
TRA	PR-07-4814	0	WT
TRA	PR-08-2153	0	WT
TRA	PR-08-2455	1	WT
TRA	PR-08-4154	0	WT
TRA	PR-08-784	1	WT
TRA	PR-09-146	0	WT
TRA	PR-09-3983	0	WT
TRA	PR-2621	1	WT
TRA	PR-2741	0	WT
TRA	PR-3042	0	WT
TRA	PR-7520	0	BRCA2
TRA	PR-STID0000000415	0	WT
TRA	PR-STID0000002872	0	WT
TRA	PR-STID0000003127	0	WT

## Sheet: EDF2A_INV
category	sample	count	genotype
INV	751	2	BRCA2
INV	890	2	BRCA2
INV	934	2	WT
INV	980	0	BRCA1
INV	1103	2	BRCA1
INV	1118	2	BRCA1
INV	1331	2	BRCA2
INV	1367	2	BRCA2
INV	1477	0	WT
INV	1574	0	BRCA1
INV	1632	0	BRCA1
INV	1666	2	BRCA1
INV	2024	2	BRCA2
INV	2045	0	BRCA1
INV	2050	8	BRCA2
INV	5503	0	WT
INV	5506	0	WT
INV	5763	0	WT
INV	5771	0	WT
INV	5788	6	WT
INV	5789	0	WT
INV	6336	0	WT
INV	6365	0	WT
INV	6370	0	WT
INV	7075	2	WT
INV	7079	0	WT
INV	7169	0	WT
INV	7233	2	WT
INV	7522	0	WT
INV	7791	0	WT
INV	8258	0	WT
INV	A04D	2	BRCA2
INV	A04Q	0	WT
INV	A08L	2	BRCA2
INV	A0CE	8	BRCA2
INV	A0D2	6	BRCA1
INV	A0DT	0	WT
INV	A0EA	0	WT
INV	A0H6	2	WT
INV	A0RT	22	WT
INV	A0WA	0	BRCA1
INV	A0WX	2	WT
INV	A124	4	BRCA1
INV	A12H	0	WT
INV	A130	6	WT
INV	A156	0	WT
INV	A1J5	0	WT
INV	A1LG	0	WT
INV	A1NH	0	WT
INV	A25B	4	BRCA1
INV	A2DF	2	BRCA2
INV	A2LK	0	WT
INV	A3KC	0	WT
INV	A3Y0	0	BRCA2
INV	CA-0005	4	BRCA2
INV	CA-0008	0	WT
INV	CA-0052	4	WT
INV	CA-0100	0	WT
INV	CA-0132	0	WT
INV	CA-0134	0	WT
INV	CA-0146	0	BRCA1
INV	CA-0198	0	WT
INV	CA-0208	0	WT
INV	CA-0230	2	WT
INV	DO1013	0	BRCA2
INV	DO10806	0	WT
INV	DO10809	0	WT
INV	DO10811	0	WT
INV	DO10815	4	WT
INV	DO10819	2	WT
INV	DO10823	0	WT
INV	DO10829	0	WT
INV	DO10835	0	WT
INV	DO10837	0	WT
INV	DO217786	0	WT
INV	DO217787	0	WT
INV	DO217788	2	WT
INV	DO217800	0	WT
INV	DO217826	4	WT
INV	DO217844	0	WT
INV	DO217887	0	WT
INV	DO217908	0	WT
INV	DO217931	4	WT
INV	DO217939	0	WT
INV	DO217953	0	WT
INV	DO217962	0	WT
INV	DO218062	2	WT
INV	DO218065	0	WT
INV	DO218072	0	WT
INV	DO218121	0	WT
INV	DO218168	10	WT
INV	DO218173	0	WT
INV	DO218174	0	WT
INV	DO218182	0	WT
INV	DO218333	2	BRCA2
INV	DO218347	0	WT
INV	DO218384	0	WT
INV	DO218388	2	WT
INV	DO218408	0	WT
INV	DO218457	0	WT
INV	DO218478	0	WT
INV	DO218488	0	WT
INV	DO218506	0	WT
INV	DO218553	0	WT
INV	DO218573	0	WT
INV	DO218583	2	WT
INV	DO218611	0	WT
INV	DO218656	0	BRCA2
INV	DO218709	2	BRCA2
INV	DO218742	0	WT
INV	DO218770	0	WT
INV	DO218827	0	WT
INV	DO218831	0	WT
INV	DO220820	0	WT
INV	DO220822	0	WT
INV	DO221503	0	WT
INV	DO221539	0	WT
INV	DO221540	0	WT
INV	DO221541	2	BRCA2
INV	DO221542	0	WT
INV	DO221543	0	WT
INV	DO221546	2	WT
INV	DO32837	0	BRCA2
INV	DO32863	6	WT
INV	DO32893	2	WT
INV	DO32916	0	WT
INV	DO32960	4	WT
INV	DO32976	0	WT
INV	DO32980	2	WT
INV	DO32984	2	WT
INV	DO33000	2	WT
INV	DO33028	4	WT
INV	DO33032	2	WT
INV	DO33160	6	WT
INV	DO33168	0	WT
INV	DO33184	0	WT
INV	DO33208	6	WT
INV	DO33248	4	WT
INV	DO33376	6	WT
INV	DO33392	0	WT
INV	DO33400	0	WT
INV	DO33408	2	WT
INV	DO33472	0	WT
INV	DO33480	4	WT
INV	DO33488	4	WT
INV	DO33512	2	WT
INV	DO33544	0	WT
INV	DO33984	2	WT
INV	DO34312	0	WT
INV	DO34336	0	WT
INV	DO34432	6	WT
INV	DO34448	2	WT
INV	DO34600	8	WT
INV	DO34608	0	WT
INV	DO34656	2	WT
INV	DO34728	0	WT
INV	DO34736	4	WT
INV	DO34785	4	WT
INV	DO34793	2	WT
INV	DO35082	2	WT
INV	DO35114	0	WT
INV	DO35116	0	WT
INV	DO35126	0	WT
INV	DO35132	0	WT
INV	DO35136	6	WT
INV	DO35138	0	WT
INV	DO35144	2	WT
INV	DO35148	2	WT
INV	DO35186	0	WT
INV	DO35198	0	WT
INV	DO35200	0	WT
INV	DO35216	10	WT
INV	DO35222	0	WT
INV	DO35228	0	WT
INV	DO35230	0	WT
INV	DO35236	0	WT
INV	DO35258	6	WT
INV	DO35290	0	WT
INV	DO35305	0	WT
INV	DO35330	2	WT
INV	DO35360	0	WT
INV	DO35424	0	WT
INV	DO35454	0	WT
INV	DO35496	0	WT
INV	DO36221	0	WT
INV	DO36223	0	WT
INV	DO46340	2	BRCA2
INV	DO46354	8	BRCA1
INV	DO46366	2	BRCA1
INV	DO46556	2	BRCA2
INV	DO46591	4	WT
INV	DO46611	0	BRCA1
INV	DO46787	2	WT
INV	DO46788	0	WT
INV	DO46792	2	WT
INV	DO46793	0	WT
INV	DO46795	4	WT
INV	DO46796	6	WT
INV	DO48577	2	WT
INV	DO49078	0	WT
INV	DO49090	4	WT
INV	DO49127	0	WT
INV	DO49129	10	WT
INV	DO49135	4	WT
INV	DO49137	4	WT
INV	DO49138	2	WT
INV	DO49166	4	WT
INV	DO49168	0	WT
INV	DO49172	2	WT
INV	DO49178	12	WT
INV	DO49181	0	WT
INV	DO49183	4	WT
INV	DO49204	2	WT
INV	DO49418	0	WT
INV	DO49420	0	WT
INV	DO49421	0	WT
INV	DO49422	0	WT
INV	DO49424	0	WT
INV	DO49427	0	WT
INV	DO49436	0	WT
INV	DO49439	0	WT
INV	DO49445	0	WT
INV	DO49448	0	WT
INV	DO49454	6	WT
INV	DO49454.2	6	WT
INV	DO49460	0	WT
INV	DO49466	0	WT
INV	DO49478	0	WT
INV	DO49484	0	WT
INV	DO50414	0	WT
INV	DO50415	2	WT
INV	DO50416	2	WT
INV	DO50417	0	WT
INV	DO50418	8	WT
INV	DO50419	0	WT
INV	DO50420	2	WT
INV	DO50421	6	WT
INV	DO50422	0	WT
INV	DO50423	0	WT
INV	DO50424	4	WT
INV	DO50430	0	WT
INV	DO50432	8	WT
INV	DO51045	0	WT
INV	DO51048	0	WT
INV	DO51049	2	WT
INV	DO51050	0	WT
INV	DO51052	2	WT
INV	DO51053	0	WT
INV	DO51054	0	WT
INV	DO51055	0	WT
INV	DO51056	0	WT
INV	DO51057	0	WT
INV	DO51060	0	WT
INV	DO51061	4	WT
INV	DO51063	0	WT
INV	DO51064	4	WT
INV	DO51065	2	WT
INV	DO51066	4	WT
INV	DO51067	2	WT
INV	DO51068	2	WT
INV	DO51069	0	WT
INV	DO51070	2	WT
INV	DO51072	2	WT
INV	DO51073	0	WT
INV	DO51074	0	WT
INV	DO51075	0	WT
INV	DO51078	0	WT
INV	DO51079	2	WT
INV	DO51080	0	WT
INV	DO51081	0	WT
INV	DO51083	2	WT
INV	DO51084	0	WT
INV	DO51085	2	WT
INV	DO51086	2	WT
INV	DO51087	0	WT
INV	DO51088	0	WT
INV	DO51089	0	WT
INV	DO51090	2	WT
INV	DO51091	2	WT
INV	DO51092	0	WT
INV	DO51093	0	WT
INV	DO51094	2	WT
INV	DO51095	0	WT
INV	DO51096	0	WT
INV	DO51098	0	WT
INV	DO51099	0	WT
INV	DO51100	0	WT
INV	DO51102	0	WT
INV	DO51103	0	WT
INV	DO51104	2	WT
INV	DO51105	0	WT
INV	DO51106	0	WT
INV	DO51107	2	WT
INV	DO51108	0	WT
INV	DO51109	4	WT
INV	DO51110	2	WT
INV	DO51111	6	WT
INV	DO51112	0	WT
INV	DO51113	0	WT
INV	DO51114	4	WT
INV	DO51115	0	WT
INV	DO51116	2	WT
INV	DO51117	2	WT
INV	DO51118	0	WT
INV	DO51120	0	WT
INV	DO51121	0	WT
INV	DO51123	0	WT
INV	DO51124	0	WT
INV	DO51128	0	WT
INV	DO51129	0	WT
INV	DO51132	0	WT
INV	DO51133	4	WT
INV	DO51134	0	WT
INV	DO51135	0	WT
INV	DO51136	0	WT
INV	DO51137	4	WT
INV	DO51138	0	WT
INV	DO51139	0	WT
INV	DO51140	0	WT
INV	DO51141	2	WT
INV	DO51142	4	WT
INV	DO51143	2	WT
INV	DO51145	2	WT
INV	DO51147	0	WT
INV	DO51148	0	WT
INV	DO51150	0	WT
INV	DO51152	4	WT
INV	DO51155	2	WT
INV	DO51156	0	WT
INV	DO51157	0	WT
INV	DO51158	6	WT
INV	DO51159	0	WT
INV	DO51466	8	WT
INV	DO51467	0	WT
INV	DO51468	0	WT
INV	DO51470	2	WT
INV	DO51472	0	WT
INV	DO51473	2	WT
INV	DO51477	0	WT
INV	DO51478	2	WT
INV	DO51479	0	WT
INV	DO51480	0	WT
INV	DO51481	2	WT
INV	DO51483	0	WT
INV	DO51484	2	WT
INV	DO51485	8	WT
INV	DO51487	2	WT
INV	DO51488	0	WT
INV	DO51490	4	WT
INV	DO51492	4	WT
INV	DO51493	6	WT
INV	DO51494	0	WT
INV	DO51497	0	WT
INV	DO51498	4	WT
INV	DO51499	10	WT
INV	DO51501	0	WT
INV	DO51502	0	WT
INV	DO51503	2	WT
INV	DO51504	0	WT
INV	DO51507	8	WT
INV	DO51508	0	WT
INV	DO51511	0	WT
INV	DO51513	0	WT
INV	DO51514	4	WT
INV	DO51515	0	WT
INV	DO51518	2	WT
INV	DO51519	2	WT
INV	DO51521	0	WT
INV	DO51522	4	WT
INV	DO51523	0	WT
INV	DO51525	0	WT
INV	DO51528	0	WT
INV	DO51531	4	WT
INV	DO51532	0	WT
INV	DO51533	6	WT
INV	DO51534	0	WT
INV	DO51535	0	WT
INV	DO51537	0	WT
INV	DO51538	0	WT
INV	DO51540	4	WT
INV	DO51541	4	BRCA2
INV	DO51542	0	WT
INV	DO51543	0	WT
INV	DO51544	8	WT
INV	DO51546	2	WT
INV	DO51548	0	WT
INV	DO51549	0	WT
INV	DO51953	6	WT
INV	DO51955	0	WT
INV	DO51958	4	WT
INV	DO51959	2	WT
INV	DO51960	4	WT
INV	DO51962	10	BRCA2
INV	DO51964	4	WT
INV	DO52498	0	WT
INV	DO52500	0	WT
INV	DO52501	0	WT
INV	DO52503	0	WT
INV	DO52504	4	WT
INV	DO52506	0	WT
INV	DO52509	0	WT
INV	DO52512	0	WT
INV	DO52516	0	WT
INV	DO52520	0	WT
INV	DO52522	0	WT
INV	DO52524	0	WT
INV	DO52526	4	WT
INV	DO52528	0	WT
INV	DO52530	0	WT
INV	DO52532	0	WT
INV	DO52534	0	WT
INV	DO52538	0	WT
INV	DO52550	2	WT
INV	DO52552	0	WT
INV	EGAN00001000386_EGAN00001000380	2	BRCA2
INV	EGAN00001000387_EGAN00001000380	2	BRCA2
INV	EGAN00001000590_EGAN00001000591	4	WT
INV	EGAN00001000592_EGAN00001000593	4	BRCA2
INV	EGAN00001000594_EGAN00001000595	2	WT
INV	EGAN00001000596_EGAN00001000597	2	BRCA2
INV	EGAN00001030778_EGAN00001030894	0	BRCA2
INV	EGAN00001030779_EGAN00001030894	0	BRCA2
INV	EGAN00001030890_EGAN00001030891	0	BRCA1
INV	EGAN00001030900_EGAN00001030901	0	WT
INV	EGAN00001269437_EGAN00001269438	0	WT
INV	EGAN00001269439_EGAN00001269440	0	WT
INV	EGAN00001269441_EGAN00001269442	2	BRCA1
INV	EGAN00001269443_EGAN00001269444	0	WT
INV	EGAN00001269447_EGAN00001269448	0	BRCA2
INV	EGAN00001269449_EGAN00001269450	2	WT
INV	EGAN00001269453_EGAN00001269454	0	WT
INV	EGAN00001269455_EGAN00001269456	0	WT
INV	EGAN00001269461_EGAN00001269462	0	WT
INV	EGAN00001269467_EGAN00001269468	0	WT
INV	EGAN00001269469_EGAN00001269470	0	WT
INV	EGAN00001269475_EGAN00001269476	2	BRCA2
INV	EGAN00001269479_EGAN00001269480	0	WT
INV	EGAN00001269483_EGAN00001269484	0	BRCA1
INV	EGAN00001269487_EGAN00001269488	0	WT
INV	EGAN00001269497_EGAN00001269498	2	WT
INV	EGAN00001269499_EGAN00001269500	0	WT
INV	EGAN00001269501_EGAN00001269502	6	BRCA1
INV	EGAN00001269503_EGAN00001269504	0	WT
INV	EGAN00001269511_EGAN00001269512	0	BRCA1
INV	EGAN00001269517_EGAN00001269518	0	WT
INV	EGAN00001269521_EGAN00001269522	0	WT
INV	EGAN00001269525_EGAN00001269526	0	WT
INV	EGAN00001269529_EGAN00001269530	0	BRCA2
INV	EGAN00001269533_EGAN00001269534	0	WT
INV	EGAN00001269541_EGAN00001269542	4	WT
INV	EGAN00001269543_EGAN00001269544	0	WT
INV	EGAN00001269547_EGAN00001269548	0	WT
INV	EGAN00001269551_EGAN00001269552	0	BRCA1
INV	EGAN00001269553_EGAN00001269554	0	WT
INV	EGAN00001269559_EGAN00001269560	0	WT
INV	EGAN00001269567_EGAN00001269568	2	WT
INV	EGAN00001269575_EGAN00001269576	2	WT
INV	EGAN00001269583_EGAN00001269584	0	WT
INV	EGAN00001269589_EGAN00001269590	0	WT
INV	EGAN00001269591_EGAN00001269592	0	WT
INV	EGAN00001269593_EGAN00001269594	0	WT
INV	EGAN00001269595_EGAN00001269596	0	WT
INV	EGAN00001269597_EGAN00001269598	2	WT
INV	EGAN00001269599_EGAN00001269600	0	WT
INV	EGAN00001269611_EGAN00001269612	0	WT
INV	EGAN00001269623_EGAN00001269624	0	BRCA1
INV	EGAN00001269629_EGAN00001269630	2	WT
INV	EGAN00001269631_EGAN00001269632	4	BRCA1
INV	P01-28	0	WT
INV	P04-1084	2	WT
INV	P05-1657	0	WT
INV	P05-2709	0	WT
INV	P05-3852	0	WT
INV	P05-620	2	WT
INV	P07-144	4	WT
INV	P07-4941	2	WT
INV	P07-5021	0	WT
INV	P07-5318	0	WT
INV	P07-837	10	WT
INV	P08-217	0	WT
INV	P08-492	0	WT
INV	P08-501	0	WT
INV	P08-5852	0	WT
INV	P08-688	0	WT
INV	P08-716	0	WT
INV	P09-1042	0	WT
INV	P09-396	0	WT
INV	P09-628	0	WT
INV	P09-730	0	WT
INV	PM1002-Z1-1	4	WT
INV	PM1144-Z1	0	WT
INV	PM1145-X1	0	WT
INV	PM1177-Z1-1	4	BRCA2
INV	PM12-Z10-1	0	BRCA2
INV	PM1282-X1-1	4	WT
INV	PM1284-Z1	0	WT
INV	PM1341-Z2	0	BRCA1
INV	PM1388-Z3-1	0	WT
INV	PM1390-Z12	0	WT
INV	PM1411-X1-1	2	WT
INV	PM1462-Z1	0	WT
INV	PM1542-Z1-1	4	WT
INV	PM1563-Z1-1	0	WT
INV	PM1570-Z1-1	0	WT
INV	PM159-Z1-1	0	WT
INV	PM159-Z13-1	0	WT
INV	PM159-Z6-1	0	WT
INV	PM159-Z7-1	0	WT
INV	PM201-Z1-1	4	WT
INV	PM3-Z1-2	2	WT
INV	PM322-Z5-1	6	WT
INV	PM389-X1	0	WT
INV	PM650-Z1	2	WT
INV	PM717-Z1	0	WT
INV	PM73-X1-1	2	WT
INV	PM735-Z7-1	4	WT
INV	PM744-Z1	0	WT
INV	PM750-Z15	0	WT
INV	PM750-Z8-1	0	WT
INV	PM80-Z1-C1	2	WT
INV	PM861-Z5-1	0	WT
INV	PM89-ZLN1	0	WT
INV	PM897-Z2-1	0	WT
INV	PM90-Z19-1	2	WT
INV	PM90-Z25-1	0	WT
INV	PM992-X1-1	2	WT
INV	PR-02-1431	0	WT
INV	PR-03-728	0	WT
INV	PR-0410	0	WT
INV	PR-06-1749	4	BRCA2
INV	PR-06-3199	0	WT
INV	PR-07-3258	0	BRCA2
INV	PR-07-360	2	WT
INV	PR-07-4814	0	WT
INV	PR-08-2153	2	WT
INV	PR-08-2455	4	WT
INV	PR-08-4154	2	WT
INV	PR-08-784	0	WT
INV	PR-09-146	0	WT
INV	PR-09-3983	0	WT
INV	PR-2621	0	WT
INV	PR-2741	2	WT
INV	PR-3042	8	WT
INV	PR-7520	14	BRCA2
INV	PR-STID0000000415	2	WT
INV	PR-STID0000002872	0	WT
INV	PR-STID0000003127	0	WT

## Sheet: EDF2B
genotype	count
BRCA2	186
BRCA2	107
WT	100
BRCA1	55
BRCA1	162
BRCA1	498
BRCA2	139
BRCA2	114
WT	16
BRCA1	175
BRCA1	231
BRCA1	320
BRCA2	147
BRCA1	120
BRCA2	213
WT	0
WT	0
WT	0
WT	3
WT	214
WT	0
WT	0
WT	5
WT	0
WT	32
WT	0
WT	3
WT	9
WT	1
WT	0
WT	0
BRCA2	95
WT	5
BRCA2	215
BRCA2	106
BRCA1	736
WT	0
WT	1
WT	103
WT	1108
BRCA1	157
WT	80
BRCA1	633
WT	3
WT	372
WT	18
WT	39
WT	103
WT	5
BRCA1	407
BRCA2	177
WT	28
WT	76
BRCA2	283
BRCA2	78
WT	0
WT	57
WT	15
WT	0
WT	401
BRCA1	1150
WT	4
WT	42
WT	39
BRCA2	146
WT	8
WT	11
WT	38
WT	35
WT	3
WT	9
WT	9
WT	0
WT	0
WT	36
WT	38
WT	123
WT	0
WT	14
WT	12
WT	188
WT	1
WT	125
WT	6
WT	0
WT	0
WT	73
WT	42
WT	2
WT	1
WT	609
WT	1
WT	1
WT	0
BRCA2	235
WT	75
WT	35
WT	7
WT	1
WT	19
WT	3
WT	8
WT	5
WT	37
WT	129
WT	22
WT	74
BRCA2	104
BRCA2	198
WT	257
WT	14
WT	0
WT	44
WT	2
WT	37
WT	0
WT	47
WT	49
BRCA2	126
WT	33
WT	28
WT	163
BRCA2	34
WT	128
WT	24
WT	86
WT	20
WT	34
WT	105
WT	14
WT	51
WT	57
WT	60
WT	26
WT	30
WT	23
WT	67
WT	95
WT	57
WT	28
WT	141
WT	33
WT	44
WT	92
WT	96
WT	161
WT	45
WT	92
WT	55
WT	81
WT	223
WT	71
WT	54
WT	56
WT	12
WT	34
WT	100
WT	41
WT	38
WT	182
WT	12
WT	56
WT	68
WT	5
WT	83
WT	12
WT	83
WT	30
WT	43
WT	30
WT	1
WT	98
WT	141
WT	21
WT	21
WT	79
WT	64
WT	56
WT	107
WT	12
WT	10
WT	45
WT	21
WT	41
WT	2
WT	0
BRCA2	116
BRCA1	238
BRCA1	105
BRCA2	216
WT	124
BRCA1	176
WT	33
WT	16
WT	89
WT	17
WT	95
WT	52
WT	20
WT	47
WT	100
WT	27
WT	58
WT	32
WT	118
WT	58
WT	92
WT	47
WT	67
WT	140
WT	39
WT	103
WT	54
WT	21
WT	11
WT	46
WT	56
WT	53
WT	24
WT	15
WT	12
WT	9
WT	58
WT	69
WT	69
WT	31
WT	27
WT	25
WT	19
WT	1
WT	143
WT	6
WT	9
WT	187
WT	58
WT	36
WT	79
WT	28
WT	16
WT	39
WT	67
WT	143
WT	53
WT	22
WT	15
WT	17
WT	64
WT	31
WT	38
WT	35
WT	4
WT	61
WT	11
WT	95
WT	3
WT	71
WT	40
WT	80
WT	3
WT	21
WT	10
WT	28
WT	66
WT	25
WT	76
WT	235
WT	10
WT	60
WT	16
WT	74
WT	31
WT	16
WT	125
WT	196
WT	2
WT	102
WT	64
WT	154
WT	66
WT	0
WT	45
WT	211
WT	2
WT	4
WT	6
WT	6
WT	1
WT	28
WT	19
WT	33
WT	7
WT	33
WT	49
WT	8
WT	53
WT	65
WT	36
WT	9
WT	24
WT	72
WT	10
WT	14
WT	34
WT	12
WT	21
WT	147
WT	48
WT	44
WT	2
WT	15
WT	3
WT	56
WT	10
WT	73
WT	2
WT	75
WT	61
WT	51
WT	0
WT	21
WT	63
WT	40
WT	43
WT	33
WT	114
WT	120
WT	143
WT	76
WT	1
WT	45
WT	34
WT	10
WT	101
WT	165
WT	44
WT	46
WT	161
WT	147
WT	21
WT	139
WT	3
WT	82
WT	78
WT	32
WT	24
WT	175
WT	74
WT	0
WT	12
WT	109
WT	229
WT	349
WT	51
WT	62
WT	73
WT	56
WT	12
WT	45
WT	51
WT	170
WT	2
WT	84
WT	21
WT	21
WT	15
WT	134
WT	47
WT	0
WT	26
WT	57
WT	31
WT	36
WT	23
WT	46
WT	71
WT	11
WT	93
WT	36
WT	122
WT	60
BRCA2	211
WT	72
WT	18
WT	96
WT	26
WT	12
WT	1
WT	370
WT	182
WT	161
WT	59
WT	209
BRCA2	301
WT	331
WT	1
WT	14
WT	18
WT	0
WT	72
WT	32
WT	0
WT	13
WT	122
WT	26
WT	0
WT	0
WT	32
WT	0
WT	0
WT	0
WT	0
WT	372
WT	81
WT	307
BRCA2	74
BRCA2	141
WT	207
BRCA2	140
WT	650
BRCA2	261
BRCA2	48
BRCA2	46
BRCA1	303
WT	77
WT	1
WT	43
BRCA1	428
WT	0
BRCA2	80
WT	40
WT	124
WT	87
WT	27
WT	0
WT	8
BRCA2	142
WT	45
BRCA1	209
WT	10
WT	6
WT	31
BRCA1	276
WT	3
BRCA1	141
WT	74
WT	0
WT	9
BRCA2	90
WT	10
WT	322
WT	3
WT	1
BRCA1	291
WT	5
WT	356
WT	5
WT	76
WT	3
WT	21
WT	7
WT	23
WT	23
WT	28
WT	20
WT	54
BRCA1	79
WT	3
BRCA1	430
WT	62
WT	42
WT	7
WT	2
WT	72
WT	235
WT	28
WT	108
WT	16
WT	18
WT	248
WT	13
WT	56
WT	33
WT	13
WT	47
WT	63
WT	76
WT	0
WT	40
WT	7
WT	1215
WT	2
WT	1
BRCA2	128
BRCA2	60
WT	15
WT	32
BRCA1	230
WT	150
WT	7
WT	58
WT	94
WT	199
WT	69
WT	50
WT	237
WT	0
WT	252
WT	254
WT	121
WT	88
WT	301
WT	64
WT	56
WT	2
WT	106
WT	112
WT	8
WT	0
WT	0
WT	64
WT	187
WT	11
WT	49
WT	12
WT	21
WT	305
WT	21
WT	0
WT	0
BRCA2	251
WT	51
BRCA2	9
WT	79
WT	6
WT	34
WT	30
WT	29
WT	4
WT	11
WT	7
WT	38
WT	41
WT	439
BRCA2	212
WT	50
WT	2
WT	18

## Sheet: EDF2C
sample	type	N	genotype
751	rigma	0	BRCA2
890	rigma	0	BRCA2
934	rigma	0	WT
980	rigma	0	BRCA1
1103	rigma	0	BRCA1
1118	rigma	1	BRCA1
1331	rigma	0	BRCA2
1367	rigma	0	BRCA2
1477	rigma	0	WT
1574	rigma	0	BRCA1
1632	rigma	0	BRCA1
1666	rigma	0	BRCA1
2024	rigma	0	BRCA2
2045	rigma	0	BRCA1
2050	rigma	0	BRCA2
5503	rigma	0	WT
5506	rigma	0	WT
5763	rigma	0	WT
5771	rigma	0	WT
5788	rigma	0	WT
5789	rigma	0	WT
6336	rigma	0	WT
6365	rigma	0	WT
6370	rigma	0	WT
7075	rigma	0	WT
7079	rigma	0	WT
7169	rigma	0	WT
7233	rigma	0	WT
7522	rigma	0	WT
7791	rigma	0	WT
8258	rigma	0	WT
A04D	rigma	1	BRCA2
A04Q	rigma	0	WT
A08L	rigma	0	BRCA2
A0CE	rigma	0	BRCA2
A0D2	rigma	0	BRCA1
A0DT	rigma	0	WT
A0EA	rigma	0	WT
A0H6	rigma	0	WT
A0RT	rigma	0	WT
A0WA	rigma	0	BRCA1
A0WX	rigma	1	WT
A124	rigma	1	BRCA1
A12H	rigma	0	WT
A130	rigma	0	WT
A156	rigma	0	WT
A1J5	rigma	0	WT
A1LG	rigma	0	WT
A1NH	rigma	0	WT
A25B	rigma	0	BRCA1
A2DF	rigma	0	BRCA2
A2LK	rigma	0	WT
A3KC	rigma	0	WT
A3Y0	rigma	1	BRCA2
CA-0005	rigma	0	BRCA2
CA-0008	rigma	0	WT
CA-0052	rigma	0	WT
CA-0100	rigma	0	WT
CA-0132	rigma	0	WT
CA-0134	rigma	0	WT
CA-0146	rigma	0	BRCA1
CA-0198	rigma	0	WT
CA-0208	rigma	0	WT
CA-0230	rigma	0	WT
DO1013	rigma	0	BRCA2
DO10806	rigma	0	WT
DO10809	rigma	0	WT
DO10811	rigma	0	WT
DO10815	rigma	0	WT
DO10819	rigma	0	WT
DO10823	rigma	0	WT
DO10829	rigma	0	WT
DO10835	rigma	0	WT
DO10837	rigma	0	WT
DO217786	rigma	0	WT
DO217787	rigma	0	WT
DO217788	rigma	0	WT
DO217800	rigma	0	WT
DO217826	rigma	0	WT
DO217844	rigma	0	WT
DO217887	rigma	0	WT
DO217908	rigma	0	WT
DO217931	rigma	1	WT
DO217939	rigma	0	WT
DO217953	rigma	0	WT
DO217962	rigma	0	WT
DO218062	rigma	0	WT
DO218065	rigma	0	WT
DO218072	rigma	0	WT
DO218121	rigma	0	WT
DO218168	rigma	0	WT
DO218173	rigma	0	WT
DO218174	rigma	0	WT
DO218182	rigma	0	WT
DO218333	rigma	0	BRCA2
DO218347	rigma	0	WT
DO218384	rigma	0	WT
DO218388	rigma	0	WT
DO218408	rigma	0	WT
DO218457	rigma	0	WT
DO218478	rigma	0	WT
DO218488	rigma	0	WT
DO218506	rigma	0	WT
DO218553	rigma	0	WT
DO218573	rigma	0	WT
DO218583	rigma	0	WT
DO218611	rigma	0	WT
DO218656	rigma	0	BRCA2
DO218709	rigma	0	BRCA2
DO218742	rigma	0	WT
DO218770	rigma	0	WT
DO218827	rigma	0	WT
DO218831	rigma	0	WT
DO220820	rigma	0	WT
DO220822	rigma	0	WT
DO221503	rigma	0	WT
DO221539	rigma	0	WT
DO221540	rigma	0	WT
DO221541	rigma	0	BRCA2
DO221542	rigma	0	WT
DO221543	rigma	0	WT
DO221546	rigma	0	WT
DO32837	rigma	0	BRCA2
DO32863	rigma	4	WT
DO32893	rigma	0	WT
DO32916	rigma	1	WT
DO32960	rigma	0	WT
DO32976	rigma	0	WT
DO32980	rigma	0	WT
DO32984	rigma	0	WT
DO33000	rigma	0	WT
DO33028	rigma	1	WT
DO33032	rigma	0	WT
DO33160	rigma	0	WT
DO33168	rigma	0	WT
DO33184	rigma	0	WT
DO33208	rigma	1	WT
DO33248	rigma	0	WT
DO33376	rigma	0	WT
DO33392	rigma	0	WT
DO33400	rigma	0	WT
DO33408	rigma	0	WT
DO33472	rigma	0	WT
DO33480	rigma	0	WT
DO33488	rigma	0	WT
DO33512	rigma	0	WT
DO33544	rigma	0	WT
DO33984	rigma	1	WT
DO34312	rigma	0	WT
DO34336	rigma	0	WT
DO34432	rigma	0	WT
DO34448	rigma	0	WT
DO34600	rigma	0	WT
DO34608	rigma	0	WT
DO34656	rigma	0	WT
DO34728	rigma	0	WT
DO34736	rigma	0	WT
DO34785	rigma	0	WT
DO34793	rigma	0	WT
DO35082	rigma	0	WT
DO35114	rigma	0	WT
DO35116	rigma	0	WT
DO35126	rigma	0	WT
DO35132	rigma	0	WT
DO35136	rigma	1	WT
DO35138	rigma	0	WT
DO35144	rigma	0	WT
DO35148	rigma	0	WT
DO35186	rigma	0	WT
DO35198	rigma	0	WT
DO35200	rigma	0	WT
DO35216	rigma	1	WT
DO35222	rigma	0	WT
DO35228	rigma	0	WT
DO35230	rigma	1	WT
DO35236	rigma	0	WT
DO35258	rigma	1	WT
DO35290	rigma	0	WT
DO35305	rigma	0	WT
DO35330	rigma	0	WT
DO35360	rigma	0	WT
DO35424	rigma	0	WT
DO35454	rigma	0	WT
DO35496	rigma	0	WT
DO36221	rigma	0	WT
DO36223	rigma	0	WT
DO46340	rigma	0	BRCA2
DO46354	rigma	0	BRCA1
DO46366	rigma	0	BRCA1
DO46556	rigma	0	BRCA2
DO46591	rigma	0	WT
DO46611	rigma	0	BRCA1
DO46787	rigma	0	WT
DO46788	rigma	0	WT
DO46792	rigma	0	WT
DO46793	rigma	0	WT
DO46795	rigma	0	WT
DO46796	rigma	0	WT
DO48577	rigma	0	WT
DO49078	rigma	0	WT
DO49090	rigma	0	WT
DO49127	rigma	0	WT
DO49129	rigma	0	WT
DO49135	rigma	0	WT
DO49137	rigma	1	WT
DO49138	rigma	0	WT
DO49166	rigma	0	WT
DO49168	rigma	0	WT
DO49172	rigma	0	WT
DO49178	rigma	0	WT
DO49181	rigma	0	WT
DO49183	rigma	1	WT
DO49204	rigma	0	WT
DO49418	rigma	0	WT
DO49420	rigma	0	WT
DO49421	rigma	0	WT
DO49422	rigma	0	WT
DO49424	rigma	0	WT
DO49427	rigma	0	WT
DO49436	rigma	0	WT
DO49439	rigma	0	WT
DO49445	rigma	0	WT
DO49448	rigma	0	WT
DO49454	rigma	0	WT
DO49454.2	rigma	0	WT
DO49460	rigma	0	WT
DO49466	rigma	0	WT
DO49478	rigma	0	WT
DO49484	rigma	1	WT
DO50414	rigma	0	WT
DO50415	rigma	0	WT
DO50416	rigma	0	WT
DO50417	rigma	0	WT
DO50418	rigma	0	WT
DO50419	rigma	0	WT
DO50420	rigma	0	WT
DO50421	rigma	0	WT
DO50422	rigma	0	WT
DO50423	rigma	0	WT
DO50424	rigma	0	WT
DO50430	rigma	0	WT
DO50432	rigma	0	WT
DO51045	rigma	0	WT
DO51048	rigma	0	WT
DO51049	rigma	0	WT
DO51050	rigma	0	WT
DO51052	rigma	0	WT
DO51053	rigma	0	WT
DO51054	rigma	0	WT
DO51055	rigma	0	WT
DO51056	rigma	0	WT
DO51057	rigma	0	WT
DO51060	rigma	0	WT
DO51061	rigma	0	WT
DO51063	rigma	0	WT
DO51064	rigma	0	WT
DO51065	rigma	0	WT
DO51066	rigma	0	WT
DO51067	rigma	0	WT
DO51068	rigma	0	WT
DO51069	rigma	0	WT
DO51070	rigma	0	WT
DO51072	rigma	0	WT
DO51073	rigma	0	WT
DO51074	rigma	0	WT
DO51075	rigma	0	WT
DO51078	rigma	0	WT
DO51079	rigma	0	WT
DO51080	rigma	0	WT
DO51081	rigma	0	WT
DO51083	rigma	0	WT
DO51084	rigma	0	WT
DO51085	rigma	0	WT
DO51086	rigma	0	WT
DO51087	rigma	0	WT
DO51088	rigma	0	WT
DO51089	rigma	0	WT
DO51090	rigma	0	WT
DO51091	rigma	0	WT
DO51092	rigma	0	WT
DO51093	rigma	0	WT
DO51094	rigma	0	WT
DO51095	rigma	0	WT
DO51096	rigma	0	WT
DO51098	rigma	0	WT
DO51099	rigma	0	WT
DO51100	rigma	0	WT
DO51102	rigma	0	WT
DO51103	rigma	0	WT
DO51104	rigma	0	WT
DO51105	rigma	0	WT
DO51106	rigma	0	WT
DO51107	rigma	0	WT
DO51108	rigma	0	WT
DO51109	rigma	0	WT
DO51110	rigma	0	WT
DO51111	rigma	0	WT
DO51112	rigma	0	WT
DO51113	rigma	0	WT
DO51114	rigma	0	WT
DO51115	rigma	0	WT
DO51116	rigma	0	WT
DO51117	rigma	0	WT
DO51118	rigma	0	WT
DO51120	rigma	0	WT
DO51121	rigma	0	WT
DO51123	rigma	0	WT
DO51124	rigma	0	WT
DO51128	rigma	0	WT
DO51129	rigma	0	WT
DO51132	rigma	0	WT
DO51133	rigma	0	WT
DO51134	rigma	0	WT
DO51135	rigma	0	WT
DO51136	rigma	0	WT
DO51137	rigma	0	WT
DO51138	rigma	0	WT
DO51139	rigma	0	WT
DO51140	rigma	0	WT
DO51141	rigma	0	WT
DO51142	rigma	0	WT
DO51143	rigma	0	WT
DO51145	rigma	0	WT
DO51147	rigma	0	WT
DO51148	rigma	0	WT
DO51150	rigma	0	WT
DO51152	rigma	0	WT
DO51155	rigma	0	WT
DO51156	rigma	0	WT
DO51157	rigma	0	WT
DO51158	rigma	0	WT
DO51159	rigma	0	WT
DO51466	rigma	0	WT
DO51467	rigma	2	WT
DO51468	rigma	0	WT
DO51470	rigma	0	WT
DO51472	rigma	0	WT
DO51473	rigma	0	WT
DO51477	rigma	0	WT
DO51478	rigma	0	WT
DO51479	rigma	0	WT
DO51480	rigma	0	WT
DO51481	rigma	0	WT
DO51483	rigma	0	WT
DO51484	rigma	0	WT
DO51485	rigma	0	WT
DO51487	rigma	0	WT
DO51488	rigma	0	WT
DO51490	rigma	0	WT
DO51492	rigma	0	WT
DO51493	rigma	0	WT
DO51494	rigma	1	WT
DO51497	rigma	0	WT
DO51498	rigma	0	WT
DO51499	rigma	0	WT
DO51501	rigma	0	WT
DO51502	rigma	0	WT
DO51503	rigma	0	WT
DO51504	rigma	0	WT
DO51507	rigma	0	WT
DO51508	rigma	0	WT
DO51511	rigma	0	WT
DO51513	rigma	0	WT
DO51514	rigma	1	WT
DO51515	rigma	0	WT
DO51518	rigma	0	WT
DO51519	rigma	0	WT
DO51521	rigma	0	WT
DO51522	rigma	0	WT
DO51523	rigma	0	WT
DO51525	rigma	0	WT
DO51528	rigma	0	WT
DO51531	rigma	0	WT
DO51532	rigma	0	WT
DO51533	rigma	0	WT
DO51534	rigma	0	WT
DO51535	rigma	1	WT
DO51537	rigma	0	WT
DO51538	rigma	0	WT
DO51540	rigma	1	WT
DO51541	rigma	0	BRCA2
DO51542	rigma	1	WT
DO51543	rigma	0	WT
DO51544	rigma	0	WT
DO51546	rigma	0	WT
DO51548	rigma	0	WT
DO51549	rigma	0	WT
DO51953	rigma	0	WT
DO51955	rigma	0	WT
DO51958	rigma	1	WT
DO51959	rigma	0	WT
DO51960	rigma	0	WT
DO51962	rigma	0	BRCA2
DO51964	rigma	0	WT
DO52498	rigma	0	WT
DO52500	rigma	0	WT
DO52501	rigma	0	WT
DO52503	rigma	0	WT
DO52504	rigma	0	WT
DO52506	rigma	0	WT
DO52509	rigma	0	WT
DO52512	rigma	0	WT
DO52516	rigma	0	WT
DO52520	rigma	0	WT
DO52522	rigma	0	WT
DO52524	rigma	0	WT
DO52526	rigma	0	WT
DO52528	rigma	0	WT
DO52530	rigma	0	WT
DO52532	rigma	0	WT
DO52534	rigma	0	WT
DO52538	rigma	0	WT
DO52550	rigma	0	WT
DO52552	rigma	0	WT
EGAN00001000386_EGAN00001000380	rigma	0	BRCA2
EGAN00001000387_EGAN00001000380	rigma	0	BRCA2
EGAN00001000590_EGAN00001000591	rigma	0	WT
EGAN00001000592_EGAN00001000593	rigma	0	BRCA2
EGAN00001000594_EGAN00001000595	rigma	4	WT
EGAN00001000596_EGAN00001000597	rigma	0	BRCA2
EGAN00001030778_EGAN00001030894	rigma	0	BRCA2
EGAN00001030779_EGAN00001030894	rigma	1	BRCA2
EGAN00001030890_EGAN00001030891	rigma	1	BRCA1
EGAN00001030900_EGAN00001030901	rigma	0	WT
EGAN00001269437_EGAN00001269438	rigma	0	WT
EGAN00001269439_EGAN00001269440	rigma	0	WT
EGAN00001269441_EGAN00001269442	rigma	0	BRCA1
EGAN00001269443_EGAN00001269444	rigma	0	WT
EGAN00001269447_EGAN00001269448	rigma	0	BRCA2
EGAN00001269449_EGAN00001269450	rigma	0	WT
EGAN00001269453_EGAN00001269454	rigma	0	WT
EGAN00001269455_EGAN00001269456	rigma	0	WT
EGAN00001269461_EGAN00001269462	rigma	0	WT
EGAN00001269467_EGAN00001269468	rigma	0	WT
EGAN00001269469_EGAN00001269470	rigma	0	WT
EGAN00001269475_EGAN00001269476	rigma	0	BRCA2
EGAN00001269479_EGAN00001269480	rigma	0	WT
EGAN00001269483_EGAN00001269484	rigma	0	BRCA1
EGAN00001269487_EGAN00001269488	rigma	0	WT
EGAN00001269497_EGAN00001269498	rigma	0	WT
EGAN00001269499_EGAN00001269500	rigma	0	WT
EGAN00001269501_EGAN00001269502	rigma	4	BRCA1
EGAN00001269503_EGAN00001269504	rigma	0	WT
EGAN00001269511_EGAN00001269512	rigma	1	BRCA1
EGAN00001269517_EGAN00001269518	rigma	0	WT
EGAN00001269521_EGAN00001269522	rigma	0	WT
EGAN00001269525_EGAN00001269526	rigma	0	WT
EGAN00001269529_EGAN00001269530	rigma	0	BRCA2
EGAN00001269533_EGAN00001269534	rigma	0	WT
EGAN00001269541_EGAN00001269542	rigma	0	WT
EGAN00001269543_EGAN00001269544	rigma	0	WT
EGAN00001269547_EGAN00001269548	rigma	0	WT
EGAN00001269551_EGAN00001269552	rigma	0	BRCA1
EGAN00001269553_EGAN00001269554	rigma	0	WT
EGAN00001269559_EGAN00001269560	rigma	0	WT
EGAN00001269567_EGAN00001269568	rigma	0	WT
EGAN00001269575_EGAN00001269576	rigma	0	WT
EGAN00001269583_EGAN00001269584	rigma	0	WT
EGAN00001269589_EGAN00001269590	rigma	0	WT
EGAN00001269591_EGAN00001269592	rigma	0	WT
EGAN00001269593_EGAN00001269594	rigma	0	WT
EGAN00001269595_EGAN00001269596	rigma	0	WT
EGAN00001269597_EGAN00001269598	rigma	0	WT
EGAN00001269599_EGAN00001269600	rigma	0	WT
EGAN00001269611_EGAN00001269612	rigma	0	WT
EGAN00001269623_EGAN00001269624	rigma	0	BRCA1
EGAN00001269629_EGAN00001269630	rigma	0	WT
EGAN00001269631_EGAN00001269632	rigma	0	BRCA1
P01-28	rigma	0	WT
P04-1084	rigma	0	WT
P05-1657	rigma	0	WT
P05-2709	rigma	0	WT
P05-3852	rigma	0	WT
P05-620	rigma	0	WT
P07-144	rigma	0	WT
P07-4941	rigma	0	WT
P07-5021	rigma	0	WT
P07-5318	rigma	0	WT
P07-837	rigma	1	WT
P08-217	rigma	0	WT
P08-492	rigma	0	WT
P08-501	rigma	0	WT
P08-5852	rigma	0	WT
P08-688	rigma	0	WT
P08-716	rigma	0	WT
P09-1042	rigma	1	WT
P09-396	rigma	0	WT
P09-628	rigma	0	WT
P09-730	rigma	0	WT
PM1002-Z1-1	rigma	0	WT
PM1144-Z1	rigma	0	WT
PM1145-X1	rigma	0	WT
PM1177-Z1-1	rigma	0	BRCA2
PM12-Z10-1	rigma	0	BRCA2
PM1282-X1-1	rigma	0	WT
PM1284-Z1	rigma	0	WT
PM1341-Z2	rigma	0	BRCA1
PM1388-Z3-1	rigma	0	WT
PM1390-Z12	rigma	0	WT
PM1411-X1-1	rigma	0	WT
PM1462-Z1	rigma	0	WT
PM1542-Z1-1	rigma	0	WT
PM1563-Z1-1	rigma	0	WT
PM1570-Z1-1	rigma	0	WT
PM159-Z1-1	rigma	0	WT
PM159-Z13-1	rigma	0	WT
PM159-Z6-1	rigma	0	WT
PM159-Z7-1	rigma	0	WT
PM201-Z1-1	rigma	0	WT
PM3-Z1-2	rigma	0	WT
PM322-Z5-1	rigma	0	WT
PM389-X1	rigma	1	WT
PM650-Z1	rigma	0	WT
PM717-Z1	rigma	0	WT
PM73-X1-1	rigma	0	WT
PM735-Z7-1	rigma	0	WT
PM744-Z1	rigma	0	WT
PM750-Z15	rigma	0	WT
PM750-Z8-1	rigma	0	WT
PM80-Z1-C1	rigma	0	WT
PM861-Z5-1	rigma	0	WT
PM89-ZLN1	rigma	0	WT
PM897-Z2-1	rigma	0	WT
PM90-Z19-1	rigma	0	WT
PM90-Z25-1	rigma	0	WT
PM992-X1-1	rigma	0	WT
PR-02-1431	rigma	0	WT
PR-03-728	rigma	0	WT
PR-0410	rigma	0	WT
PR-06-1749	rigma	0	BRCA2
PR-06-3199	rigma	0	WT
PR-07-3258	rigma	0	BRCA2
PR-07-360	rigma	0	WT
PR-07-4814	rigma	0	WT
PR-08-2153	rigma	0	WT
PR-08-2455	rigma	0	WT
PR-08-4154	rigma	0	WT
PR-08-784	rigma	0	WT
PR-09-146	rigma	0	WT
PR-09-3983	rigma	0	WT
PR-2621	rigma	0	WT
PR-2741	rigma	0	WT
PR-3042	rigma	0	WT
PR-7520	rigma	0	BRCA2
PR-STID0000000415	rigma	0	WT
PR-STID0000002872	rigma	0	WT
PR-STID0000003127	rigma	0	WT
751	bfb	0	BRCA2
890	bfb	0	BRCA2
934	bfb	0	WT
980	bfb	0	BRCA1
1103	bfb	0	BRCA1
1118	bfb	0	BRCA1
1331	bfb	0	BRCA2
1367	bfb	0	BRCA2
1477	bfb	0	WT
1574	bfb	0	BRCA1
1632	bfb	0	BRCA1
1666	bfb	0	BRCA1
2024	bfb	0	BRCA2
2045	bfb	0	BRCA1
2050	bfb	0	BRCA2
5503	bfb	0	WT
5506	bfb	0	WT
5763	bfb	0	WT
5771	bfb	0	WT
5788	bfb	0	WT
5789	bfb	0	WT
6336	bfb	0	WT
6365	bfb	0	WT
6370	bfb	0	WT
7075	bfb	0	WT
7079	bfb	0	WT
7169	bfb	0	WT
7233	bfb	0	WT
7522	bfb	0	WT
7791	bfb	0	WT
8258	bfb	0	WT
A04D	bfb	0	BRCA2
A04Q	bfb	0	WT
A08L	bfb	0	BRCA2
A0CE	bfb	0	BRCA2
A0D2	bfb	0	BRCA1
A0DT	bfb	0	WT
A0EA	bfb	0	WT
A0H6	bfb	0	WT
A0RT	bfb	0	WT
A0WA	bfb	0	BRCA1
A0WX	bfb	0	WT
A124	bfb	0	BRCA1
A12H	bfb	0	WT
A130	bfb	0	WT
A156	bfb	0	WT
A1J5	bfb	0	WT
A1LG	bfb	0	WT
A1NH	bfb	0	WT
A25B	bfb	1	BRCA1
A2DF	bfb	2	BRCA2
A2LK	bfb	0	WT
A3KC	bfb	0	WT
A3Y0	bfb	1	BRCA2
CA-0005	bfb	0	BRCA2
CA-0008	bfb	0	WT
CA-0052	bfb	1	WT
CA-0100	bfb	0	WT
CA-0132	bfb	0	WT
CA-0134	bfb	0	WT
CA-0146	bfb	0	BRCA1
CA-0198	bfb	0	WT
CA-0208	bfb	0	WT
CA-0230	bfb	0	WT
DO1013	bfb	1	BRCA2
DO10806	bfb	0	WT
DO10809	bfb	0	WT
DO10811	bfb	0	WT
DO10815	bfb	0	WT
DO10819	bfb	0	WT
DO10823	bfb	0	WT
DO10829	bfb	0	WT
DO10835	bfb	0	WT
DO10837	bfb	0	WT
DO217786	bfb	0	WT
DO217787	bfb	0	WT
DO217788	bfb	0	WT
DO217800	bfb	0	WT
DO217826	bfb	0	WT
DO217844	bfb	0	WT
DO217887	bfb	0	WT
DO217908	bfb	0	WT
DO217931	bfb	0	WT
DO217939	bfb	0	WT
DO217953	bfb	0	WT
DO217962	bfb	0	WT
DO218062	bfb	0	WT
DO218065	bfb	0	WT
DO218072	bfb	0	WT
DO218121	bfb	0	WT
DO218168	bfb	0	WT
DO218173	bfb	0	WT
DO218174	bfb	0	WT
DO218182	bfb	0	WT
DO218333	bfb	0	BRCA2
DO218347	bfb	0	WT
DO218384	bfb	0	WT
DO218388	bfb	0	WT
DO218408	bfb	0	WT
DO218457	bfb	0	WT
DO218478	bfb	0	WT
DO218488	bfb	0	WT
DO218506	bfb	0	WT
DO218553	bfb	0	WT
DO218573	bfb	1	WT
DO218583	bfb	0	WT
DO218611	bfb	0	WT
DO218656	bfb	0	BRCA2
DO218709	bfb	0	BRCA2
DO218742	bfb	2	WT
DO218770	bfb	0	WT
DO218827	bfb	0	WT
DO218831	bfb	0	WT
DO220820	bfb	0	WT
DO220822	bfb	0	WT
DO221503	bfb	0	WT
DO221539	bfb	1	WT
DO221540	bfb	0	WT
DO221541	bfb	0	BRCA2
DO221542	bfb	0	WT
DO221543	bfb	0	WT
DO221546	bfb	0	WT
DO32837	bfb	1	BRCA2
DO32863	bfb	1	WT
DO32893	bfb	0	WT
DO32916	bfb	0	WT
DO32960	bfb	0	WT
DO32976	bfb	0	WT
DO32980	bfb	0	WT
DO32984	bfb	0	WT
DO33000	bfb	0	WT
DO33028	bfb	0	WT
DO33032	bfb	0	WT
DO33160	bfb	0	WT
DO33168	bfb	0	WT
DO33184	bfb	0	WT
DO33208	bfb	0	WT
DO33248	bfb	1	WT
DO33376	bfb	0	WT
DO33392	bfb	0	WT
DO33400	bfb	1	WT
DO33408	bfb	0	WT
DO33472	bfb	1	WT
DO33480	bfb	0	WT
DO33488	bfb	1	WT
DO33512	bfb	0	WT
DO33544	bfb	1	WT
DO33984	bfb	0	WT
DO34312	bfb	1	WT
DO34336	bfb	0	WT
DO34432	bfb	0	WT
DO34448	bfb	0	WT
DO34600	bfb	0	WT
DO34608	bfb	0	WT
DO34656	bfb	0	WT
DO34728	bfb	0	WT
DO34736	bfb	0	WT
DO34785	bfb	0	WT
DO34793	bfb	0	WT
DO35082	bfb	1	WT
DO35114	bfb	0	WT
DO35116	bfb	2	WT
DO35126	bfb	1	WT
DO35132	bfb	0	WT
DO35136	bfb	0	WT
DO35138	bfb	0	WT
DO35144	bfb	1	WT
DO35148	bfb	0	WT
DO35186	bfb	0	WT
DO35198	bfb	0	WT
DO35200	bfb	0	WT
DO35216	bfb	0	WT
DO35222	bfb	0	WT
DO35228	bfb	0	WT
DO35230	bfb	0	WT
DO35236	bfb	1	WT
DO35258	bfb	0	WT
DO35290	bfb	0	WT
DO35305	bfb	1	WT
DO35330	bfb	0	WT
DO35360	bfb	0	WT
DO35424	bfb	0	WT
DO35454	bfb	0	WT
DO35496	bfb	1	WT
DO36221	bfb	0	WT
DO36223	bfb	0	WT
DO46340	bfb	0	BRCA2
DO46354	bfb	0	BRCA1
DO46366	bfb	0	BRCA1
DO46556	bfb	0	BRCA2
DO46591	bfb	0	WT
DO46611	bfb	0	BRCA1
DO46787	bfb	0	WT
DO46788	bfb	0	WT
DO46792	bfb	0	WT
DO46793	bfb	0	WT
DO46795	bfb	0	WT
DO46796	bfb	0	WT
DO48577	bfb	0	WT
DO49078	bfb	0	WT
DO49090	bfb	1	WT
DO49127	bfb	0	WT
DO49129	bfb	0	WT
DO49135	bfb	0	WT
DO49137	bfb	0	WT
DO49138	bfb	1	WT
DO49166	bfb	0	WT
DO49168	bfb	0	WT
DO49172	bfb	0	WT
DO49178	bfb	0	WT
DO49181	bfb	0	WT
DO49183	bfb	0	WT
DO49204	bfb	0	WT
DO49418	bfb	0	WT
DO49420	bfb	0	WT
DO49421	bfb	0	WT
DO49422	bfb	0	WT
DO49424	bfb	0	WT
DO49427	bfb	0	WT
DO49436	bfb	0	WT
DO49439	bfb	0	WT
DO49445	bfb	0	WT
DO49448	bfb	0	WT
DO49454	bfb	0	WT
DO49454.2	bfb	0	WT
DO49460	bfb	0	WT
DO49466	bfb	0	WT
DO49478	bfb	0	WT
DO49484	bfb	0	WT
DO50414	bfb	0	WT
DO50415	bfb	0	WT
DO50416	bfb	0	WT
DO50417	bfb	0	WT
DO50418	bfb	0	WT
DO50419	bfb	0	WT
DO50420	bfb	0	WT
DO50421	bfb	0	WT
DO50422	bfb	0	WT
DO50423	bfb	0	WT
DO50424	bfb	0	WT
DO50430	bfb	0	WT
DO50432	bfb	0	WT
DO51045	bfb	0	WT
DO51048	bfb	0	WT
DO51049	bfb	0	WT
DO51050	bfb	0	WT
DO51052	bfb	0	WT
DO51053	bfb	0	WT
DO51054	bfb	0	WT
DO51055	bfb	0	WT
DO51056	bfb	0	WT
DO51057	bfb	0	WT
DO51060	bfb	0	WT
DO51061	bfb	0	WT
DO51063	bfb	0	WT
DO51064	bfb	0	WT
DO51065	bfb	0	WT
DO51066	bfb	0	WT
DO51067	bfb	0	WT
DO51068	bfb	0	WT
DO51069	bfb	0	WT
DO51070	bfb	0	WT
DO51072	bfb	0	WT
DO51073	bfb	0	WT
DO51074	bfb	0	WT
DO51075	bfb	0	WT
DO51078	bfb	0	WT
DO51079	bfb	0	WT
DO51080	bfb	0	WT
DO51081	bfb	0	WT
DO51083	bfb	0	WT
DO51084	bfb	0	WT
DO51085	bfb	0	WT
DO51086	bfb	0	WT
DO51087	bfb	0	WT
DO51088	bfb	0	WT
DO51089	bfb	0	WT
DO51090	bfb	0	WT
DO51091	bfb	0	WT
DO51092	bfb	0	WT
DO51093	bfb	0	WT
DO51094	bfb	0	WT
DO51095	bfb	0	WT
DO51096	bfb	0	WT
DO51098	bfb	0	WT
DO51099	bfb	0	WT
DO51100	bfb	0	WT
DO51102	bfb	0	WT
DO51103	bfb	0	WT
DO51104	bfb	0	WT
DO51105	bfb	0	WT
DO51106	bfb	0	WT
DO51107	bfb	0	WT
DO51108	bfb	0	WT
DO51109	bfb	0	WT
DO51110	bfb	0	WT
DO51111	bfb	0	WT
DO51112	bfb	0	WT
DO51113	bfb	0	WT
DO51114	bfb	0	WT
DO51115	bfb	0	WT
DO51116	bfb	0	WT
DO51117	bfb	0	WT
DO51118	bfb	0	WT
DO51120	bfb	0	WT
DO51121	bfb	0	WT
DO51123	bfb	0	WT
DO51124	bfb	0	WT
DO51128	bfb	0	WT
DO51129	bfb	0	WT
DO51132	bfb	0	WT
DO51133	bfb	0	WT
DO51134	bfb	0	WT
DO51135	bfb	0	WT
DO51136	bfb	0	WT
DO51137	bfb	0	WT
DO51138	bfb	0	WT
DO51139	bfb	0	WT
DO51140	bfb	0	WT
DO51141	bfb	0	WT
DO51142	bfb	0	WT
DO51143	bfb	0	WT
DO51145	bfb	0	WT
DO51147	bfb	0	WT
DO51148	bfb	0	WT
DO51150	bfb	0	WT
DO51152	bfb	0	WT
DO51155	bfb	0	WT
DO51156	bfb	0	WT
DO51157	bfb	0	WT
DO51158	bfb	0	WT
DO51159	bfb	0	WT
DO51466	bfb	0	WT
DO51467	bfb	1	WT
DO51468	bfb	0	WT
DO51470	bfb	0	WT
DO51472	bfb	0	WT
DO51473	bfb	0	WT
DO51477	bfb	0	WT
DO51478	bfb	0	WT
DO51479	bfb	0	WT
DO51480	bfb	1	WT
DO51481	bfb	0	WT
DO51483	bfb	0	WT
DO51484	bfb	0	WT
DO51485	bfb	0	WT
DO51487	bfb	0	WT
DO51488	bfb	0	WT
DO51490	bfb	0	WT
DO51492	bfb	0	WT
DO51493	bfb	0	WT
DO51494	bfb	2	WT
DO51497	bfb	0	WT
DO51498	bfb	0	WT
DO51499	bfb	0	WT
DO51501	bfb	0	WT
DO51502	bfb	0	WT
DO51503	bfb	0	WT
DO51504	bfb	0	WT
DO51507	bfb	0	WT
DO51508	bfb	0	WT
DO51511	bfb	0	WT
DO51513	bfb	0	WT
DO51514	bfb	0	WT
DO51515	bfb	0	WT
DO51518	bfb	0	WT
DO51519	bfb	0	WT
DO51521	bfb	0	WT
DO51522	bfb	0	WT
DO51523	bfb	1	WT
DO51525	bfb	0	WT
DO51528	bfb	0	WT
DO51531	bfb	0	WT
DO51532	bfb	0	WT
DO51533	bfb	0	WT
DO51534	bfb	0	WT
DO51535	bfb	0	WT
DO51537	bfb	0	WT
DO51538	bfb	1	WT
DO51540	bfb	0	WT
DO51541	bfb	3	BRCA2
DO51542	bfb	0	WT
DO51543	bfb	0	WT
DO51544	bfb	0	WT
DO51546	bfb	1	WT
DO51548	bfb	0	WT
DO51549	bfb	0	WT
DO51953	bfb	0	WT
DO51955	bfb	1	WT
DO51958	bfb	0	WT
DO51959	bfb	0	WT
DO51960	bfb	0	WT
DO51962	bfb	0	BRCA2
DO51964	bfb	1	WT
DO52498	bfb	0	WT
DO52500	bfb	0	WT
DO52501	bfb	0	WT
DO52503	bfb	0	WT
DO52504	bfb	0	WT
DO52506	bfb	0	WT
DO52509	bfb	0	WT
DO52512	bfb	0	WT
DO52516	bfb	0	WT
DO52520	bfb	0	WT
DO52522	bfb	0	WT
DO52524	bfb	0	WT
DO52526	bfb	0	WT
DO52528	bfb	0	WT
DO52530	bfb	0	WT
DO52532	bfb	0	WT
DO52534	bfb	0	WT
DO52538	bfb	0	WT
DO52550	bfb	0	WT
DO52552	bfb	0	WT
EGAN00001000386_EGAN00001000380	bfb	0	BRCA2
EGAN00001000387_EGAN00001000380	bfb	0	BRCA2
EGAN00001000590_EGAN00001000591	bfb	1	WT
EGAN00001000592_EGAN00001000593	bfb	0	BRCA2
EGAN00001000594_EGAN00001000595	bfb	0	WT
EGAN00001000596_EGAN00001000597	bfb	0	BRCA2
EGAN00001030778_EGAN00001030894	bfb	0	BRCA2
EGAN00001030779_EGAN00001030894	bfb	0	BRCA2
EGAN00001030890_EGAN00001030891	bfb	0	BRCA1
EGAN00001030900_EGAN00001030901	bfb	1	WT
EGAN00001269437_EGAN00001269438	bfb	0	WT
EGAN00001269439_EGAN00001269440	bfb	0	WT
EGAN00001269441_EGAN00001269442	bfb	0	BRCA1
EGAN00001269443_EGAN00001269444	bfb	0	WT
EGAN00001269447_EGAN00001269448	bfb	1	BRCA2
EGAN00001269449_EGAN00001269450	bfb	0	WT
EGAN00001269453_EGAN00001269454	bfb	0	WT
EGAN00001269455_EGAN00001269456	bfb	0	WT
EGAN00001269461_EGAN00001269462	bfb	0	WT
EGAN00001269467_EGAN00001269468	bfb	0	WT
EGAN00001269469_EGAN00001269470	bfb	0	WT
EGAN00001269475_EGAN00001269476	bfb	0	BRCA2
EGAN00001269479_EGAN00001269480	bfb	1	WT
EGAN00001269483_EGAN00001269484	bfb	0	BRCA1
EGAN00001269487_EGAN00001269488	bfb	0	WT
EGAN00001269497_EGAN00001269498	bfb	0	WT
EGAN00001269499_EGAN00001269500	bfb	0	WT
EGAN00001269501_EGAN00001269502	bfb	0	BRCA1
EGAN00001269503_EGAN00001269504	bfb	0	WT
EGAN00001269511_EGAN00001269512	bfb	0	BRCA1
EGAN00001269517_EGAN00001269518	bfb	0	WT
EGAN00001269521_EGAN00001269522	bfb	0	WT
EGAN00001269525_EGAN00001269526	bfb	0	WT
EGAN00001269529_EGAN00001269530	bfb	0	BRCA2
EGAN00001269533_EGAN00001269534	bfb	0	WT
EGAN00001269541_EGAN00001269542	bfb	0	WT
EGAN00001269543_EGAN00001269544	bfb	0	WT
EGAN00001269547_EGAN00001269548	bfb	0	WT
EGAN00001269551_EGAN00001269552	bfb	0	BRCA1
EGAN00001269553_EGAN00001269554	bfb	0	WT
EGAN00001269559_EGAN00001269560	bfb	2	WT
EGAN00001269567_EGAN00001269568	bfb	0	WT
EGAN00001269575_EGAN00001269576	bfb	0	WT
EGAN00001269583_EGAN00001269584	bfb	0	WT
EGAN00001269589_EGAN00001269590	bfb	0	WT
EGAN00001269591_EGAN00001269592	bfb	0	WT
EGAN00001269593_EGAN00001269594	bfb	0	WT
EGAN00001269595_EGAN00001269596	bfb	0	WT
EGAN00001269597_EGAN00001269598	bfb	0	WT
EGAN00001269599_EGAN00001269600	bfb	0	WT
EGAN00001269611_EGAN00001269612	bfb	0	WT
EGAN00001269623_EGAN00001269624	bfb	1	BRCA1
EGAN00001269629_EGAN00001269630	bfb	0	WT
EGAN00001269631_EGAN00001269632	bfb	0	BRCA1
P01-28	bfb	0	WT
P04-1084	bfb	0	WT
P05-1657	bfb	0	WT
P05-2709	bfb	0	WT
P05-3852	bfb	0	WT
P05-620	bfb	0	WT
P07-144	bfb	0	WT
P07-4941	bfb	0	WT
P07-5021	bfb	0	WT
P07-5318	bfb	0	WT
P07-837	bfb	0	WT
P08-217	bfb	0	WT
P08-492	bfb	0	WT
P08-501	bfb	0	WT
P08-5852	bfb	0	WT
P08-688	bfb	0	WT
P08-716	bfb	0	WT
P09-1042	bfb	0	WT
P09-396	bfb	0	WT
P09-628	bfb	0	WT
P09-730	bfb	0	WT
PM1002-Z1-1	bfb	0	WT
PM1144-Z1	bfb	0	WT
PM1145-X1	bfb	0	WT
PM1177-Z1-1	bfb	0	BRCA2
PM12-Z10-1	bfb	0	BRCA2
PM1282-X1-1	bfb	0	WT
PM1284-Z1	bfb	0	WT
PM1341-Z2	bfb	0	BRCA1
PM1388-Z3-1	bfb	0	WT
PM1390-Z12	bfb	0	WT
PM1411-X1-1	bfb	0	WT
PM1462-Z1	bfb	0	WT
PM1542-Z1-1	bfb	0	WT
PM1563-Z1-1	bfb	0	WT
PM1570-Z1-1	bfb	0	WT
PM159-Z1-1	bfb	0	WT
PM159-Z13-1	bfb	0	WT
PM159-Z6-1	bfb	0	WT
PM159-Z7-1	bfb	0	WT
PM201-Z1-1	bfb	0	WT
PM3-Z1-2	bfb	0	WT
PM322-Z5-1	bfb	1	WT
PM389-X1	bfb	0	WT
PM650-Z1	bfb	0	WT
PM717-Z1	bfb	0	WT
PM73-X1-1	bfb	0	WT
PM735-Z7-1	bfb	0	WT
PM744-Z1	bfb	0	WT
PM750-Z15	bfb	0	WT
PM750-Z8-1	bfb	0	WT
PM80-Z1-C1	bfb	0	WT
PM861-Z5-1	bfb	1	WT
PM89-ZLN1	bfb	0	WT
PM897-Z2-1	bfb	0	WT
PM90-Z19-1	bfb	0	WT
PM90-Z25-1	bfb	0	WT
PM992-X1-1	bfb	0	WT
PR-02-1431	bfb	0	WT
PR-03-728	bfb	0	WT
PR-0410	bfb	0	WT
PR-06-1749	bfb	0	BRCA2
PR-06-3199	bfb	0	WT
PR-07-3258	bfb	0	BRCA2
PR-07-360	bfb	0	WT
PR-07-4814	bfb	0	WT
PR-08-2153	bfb	0	WT
PR-08-2455	bfb	0	WT
PR-08-4154	bfb	0	WT
PR-08-784	bfb	0	WT
PR-09-146	bfb	0	WT
PR-09-3983	bfb	0	WT
PR-2621	bfb	0	WT
PR-2741	bfb	0	WT
PR-3042	bfb	0	WT
PR-7520	bfb	0	BRCA2
PR-STID0000000415	bfb	0	WT
PR-STID0000002872	bfb	0	WT
PR-STID0000003127	bfb	0	WT
751	dm	0	BRCA2
890	dm	0	BRCA2
934	dm	0	WT
980	dm	0	BRCA1
1103	dm	0	BRCA1
1118	dm	0	BRCA1
1331	dm	0	BRCA2
1367	dm	0	BRCA2
1477	dm	0	WT
1574	dm	0	BRCA1
1632	dm	0	BRCA1
1666	dm	0	BRCA1
2024	dm	0	BRCA2
2045	dm	0	BRCA1
2050	dm	0	BRCA2
5503	dm	0	WT
5506	dm	0	WT
5763	dm	0	WT
5771	dm	0	WT
5788	dm	0	WT
5789	dm	0	WT
6336	dm	0	WT
6365	dm	0	WT
6370	dm	0	WT
7075	dm	0	WT
7079	dm	0	WT
7169	dm	0	WT
7233	dm	0	WT
7522	dm	0	WT
7791	dm	0	WT
8258	dm	0	WT
A04D	dm	0	BRCA2
A04Q	dm	0	WT
A08L	dm	0	BRCA2
A0CE	dm	0	BRCA2
A0D2	dm	0	BRCA1
A0DT	dm	0	WT
A0EA	dm	0	WT
A0H6	dm	0	WT
A0RT	dm	0	WT
A0WA	dm	0	BRCA1
A0WX	dm	0	WT
A124	dm	1	BRCA1
A12H	dm	0	WT
A130	dm	1	WT
A156	dm	0	WT
A1J5	dm	2	WT
A1LG	dm	1	WT
A1NH	dm	0	WT
A25B	dm	1	BRCA1
A2DF	dm	0	BRCA2
A2LK	dm	1	WT
A3KC	dm	0	WT
A3Y0	dm	0	BRCA2
CA-0005	dm	0	BRCA2
CA-0008	dm	0	WT
CA-0052	dm	0	WT
CA-0100	dm	0	WT
CA-0132	dm	0	WT
CA-0134	dm	0	WT
CA-0146	dm	0	BRCA1
CA-0198	dm	0	WT
CA-0208	dm	0	WT
CA-0230	dm	0	WT
DO1013	dm	2	BRCA2
DO10806	dm	0	WT
DO10809	dm	0	WT
DO10811	dm	0	WT
DO10815	dm	0	WT
DO10819	dm	0	WT
DO10823	dm	0	WT
DO10829	dm	0	WT
DO10835	dm	0	WT
DO10837	dm	0	WT
DO217786	dm	0	WT
DO217787	dm	0	WT
DO217788	dm	0	WT
DO217800	dm	0	WT
DO217826	dm	0	WT
DO217844	dm	0	WT
DO217887	dm	0	WT
DO217908	dm	0	WT
DO217931	dm	0	WT
DO217939	dm	0	WT
DO217953	dm	0	WT
DO217962	dm	0	WT
DO218062	dm	0	WT
DO218065	dm	0	WT
DO218072	dm	0	WT
DO218121	dm	0	WT
DO218168	dm	0	WT
DO218173	dm	0	WT
DO218174	dm	0	WT
DO218182	dm	0	WT
DO218333	dm	0	BRCA2
DO218347	dm	0	WT
DO218384	dm	0	WT
DO218388	dm	0	WT
DO218408	dm	0	WT
DO218457	dm	0	WT
DO218478	dm	0	WT
DO218488	dm	0	WT
DO218506	dm	0	WT
DO218553	dm	0	WT
DO218573	dm	1	WT
DO218583	dm	0	WT
DO218611	dm	0	WT
DO218656	dm	0	BRCA2
DO218709	dm	0	BRCA2
DO218742	dm	0	WT
DO218770	dm	0	WT
DO218827	dm	0	WT
DO218831	dm	0	WT
DO220820	dm	0	WT
DO220822	dm	0	WT
DO221503	dm	0	WT
DO221539	dm	0	WT
DO221540	dm	1	WT
DO221541	dm	0	BRCA2
DO221542	dm	0	WT
DO221543	dm	0	WT
DO221546	dm	0	WT
DO32837	dm	0	BRCA2
DO32863	dm	1	WT
DO32893	dm	0	WT
DO32916	dm	0	WT
DO32960	dm	0	WT
DO32976	dm	0	WT
DO32980	dm	0	WT
DO32984	dm	0	WT
DO33000	dm	1	WT
DO33028	dm	0	WT
DO33032	dm	0	WT
DO33160	dm	0	WT
DO33168	dm	0	WT
DO33184	dm	0	WT
DO33208	dm	0	WT
DO33248	dm	0	WT
DO33376	dm	0	WT
DO33392	dm	0	WT
DO33400	dm	0	WT
DO33408	dm	0	WT
DO33472	dm	0	WT
DO33480	dm	0	WT
DO33488	dm	1	WT
DO33512	dm	0	WT
DO33544	dm	0	WT
DO33984	dm	0	WT
DO34312	dm	0	WT
DO34336	dm	1	WT
DO34432	dm	0	WT
DO34448	dm	0	WT
DO34600	dm	0	WT
DO34608	dm	0	WT
DO34656	dm	0	WT
DO34728	dm	0	WT
DO34736	dm	0	WT
DO34785	dm	1	WT
DO34793	dm	0	WT
DO35082	dm	0	WT
DO35114	dm	0	WT
DO35116	dm	0	WT
DO35126	dm	0	WT
DO35132	dm	0	WT
DO35136	dm	0	WT
DO35138	dm	0	WT
DO35144	dm	0	WT
DO35148	dm	0	WT
DO35186	dm	1	WT
DO35198	dm	0	WT
DO35200	dm	0	WT
DO35216	dm	0	WT
DO35222	dm	0	WT
DO35228	dm	0	WT
DO35230	dm	0	WT
DO35236	dm	0	WT
DO35258	dm	0	WT
DO35290	dm	1	WT
DO35305	dm	0	WT
DO35330	dm	0	WT
DO35360	dm	0	WT
DO35424	dm	0	WT
DO35454	dm	0	WT
DO35496	dm	0	WT
DO36221	dm	0	WT
DO36223	dm	0	WT
DO46340	dm	0	BRCA2
DO46354	dm	1	BRCA1
DO46366	dm	0	BRCA1
DO46556	dm	0	BRCA2
DO46591	dm	0	WT
DO46611	dm	0	BRCA1
DO46787	dm	0	WT
DO46788	dm	0	WT
DO46792	dm	0	WT
DO46793	dm	0	WT
DO46795	dm	0	WT
DO46796	dm	0	WT
DO48577	dm	0	WT
DO49078	dm	0	WT
DO49090	dm	0	WT
DO49127	dm	0	WT
DO49129	dm	0	WT
DO49135	dm	0	WT
DO49137	dm	0	WT
DO49138	dm	0	WT
DO49166	dm	0	WT
DO49168	dm	0	WT
DO49172	dm	0	WT
DO49178	dm	0	WT
DO49181	dm	0	WT
DO49183	dm	0	WT
DO49204	dm	0	WT
DO49418	dm	0	WT
DO49420	dm	0	WT
DO49421	dm	0	WT
DO49422	dm	0	WT
DO49424	dm	0	WT
DO49427	dm	0	WT
DO49436	dm	0	WT
DO49439	dm	0	WT
DO49445	dm	0	WT
DO49448	dm	0	WT
DO49454	dm	0	WT
DO49454.2	dm	0	WT
DO49460	dm	0	WT
DO49466	dm	0	WT
DO49478	dm	0	WT
DO49484	dm	0	WT
DO50414	dm	0	WT
DO50415	dm	0	WT
DO50416	dm	0	WT
DO50417	dm	0	WT
DO50418	dm	0	WT
DO50419	dm	0	WT
DO50420	dm	0	WT
DO50421	dm	0	WT
DO50422	dm	0	WT
DO50423	dm	0	WT
DO50424	dm	0	WT
DO50430	dm	0	WT
DO50432	dm	0	WT
DO51045	dm	0	WT
DO51048	dm	0	WT
DO51049	dm	0	WT
DO51050	dm	0	WT
DO51052	dm	0	WT
DO51053	dm	0	WT
DO51054	dm	0	WT
DO51055	dm	0	WT
DO51056	dm	0	WT
DO51057	dm	0	WT
DO51060	dm	0	WT
DO51061	dm	0	WT
DO51063	dm	0	WT
DO51064	dm	0	WT
DO51065	dm	0	WT
DO51066	dm	0	WT
DO51067	dm	0	WT
DO51068	dm	0	WT
DO51069	dm	0	WT
DO51070	dm	0	WT
DO51072	dm	0	WT
DO51073	dm	0	WT
DO51074	dm	0	WT
DO51075	dm	0	WT
DO51078	dm	0	WT
DO51079	dm	0	WT
DO51080	dm	0	WT
DO51081	dm	0	WT
DO51083	dm	0	WT
DO51084	dm	0	WT
DO51085	dm	0	WT
DO51086	dm	0	WT
DO51087	dm	0	WT
DO51088	dm	0	WT
DO51089	dm	0	WT
DO51090	dm	0	WT
DO51091	dm	0	WT
DO51092	dm	0	WT
DO51093	dm	0	WT
DO51094	dm	0	WT
DO51095	dm	0	WT
DO51096	dm	0	WT
DO51098	dm	0	WT
DO51099	dm	0	WT
DO51100	dm	0	WT
DO51102	dm	0	WT
DO51103	dm	0	WT
DO51104	dm	0	WT
DO51105	dm	0	WT
DO51106	dm	0	WT
DO51107	dm	0	WT
DO51108	dm	0	WT
DO51109	dm	0	WT
DO51110	dm	0	WT
DO51111	dm	0	WT
DO51112	dm	0	WT
DO51113	dm	0	WT
DO51114	dm	0	WT
DO51115	dm	0	WT
DO51116	dm	0	WT
DO51117	dm	0	WT
DO51118	dm	0	WT
DO51120	dm	0	WT
DO51121	dm	0	WT
DO51123	dm	0	WT
DO51124	dm	0	WT
DO51128	dm	0	WT
DO51129	dm	0	WT
DO51132	dm	0	WT
DO51133	dm	0	WT
DO51134	dm	0	WT
DO51135	dm	0	WT
DO51136	dm	0	WT
DO51137	dm	0	WT
DO51138	dm	0	WT
DO51139	dm	0	WT
DO51140	dm	0	WT
DO51141	dm	0	WT
DO51142	dm	0	WT
DO51143	dm	0	WT
DO51145	dm	0	WT
DO51147	dm	0	WT
DO51148	dm	0	WT
DO51150	dm	0	WT
DO51152	dm	0	WT
DO51155	dm	0	WT
DO51156	dm	0	WT
DO51157	dm	0	WT
DO51158	dm	0	WT
DO51159	dm	0	WT
DO51466	dm	0	WT
DO51467	dm	0	WT
DO51468	dm	0	WT
DO51470	dm	0	WT
DO51472	dm	0	WT
DO51473	dm	0	WT
DO51477	dm	0	WT
DO51478	dm	0	WT
DO51479	dm	0	WT
DO51480	dm	0	WT
DO51481	dm	0	WT
DO51483	dm	0	WT
DO51484	dm	0	WT
DO51485	dm	0	WT
DO51487	dm	0	WT
DO51488	dm	0	WT
DO51490	dm	0	WT
DO51492	dm	0	WT
DO51493	dm	0	WT
DO51494	dm	0	WT
DO51497	dm	0	WT
DO51498	dm	0	WT
DO51499	dm	0	WT
DO51501	dm	0	WT
DO51502	dm	0	WT
DO51503	dm	0	WT
DO51504	dm	0	WT
DO51507	dm	0	WT
DO51508	dm	0	WT
DO51511	dm	0	WT
DO51513	dm	0	WT
DO51514	dm	0	WT
DO51515	dm	0	WT
DO51518	dm	0	WT
DO51519	dm	0	WT
DO51521	dm	0	WT
DO51522	dm	1	WT
DO51523	dm	0	WT
DO51525	dm	0	WT
DO51528	dm	1	WT
DO51531	dm	0	WT
DO51532	dm	0	WT
DO51533	dm	0	WT
DO51534	dm	0	WT
DO51535	dm	1	WT
DO51537	dm	0	WT
DO51538	dm	0	WT
DO51540	dm	0	WT
DO51541	dm	0	BRCA2
DO51542	dm	0	WT
DO51543	dm	0	WT
DO51544	dm	0	WT
DO51546	dm	0	WT
DO51548	dm	0	WT
DO51549	dm	0	WT
DO51953	dm	0	WT
DO51955	dm	0	WT
DO51958	dm	0	WT
DO51959	dm	0	WT
DO51960	dm	0	WT
DO51962	dm	0	BRCA2
DO51964	dm	1	WT
DO52498	dm	0	WT
DO52500	dm	0	WT
DO52501	dm	0	WT
DO52503	dm	0	WT
DO52504	dm	0	WT
DO52506	dm	0	WT
DO52509	dm	0	WT
DO52512	dm	0	WT
DO52516	dm	0	WT
DO52520	dm	0	WT
DO52522	dm	0	WT
DO52524	dm	0	WT
DO52526	dm	0	WT
DO52528	dm	0	WT
DO52530	dm	0	WT
DO52532	dm	0	WT
DO52534	dm	0	WT
DO52538	dm	0	WT
DO52550	dm	0	WT
DO52552	dm	0	WT
EGAN00001000386_EGAN00001000380	dm	0	BRCA2
EGAN00001000387_EGAN00001000380	dm	0	BRCA2
EGAN00001000590_EGAN00001000591	dm	0	WT
EGAN00001000592_EGAN00001000593	dm	0	BRCA2
EGAN00001000594_EGAN00001000595	dm	0	WT
EGAN00001000596_EGAN00001000597	dm	1	BRCA2
EGAN00001030778_EGAN00001030894	dm	0	BRCA2
EGAN00001030779_EGAN00001030894	dm	0	BRCA2
EGAN00001030890_EGAN00001030891	dm	0	BRCA1
EGAN00001030900_EGAN00001030901	dm	1	WT
EGAN00001269437_EGAN00001269438	dm	0	WT
EGAN00001269439_EGAN00001269440	dm	1	WT
EGAN00001269441_EGAN00001269442	dm	0	BRCA1
EGAN00001269443_EGAN00001269444	dm	0	WT
EGAN00001269447_EGAN00001269448	dm	0	BRCA2
EGAN00001269449_EGAN00001269450	dm	1	WT
EGAN00001269453_EGAN00001269454	dm	1	WT
EGAN00001269455_EGAN00001269456	dm	0	WT
EGAN00001269461_EGAN00001269462	dm	0	WT
EGAN00001269467_EGAN00001269468	dm	0	WT
EGAN00001269469_EGAN00001269470	dm	0	WT
EGAN00001269475_EGAN00001269476	dm	0	BRCA2
EGAN00001269479_EGAN00001269480	dm	0	WT
EGAN00001269483_EGAN00001269484	dm	1	BRCA1
EGAN00001269487_EGAN00001269488	dm	0	WT
EGAN00001269497_EGAN00001269498	dm	0	WT
EGAN00001269499_EGAN00001269500	dm	0	WT
EGAN00001269501_EGAN00001269502	dm	0	BRCA1
EGAN00001269503_EGAN00001269504	dm	0	WT
EGAN00001269511_EGAN00001269512	dm	0	BRCA1
EGAN00001269517_EGAN00001269518	dm	0	WT
EGAN00001269521_EGAN00001269522	dm	0	WT
EGAN00001269525_EGAN00001269526	dm	0	WT
EGAN00001269529_EGAN00001269530	dm	0	BRCA2
EGAN00001269533_EGAN00001269534	dm	0	WT
EGAN00001269541_EGAN00001269542	dm	0	WT
EGAN00001269543_EGAN00001269544	dm	0	WT
EGAN00001269547_EGAN00001269548	dm	0	WT
EGAN00001269551_EGAN00001269552	dm	0	BRCA1
EGAN00001269553_EGAN00001269554	dm	0	WT
EGAN00001269559_EGAN00001269560	dm	0	WT
EGAN00001269567_EGAN00001269568	dm	0	WT
EGAN00001269575_EGAN00001269576	dm	0	WT
EGAN00001269583_EGAN00001269584	dm	0	WT
EGAN00001269589_EGAN00001269590	dm	0	WT
EGAN00001269591_EGAN00001269592	dm	0	WT
EGAN00001269593_EGAN00001269594	dm	0	WT
EGAN00001269595_EGAN00001269596	dm	0	WT
EGAN00001269597_EGAN00001269598	dm	0	WT
EGAN00001269599_EGAN00001269600	dm	0	WT
EGAN00001269611_EGAN00001269612	dm	1	WT
EGAN00001269623_EGAN00001269624	dm	0	BRCA1
EGAN00001269629_EGAN00001269630	dm	0	WT
EGAN00001269631_EGAN00001269632	dm	0	BRCA1
P01-28	dm	0	WT
P04-1084	dm	0	WT
P05-1657	dm	0	WT
P05-2709	dm	0	WT
P05-3852	dm	0	WT
P05-620	dm	0	WT
P07-144	dm	0	WT
P07-4941	dm	0	WT
P07-5021	dm	0	WT
P07-5318	dm	0	WT
P07-837	dm	0	WT
P08-217	dm	0	WT
P08-492	dm	0	WT
P08-501	dm	0	WT
P08-5852	dm	0	WT
P08-688	dm	0	WT
P08-716	dm	0	WT
P09-1042	dm	0	WT
P09-396	dm	0	WT
P09-628	dm	0	WT
P09-730	dm	0	WT
PM1002-Z1-1	dm	0	WT
PM1144-Z1	dm	0	WT
PM1145-X1	dm	0	WT
PM1177-Z1-1	dm	0	BRCA2
PM12-Z10-1	dm	0	BRCA2
PM1282-X1-1	dm	0	WT
PM1284-Z1	dm	0	WT
PM1341-Z2	dm	0	BRCA1
PM1388-Z3-1	dm	0	WT
PM1390-Z12	dm	0	WT
PM1411-X1-1	dm	0	WT
PM1462-Z1	dm	0	WT
PM1542-Z1-1	dm	0	WT
PM1563-Z1-1	dm	0	WT
PM1570-Z1-1	dm	0	WT
PM159-Z1-1	dm	0	WT
PM159-Z13-1	dm	0	WT
PM159-Z6-1	dm	0	WT
PM159-Z7-1	dm	0	WT
PM201-Z1-1	dm	0	WT
PM3-Z1-2	dm	0	WT
PM322-Z5-1	dm	0	WT
PM389-X1	dm	0	WT
PM650-Z1	dm	0	WT
PM717-Z1	dm	0	WT
PM73-X1-1	dm	0	WT
PM735-Z7-1	dm	0	WT
PM744-Z1	dm	0	WT
PM750-Z15	dm	0	WT
PM750-Z8-1	dm	0	WT
PM80-Z1-C1	dm	0	WT
PM861-Z5-1	dm	0	WT
PM89-ZLN1	dm	0	WT
PM897-Z2-1	dm	0	WT
PM90-Z19-1	dm	0	WT
PM90-Z25-1	dm	0	WT
PM992-X1-1	dm	0	WT
PR-02-1431	dm	0	WT
PR-03-728	dm	0	WT
PR-0410	dm	0	WT
PR-06-1749	dm	0	BRCA2
PR-06-3199	dm	0	WT
PR-07-3258	dm	0	BRCA2
PR-07-360	dm	0	WT
PR-07-4814	dm	0	WT
PR-08-2153	dm	0	WT
PR-08-2455	dm	0	WT
PR-08-4154	dm	0	WT
PR-08-784	dm	0	WT
PR-09-146	dm	0	WT
PR-09-3983	dm	0	WT
PR-2621	dm	0	WT
PR-2741	dm	0	WT
PR-3042	dm	0	WT
PR-7520	dm	0	BRCA2
PR-STID0000000415	dm	0	WT
PR-STID0000002872	dm	0	WT
PR-STID0000003127	dm	0	WT
751	chromothripsis	0	BRCA2
890	chromothripsis	0	BRCA2
934	chromothripsis	0	WT
980	chromothripsis	0	BRCA1
1103	chromothripsis	0	BRCA1
1118	chromothripsis	1	BRCA1
1331	chromothripsis	0	BRCA2
1367	chromothripsis	0	BRCA2
1477	chromothripsis	0	WT
1574	chromothripsis	0	BRCA1
1632	chromothripsis	0	BRCA1
1666	chromothripsis	0	BRCA1
2024	chromothripsis	0	BRCA2
2045	chromothripsis	0	BRCA1
2050	chromothripsis	0	BRCA2
5503	chromothripsis	0	WT
5506	chromothripsis	0	WT
5763	chromothripsis	0	WT
5771	chromothripsis	0	WT
5788	chromothripsis	5	WT
5789	chromothripsis	0	WT
6336	chromothripsis	0	WT
6365	chromothripsis	0	WT
6370	chromothripsis	0	WT
7075	chromothripsis	1	WT
7079	chromothripsis	0	WT
7169	chromothripsis	0	WT
7233	chromothripsis	0	WT
7522	chromothripsis	0	WT
7791	chromothripsis	0	WT
8258	chromothripsis	0	WT
A04D	chromothripsis	0	BRCA2
A04Q	chromothripsis	0	WT
A08L	chromothripsis	0	BRCA2
A0CE	chromothripsis	0	BRCA2
A0D2	chromothripsis	0	BRCA1
A0DT	chromothripsis	0	WT
A0EA	chromothripsis	0	WT
A0H6	chromothripsis	1	WT
A0RT	chromothripsis	0	WT
A0WA	chromothripsis	0	BRCA1
A0WX	chromothripsis	0	WT
A124	chromothripsis	0	BRCA1
A12H	chromothripsis	0	WT
A130	chromothripsis	0	WT
A156	chromothripsis	0	WT
A1J5	chromothripsis	0	WT
A1LG	chromothripsis	0	WT
A1NH	chromothripsis	0	WT
A25B	chromothripsis	0	BRCA1
A2DF	chromothripsis	0	BRCA2
A2LK	chromothripsis	0	WT
A3KC	chromothripsis	0	WT
A3Y0	chromothripsis	0	BRCA2
CA-0005	chromothripsis	0	BRCA2
CA-0008	chromothripsis	0	WT
CA-0052	chromothripsis	0	WT
CA-0100	chromothripsis	1	WT
CA-0132	chromothripsis	0	WT
CA-0134	chromothripsis	0	WT
CA-0146	chromothripsis	2	BRCA1
CA-0198	chromothripsis	0	WT
CA-0208	chromothripsis	0	WT
CA-0230	chromothripsis	0	WT
DO1013	chromothripsis	0	BRCA2
DO10806	chromothripsis	0	WT
DO10809	chromothripsis	0	WT
DO10811	chromothripsis	0	WT
DO10815	chromothripsis	1	WT
DO10819	chromothripsis	0	WT
DO10823	chromothripsis	0	WT
DO10829	chromothripsis	0	WT
DO10835	chromothripsis	0	WT
DO10837	chromothripsis	0	WT
DO217786	chromothripsis	0	WT
DO217787	chromothripsis	0	WT
DO217788	chromothripsis	1	WT
DO217800	chromothripsis	0	WT
DO217826	chromothripsis	0	WT
DO217844	chromothripsis	0	WT
DO217887	chromothripsis	0	WT
DO217908	chromothripsis	0	WT
DO217931	chromothripsis	0	WT
DO217939	chromothripsis	0	WT
DO217953	chromothripsis	0	WT
DO217962	chromothripsis	0	WT
DO218062	chromothripsis	0	WT
DO218065	chromothripsis	0	WT
DO218072	chromothripsis	0	WT
DO218121	chromothripsis	0	WT
DO218168	chromothripsis	1	WT
DO218173	chromothripsis	0	WT
DO218174	chromothripsis	0	WT
DO218182	chromothripsis	0	WT
DO218333	chromothripsis	0	BRCA2
DO218347	chromothripsis	0	WT
DO218384	chromothripsis	1	WT
DO218388	chromothripsis	0	WT
DO218408	chromothripsis	0	WT
DO218457	chromothripsis	0	WT
DO218478	chromothripsis	0	WT
DO218488	chromothripsis	0	WT
DO218506	chromothripsis	0	WT
DO218553	chromothripsis	0	WT
DO218573	chromothripsis	1	WT
DO218583	chromothripsis	0	WT
DO218611	chromothripsis	0	WT
DO218656	chromothripsis	0	BRCA2
DO218709	chromothripsis	2	BRCA2
DO218742	chromothripsis	0	WT
DO218770	chromothripsis	1	WT
DO218827	chromothripsis	0	WT
DO218831	chromothripsis	2	WT
DO220820	chromothripsis	0	WT
DO220822	chromothripsis	0	WT
DO221503	chromothripsis	0	WT
DO221539	chromothripsis	0	WT
DO221540	chromothripsis	0	WT
DO221541	chromothripsis	2	BRCA2
DO221542	chromothripsis	0	WT
DO221543	chromothripsis	0	WT
DO221546	chromothripsis	0	WT
DO32837	chromothripsis	0	BRCA2
DO32863	chromothripsis	0	WT
DO32893	chromothripsis	0	WT
DO32916	chromothripsis	0	WT
DO32960	chromothripsis	0	WT
DO32976	chromothripsis	0	WT
DO32980	chromothripsis	0	WT
DO32984	chromothripsis	0	WT
DO33000	chromothripsis	0	WT
DO33028	chromothripsis	0	WT
DO33032	chromothripsis	1	WT
DO33160	chromothripsis	0	WT
DO33168	chromothripsis	0	WT
DO33184	chromothripsis	1	WT
DO33208	chromothripsis	0	WT
DO33248	chromothripsis	0	WT
DO33376	chromothripsis	0	WT
DO33392	chromothripsis	0	WT
DO33400	chromothripsis	0	WT
DO33408	chromothripsis	0	WT
DO33472	chromothripsis	0	WT
DO33480	chromothripsis	0	WT
DO33488	chromothripsis	0	WT
DO33512	chromothripsis	1	WT
DO33544	chromothripsis	0	WT
DO33984	chromothripsis	0	WT
DO34312	chromothripsis	0	WT
DO34336	chromothripsis	1	WT
DO34432	chromothripsis	2	WT
DO34448	chromothripsis	0	WT
DO34600	chromothripsis	1	WT
DO34608	chromothripsis	0	WT
DO34656	chromothripsis	0	WT
DO34728	chromothripsis	1	WT
DO34736	chromothripsis	1	WT
DO34785	chromothripsis	0	WT
DO34793	chromothripsis	0	WT
DO35082	chromothripsis	0	WT
DO35114	chromothripsis	1	WT
DO35116	chromothripsis	0	WT
DO35126	chromothripsis	0	WT
DO35132	chromothripsis	0	WT
DO35136	chromothripsis	1	WT
DO35138	chromothripsis	0	WT
DO35144	chromothripsis	0	WT
DO35148	chromothripsis	0	WT
DO35186	chromothripsis	0	WT
DO35198	chromothripsis	0	WT
DO35200	chromothripsis	0	WT
DO35216	chromothripsis	0	WT
DO35222	chromothripsis	1	WT
DO35228	chromothripsis	0	WT
DO35230	chromothripsis	0	WT
DO35236	chromothripsis	1	WT
DO35258	chromothripsis	0	WT
DO35290	chromothripsis	0	WT
DO35305	chromothripsis	0	WT
DO35330	chromothripsis	0	WT
DO35360	chromothripsis	0	WT
DO35424	chromothripsis	0	WT
DO35454	chromothripsis	0	WT
DO35496	chromothripsis	0	WT
DO36221	chromothripsis	0	WT
DO36223	chromothripsis	0	WT
DO46340	chromothripsis	0	BRCA2
DO46354	chromothripsis	0	BRCA1
DO46366	chromothripsis	0	BRCA1
DO46556	chromothripsis	1	BRCA2
DO46591	chromothripsis	0	WT
DO46611	chromothripsis	0	BRCA1
DO46787	chromothripsis	1	WT
DO46788	chromothripsis	0	WT
DO46792	chromothripsis	1	WT
DO46793	chromothripsis	0	WT
DO46795	chromothripsis	1	WT
DO46796	chromothripsis	0	WT
DO48577	chromothripsis	0	WT
DO49078	chromothripsis	0	WT
DO49090	chromothripsis	0	WT
DO49127	chromothripsis	0	WT
DO49129	chromothripsis	0	WT
DO49135	chromothripsis	0	WT
DO49137	chromothripsis	2	WT
DO49138	chromothripsis	1	WT
DO49166	chromothripsis	1	WT
DO49168	chromothripsis	0	WT
DO49172	chromothripsis	2	WT
DO49178	chromothripsis	0	WT
DO49181	chromothripsis	0	WT
DO49183	chromothripsis	1	WT
DO49204	chromothripsis	0	WT
DO49418	chromothripsis	0	WT
DO49420	chromothripsis	0	WT
DO49421	chromothripsis	1	WT
DO49422	chromothripsis	1	WT
DO49424	chromothripsis	0	WT
DO49427	chromothripsis	0	WT
DO49436	chromothripsis	0	WT
DO49439	chromothripsis	0	WT
DO49445	chromothripsis	0	WT
DO49448	chromothripsis	1	WT
DO49454	chromothripsis	0	WT
DO49454.2	chromothripsis	0	WT
DO49460	chromothripsis	0	WT
DO49466	chromothripsis	1	WT
DO49478	chromothripsis	1	WT
DO49484	chromothripsis	0	WT
DO50414	chromothripsis	0	WT
DO50415	chromothripsis	1	WT
DO50416	chromothripsis	0	WT
DO50417	chromothripsis	0	WT
DO50418	chromothripsis	1	WT
DO50419	chromothripsis	0	WT
DO50420	chromothripsis	0	WT
DO50421	chromothripsis	1	WT
DO50422	chromothripsis	1	WT
DO50423	chromothripsis	0	WT
DO50424	chromothripsis	0	WT
DO50430	chromothripsis	1	WT
DO50432	chromothripsis	4	WT
DO51045	chromothripsis	0	WT
DO51048	chromothripsis	0	WT
DO51049	chromothripsis	0	WT
DO51050	chromothripsis	0	WT
DO51052	chromothripsis	0	WT
DO51053	chromothripsis	1	WT
DO51054	chromothripsis	0	WT
DO51055	chromothripsis	0	WT
DO51056	chromothripsis	0	WT
DO51057	chromothripsis	1	WT
DO51060	chromothripsis	0	WT
DO51061	chromothripsis	1	WT
DO51063	chromothripsis	0	WT
DO51064	chromothripsis	1	WT
DO51065	chromothripsis	0	WT
DO51066	chromothripsis	1	WT
DO51067	chromothripsis	0	WT
DO51068	chromothripsis	0	WT
DO51069	chromothripsis	0	WT
DO51070	chromothripsis	0	WT
DO51072	chromothripsis	1	WT
DO51073	chromothripsis	1	WT
DO51074	chromothripsis	2	WT
DO51075	chromothripsis	5	WT
DO51078	chromothripsis	0	WT
DO51079	chromothripsis	2	WT
DO51080	chromothripsis	0	WT
DO51081	chromothripsis	0	WT
DO51083	chromothripsis	0	WT
DO51084	chromothripsis	0	WT
DO51085	chromothripsis	2	WT
DO51086	chromothripsis	4	WT
DO51087	chromothripsis	0	WT
DO51088	chromothripsis	2	WT
DO51089	chromothripsis	1	WT
DO51090	chromothripsis	1	WT
DO51091	chromothripsis	0	WT
DO51092	chromothripsis	0	WT
DO51093	chromothripsis	0	WT
DO51094	chromothripsis	3	WT
DO51095	chromothripsis	0	WT
DO51096	chromothripsis	0	WT
DO51098	chromothripsis	0	WT
DO51099	chromothripsis	0	WT
DO51100	chromothripsis	0	WT
DO51102	chromothripsis	1	WT
DO51103	chromothripsis	0	WT
DO51104	chromothripsis	0	WT
DO51105	chromothripsis	0	WT
DO51106	chromothripsis	0	WT
DO51107	chromothripsis	1	WT
DO51108	chromothripsis	0	WT
DO51109	chromothripsis	1	WT
DO51110	chromothripsis	1	WT
DO51111	chromothripsis	0	WT
DO51112	chromothripsis	0	WT
DO51113	chromothripsis	0	WT
DO51114	chromothripsis	2	WT
DO51115	chromothripsis	0	WT
DO51116	chromothripsis	0	WT
DO51117	chromothripsis	0	WT
DO51118	chromothripsis	0	WT
DO51120	chromothripsis	0	WT
DO51121	chromothripsis	1	WT
DO51123	chromothripsis	0	WT
DO51124	chromothripsis	0	WT
DO51128	chromothripsis	0	WT
DO51129	chromothripsis	0	WT
DO51132	chromothripsis	0	WT
DO51133	chromothripsis	1	WT
DO51134	chromothripsis	0	WT
DO51135	chromothripsis	1	WT
DO51136	chromothripsis	0	WT
DO51137	chromothripsis	1	WT
DO51138	chromothripsis	0	WT
DO51139	chromothripsis	0	WT
DO51140	chromothripsis	0	WT
DO51141	chromothripsis	0	WT
DO51142	chromothripsis	0	WT
DO51143	chromothripsis	0	WT
DO51145	chromothripsis	0	WT
DO51147	chromothripsis	0	WT
DO51148	chromothripsis	2	WT
DO51150	chromothripsis	1	WT
DO51152	chromothripsis	3	WT
DO51155	chromothripsis	0	WT
DO51156	chromothripsis	0	WT
DO51157	chromothripsis	1	WT
DO51158	chromothripsis	1	WT
DO51159	chromothripsis	0	WT
DO51466	chromothripsis	0	WT
DO51467	chromothripsis	0	WT
DO51468	chromothripsis	0	WT
DO51470	chromothripsis	0	WT
DO51472	chromothripsis	0	WT
DO51473	chromothripsis	1	WT
DO51477	chromothripsis	0	WT
DO51478	chromothripsis	2	WT
DO51479	chromothripsis	0	WT
DO51480	chromothripsis	0	WT
DO51481	chromothripsis	0	WT
DO51483	chromothripsis	0	WT
DO51484	chromothripsis	0	WT
DO51485	chromothripsis	0	WT
DO51487	chromothripsis	0	WT
DO51488	chromothripsis	0	WT
DO51490	chromothripsis	0	WT
DO51492	chromothripsis	1	WT
DO51493	chromothripsis	3	WT
DO51494	chromothripsis	0	WT
DO51497	chromothripsis	1	WT
DO51498	chromothripsis	0	WT
DO51499	chromothripsis	0	WT
DO51501	chromothripsis	1	WT
DO51502	chromothripsis	0	WT
DO51503	chromothripsis	0	WT
[truncated: 2,377 more rows]

## Sheet: EDF2D
genotype	nsamples	ntic	name	method	estimate	ci.lower	ci.upper	effect	p	genotype_factor
BRCA2	36	28		1-sample proportions test with continuity correction	0.777778	0.604141	0.892747	0.778 [0.604-0.893]	0.00154197	BRCA2
WT	487	177		1-sample proportions test with continuity correction	0.36345	0.32096	0.408128	0.363 [0.321-0.408]	2.21e-09	WT
BRCA1	24	24		1-sample proportions test with continuity correction	1	0.828285	1	1 [0.828-1]	2.67e-06	BRCA1
