# Supplementary material for: Long-molecule scars of backup DNA repair in BRCA1- and BRCA2-deficient cancers
Source: Nature. 2023 Aug 16;621(7977):129–37. doi: 10.1038/s41586-023-06461-2 (PMC10482687; doi:10.1038/s41586-023-06461-2)
Supplement: Supplementary file 9 — Source Data Extended Data Fig. 3 [file 41586_2023_6461_MOESM9_ESM.xlsx]

## Sheet: EDF3B
Var1	Var2	distance	minidx	maxidx	grl.ix1	grl.ix2	edge.id1	edge.id2	grl.iix1	grl.iix2	strand1	strand2	filt1	filt2	goodpair	pair	distp1	totjun	p	adj.p
166	167	12	166	167	153	75	541	253	2	1	+	-	pass	pass	pass	751	13	186	1.02e-05	0.013059
6	7	23	6	7	3	162	10	569	1	1	-	+	pass	pass	pass	751	24	186	1.62e-05	0.013059
206	207	26	206	207	91	90	307	304	2	2	-	+	pass	pass	pass	751	27	186	1.77e-05	0.013059
40	41	152	40	41	165	20	572	63	1	1	+	-	pass	pass	pass	751	153	186	6.58e-05	0.0308083
249	250	217	249	250	40	110	132	371	2	1	+	-	pass	pass	pass	751	218	186	8.6e-05	0.0308083
207	208	248	207	208	90	92	304	311	2	1	+	-	pass	pass		751	249	186	9.51e-05	0.0308083
165	167	267	165	167	77	75	258	253	2	1	+	-	pass	pass		751	268	186	0.00010049	0.0308083
245	246	307	245	246	178	109	585	367	1	1	+	-	pass	pass	pass	751	308	186	0.00011162	0.0308083
205	206	489	205	206	174	91	581	307	2	2	+	-	pass	pass		751	490	186	0.00015853	0.0359167
364	365	506	364	365	155	186	547	593	2	2	-	+	pass	pass	pass	751	507	186	0.00016267	0.0359167
5	6	628	5	6	4	3	12	10	2	1	+	-	pass	pass		751	629	186	0.00019145	0.0384284
205	208	765	205	208	174	92	581	311	2	1	+	-	pass	pass		751	766	186	0.00022218	0.0408225
281	282	849	281	282	121	125	413	424	2	1	+	-	pass	pass	pass	751	850	186	0.00024035	0.0408225
43	44	1018	43	44	166	22	573	69	1	1	+	-	pass	pass	pass	751	1019	186	0.00027564	0.0410191
366	367	1062	366	367	185	158	592	560	2	1	+	-	pass	pass		751	1063	186	0.00028459	0.0410191
364	366	1125	364	366	155	185	547	592	2	2	-	+	pass	pass		751	1126	186	0.00029724	0.0410191
365	367	1681	365	367	186	158	593	560	2	1	+	-	pass	pass		751	1682	186	0.00040252	0.0498845
24	25	1704	24	25	163	12	570	37	2	1	+	-	pass	pass	pass	751	1705	186	0.00040667	0.0498845
320	321	3124	320	321	138	183	473	590	2	2	-	+	pass	pass	pass	751	3125	186	0.00064274	0.0746668
23	24	3342	23	24	11	163	34	570	1	2	-	+	pass	pass		751	3343	186	0.00067633	0.0746668
162	163	4659	162	163	44	172	146	579	2	2	-	+	pass	pass	pass	751	4660	186	0.00086924	0.091394
151	152	28	151	152	70	66	227	219	1	2	-	+	pass	pass	pass	890	29	107	8.49e-05	0.0296884
156	157	64	156	157	73	74	237	240	1	2	-	+	pass	pass	pass	890	65	107	0.00014395	0.0296884
149	150	73	149	150	69	17	224	56	1	2	-	+	pass	pass	pass	890	74	107	0.0001567	0.0296884
167	168	93	167	168	77	107	255	328	1	2	-	+	pass	pass	pass	890	94	107	0.00018326	0.0296884
158	159	309	158	159	73	74	237	240	2	1	+	-	pass	pass	pass	890	310	107	0.00040014	0.0456074
56	57	416	56	57	20	26	68	87	2	1	+	-	pass	pass	pass	890	417	107	0.00048584	0.0456074
197	198	425	197	198	8	91	24	302	2	1	+	-	pass	pass	pass	890	426	107	0.00049267	0.0456074
148	149	620	148	149	71	69	230	224	2	1	+	-		pass		890	621	107	0.00063049	0.0510694
150	151	992	150	151	17	70	56	227	2	1	+	-	pass	pass		890	993	107	0.00085721	0.0538662
152	153	1054	152	153	66	71	219	230	2	1	+	-	pass			890	1055	107	0.00089186	0.0538662
149	152	1095	149	152	69	66	224	219	1	2	-	+	pass	pass		890	1096	107	0.0009144	0.0538662
40	41	1613	40	41	19	18	64	62	2	1	+	-	pass			890	1614	107	0.00117798	0.0604657
148	151	1687	148	151	71	70	230	227	2	1	+	-		pass		890	1688	107	0.00121305	0.0604657
150	153	2076	150	153	17	71	56	230	2	1	+	-	pass			890	2077	107	0.00138937	0.0643078
10	11	3810	10	11	4	5	10	14	2	2	-	+	pass	pass	pass	890	3811	107	0.0020669	0.0892902
166	167	4951	166	167	107	77	328	255	1	1	+	-	pass	pass		890	4952	107	0.00245331	0.099359
18	19	182	18	19	96	10	373	38	1	1	+	-	pass	pass	pass	934	183	100	4.31e-05	0.0137425
47	48	200	47	48	97	6	374	20	1	2	+	-	pass	pass	pass	934	201	100	4.64e-05	0.0137425
18	20	906	18	20	96	11	373	39	1	1	+	-	pass	pass		934	907	100	0.00015342	0.0302751
29	30	6	29	30	15	10	38	27	1	2	-	+	pass	pass	pass	980	7	55	0.00026328	0.0647173
58	59	30	58	59	29	40	82	113	1	2	-	+	pass	pass	pass	980	31	55	0.00059711	0.0647173
87	88	58	87	88	44	47	128	140	1	2	-	+	pass	pass	pass	980	59	55	0.00085086	0.0647173
94	95	98	94	95	46	43	138	125	1	2	-	+	pass	pass	pass	980	99	55	0.00113124	0.0647173
60	61	113	60	61	30	52	85	163	1	1	-	+	pass	pass	pass	980	114	55	0.00122257	0.0647173
57	58	127	57	58	51	29	161	82	2	1	+	-	pass	pass		980	128	55	0.00130303	0.0647173
102	103	191	102	103	49	44	148	128	1	2	-	+	pass	pass	pass	980	192	55	0.00162876	0.0693388
86	87	278	86	87	28	44	79	128	2	1	+	-	pass	pass		980	279	55	0.00200066	0.0745244
78	79	379	78	79	40	53	113	164	1	1	-	+	pass	pass	pass	980	380	55	0.00237143	0.0785207
96	97	520	96	97	47	55	140	166	1	2	-	+	pass	pass	pass	980	521	55	0.00282118	0.0816207
89	90	660	89	90	30	55	85	166	2	1	-	+	pass	pass	pass	980	661	55	0.00321596	0.0816207
98	99	705	98	99	42	49	121	148	2	2	-	+	pass	pass	pass	980	706	55	0.00333465	0.0816207
100	101	866	100	101	48	45	145	135	1	2	-	+	pass	pass	pass	980	867	55	0.00373374	0.0816207
108	109	909	108	109	46	51	138	161	2	1	+	-	pass	pass	pass	980	910	55	0.00383453	0.0816207
56	57	1493	56	57	28	51	79	161	1	2	-	+	pass	pass		980	1494	55	0.00503724	0.0991879
56	59	1652	56	59	28	40	79	113	1	2	-	+	pass	pass		980	1653	55	0.00532553	0.0991879
140	141	19	140	141	69	181	286	829	1	1	-	+	pass	pass	pass	10	20	194	1.27e-06	0.00106156
116	117	21	116	117	179	58	827	245	1	1	+	-	pass	pass	pass	10	22	194	1.38e-06	0.00106156
174	175	29	174	175	183	83	831	376	1	1	+	-	pass	pass	pass	10	30	194	1.83e-06	0.00106156
209	210	30	209	210	96	185	445	833	1	2	-	+	pass	pass	pass	10	31	194	1.89e-06	0.00106156
380	381	115	380	381	187	101	835	471	2	2	+	-	pass	pass	pass	10	116	194	6.28e-06	0.0025016
183	184	151	183	184	182	72	830	324	2	2	+	-	pass	pass	pass	10	152	194	8.03e-06	0.0025016
357	358	166	357	358	178	42	826	179	2	2	+	-	pass	pass	pass	10	167	194	8.75e-06	0.0025016
18	19	169	18	19	175	8	823	42	1	1	+	-	pass	pass	pass	10	170	194	8.89e-06	0.0025016
240	241	238	240	241	179	58	827	245	2	2	+	-	pass	pass	pass	10	239	194	1.21e-05	0.00303281
319	320	897	319	320	145	189	668	837	1	2	-	+	pass	pass	pass	10	898	194	4.05e-05	0.00911585
178	179	1118	178	179	175	8	823	42	2	2	+	-	pass	pass	pass	10	1119	194	4.95e-05	0.0101263
320	321	1391	320	321	189	145	837	668	2	2	+	-	pass	pass		10	1392	194	6.04e-05	0.0107271
40	41	1431	40	41	176	19	824	88	2	1	+	-	pass	pass	pass	10	1432	194	6.2e-05	0.0107271
352	353	1898	352	353	55	159	236	742	2	1	+	-	pass	pass	pass	10	1899	194	8.02e-05	0.0128815
18	20	2964	18	20	175	9	823	44	1	1	+	-	pass	pass		10	2965	194	0.00012028	0.0180416
328	329	3603	328	329	190	148	838	689	2	1	+	-	pass	pass	pass	10	3604	194	0.00014368	0.0202051
200	201	4143	200	201	181	69	829	286	2	2	+	-	pass	pass	pass	10	4144	194	0.00016317	0.0215958
52	53	6111	52	53	27	26	115	113	2	1	+	-				10	6112	194	0.00023247	0.0269471
115	116	6127	115	116	57	179	241	827	1	1	-	+	pass	pass		10	6128	194	0.00023303	0.0269471
51	54	6315	51	54	26	27	113	115	2	1	+	-				10	6316	194	0.00023953	0.0269471
76	77	8050	76	77	18	37	81	164	2	1	+	-	pass	pass	pass	10	8051	194	0.0002988	0.0320143
327	329	12317	327	329	190	148	838	689	1	1	+	-	pass	pass		10	12318	194	0.00044017	0.0450171
114	117	17072	114	117	57	58	241	245	2	1	+	-	pass	pass		10	17073	194	0.00059259	0.0576675
7	8	17786	7	8	173	4	821	25	1	1	+	-	pass	pass	pass	10	17787	194	0.00061512	0.0576675
110	111	19313	110	111	159	55	742	236	2	1	+	-	pass	pass	pass	10	19314	194	0.00066304	0.0596738
83	84	31346	83	84	178	42	826	179	1	1	+	-	pass	pass	pass	10	31347	194	0.00103063	0.0891895
14	15	35949	14	15	173	4	821	25	2	2	+	-	pass	pass	pass	10	35950	194	0.00116761	0.0973004
289	290	6	289	290	130	131	457	460	2	1	+	-		pass		1103	7	162	1.42e-06	0.00111497
173	174	7	173	174	76	21	273	79	1	2	-	+	pass	pass	pass	1103	8	162	1.59e-06	0.00111497
287	288	15	287	288	130	65	457	231	1	2	-	+		pass		1103	16	162	2.86e-06	0.00133715
201	202	41	201	202	89	160	322	550	2	2	-	+	pass	pass	pass	1103	42	162	6.47e-06	0.00210635
152	153	49	152	153	42	153	154	543	2	2	-	+	pass	pass	pass	1103	50	162	7.5e-06	0.00210635
135	136	63	135	136	3	144	7	534	2	2	-	+	pass	pass	pass	1103	64	162	9.25e-06	0.00216356
199	200	77	199	200	89	160	322	550	1	1	-	+	pass	pass	pass	1103	78	162	1.09e-05	0.00219282
55	56	168	55	56	106	25	381	93	2	1	+	-	pass	pass	pass	1103	169	162	2.1e-05	0.00369375
62	63	207	62	63	1	29	3	105	2	1	+	-	pass	pass	pass	1103	208	162	2.51e-05	0.00377992
223	224	225	223	224	99	98	355	353	2	1	+	-				1103	226	162	2.69e-05	0.00377992
41	42	339	41	42	20	18	75	70	2	1	+	-	pass			1103	340	162	3.81e-05	0.00485674
288	290	481	288	290	65	131	231	460	2	1	+	-	pass	pass		1103	482	162	5.11e-05	0.00598346
47	48	1433	47	48	21	76	79	273	1	2	-	+	pass	pass	pass	1103	1434	162	0.00012879	0.0139092
49	50	2306	49	50	149	22	539	84	1	1	+	-	pass	pass	pass	1103	2307	162	0.00019267	0.0190941
109	110	2467	109	110	39	156	139	546	2	1	-	+	pass	pass	pass	1103	2468	162	0.000204	0.0190941
200	201	3441	200	201	160	89	550	322	1	2	+	-	pass	pass		1103	3442	162	0.0002704	0.0229893
199	202	3561	199	202	89	160	322	550	1	2	-	+	pass	pass		1103	3562	162	0.00027836	0.0229893
148	149	4676	148	149	65	131	231	460	1	2	-	+	pass	pass	pass	1103	4677	162	0.00035059	0.0259241
307	308	4939	307	308	161	132	551	465	2	2	+	-	pass	pass	pass	1103	4940	162	0.00036722	0.0259241
295	296	5520	295	296	145	78	535	280	2	2	+	-	pass	pass	pass	1103	5521	162	0.00040349	0.0259241
291	292	5605	291	292	161	132	551	465	1	1	+	-	pass	pass	pass	1103	5606	162	0.00040874	0.0259241
107	108	5786	107	108	149	22	539	84	2	2	+	-	pass	pass	pass	1103	5787	162	0.00041989	0.0259241
91	92	5864	91	92	153	42	543	154	1	1	+	-	pass	pass	pass	1103	5865	162	0.00042468	0.0259241
222	225	6375	222	225	98	99	353	355	2	1	+	-				1103	6376	162	0.00045582	0.0266657
5	6	7039	5	6	144	3	534	7	1	1	+	-	pass	pass	pass	1103	7040	162	0.00049573	0.0278399
239	240	9189	239	240	25	106	93	381	2	1	+	-	pass	pass	pass	1103	9190	162	0.00062127	0.0335488
165	166	10084	165	166	158	72	548	258	1	1	+	-	pass	pass	pass	1103	10085	162	0.00067216	0.0349521
210	211	19647	210	211	158	72	548	258	2	2	+	-	pass	pass	pass	1103	19648	162	0.0011825	0.0592939
1	2	30988	1	2	29	1	105	3	2	1	+	-	pass	pass	pass	1103	30989	162	0.0017394	0.084211
890	891	8	890	891	410	412	1371	1377	1	2	-	+	pass	pass	pass	1118	9	498	1.48e-07	0.0008326
395	396	16	395	396	184	367	615	1222	1	2	-	+	pass	pass	pass	1118	17	498	2.79e-07	0.0008326
694	695	16	694	695	319	494	1065	1563	2	2	-	+	pass	pass	pass	1118	17	498	2.79e-07	0.0008326
115	116	20	115	116	54	467	188	1536	1	2	-	+	pass	pass	pass	1118	21	498	3.45e-07	0.0008326
329	330	22	329	330	155	477	517	1546	1	1	-	+	pass	pass	pass	1118	23	498	3.78e-07	0.0008326
803	804	24	803	804	372	263	1237	868	1	2	-	+	pass	pass	pass	1118	25	498	4.11e-07	0.0008326
794	795	27	794	795	367	184	1222	615	1	2	-	+	pass	pass	pass	1118	28	498	4.6e-07	0.0008326
926	927	30	926	927	423	497	1415	1566	2	2	-	+	pass	pass	pass	1118	31	498	5.09e-07	0.0008326
56	57	64	56	57	28	127	97	432	1	2	-	+	pass	pass	pass	1118	65	498	1.07e-06	0.00155124
702	703	88	702	703	324	299	1083	1000	1	2	-	+	pass	pass	pass	1118	89	498	1.46e-06	0.00191131
656	657	142	656	657	126	305	430	1018	2	1	+	-	pass	pass	pass	1118	143	498	2.35e-06	0.00231833
934	935	147	934	935	424	498	1418	1567	2	2	-	+	pass	pass	pass	1118	148	498	2.43e-06	0.00231833
765	766	148	765	766	348	495	1158	1564	2	2	-	+	pass	pass	pass	1118	149	498	2.45e-06	0.00231833
847	848	161	847	848	474	145	1543	486	2	2	+	-	pass	pass	pass	1118	162	498	2.66e-06	0.00231833
54	55	170	54	55	461	27	1530	95	1	1	+	-	pass	pass	pass	1118	171	498	2.81e-06	0.00231833
712	713	177	712	713	328	329	1097	1099	2	1	+	-		pass		1118	178	498	2.92e-06	0.00231833
632	633	198	632	633	246	295	818	978	2	1	+	-	pass	pass	pass	1118	199	498	3.27e-06	0.00231833
270	271	206	270	271	374	126	1244	430	2	1	+	-	pass	pass	pass	1118	207	498	3.4e-06	0.00231833
564	565	211	564	565	489	266	1558	879	2	1	+	-	pass	pass	pass	1118	212	498	3.48e-06	0.00231833
948	949	215	948	949	45	437	159	1457	2	1	+	-	pass	pass	pass	1118	216	498	3.55e-06	0.00231833
304	305	231	304	305	473	143	1542	481	1	1	+	-	pass	pass	pass	1118	232	498	3.81e-06	0.00237141
638	639	248	638	639	472	106	1541	366	2	2	+	-	pass	pass	pass	1118	249	498	4.09e-06	0.0024294
772	773	268	772	773	476	357	1545	1192	2	1	+	-	pass	pass	pass	1118	269	498	4.42e-06	0.00251033
947	948	638	947	948	436	45	1456	159	1	2	-	+		pass		1118	639	498	1.05e-05	0.00571229
847	849	812	847	849	474	392	1543	1303	2	1	+	-	pass			1118	813	498	1.33e-05	0.00697621
949	950	925	949	950	437	436	1457	1456	1	2	-	+	pass			1118	926	498	1.52e-05	0.00763974
619	620	1765	619	620	254	290	844	959	2	1	+	-	pass	pass	pass	1118	1766	498	2.9e-05	0.0140258
760	761	2748	760	761	484	221	1553	735	2	2	+	-	pass	pass	pass	1118	2749	498	4.51e-05	0.0210485
473	474	3247	473	474	484	221	1553	735	1	1	+	-	pass	pass	pass	1118	3248	498	5.33e-05	0.0240096
491	492	3617	491	492	486	230	1555	765	1	1	+	-	pass	pass	pass	1118	3618	498	5.93e-05	0.0256191
846	848	3704	846	848	392	145	1303	486	2	2	+	-		pass		1118	3705	498	6.07e-05	0.0256191
364	365	4065	364	365	170	183	568	613	1	2	-	+	pass	pass	pass	1118	4066	498	6.67e-05	0.0266405
69	70	4410	69	70	462	29	1531	101	2	2	+	-	pass	pass	pass	1118	4411	498	7.23e-05	0.0266405
919	920	4522	919	920	498	424	1567	1418	1	1	+	-	pass	pass	pass	1118	4523	498	7.41e-05	0.0266405
722	723	4695	722	723	491	324	1560	1083	2	2	+	-	pass	pass	pass	1118	4696	498	7.7e-05	0.0266405
959	960	4724	959	960	486	230	1555	765	2	2	+	-	pass	pass	pass	1118	4725	498	7.75e-05	0.0266405
527	528	4734	527	528	488	247	1557	822	2	1	+	-	pass	pass		1118	4735	498	7.76e-05	0.0266405
177	178	4905	177	178	470	83	1539	286	1	1	+	-	pass	pass	pass	1118	4906	498	8.04e-05	0.0266405
429	430	4912	429	430	197	198	659	661	2	1	+	-		pass		1118	4913	498	8.05e-05	0.0266405
526	528	4971	526	528	488	247	1557	822	1	1	+	-	pass	pass		1118	4972	498	8.15e-05	0.0266405
563	565	5663	563	565	489	266	1558	879	1	1	+	-	pass	pass		1118	5664	498	9.28e-05	0.029606
640	641	6512	640	641	490	284	1559	941	2	2	+	-	pass	pass	pass	1118	6513	498	0.00010675	0.0332307
15	16	6941	15	16	8	460	23	1529	1	2	-	+	pass	pass	pass	1118	6942	498	0.00011378	0.0345946
718	719	7552	718	719	62	332	215	1106	2	1	+	-	pass	pass	pass	1118	7553	498	0.00012379	0.0367824
209	210	8461	209	210	471	87	1540	303	2	2	+	-	pass	pass	pass	1118	8462	498	0.00013868	0.0402908
14	15	8676	14	15	460	8	1529	23	1	1	+	-	pass	pass		1118	8677	498	0.0001422	0.0404158
498	499	8992	498	499	485	224	1554	744	2	2	+	-	pass	pass	pass	1118	8993	498	0.00014738	0.0409956
203	204	9294	203	204	314	95	1047	327	2	1	+	-	pass	pass	pass	1118	9295	498	0.00015232	0.0414888
133	134	9715	133	134	332	62	1106	215	2	1	+	-	pass	pass	pass	1118	9716	498	0.00015922	0.0419148
392	393	9781	392	393	172	481	574	1550	2	2	-	+	pass	pass	pass	1118	9782	498	0.0001603	0.0419148
168	169	10074	168	169	465	41	1534	144	2	2	+	-	pass	pass	pass	1118	10075	498	0.0001651	0.0422133
917	918	10245	917	918	497	423	1566	1415	1	1	+	-	pass	pass	pass	1118	10246	498	0.0001679	0.0422133
127	128	11737	127	128	468	55	1537	192	2	2	+	-	pass	pass	pass	1118	11738	498	0.00019233	0.0474442
179	180	13656	179	180	470	83	1539	286	2	2	+	-	pass	pass	pass	1118	13657	498	0.00022375	0.0534182
625	626	13715	625	626	464	293	1533	969	2	1	+	-	pass	pass	pass	1118	13716	498	0.00022472	0.0534182
644	645	14892	644	645	491	299	1560	1000	1	1	+	-	pass	pass	pass	1118	14893	498	0.00024399	0.0569636
524	525	15983	524	525	295	246	978	818	2	1	+	-	pass	pass	pass	1118	15984	498	0.00026186	0.0600613
314	315	17963	314	315	475	148	1544	496	1	1	+	-	pass	pass	pass	1118	17964	498	0.00029427	0.0663326
404	405	18489	404	405	188	189	626	632	1	2	-	+	pass	pass	pass	1118	18490	498	0.00030288	0.0671165
87	88	19181	87	88	465	41	1534	144	1	1	+	-	pass	pass	pass	1118	19182	498	0.00031421	0.0684663
375	376	20357	375	376	480	176	1549	586	1	1	+	-	pass	pass	pass	1118	20358	498	0.00033346	0.0711489
660	661	20598	660	661	307	492	1023	1561	1	1	-	+	pass	pass	pass	1118	20599	498	0.00033741	0.0711489
391	392	22457	391	392	185	172	617	574	2	2	+	-	pass	pass		1118	22458	498	0.00036783	0.0763343
360	361	23983	360	361	169	478	563	1547	1	2	-	+	pass	pass	pass	1118	23984	498	0.00039281	0.0796709
292	293	24184	292	293	36	137	126	462	2	1	+	-	pass	pass	pass	1118	24185	498	0.0003961	0.0796709
777	778	25220	777	778	477	155	1546	517	2	2	+	-	pass	pass	pass	1118	25221	498	0.00041306	0.0818225
117	118	25766	117	118	468	55	1537	192	1	1	+	-	pass	pass	pass	1118	25767	498	0.00042199	0.082345
295	297	29147	295	297	138	139	465	468	2	1	+	-	pass			1118	29148	498	0.00047732	0.0917535
556	557	29570	556	557	372	263	1237	868	2	1	+	-	pass	pass	pass	1118	29571	498	0.00048424	0.0917535
807	808	30683	807	808	305	374	1018	1244	2	1	+	-	pass	pass	pass	1118	30684	498	0.00050246	0.0925496
688	689	30692	688	689	494	319	1563	1065	1	1	+	-	pass	pass	pass	1118	30693	498	0.0005026	0.0925496
668	669	31778	668	669	315	311	1052	1037	2	1	+	-	pass	pass	pass	1118	31779	498	0.00052037	0.0944909
676	677	32429	676	677	95	314	327	1047	2	1	+	-	pass	pass	pass	1118	32430	498	0.00053102	0.0951042
76	77	0	76	77	35	128	112	526	1	1	-	+		pass		1331	1	139	3.87e-05	0.0288732
250	251	2	250	251	139	109	537	471	1	1	+	-	pass	pass	pass	1331	3	139	7.25e-05	0.0288732
118	119	3	118	119	52	54	222	228	2	1	+	-	pass	pass	pass	1331	4	139	8.55e-05	0.0288732
112	113	5	112	113	53	51	224	220	2	1	+	-	pass	pass	pass	1331	6	139	0.0001078	0.0288732
65	66	9	65	66	30	126	94	524	2	2	-	+	pass	pass	pass	1331	10	139	0.0001444	0.0288732
55	56	14	55	56	26	126	82	524	1	1	-	+	pass	pass	pass	1331	15	139	0.00018211	0.0288732
78	79	14	78	79	36	35	114	112	1	2	-	+	pass			1331	15	139	0.00018211	0.0288732
139	140	18	139	140	63	131	262	529	1	2	-	+	pass	pass	pass	1331	19	139	0.00020849	0.0288732
153	154	18	153	154	36	128	114	526	2	2	-	+	pass	pass	pass	1331	19	139	0.00020849	0.0288732
208	209	19	208	209	92	137	385	535	2	2	-	+	pass	pass	pass	1331	20	139	0.0002147	0.0288732
63	64	24	63	64	30	26	94	82	1	2	-	+	pass	pass	pass	1331	25	139	0.00024394	0.0288732
244	245	29	244	245	106	105	455	453	1	2	-	+	pass			1331	30	139	0.00027076	0.0288732
5	6	31	5	6	2	123	5	521	1	2	-	+	pass	pass	pass	1331	32	139	0.00028095	0.0288732
200	201	35	200	201	90	89	377	374	1	2	-	+	pass	pass	pass	1331	36	139	0.00030054	0.0288732
130	131	71	130	131	60	130	248	528	1	1	-	+	pass	pass	pass	1331	72	139	0.00044684	0.0400668
140	141	163	140	141	131	63	529	262	2	2	+	-	pass	pass		1331	164	139	0.00071569	0.0601627
116	117	266	116	117	53	51	224	220	1	2	-	+	pass	pass	pass	1331	267	139	0.0009459	0.0704781
4	5	287	4	5	123	2	521	5	1	1	+	-	pass	pass		1331	288	139	0.00098777	0.0704781
242	243	291	242	243	105	138	453	536	1	1	-	+		pass		1331	292	139	0.0009956	0.0704781
64	65	355	64	65	26	30	82	94	2	2	+	-	pass	pass		1331	356	139	0.00111515	0.074994
63	66	390	63	66	30	126	94	524	1	2	-	+	pass	pass		1331	391	139	0.00117663	0.0753601
149	150	447	149	150	68	67	278	277	1	2	-	+	pass			1331	448	139	0.00127191	0.0767265
114	115	472	114	115	52	54	222	228	1	2	-	+	pass	pass	pass	1331	473	139	0.00131205	0.0767265
201	202	528	201	202	89	90	374	377	2	2	+	-	pass	pass		1331	529	139	0.00139881	0.0783914
2	3	618	2	3	1	122	2	520	2	1	-	+	pass	pass		1331	619	139	0.00153039	0.0811231
250	252	688	250	252	139	110	537	473	1	1	+	-	pass	pass		1331	689	139	0.00162714	0.0811231
215	216	689	215	216	136	86	534	367	2	2	+	-	pass	pass		1331	690	139	0.00162849	0.0811231
1	3	925	1	3	1	122	2	520	1	1	-	+	pass	pass		1331	926	139	0.00192705	0.0894303
217	218	926	217	218	93	95	399	404	1	2	-	+		pass		1331	927	139	0.00192824	0.0894303
77	78	994	77	78	128	36	526	114	1	1	+	-	pass	pass		1331	995	139	0.00200795	0.0900229
112	114	1167	112	114	53	52	224	222	2	1	+	-	pass	pass		1331	1168	139	0.00220084	0.0927816
93	94	1197	93	94	97	42	422	163	2	1	+	-	pass	pass	pass	1331	1198	139	0.00223301	0.0927816
214	216	1238	214	216	88	86	372	367	2	2	+	-	pass	pass		1331	1239	139	0.00227643	0.0927816
90	91	12	90	91	43	111	138	317	1	1	-	+	pass	pass	pass	1367	13	114	3.18e-06	0.00075862
174	175	12	174	175	85	56	247	178	1	2	-	+	pass	pass	pass	1367	13	114	3.18e-06	0.00075862
176	177	13	176	177	84	112	244	318	2	2	-	+	pass	pass	pass	1367	14	114	3.39e-06	0.00075862
171	172	17	171	172	84	112	244	318	1	1	-	+	pass	pass	pass	1367	18	114	4.16e-06	0.00075862
215	216	22	215	216	102	114	298	320	1	1	-	+	pass	pass	pass	1367	23	114	5.1e-06	0.00075862
124	125	38	124	125	60	97	188	282	1	2	-	+	pass	pass	pass	1367	39	114	7.88e-06	0.00080191
217	218	43	217	218	102	114	298	320	2	2	-	+	pass	pass	pass	1367	44	114	8.71e-06	0.00080191
27	28	45	27	28	14	53	39	168	1	2	-	+	pass	pass	pass	1367	46	114	9.03e-06	0.00080191
203	204	55	203	204	43	111	138	317	2	2	-	+	pass	pass	pass	1367	56	114	1.06e-05	0.00080191
110	111	56	110	111	53	14	168	39	1	2	-	+	pass	pass	pass	1367	57	114	1.08e-05	0.00080191
205	206	382	205	206	97	60	282	188	1	2	-	+	pass	pass	pass	1367	383	114	5.19e-05	0.0035091
200	201	1172	200	201	96	69	277	212	1	2	-	+	pass	pass	pass	1367	1173	114	0.00013062	0.00809823
201	202	2251	201	202	69	96	212	277	2	2	+	-	pass	pass		1367	2252	114	0.0002237	0.0128025
116	117	26728	116	117	56	85	178	247	1	2	-	+	pass	pass	pass	1367	26729	114	0.0017214	0.0914801
339	340	0	339	340	149	325	763	1666	1	2	-	+	pass	pass	pass	14	1	375	1.2e-07	0.00057844
337	338	1	337	338	148	58	759	274	1	2	-	+	pass	pass	pass	14	2	375	2.23e-07	0.00057844
340	341	1	340	341	325	150	1666	765	2	1	+	-	pass	pass		14	2	375	2.23e-07	0.00057844
340	342	2	340	342	325	151	1666	766	2	1	+	-	pass	pass		14	3	375	3.2e-07	0.00057844
104	105	3	104	105	49	55	222	262	1	2	-	+	pass	pass	pass	14	4	375	4.13e-07	0.00057844
520	521	3	520	521	364	234	1705	1156	1	2	+	-	pass	pass	pass	14	4	375	4.13e-07	0.00057844
338	339	5	338	339	58	149	274	763	2	1	+	-	pass	pass		14	6	375	5.92e-07	0.00071151
337	340	8	337	340	148	325	759	1666	1	2	-	+	pass	pass		14	9	375	8.5e-07	0.00078507
338	341	8	338	341	58	150	274	765	2	1	+	-	pass	pass		14	9	375	8.5e-07	0.00078507
338	342	9	338	342	58	151	274	766	2	1	+	-	pass	pass		14	10	375	9.34e-07	0.00078507
336	337	11	336	337	295	148	1516	759	2	1	+	-	pass	pass		14	12	375	1.1e-06	0.00083956
741	742	16	741	742	317	375	1648	1716	1	2	-	+	pass	pass	pass	14	17	375	1.5e-06	0.00104959
336	339	19	336	339	295	149	1516	763	2	1	+	-	pass	pass		14	20	375	1.73e-06	0.00107027
336	341	22	336	341	295	150	1516	765	2	1	+	-	pass	pass		14	23	375	1.96e-06	0.00107027
336	342	23	336	342	295	151	1516	766	2	1	+	-	pass	pass		14	24	375	2.04e-06	0.00107027
348	349	23	348	349	355	157	1696	779	2	1	+	-	pass	pass	pass	14	24	375	2.04e-06	0.00107027
80	81	26	80	81	38	329	178	1670	1	2	-	+	pass	pass	pass	14	27	375	2.26e-06	0.00109139
347	348	27	347	348	156	355	776	1696	1	2	-	+	pass	pass		14	28	375	2.34e-06	0.00109139
346	348	47	346	348	155	355	774	1696	1	2	-	+	pass	pass		14	48	375	3.78e-06	0.0016712
348	350	68	348	350	355	121	1696	599	2	2	+	-	pass	pass		14	69	375	5.22e-06	0.00219359
43	44	83	43	44	323	21	1664	102	1	1	+	-	pass	pass	pass	14	84	375	6.22e-06	0.00243328
345	348	95	345	348	154	355	772	1696	1	2	-	+	pass	pass		14	96	375	7e-06	0.00243328
340	343	109	340	343	325	152	1666	769	2	1	+	-	pass	pass		14	110	375	7.91e-06	0.00243328
340	344	110	340	344	325	153	1666	770	2	1	+	-	pass	pass		14	111	375	7.97e-06	0.00243328
344	348	113	344	348	153	355	770	1696	1	2	-	+	pass	pass		14	114	375	8.16e-06	0.00243328
343	348	114	343	348	152	355	769	1696	1	2	-	+	pass	pass		14	115	375	8.23e-06	0.00243328
338	343	116	338	343	58	152	274	769	2	1	+	-	pass	pass		14	117	375	8.35e-06	0.00243328
338	344	117	338	344	58	153	274	770	2	1	+	-	pass	pass		14	118	375	8.42e-06	0.00243328
276	277	121	276	277	73	293	351	1508	2	2	-	+	pass	pass	pass	14	122	375	8.67e-06	0.00243328
340	345	128	340	345	325	154	1666	772	2	1	+	-	pass	pass		14	129	375	9.11e-06	0.00243328
336	343	130	336	343	295	152	1516	769	2	1	+	-	pass	pass		14	131	375	9.24e-06	0.00243328
336	344	131	336	344	295	153	1516	770	2	1	+	-	pass	pass		14	132	375	9.3e-06	0.00243328
338	345	135	338	345	58	154	274	772	2	1	+	-	pass	pass		14	136	375	9.55e-06	0.00243328
336	345	149	336	345	295	154	1516	772	2	1	+	-	pass	pass		14	150	375	1.04e-05	0.00257712
220	221	162	220	221	346	100	1687	509	1	1	+	-	pass	pass	pass	14	163	375	1.12e-05	0.00269588
340	346	176	340	346	325	155	1666	774	2	1	+	-	pass	pass		14	177	375	1.21e-05	0.00274435
338	346	183	338	346	58	155	274	774	2	1	+	-	pass	pass		14	184	375	1.25e-05	0.00274435
340	347	196	340	347	325	156	1666	776	2	1	+	-	pass	pass		14	197	375	1.33e-05	0.00274435
336	346	197	336	346	295	155	1516	774	2	1	+	-	pass	pass		14	198	375	1.33e-05	0.00274435
623	624	201	623	624	115	65	579	306	2	2	+	-	pass	pass	pass	14	202	375	1.36e-05	0.00274435
338	347	203	338	347	58	156	274	776	2	1	+	-	pass	pass		14	204	375	1.37e-05	0.00274435
654	655	210	654	655	285	371	1459	1712	1	2	-	+	pass	pass	pass	14	211	375	1.41e-05	0.00274435
336	347	217	336	347	295	156	1516	776	2	1	+	-	pass	pass		14	218	375	1.45e-05	0.00274435
342	348	221	342	348	151	355	766	1696	1	2	-	+	pass	pass		14	222	375	1.48e-05	0.00274435
341	348	222	341	348	150	355	765	1696	1	2	-	+	pass	pass		14	223	375	1.48e-05	0.00274435
339	348	225	339	348	149	355	763	1696	1	2	-	+	pass	pass		14	226	375	1.5e-05	0.00274435
337	348	233	337	348	148	355	759	1696	1	2	-	+	pass	pass		14	234	375	1.55e-05	0.0027705
340	349	248	340	349	325	157	1666	779	2	1	+	-	pass	pass		14	249	375	1.64e-05	0.00286716
338	349	255	338	349	58	157	274	779	2	1	+	-	pass	pass		14	256	375	1.68e-05	0.00287888
336	349	269	336	349	295	157	1516	779	2	1	+	-	pass	pass		14	270	375	1.76e-05	0.00295835
340	350	293	340	350	325	121	1666	599	2	2	+	-	pass	pass		14	294	375	1.9e-05	0.00312892
338	350	300	338	350	58	121	274	599	2	2	+	-	pass	pass		14	301	375	1.94e-05	0.00313376
336	350	314	336	350	295	121	1516	599	2	2	+	-	pass	pass		14	315	375	2.02e-05	0.00320171
135	136	404	135	136	336	65	1677	306	1	1	+	-	pass	pass	pass	14	405	375	2.53e-05	0.00393091
518	519	693	518	519	235	234	1161	1156	2	1	+	-	pass	pass	pass	14	694	375	4.08e-05	0.00623583
535	536	890	535	536	241	365	1190	1706	1	1	-	+	pass	pass	pass	14	891	375	5.1e-05	0.00765139
660	661	1502	660	661	372	287	1713	1472	1	1	+	-	pass	pass	pass	14	1503	375	8.12e-05	0.0119769
642	643	1801	642	643	346	100	1687	509	2	2	+	-	pass	pass	pass	14	1802	375	9.55e-05	0.0138352
156	157	3732	156	157	339	74	1680	358	2	1	+	-	pass			14	3733	375	0.00018264	0.0260213
393	394	4234	393	394	19	178	94	892	2	1	+	-	pass	pass	pass	14	4235	375	0.00020436	0.0286313
167	168	4393	167	168	322	13	1663	64	2	2	+	-	pass	pass	pass	14	4394	375	0.00021118	0.0291019
155	157	4678	155	157	339	74	1680	358	1	1	+	-	pass			14	4679	375	0.00022334	0.0302812
283	285	5876	283	285	127	128	642	644	2	1	+	-				14	5877	375	0.00027363	0.0365103
38	39	6096	38	39	178	19	892	94	2	1	+	-	pass	pass	pass	14	6097	375	0.00028274	0.0370342
282	284	6184	282	284	128	127	644	642	2	1	+	-				14	6185	375	0.00028637	0.0370342
663	664	6331	663	664	372	287	1713	1472	2	2	+	-	pass	pass	pass	14	6332	375	0.00029242	0.0372443
536	537	6645	536	537	365	241	1706	1190	1	2	+	-	pass	pass		14	6646	375	0.00030531	0.0383048
151	152	7762	151	152	330	73	1671	351	2	1	+	-	pass	pass	pass	14	7763	375	0.00035062	0.043343
79	80	7895	79	80	329	38	1670	178	1	1	+	-	pass	pass		14	7896	375	0.00035597	0.0433661
544	545	8286	544	545	238	242	1172	1209	2	1	+	-	pass	pass	pass	14	8287	375	0.00037163	0.0442775
360	361	8345	360	361	164	357	810	1698	1	1	-	+	pass	pass		14	8346	375	0.00037398	0.0442775
492	493	8865	492	493	223	222	1111	1107	2	1	+	-	pass	pass	pass	14	8866	375	0.00039467	0.0460778
51	53	9150	51	53	317	25	1648	113	2	1	+	-	pass			14	9151	375	0.00040595	0.0467456
360	362	9456	360	362	164	357	810	1698	1	2	-	+	pass	pass		14	9457	375	0.00041802	0.047485
494	495	9748	494	495	222	223	1107	1111	2	1	+	-	pass	pass	pass	14	9749	375	0.0004295	0.0481384
653	654	10458	653	654	371	285	1712	1459	1	1	+	-	pass	pass		14	10459	375	0.00045725	0.0505748
530	531	13722	530	531	110	239	555	1177	2	1	+	-	pass	pass	pass	14	13723	375	0.00058241	0.0635811
513	514	14112	513	514	231	232	1148	1149	2	1	+	-				14	14113	375	0.00059713	0.0643524
26	27	14602	26	27	322	13	1663	64	1	1	+	-	pass	pass	pass	14	14603	375	0.00061556	0.0654991
690	691	15991	690	691	324	298	1665	1543	2	1	+	-	pass	pass		14	15992	375	0.00066745	0.0701327
690	692	16636	690	692	324	298	1665	1543	2	2	+	-	pass	pass		14	16637	375	0.00069138	0.0717499
274	275	17836	274	275	347	125	1688	624	1	1	+	-	pass	pass	pass	14	17837	375	0.00073563	0.0754108
96	98	24162	96	98	45	44	208	206	2	1	+	-	pass			14	24163	375	0.000964	0.0973498
512	515	24410	512	515	231	232	1148	1149	1	2	-	+				14	24411	375	0.0009728	0.0973498
115	116	15	115	116	56	123	168	373	1	2	-	+	pass	pass	pass	1574	16	175	7.33e-06	0.00633219
154	155	23	154	155	74	75	224	227	1	2	-	+		pass		1574	24	175	1.01e-05	0.00633219
212	213	37	212	213	102	167	310	516	1	2	-	+	pass	pass	pass	1574	38	175	1.45e-05	0.00633219
317	318	54	317	318	131	175	403	524	2	2	-	+	pass	pass	pass	1574	55	175	1.95e-05	0.00633219
347	348	55	347	348	159	148	504	463	1	2	-	+	pass	pass	pass	1574	56	175	1.98e-05	0.00633219
232	233	180	232	233	97	112	293	340	2	1	+	-	pass	pass	pass	1574	181	175	5.01e-05	0.0133744
163	164	314	163	164	165	79	514	240	2	1	+	-	pass	pass	pass	1574	315	175	7.78e-05	0.0177865
287	288	618	287	288	156	134	495	414	2	1	+	-	pass	pass	pass	1574	619	175	0.00013285	0.0255223
232	234	716	232	234	97	113	293	343	2	1	+	-	pass	pass		1574	717	175	0.00014927	0.0255223
213	214	778	213	214	167	103	516	313	2	1	+	-	pass	pass		1574	779	175	0.00015941	0.0255223
298	299	1200	298	299	139	94	428	284	1	2	-	+	pass	pass	pass	1574	1201	175	0.00022468	0.0327015
334	335	1580	334	335	153	77	481	233	1	2	-	+	pass	pass	pass	1574	1581	175	0.00027939	0.0372756
211	212	1786	211	212	168	102	517	310	2	1	+	-	pass	pass		1574	1787	175	0.00030788	0.0379167
36	37	2146	36	37	19	18	56	53	2	2	+	-	pass	pass	pass	1574	2147	175	0.0003561	0.0407224
211	214	2603	211	214	168	103	517	313	2	1	+	-	pass	pass		1574	2604	175	0.00041496	0.0442903
213	215	4829	213	215	167	104	516	315	2	1	+	-	pass	pass		1574	4830	175	0.00067718	0.06776
200	201	6191	200	201	112	97	340	293	2	1	+	-	pass	pass	pass	1574	6192	175	0.00082456	0.0776542
211	215	6654	211	215	168	104	517	315	2	1	+	-	pass	pass		1574	6655	175	0.00087307	0.0776545
448	449	7	448	449	198	75	655	232	1	2	-	+	pass	pass	pass	1632	8	231	8.49e-08	0.00041859
163	164	9	163	164	78	211	244	683	1	1	-	+	pass	pass	pass	1632	10	231	1.07e-07	0.00041859
275	276	14	275	276	132	183	413	590	1	2	-	+	pass	pass	pass	1632	15	231	1.63e-07	0.00042521
403	404	37	403	404	176	228	567	700	2	2	-	+	pass	pass	pass	1632	38	231	4.28e-07	0.00065014
107	108	38	107	108	54	199	165	660	1	2	-	+	pass	pass	pass	1632	39	231	4.4e-07	0.00065014
402	403	43	402	403	228	176	700	567	1	2	+	-	pass	pass		1632	44	231	4.99e-07	0.00065014
254	255	69	254	255	32	121	100	379	2	1	+	-	pass	pass	pass	1632	70	231	8.08e-07	0.00090262
323	324	161	323	324	152	145	482	456	1	2	-	+	pass	pass	pass	1632	162	231	1.93e-06	0.00158503
295	296	167	295	296	140	164	442	523	1	2	-	+	pass	pass	pass	1632	168	231	2.01e-06	0.00158503
139	140	172	139	140	205	28	677	86	2	2	+	-	pass	pass	pass	1632	173	231	2.07e-06	0.00158503
336	337	185	336	337	157	221	501	693	1	1	-	+	pass	pass	pass	1632	186	231	2.23e-06	0.00158503
67	68	315	67	68	105	34	330	105	2	1	+	-	pass	pass	pass	1632	316	231	3.86e-06	0.00251956
47	48	344	47	48	204	25	676	75	1	1	+	-	pass	pass	pass	1632	345	231	4.23e-06	0.00254782
365	366	380	365	366	131	169	409	542	2	1	+	-	pass	pass	pass	1632	381	231	4.69e-06	0.00262275
371	372	452	371	372	215	146	687	463	2	2	+	-	pass	pass	pass	1632	453	231	5.62e-06	0.00293004
87	88	624	87	88	45	44	137	135	2	1	+	-	pass	pass	pass	1632	625	231	7.85e-06	0.0036096
346	347	631	346	347	158	161	507	516	2	1	+	-	pass	pass	pass	1632	632	231	7.94e-06	0.0036096
344	345	659	344	345	160	166	512	529	1	2	-	+	pass	pass	pass	1632	660	231	8.31e-06	0.0036096
318	319	762	318	319	149	186	474	606	1	2	-	+	pass	pass	pass	1632	763	231	9.66e-06	0.00370958
423	424	764	423	424	221	190	693	625	2	1	+	-	pass	pass	pass	1632	765	231	9.68e-06	0.00370958
304	305	785	304	305	145	142	456	448	1	2	-	+	pass	pass	pass	1632	786	231	9.96e-06	0.00370958
205	206	872	205	206	78	211	244	683	2	2	-	+	pass	pass	pass	1632	873	231	1.11e-05	0.00378561
312	313	896	312	313	147	162	466	517	1	2	-	+	pass	pass	pass	1632	897	231	1.14e-05	0.00378561
351	352	925	351	352	160	164	512	523	2	1	+	-	pass	pass	pass	1632	926	231	1.18e-05	0.00378561
412	413	947	412	413	187	180	609	581	1	2	-	+	pass	pass	pass	1632	948	231	1.21e-05	0.00378561
422	423	1131	422	423	161	221	516	693	2	2	-	+	pass	pass		1632	1132	231	1.45e-05	0.00437642
64	65	1233	64	65	121	32	379	100	2	1	+	-	pass	pass	pass	1632	1234	231	1.59e-05	0.00450842
426	427	1250	426	427	191	229	627	701	1	2	-	+	pass	pass	pass	1632	1251	231	1.61e-05	0.00450842
138	139	1510	138	139	67	205	205	677	1	2	-	+	pass	pass		1632	1511	231	1.96e-05	0.00529616
430	431	1584	430	431	147	190	466	625	2	2	-	+	pass	pass	pass	1632	1585	231	2.06e-05	0.00538029
279	280	1823	279	280	134	213	419	685	1	1	-	+	pass	pass	pass	1632	1824	231	2.39e-05	0.00602447
427	428	1917	427	428	229	192	701	631	2	1	+	-	pass	pass		1632	1918	231	2.52e-05	0.0061489
278	279	2089	278	279	184	134	593	419	2	1	+	-	pass	pass		1632	2090	231	2.75e-05	0.00651888
317	318	2164	317	318	220	149	692	474	1	1	+	-	pass	pass		1632	2165	231	2.85e-05	0.00656314
429	430	2358	429	430	192	147	631	466	2	2	+	-	pass	pass		1632	2359	231	3.12e-05	0.00697
325	326	2965	325	326	153	216	484	688	1	2	-	+	pass	pass	pass	1632	2966	231	3.96e-05	0.00859577
114	115	3052	114	115	44	57	135	175	2	1	+	-	pass	pass	pass	1632	3053	231	4.08e-05	0.0086184
349	350	3358	349	350	191	163	627	521	2	1	+	-	pass	pass	pass	1632	3359	231	4.5e-05	0.00919399
272	273	3417	272	273	169	131	542	409	2	1	+	-	pass	pass	pass	1632	3418	231	4.58e-05	0.00919399
311	312	3831	311	312	219	147	691	466	1	1	+	-	pass	pass		1632	3832	231	5.16e-05	0.0100944
348	349	4327	348	349	162	191	517	627	1	2	-	+	pass	pass		1632	4328	231	5.86e-05	0.0106415
376	377	4367	376	377	132	173	413	558	2	1	+	-	pass	pass	pass	1632	4368	231	5.91e-05	0.0106415
51	52	4380	51	52	25	204	75	676	2	2	-	+	pass	pass	pass	1632	4381	231	5.93e-05	0.0106415
168	169	4444	168	169	80	212	251	684	1	2	-	+	pass	pass	pass	1632	4445	231	6.02e-05	0.0106415
413	414	4537	413	414	180	150	581	477	2	2	+	-	pass	pass		1632	4538	231	6.15e-05	0.0106415
457	458	4691	457	458	231	54	703	165	2	2	+	-	pass	pass	pass	1632	4692	231	6.37e-05	0.0106415
369	370	4708	369	370	223	171	695	548	2	1	+	-	pass	pass	pass	1632	4709	231	6.39e-05	0.0106415
444	445	5244	444	445	230	126	702	393	2	2	+	-	pass	pass		1632	5245	231	7.15e-05	0.0116543
274	275	5540	274	275	137	132	429	413	2	1	+	-	pass	pass		1632	5541	231	7.57e-05	0.0120863
383	384	5909	383	384	176	225	567	697	1	2	-	+	pass	pass	pass	1632	5910	231	8.09e-05	0.0124068
134	135	6011	134	135	210	65	682	201	1	1	+	-	pass	pass	pass	1632	6012	231	8.24e-05	0.0124068
370	371	6016	370	371	171	215	548	687	1	2	-	+	pass	pass		1632	6017	231	8.25e-05	0.0124068
155	156	6379	155	156	198	75	655	232	2	1	+	-	pass	pass	pass	1632	6380	231	8.76e-05	0.0129363
443	445	6850	443	445	230	126	702	393	1	2	+	-	pass	pass		1632	6851	231	9.44e-05	0.0136716
392	393	7585	392	393	174	180	561	581	2	1	+	-	pass	pass	pass	1632	7586	231	0.00010491	0.0149217
342	343	7893	342	343	77	159	242	509	2	1	+	-	pass	pass	pass	1632	7894	231	0.00010934	0.0152737
167	168	8248	167	168	212	80	684	251	1	1	+	-	pass	pass		1632	8249	231	0.00011445	0.0157072
281	282	9030	281	282	135	171	422	548	1	2	-	+	pass	pass	pass	1632	9031	231	0.00012573	0.0169589
55	56	9286	55	56	205	28	677	86	1	1	+	-	pass	pass	pass	1632	9287	231	0.00012944	0.0170139
416	417	9470	416	417	188	189	614	617	1	2	-	+	pass	pass	pass	1632	9471	231	0.0001321	0.0170139
407	408	9614	407	408	185	227	601	699	1	2	-	+	pass	pass	pass	1632	9615	231	0.00013419	0.0170139
277	278	9659	277	278	133	184	416	593	1	2	-	+	pass	pass		1632	9660	231	0.00013484	0.0170139
23	24	9971	23	24	58	13	177	38	2	1	+	-	pass	pass	pass	1632	9972	231	0.00013937	0.0173058
451	452	10128	451	452	231	199	703	660	1	1	+	-	pass	pass	pass	1632	10129	231	0.00014165	0.0173141
319	320	10813	319	320	186	150	606	477	2	1	+	-	pass	pass		1632	10814	231	0.00015161	0.0182466
340	341	11153	340	341	148	158	469	507	2	1	+	-	pass	pass	pass	1632	11154	231	0.00015656	0.0183228
369	372	11178	369	372	223	146	695	463	2	2	+	-	pass	pass		1632	11179	231	0.00015693	0.0183228
356	357	11458	356	357	166	170	529	545	1	2	-	+	pass	pass	pass	1632	11459	231	0.00016101	0.0185232
114	116	11960	114	116	44	57	135	175	2	2	+	-	pass	pass		1632	11961	231	0.00016834	0.019086
137	140	12158	137	140	67	28	205	86	2	2	+	-	pass	pass		1632	12159	231	0.00017124	0.0191369
89	90	12683	89	90	12	45	35	137	2	1	+	-	pass	pass	pass	1632	12684	231	0.00017892	0.0197141
277	280	13573	277	280	133	213	416	685	1	1	-	+	pass	pass		1632	13574	231	0.00019198	0.0208376
317	320	13741	317	320	220	150	692	477	1	1	+	-	pass	pass		1632	13742	231	0.00019445	0.0208376
92	93	14720	92	93	46	47	140	143	2	1	+	-	pass			1632	14721	231	0.00020885	0.0215558
372	373	14733	372	373	146	152	463	482	2	2	-	+	pass	pass		1632	14734	231	0.00020904	0.0215558
380	381	14975	380	381	187	175	609	564	2	1	+	-	pass	pass	pass	1632	14976	231	0.00021261	0.0215558
287	288	15101	287	288	214	138	686	433	1	1	+	-	pass	pass	pass	1632	15102	231	0.00021447	0.0215558
320	321	15132	320	321	150	213	477	685	1	2	-	+	pass	pass		1632	15133	231	0.00021492	0.0215558
161	162	16053	161	162	159	77	509	242	2	1	+	-	pass	pass	pass	1632	16054	231	0.00022852	0.0226297
286	287	16735	286	287	137	214	429	686	1	1	-	+	pass	pass		1632	16736	231	0.00023861	0.0233335
132	133	18200	132	133	209	64	681	198	2	1	+	-	pass	pass		1632	18201	231	0.00026034	0.0251438
315	316	18845	315	316	138	219	433	691	2	2	-	+	pass	pass	pass	1632	18846	231	0.00026993	0.0254612
313	314	18859	313	314	162	148	517	469	2	1	+	-	pass	pass		1632	18860	231	0.00027014	0.0254612
370	373	21203	370	373	171	152	548	482	1	2	-	+	pass	pass		1632	21204	231	0.00030508	0.0283892
294	295	21429	294	295	216	140	688	442	1	1	+	-	pass	pass		1632	21430	231	0.00030846	0.0283892
311	314	23588	311	314	219	148	691	469	1	1	+	-	pass	pass		1632	23589	231	0.00034079	0.0310001
290	291	24492	290	291	143	139	449	437	2	1	+	-	pass	pass		1632	24493	231	0.00035436	0.0318642
91	94	25784	91	94	46	47	140	143	1	2	-	+	pass			1632	25785	231	0.00037379	0.0332294
374	375	26161	374	375	172	224	553	696	1	1	-	+	pass	pass	pass	1632	26162	231	0.00037947	0.0332934
131	133	26397	131	133	209	64	681	198	1	1	+	-	pass	pass		1632	26398	231	0.00038303	0.0332934
318	321	26709	318	321	149	213	474	685	1	2	-	+	pass	pass		1632	26710	231	0.00038773	0.0333318
382	383	27040	382	383	225	176	697	567	1	1	+	-	pass	pass		1632	27041	231	0.00039272	0.0333938
324	325	27738	324	325	145	153	456	484	2	1	+	-	pass	pass		1632	27739	231	0.00040325	0.0339206
169	170	28546	169	170	212	81	684	254	2	1	+	-	pass	pass		1632	28547	231	0.00041545	0.0345754
367	368	29115	367	368	168	170	539	545	2	1	+	-	pass	pass	pass	1632	29116	231	0.00042405	0.0346547
290	292	29195	290	292	143	139	449	437	2	2	+	-	pass	pass		1632	29196	231	0.00042526	0.0346547
323	326	30866	323	326	152	216	482	688	1	2	-	+	pass	pass		1632	30867	231	0.00045057	0.0363379
379	380	33253	379	380	174	187	561	609	1	2	-	+	pass	pass		1632	33254	231	0.0004868	0.0388593
282	283	38812	282	283	171	136	548	425	2	1	+	-	pass	pass		1632	38813	231	0.00057155	0.0451639
276	277	41186	276	277	183	133	590	416	2	1	+	-	pass	pass		1632	41187	231	0.00060789	0.0471483
167	170	41240	167	170	212	81	684	254	1	1	+	-	pass	pass		1632	41241	231	0.00060871	0.0471483
274	277	46742	274	277	137	133	429	416	2	1	+	-	pass	pass		1632	46743	231	0.00069323	0.0531684
415	416	47791	415	416	178	188	573	614	2	1	+	-	pass	pass		1632	47792	231	0.00070939	0.0538795
275	278	50861	275	278	132	184	413	593	1	2	-	+	pass	pass		1632	50862	231	0.00075676	0.0569243
276	279	52936	276	279	183	134	590	419	2	1	+	-	pass	pass		1632	52937	231	0.00078883	0.0587719
275	280	54775	275	280	132	213	413	685	1	1	-	+	pass	pass		1632	54776	231	0.0008173	0.0603184
339	341	58286	339	341	222	158	694	507	1	1	+	-	pass	pass		1632	58287	231	0.00087175	0.0633771
274	279	58492	274	279	137	134	429	419	2	1	+	-	pass	pass		1632	58493	231	0.00087495	0.0633771
334	335	62988	334	335	149	156	474	499	2	1	+	-	pass	pass	pass	1632	62989	231	0.00094486	0.0678132
398	399	64693	398	399	224	183	696	590	2	1	+	-	pass	pass	pass	1632	64694	231	0.00097142	0.0690858
375	377	68424	375	377	224	173	696	558	1	1	+	-	pass	pass		1632	68425	231	0.00102964	0.0725662
393	394	69346	393	394	180	188	581	614	1	2	-	+	pass	pass		1632	69347	231	0.00104404	0.0729244
387	388	81992	387	388	178	226	573	698	1	1	-	+	pass	pass	pass	1632	81993	231	0.0012423	0.0860042
374	376	90218	374	376	172	132	553	413	1	2	-	+	pass	pass		1632	90219	231	0.00137188	0.0941422
390	391	96285	390	391	179	226	576	698	2	2	-	+	pass	pass	pass	1632	96286	231	0.00146773	0.0994391
331	332	96712	331	332	151	155	480	494	2	1	+	-	pass	pass	pass	1632	96713	231	0.00147449	0.0994391
159	160	43	159	160	80	306	242	945	1	1	-	+	pass	pass	pass	1666	44	320	1.45e-06	0.00191389
305	306	56	305	306	37	301	115	940	2	2	-	+	pass	pass	pass	1666	57	320	1.85e-06	0.00191389
440	441	119	440	441	92	206	277	651	2	1	+	-	pass	pass	pass	1666	120	320	3.77e-06	0.00191389
143	144	145	143	144	258	71	814	217	2	1	+	-	pass			1666	146	320	4.55e-06	0.00191389
376	377	151	376	377	260	179	820	560	2	1	+	-	pass	pass	pass	1666	152	320	4.73e-06	0.00191389
413	414	151	413	414	151	193	472	611	2	1	+	-	pass	pass	pass	1666	152	320	4.73e-06	0.00191389
530	531	163	530	531	299	21	938	64	2	2	+	-	pass	pass	pass	1666	164	320	5.08e-06	0.00191389
590	591	167	590	591	274	273	865	863	1	2	-	+	pass			1666	168	320	5.2e-06	0.00191389
559	560	175	559	560	317	260	956	820	2	1	+	-	pass	pass	pass	1666	176	320	5.44e-06	0.00191389
505	506	184	505	506	314	161	953	504	2	2	+	-	pass	pass	pass	1666	185	320	5.7e-06	0.00191389
486	487	189	486	487	88	229	265	719	2	1	+	-	pass	pass	pass	1666	190	320	5.85e-06	0.00191389
532	533	194	532	533	315	164	954	513	2	2	+	-	pass	pass	pass	1666	195	320	6e-06	0.00191389
114	115	206	114	115	212	56	666	174	2	1	+	-	pass	pass	pass	1666	207	320	6.35e-06	0.00191389
141	142	213	141	142	71	70	217	215	2	1	+	-		pass		1666	214	320	6.56e-06	0.00191389
232	233	220	232	233	72	75	220	228	2	2	+	-	pass	pass	pass	1666	221	320	6.76e-06	0.00191389
257	258	220	257	258	311	125	950	385	1	1	+	-	pass	pass	pass	1666	221	320	6.76e-06	0.00191389
492	493	224	492	493	253	232	798	729	2	1	+	-	pass	pass	pass	1666	225	320	6.88e-06	0.00191389
22	23	230	22	23	22	11	66	34	2	1	+	-	pass	pass		1666	231	320	7.05e-06	0.00191389
212	213	231	212	213	307	103	946	311	2	2	+	-	pass	pass	pass	1666	232	320	7.08e-06	0.00191389
284	285	232	284	285	237	138	740	426	2	1	+	-	pass	pass	pass	1666	233	320	7.11e-06	0.00191389
230	231	255	230	231	296	113	933	344	2	1	+	-	pass	pass	pass	1666	256	320	7.78e-06	0.00191389
21	23	262	21	23	207	11	653	34	2	1	+	-	pass	pass		1666	263	320	7.99e-06	0.00191389
408	409	275	408	409	309	108	948	328	2	2	+	-	pass	pass	pass	1666	276	320	8.36e-06	0.00191389
143	145	280	143	145	258	72	814	220	2	1	+	-	pass	pass		1666	281	320	8.51e-06	0.00191389
177	178	285	177	178	88	229	265	719	1	2	-	+	pass	pass	pass	1666	286	320	8.65e-06	0.00191389
588	589	348	588	589	238	273	747	863	2	1	+	-	pass			1666	349	320	1.05e-05	0.00222612
499	500	499	499	500	318	235	957	737	1	1	+	-	pass	pass	pass	1666	500	320	1.48e-05	0.00302307
376	378	772	376	378	260	179	820	560	2	2	+	-	pass	pass		1666	773	320	2.24e-05	0.00442138
269	270	893	269	270	121	131	373	402	2	1	+	-	pass	pass	pass	1666	894	320	2.57e-05	0.00490572
338	339	1224	338	339	314	161	953	504	1	1	+	-	pass	pass	pass	1666	1225	320	3.48e-05	0.00640874
588	590	1392	588	590	238	274	747	865	2	1	+	-	pass	pass		1666	1393	320	3.93e-05	0.00701288
121	122	1511	121	122	146	60	452	185	2	1	+	-	pass	pass	pass	1666	1512	320	4.25e-05	0.00734761
312	313	1587	312	313	312	149	951	464	2	2	+	-	pass	pass	pass	1666	1588	320	4.46e-05	0.00746699
142	143	1890	142	143	70	258	215	814	1	2	-	+	pass	pass		1666	1891	320	5.27e-05	0.00856429
140	142	2044	140	142	305	70	944	215	1	1	+	-	pass	pass		1666	2045	320	5.67e-05	0.00896626
555	556	2307	555	556	70	258	215	814	2	1	+	-	pass	pass	pass	1666	2308	320	6.37e-05	0.00978615
141	145	2385	141	145	71	72	217	220	2	1	+	-		pass		1666	2386	320	6.58e-05	0.00982909
544	545	2952	544	545	232	253	729	798	2	1	+	-	pass	pass	pass	1666	2953	320	8.06e-05	0.0117343
480	481	3562	480	481	303	59	942	182	2	2	+	-	pass	pass	pass	1666	3563	320	9.65e-05	0.0133614
321	322	3568	321	322	241	153	755	479	2	1	+	-	pass	pass	pass	1666	3569	320	9.66e-05	0.0133614
140	144	4081	140	144	305	71	944	217	1	1	+	-	pass			1666	4082	320	0.00010989	0.0148215
140	145	4216	140	145	305	72	944	220	1	1	+	-	pass	pass		1666	4217	320	0.00011336	0.0149257
636	637	4393	636	637	34	295	106	930	2	1	+	-	pass	pass	pass	1666	4394	320	0.0001179	0.0151631
217	218	4766	217	218	308	107	947	325	2	1	+	-	pass	pass	pass	1666	4767	320	0.00012746	0.016019
74	75	4996	74	75	301	37	940	115	1	1	+	-	pass	pass	pass	1666	4997	320	0.00013333	0.0163848
625	626	5612	625	626	69	290	211	914	2	1	+	-	pass	pass	pass	1666	5613	320	0.000149	0.0175406
90	91	5615	90	91	63	44	192	138	2	1	+	-	pass	pass	pass	1666	5616	320	0.00014908	0.0175406
64	65	6346	64	65	300	32	939	100	2	1	+	-	pass	pass	pass	1666	6347	320	0.00016758	0.0192827
43	44	6634	43	44	11	22	34	66	2	1	+	-	pass	pass	pass	1666	6635	320	0.00017484	0.0192827
375	377	6959	375	377	317	179	956	560	1	1	+	-	pass	pass		1666	6960	320	0.00018302	0.0192827
149	150	6984	149	150	305	75	944	228	2	1	+	-	pass	pass	pass	1666	6985	320	0.00018365	0.0192827
383	384	7002	383	384	311	125	950	385	2	2	+	-	pass	pass	pass	1666	7003	320	0.0001841	0.0192827
299	300	7030	299	300	310	109	949	331	2	2	+	-	pass	pass	pass	1666	7031	320	0.00018481	0.0192827
245	246	7227	245	246	67	119	205	365	2	1	+	-	pass	pass	pass	1666	7228	320	0.00018975	0.0194323
375	378	7580	375	378	317	179	956	560	1	2	+	-	pass	pass		1666	7581	320	0.0001986	0.0199688
184	185	8441	184	185	206	92	651	277	2	1	+	-	pass	pass	pass	1666	8442	320	0.00022012	0.0217328
161	162	8674	161	162	306	80	945	242	2	2	+	-	pass	pass	pass	1666	8675	320	0.00022592	0.0217328
41	42	8755	41	42	299	21	938	64	1	1	+	-	pass	pass	pass	1666	8756	320	0.00022794	0.0217328
311	312	9274	311	312	149	312	464	951	1	2	-	+	pass	pass		1666	9275	320	0.00024084	0.0225735
138	139	9592	138	139	290	69	914	211	2	1	+	-	pass	pass	pass	1666	9593	320	0.00024873	0.0229244
79	80	9843	79	80	65	39	198	122	2	1	+	-	pass	pass	pass	1666	9844	320	0.00025495	0.0231123
572	573	10040	572	573	9	266	28	839	2	1	+	-	pass	pass	pass	1666	10041	320	0.00025982	0.0231743
344	345	11114	344	345	315	164	954	513	1	1	+	-	pass	pass	pass	1666	11115	320	0.00028633	0.0251333
76	77	11470	76	77	302	38	941	118	1	1	+	-	pass	pass	pass	1666	11471	320	0.00029509	0.0254977
68	69	12257	68	69	295	34	930	106	2	1	+	-	pass	pass	pass	1666	12258	320	0.00031442	0.0263566
303	304	12263	303	304	60	146	185	452	2	1	+	-	pass	pass	pass	1666	12264	320	0.00031456	0.0263566
249	250	12839	249	250	131	121	402	373	2	1	+	-	pass	pass	pass	1666	12840	320	0.00032867	0.0271278
583	584	13231	583	584	319	268	958	846	2	2	+	-	pass	pass	pass	1666	13232	320	0.00033826	0.027382
216	218	13370	216	218	308	107	947	325	1	1	+	-	pass	pass		1666	13371	320	0.00034166	0.027382
522	523	13634	522	523	318	235	957	737	2	2	+	-	pass	pass	pass	1666	13635	320	0.0003481	0.0275001
332	333	15236	332	333	219	159	686	496	2	1	+	-	pass	pass	pass	1666	15237	320	0.0003871	0.0299294
18	19	15342	18	19	266	9	839	28	2	1	+	-	pass	pass	pass	1666	15343	320	0.00038968	0.0299294
503	504	16248	503	504	138	237	426	740	2	1	+	-	pass	pass	pass	1666	16249	320	0.00041165	0.0311837
464	465	16985	464	465	159	219	496	686	2	1	+	-	pass	pass	pass	1666	16986	320	0.00042948	0.0320948
638	639	17760	638	639	113	296	344	933	2	1	+	-	pass	pass	pass	1666	17761	320	0.00044819	0.0330467
513	514	18154	513	514	153	241	479	755	2	1	+	-	pass	pass	pass	1666	18155	320	0.00045769	0.0333031
134	135	22494	134	135	119	67	365	205	2	1	+	-	pass	pass	pass	1666	22495	320	0.00056177	0.0403455
63	65	22916	63	65	300	32	939	100	1	1	+	-	pass	pass		1666	22917	320	0.00057184	0.0405422
359	360	23724	359	360	316	172	955	536	1	1	+	-	pass	pass	pass	1666	23725	320	0.0005911	0.0413771
219	220	28205	219	220	309	108	948	328	1	1	+	-	pass	pass	pass	1666	28206	320	0.0006974	0.0482078
415	416	38966	415	416	302	38	941	118	2	2	+	-	pass	pass	pass	1666	38967	320	0.00094981	0.0648452
126	127	40077	126	127	44	63	138	192	2	1	+	-	pass	pass	pass	1666	40078	320	0.00097568	0.0656725
492	494	40507	492	494	253	204	798	646	2	2	+	-	pass	pass		1666	40508	320	0.00098568	0.0656725
130	131	46798	130	131	39	65	122	198	2	1	+	-	pass	pass	pass	1666	46799	320	0.00113151	0.0744908
567	569	55763	567	569	14	264	42	833	2	1	+	-	pass			1666	55764	320	0.00133783	0.0870375
361	362	60278	361	362	316	172	955	536	2	2	+	-	pass	pass	pass	1666	60279	320	0.00144116	0.0926698
317	318	62428	317	318	151	193	472	611	1	2	-	+	pass	pass	pass	1666	62429	320	0.00149024	0.0947244
207	208	63579	207	208	307	103	946	311	1	1	+	-	pass	pass	pass	1666	63580	320	0.00151648	0.0952972
297	298	14	297	298	143	183	479	626	1	2	-	+	pass	pass	pass	19	15	282	3.25e-06	0.0030621
304	305	17	304	305	278	36	905	119	2	2	+	-	pass	pass	pass	19	18	282	3.79e-06	0.0030621
242	243	18	242	243	272	116	899	399	2	1	+	-	pass	pass		19	19	282	3.96e-06	0.0030621
256	257	20	256	257	124	276	420	903	1	1	-	+	pass	pass	pass	19	21	282	4.31e-06	0.0030621
78	79	21	78	79	38	265	126	892	2	2	-	+	pass	pass	pass	19	22	282	4.48e-06	0.0030621
242	244	22	242	244	272	117	899	401	2	1	+	-	pass	pass		19	23	282	4.65e-06	0.0030621
242	245	23	242	245	272	118	899	402	2	1	+	-	pass	pass		19	24	282	4.82e-06	0.0030621
193	194	39	193	194	271	93	898	301	2	2	+	-	pass	pass	pass	19	40	282	7.38e-06	0.00410391
30	31	91	30	31	16	172	54	590	1	2	-	+	pass	pass	pass	19	92	282	1.48e-05	0.00583747
85	86	93	85	86	40	42	134	140	1	2	-	+	pass	pass	pass	19	94	282	1.51e-05	0.00583747
83	84	129	83	84	242	39	833	132	2	1	+	-	pass	pass	pass	19	130	282	1.97e-05	0.00583747
242	246	137	242	246	272	113	899	386	2	2	+	-	pass	pass		19	138	282	2.07e-05	0.00583747
207	208	138	207	208	273	100	900	328	2	1	+	-	pass	pass	pass	19	139	282	2.09e-05	0.00583747
316	317	154	316	317	279	149	906	508	1	1	+	-	pass	pass	pass	19	155	282	2.29e-05	0.00583747
300	301	164	300	301	277	144	904	484	2	1	+	-	pass	pass	pass	19	165	282	2.41e-05	0.00583747
119	120	167	119	120	212	58	723	196	2	1	+	-	pass	pass	pass	19	168	282	2.44e-05	0.00583747
242	247	169	242	247	272	119	899	406	2	1	+	-	pass	pass		19	170	282	2.47e-05	0.00583747
74	75	187	74	75	162	37	553	123	2	1	+	-	pass	pass	pass	19	188	282	2.69e-05	0.00583747
399	400	190	399	400	97	187	316	641	2	1	+	-	pass	pass	pass	19	191	282	2.72e-05	0.00583747
366	367	203	366	367	16	172	54	590	2	1	+	-	pass	pass	pass	19	204	282	2.87e-05	0.00583747
77	79	204	77	79	38	265	126	892	1	2	-	+	pass	pass		19	205	282	2.89e-05	0.00583747
146	147	204	146	147	269	71	896	231	1	1	+	-	pass	pass	pass	19	205	282	2.89e-05	0.00583747
225	226	220	225	226	275	106	902	361	1	1	+	-	pass	pass	pass	19	221	282	3.07e-05	0.00594514
91	92	257	91	92	44	43	146	143	2	2	+	-		pass		19	258	282	3.5e-05	0.00612671
242	248	261	242	248	272	99	899	322	2	2	+	-	pass	pass		19	262	282	3.54e-05	0.00612671
397	398	286	397	398	168	69	578	224	2	2	+	-	pass	pass	pass	19	287	282	3.82e-05	0.00612671
509	510	286	509	510	270	76	897	246	2	2	+	-	pass	pass	pass	19	287	282	3.82e-05	0.00612671
242	249	289	242	249	272	120	899	408	2	1	+	-	pass	pass		19	290	282	3.86e-05	0.00612671
45	46	327	45	46	262	23	889	77	1	1	+	-	pass	pass	pass	19	328	282	4.27e-05	0.00655574
432	434	376	432	434	203	204	691	693	2	1	+	-		pass		19	377	282	4.8e-05	0.00711818
238	239	450	238	239	145	114	489	393	2	1	+	-	pass	pass	pass	19	451	282	5.57e-05	0.00800009
76	77	564	76	77	265	38	892	126	1	1	+	-	pass	pass		19	565	282	6.73e-05	0.00929529
435	436	592	435	436	106	275	361	902	2	2	-	+	pass	pass	pass	19	593	282	7.01e-05	0.00929529
300	302	602	300	302	277	144	904	484	2	2	+	-	pass	pass		19	603	282	7.1e-05	0.00929529
299	301	693	299	301	277	144	904	484	1	1	+	-	pass	pass		19	694	282	7.99e-05	0.00990724
287	288	696	287	288	137	138	461	464	2	1	+	-	pass			19	697	282	8.02e-05	0.00990724
76	78	747	76	78	265	38	892	126	1	2	+	-	pass	pass		19	748	282	8.5e-05	0.0102247
141	142	919	141	142	268	69	895	224	1	1	+	-	pass	pass	pass	19	920	282	0.00010107	0.0116967
206	208	935	206	208	273	100	900	328	1	1	+	-	pass	pass		19	936	282	0.00010253	0.0116967
299	302	1131	299	302	277	144	904	484	1	2	+	-	pass	pass		19	1132	282	0.00012017	0.0133655
540	541	1392	540	541	250	251	867	869	2	1	+	-	pass			19	1393	282	0.00014289	0.0151448
127	128	1393	127	128	61	62	206	209	2	1	+	-	pass	pass	pass	19	1394	282	0.00014297	0.0151448
103	104	1638	103	104	52	48	170	158	2	2	+	-	pass	pass	pass	19	1639	282	0.00016366	0.016933
268	269	1992	268	269	276	124	903	420	2	2	+	-	pass	pass	pass	19	1993	282	0.00019268	0.0194821
200	201	2237	200	201	187	97	641	316	2	1	+	-	pass	pass	pass	19	2238	282	0.00021225	0.0209848
431	433	2533	431	433	171	203	588	691	2	1	+	-	pass			19	2534	282	0.00023544	0.0227701
431	434	2599	431	434	171	204	588	693	2	1	+	-	pass	pass		19	2600	282	0.00024055	0.0227701
389	390	2710	389	390	143	183	479	626	2	1	+	-	pass	pass	pass	19	2711	282	0.00024909	0.0230875
97	98	2783	97	98	46	47	153	155	1	2	-	+	pass			19	2784	282	0.00025468	0.0231235
156	157	3137	156	157	270	76	897	246	1	1	+	-	pass	pass	pass	19	3138	282	0.00028143	0.0250419
452	453	3311	452	453	58	212	196	723	2	1	+	-	pass	pass	pass	19	3312	282	0.0002944	0.025682
364	365	3728	364	365	204	171	693	588	2	1	+	-	pass	pass	pass	19	3729	282	0.00032503	0.0278088
190	191	4107	190	191	271	92	898	298	1	1	+	-	pass			19	4108	282	0.00035238	0.0295798
303	305	4886	303	305	278	36	905	119	1	2	+	-	pass	pass		19	4887	282	0.00040733	0.0335598
522	523	5861	522	523	39	242	132	833	2	1	+	-	pass	pass	pass	19	5862	282	0.00047412	0.0383521
207	209	6350	207	209	273	100	900	328	2	2	+	-	pass	pass		19	6351	282	0.00050691	0.0398826
344	345	6411	344	345	37	162	123	553	2	1	+	-	pass	pass	pass	19	6412	282	0.00051097	0.0398826
206	209	7147	206	209	273	100	900	328	1	2	+	-	pass	pass		19	7148	282	0.00055948	0.0429158
460	461	8067	460	461	279	149	906	508	2	2	+	-	pass	pass	pass	19	8068	282	0.00061897	0.0466743
507	508	8403	507	508	117	249	401	864	2	2	-	+	pass	pass	pass	19	8404	282	0.00064041	0.0474863
419	420	13937	419	420	209	196	711	669	2	1	+	-	pass	pass	pass	19	13938	282	0.00097685	0.071246
285	286	14686	285	286	137	138	461	464	1	2	-	+	pass			19	14687	282	0.00102047	0.0732268
125	126	15414	125	126	40	61	134	206	2	1	+	-	pass	pass	pass	19	15415	282	0.00106251	0.0750336
539	542	15780	539	542	250	251	867	869	1	2	-	+	pass			19	15781	282	0.00108352	0.0753219
446	447	16376	446	447	196	209	669	711	2	1	+	-	pass	pass	pass	19	16377	282	0.00111757	0.0764934
327	328	11	327	328	147	113	729	575	1	2	-	+	pass	pass	pass	2	12	168	4.66e-07	0.00075161
189	190	43	189	190	86	163	444	758	1	2	-	+	pass	pass	pass	2	44	168	1.58e-06	0.00127749
280	281	225	280	281	159	40	754	200	2	2	+	-	pass	pass	pass	2	226	168	7.4e-06	0.00370865
213	214	290	213	214	165	96	760	488	1	1	+	-	pass	pass	pass	2	291	168	9.38e-06	0.00370865
187	188	360	187	188	163	3	758	12	1	2	+	-	pass	pass	pass	2	361	168	1.15e-05	0.00370865
180	181	6358	180	181	85	84	429	427	2	1	+	-	pass	pass	pass	2	6359	168	0.00017133	0.0460583
175	176	8406	175	176	135	82	690	419	2	1	+	-	pass	pass		2	8407	168	0.00022285	0.0513503
175	177	10109	175	177	135	82	690	419	2	2	+	-	pass	pass		2	10110	168	0.00026512	0.0528834
272	273	12301	272	273	148	123	731	615	2	1	+	-	pass	pass	pass	2	12302	168	0.00031893	0.0528834
182	183	12667	182	183	84	85	427	429	2	1	+	-	pass	pass	pass	2	12668	168	0.00032786	0.0528834
44	45	10	44	45	17	139	49	386	2	2	-	+	pass	pass	pass	2024	11	147	5.47e-06	0.00230939
201	202	18	201	202	93	69	267	194	1	2	-	+	pass	pass	pass	2024	19	147	8.41e-06	0.00230939
191	192	21	191	192	88	146	251	393	2	2	-	+	pass	pass	pass	2024	22	147	9.44e-06	0.00230939
149	150	33	149	150	69	93	194	267	1	2	-	+	pass	pass	pass	2024	34	147	1.33e-05	0.00230939
207	208	41	207	208	96	95	277	274	1	2	-	+	pass	pass	pass	2024	42	147	1.57e-05	0.00230939
266	267	42	266	267	123	96	355	277	1	2	-	+	pass	pass	pass	2024	43	147	1.6e-05	0.00230939
28	29	44	28	29	13	138	36	385	1	1	-	+	pass	pass	pass	2024	45	147	1.66e-05	0.00230939
36	37	51	36	37	17	139	49	386	1	1	-	+	pass	pass	pass	2024	52	147	1.86e-05	0.00230939
48	49	67	48	49	22	140	66	387	1	1	-	+	pass	pass	pass	2024	68	147	2.3e-05	0.00230939
65	66	68	65	66	26	141	77	388	2	2	-	+	pass	pass	pass	2024	69	147	2.33e-05	0.00230939
118	119	72	118	119	54	23	149	70	1	2	-	+	pass	pass	pass	2024	73	147	2.43e-05	0.00230939
55	56	99	55	56	26	141	77	388	1	1	-	+	pass	pass	pass	2024	100	147	3.12e-05	0.00271304
155	156	113	155	156	72	12	202	33	1	2	-	+	pass	pass	pass	2024	114	147	3.45e-05	0.00277687
96	97	228	96	97	44	142	125	389	2	2	-	+	pass	pass	pass	2024	229	147	5.99e-05	0.00446871
254	255	289	254	255	140	22	387	66	2	2	+	-	pass	pass	pass	2024	290	147	7.21e-05	0.00502427
133	134	392	133	134	61	24	169	72	2	2	+	-	pass	pass	pass	2024	393	147	9.16e-05	0.0059855
189	190	539	189	190	88	146	251	393	1	1	-	+	pass	pass	pass	2024	540	147	0.00011773	0.00723708
26	27	1144	26	27	12	72	33	202	1	2	-	+	pass	pass	pass	2024	1145	147	0.00021292	0.0123612
94	95	2771	94	95	44	142	125	389	1	1	-	+	pass	pass	pass	2024	2772	147	0.00042749	0.0235119
50	51	4188	50	51	54	23	149	70	2	1	+	-	pass	pass	pass	2024	4189	147	0.00059195	0.0309293
205	206	6474	205	206	95	123	274	355	1	2	-	+	pass	pass	pass	2024	6475	147	0.0008344	0.0415213
206	207	7006	206	207	123	96	355	277	2	1	+	-	pass	pass		2024	7007	147	0.00088799	0.0421793
125	126	11929	125	126	57	58	157	160	2	1	+	-				2024	11930	147	0.00135077	0.061372
95	96	12627	95	96	142	44	389	125	1	2	+	-	pass	pass		2024	12628	147	0.00141269	0.0615109
94	97	15628	94	97	44	142	125	389	1	2	-	+	pass	pass		2024	15629	147	0.00167122	0.0698571
124	127	18482	124	127	57	58	157	160	1	2	-	+				2024	18483	147	0.00190743	0.076664
147	148	7	147	148	69	117	216	358	1	1	-	+	pass	pass	pass	2045	8	120	4.7e-06	0.00352255
222	223	22	222	223	104	120	326	361	2	1	-	+	pass	pass	pass	2045	23	120	1.07e-05	0.00402473
145	146	137	145	146	71	68	221	214	2	1	+	-	pass	pass	pass	2045	138	120	4.37e-05	0.0109041
236	237	229	236	237	69	117	216	358	2	2	-	+	pass	pass	pass	2045	230	120	6.51e-05	0.0121972
116	117	2861	116	117	26	54	87	169	2	1	+	-	pass	pass	pass	2045	2862	120	0.00046847	0.0611342
224	225	3028	224	225	105	120	330	361	1	2	-	+	pass	pass	pass	2045	3029	120	0.00048973	0.0611342
118	119	6631	118	119	116	55	357	173	2	1	+	-	pass	pass	pass	2045	6632	120	0.00090423	0.0770576
220	221	6673	220	221	104	105	326	330	1	2	-	+	pass	pass	pass	2045	6674	120	0.00090871	0.0770576
54	55	6835	54	55	24	25	80	82	2	1	+	-	pass	pass	pass	2045	6836	120	0.00092593	0.0770576
59	60	3	59	60	27	30	84	92	2	1	+	-				2050	4	213	5.61e-06	0.00491708
207	208	5	207	208	95	203	288	573	1	1	-	+	pass	pass	pass	2050	6	213	7.57e-06	0.00491708
53	54	7	53	54	190	27	560	84	1	1	+	-	pass			2050	8	213	9.36e-06	0.00491708
415	416	7	415	416	184	213	543	583	1	1	-	+	pass	pass	pass	2050	8	213	9.36e-06	0.00491708
245	246	9	245	246	111	205	341	575	1	2	-	+	pass	pass	pass	2050	10	213	1.1e-05	0.00491708
362	363	9	362	363	163	209	475	579	2	2	-	+	pass	pass	pass	2050	10	213	1.1e-05	0.00491708
169	170	16	169	170	17	189	52	559	2	2	-	+	pass	pass	pass	2050	17	213	1.63e-05	0.00623582
144	145	40	144	145	69	170	211	499	1	2	-	+	pass	pass	pass	2050	41	213	3.13e-05	0.0104512
218	219	87	218	219	95	203	288	573	2	2	-	+	pass	pass	pass	2050	88	213	5.5e-05	0.0153256
58	60	98	58	60	26	30	80	92	2	1	+	-	pass			2050	99	213	6e-05	0.0153256
340	341	105	340	341	153	152	446	445	1	2	-	+	pass	pass	pass	2050	106	213	6.31e-05	0.0153256
386	387	139	386	387	172	210	505	580	2	2	-	+	pass	pass	pass	2050	140	213	7.74e-05	0.0171672
53	55	154	53	55	190	28	560	86	1	1	+	-	pass	pass		2050	155	213	8.35e-05	0.0171672
338	339	190	338	339	153	152	446	445	2	1	+	-	pass	pass	pass	2050	191	213	9.74e-05	0.0176766
55	56	221	55	56	28	190	86	560	1	2	-	+	pass	pass		2050	222	213	0.00010885	0.0176766
57	58	226	57	58	29	26	89	80	1	2	-	+	pass	pass		2050	227	213	0.00011065	0.0176766
248	249	242	248	249	98	112	297	345	2	2	+	-	pass	pass	pass	2050	243	213	0.00011636	0.0176766
52	54	299	52	54	30	27	92	84	2	1	+	-				2050	300	213	0.00013595	0.0176766
57	59	321	57	59	29	27	89	84	1	2	-	+	pass			2050	322	213	0.00014324	0.0176766
336	337	334	336	337	151	208	439	578	2	2	-	+	pass	pass	pass	2050	335	213	0.00014749	0.0176766
247	248	350	247	248	112	98	345	297	1	2	-	+	pass	pass		2050	351	213	0.00015265	0.0176766
234	235	357	234	235	204	107	574	328	2	1	+	-	pass	pass	pass	2050	358	213	0.0001549	0.0176766
54	56	368	54	56	27	190	84	560	1	2	-	+		pass		2050	369	213	0.0001584	0.0176766
56	57	369	56	57	190	29	560	89	2	1	+	-	pass	pass		2050	370	213	0.00015871	0.0176766
193	194	402	193	194	197	75	567	226	2	2	+	-	pass	pass	pass	2050	403	213	0.00016905	0.0180744
52	55	446	52	55	30	28	92	86	2	1	+	-		pass		2050	447	213	0.00018249	0.0187609
122	123	616	122	123	59	194	178	564	2	2	-	+	pass	pass	pass	2050	617	213	0.00023151	0.0229194
56	60	695	56	60	190	30	560	92	2	1	+	-	pass			2050	696	213	0.00025304	0.0229883
66	67	723	66	67	191	32	561	102	2	1	+	-	pass	pass	pass	2050	724	213	0.00026052	0.0229883
384	385	741	384	385	172	210	505	580	1	1	-	+	pass	pass	pass	2050	742	213	0.00026529	0.0229883
53	57	746	53	57	190	29	560	89	1	1	+	-	pass	pass		2050	747	213	0.00026661	0.0229883
55	58	818	55	58	28	26	86	80	1	2	-	+	pass	pass		2050	819	213	0.00028535	0.0238354
121	122	903	121	122	194	59	564	178	1	2	+	-	pass	pass		2050	904	213	0.00030693	0.0243266
55	59	913	55	59	28	27	86	84	1	2	-	+	pass			2050	914	213	0.00030943	0.0243266
54	58	965	54	58	27	26	84	80	1	2	-	+		pass		2050	966	213	0.00032233	0.0246169
52	57	1038	52	57	30	29	92	89	2	1	+	-		pass		2050	1039	213	0.00034014	0.0250894
53	60	1072	53	60	190	30	560	92	1	1	+	-	pass			2050	1073	213	0.00034832	0.0250894
195	196	1107	195	196	91	65	273	200	1	2	-	+	pass	pass	pass	2050	1108	213	0.00035668	0.0250894
380	381	1289	380	381	69	170	211	499	2	1	+	-	pass	pass	pass	2050	1290	213	0.00039906	0.0273509
417	418	1502	417	418	184	213	543	583	2	2	-	+	pass	pass	pass	2050	1503	213	0.00044672	0.029852
244	245	1771	244	245	205	111	575	341	1	1	+	-	pass	pass		2050	1772	213	0.00050446	0.0328881
321	322	2419	321	322	68	200	210	570	2	2	-	+	pass	pass	pass	2050	2420	213	0.00063496	0.0404107
66	68	3510	66	68	191	33	561	104	2	1	+	-	pass			2050	3511	213	0.00083572	0.0516625
360	361	3701	360	361	163	209	475	579	1	1	-	+	pass	pass	pass	2050	3702	213	0.00086905	0.0516625
361	362	3705	361	362	209	163	579	475	1	2	+	-	pass	pass		2050	3706	213	0.00086974	0.0516625
410	411	4443	410	411	182	211	536	581	1	2	-	+	pass	pass	pass	2050	4444	213	0.00099452	0.0577901
243	244	4623	243	244	110	205	337	575	2	1	-	+	pass	pass		2050	4624	213	0.0010241	0.058243
334	335	6078	334	335	151	208	439	578	1	1	-	+	pass	pass	pass	2050	6079	213	0.0012533	0.0685347
416	417	6098	416	417	213	184	583	543	1	2	+	-	pass	pass		2050	6099	213	0.00125634	0.0685347
243	246	6405	243	246	110	205	337	575	2	2	-	+	pass	pass		2050	6406	213	0.00130273	0.0696437
385	386	6873	385	386	210	172	580	505	1	2	+	-	pass	pass		2050	6874	213	0.00137233	0.07161
67	69	7225	67	69	32	33	102	104	1	2	-	+	pass			2050	7226	213	0.00142387	0.07161
34	35	7246	34	35	17	189	52	559	1	1	-	+	pass	pass	pass	2050	7247	213	0.00142692	0.07161
360	363	7417	360	363	163	209	475	579	1	2	-	+	pass	pass		2050	7418	213	0.0014517	0.07161
415	418	7609	415	418	184	213	543	583	1	2	-	+	pass	pass		2050	7610	213	0.00147935	0.07161
384	387	7755	384	387	172	210	505	580	1	2	-	+	pass	pass		2050	7756	213	0.00150025	0.07161
75	76	1	75	76	35	9	111	38	1	2	-	+	pass	pass	pass	28	2	109	3.7e-06	0.00146536
42	43	3	42	43	20	103	66	322	1	2	-	+	pass	pass	pass	28	4	109	6.19e-06	0.00146536
70	71	6	70	71	33	67	106	201	1	2	-	+	pass	pass	pass	28	7	109	9.36e-06	0.00146536
140	141	6	140	141	67	33	201	106	1	2	-	+	pass	pass	pass	28	7	109	9.36e-06	0.00146536
155	156	23	155	156	60	108	185	327	2	2	-	+	pass	pass	pass	28	24	109	2.33e-05	0.00291896
43	44	188	43	44	103	20	322	66	2	2	+	-	pass	pass		28	189	109	0.00010745	0.0112105
154	155	306	154	155	108	60	327	185	1	2	+	-	pass	pass		28	307	109	0.00015388	0.0137614
19	20	703	19	20	9	35	38	111	1	2	-	+	pass	pass	pass	28	704	109	0.00028448	0.0222603
126	127	946	126	127	60	74	185	226	1	2	-	+	pass	pass	pass	28	947	109	0.00035432	0.0246447
101	102	1114	101	102	50	48	156	147	2	1	+	-	pass	pass	pass	28	1115	109	0.00039986	0.025031
103	104	2009	103	104	107	47	326	144	1	2	+	-	pass	pass	pass	28	2010	109	0.00061856	0.033073
156	157	2077	156	157	108	74	327	226	2	1	+	-	pass	pass		28	2078	109	0.00063399	0.033073
154	157	2408	154	157	108	74	327	226	1	1	+	-	pass	pass		28	2409	109	0.0007073	0.0340594
723	724	18	723	724	337	384	1187	1279	1	2	-	+	pass	pass		29	19	384	1.25e-07	0.00030692
758	759	18	758	759	351	163	1236	577	1	2	-	+	pass	pass	pass	29	19	384	1.25e-07	0.00030692
553	554	21	553	554	261	379	919	1274	1	1	-	+	pass	pass	pass	29	22	384	1.46e-07	0.00030692
723	725	25	723	725	337	358	1187	1253	1	2	-	+	pass	pass		29	26	384	1.74e-07	0.00030692
191	192	26	191	192	91	367	314	1262	1	2	-	+	pass	pass	pass	29	27	384	1.81e-07	0.00030692
91	92	147	91	92	361	43	1256	148	1	1	+	-	pass	pass		29	148	384	1.1e-06	0.00132724
360	361	199	360	361	376	170	1271	599	1	1	+	-	pass	pass	pass	29	200	384	1.52e-06	0.00132724
91	93	201	91	93	361	44	1256	150	1	1	+	-	pass	pass		29	202	384	1.53e-06	0.00132724
79	80	202	79	80	96	36	338	123	2	1	+	-	pass	pass	pass	29	203	384	1.54e-06	0.00132724
94	95	205	94	95	362	45	1257	154	1	1	+	-	pass	pass	pass	29	206	384	1.57e-06	0.00132724
481	482	358	481	482	378	225	1273	786	1	1	+	-	pass	pass	pass	29	359	384	2.82e-06	0.00217605
610	611	407	610	611	287	381	1009	1276	1	2	-	+	pass	pass	pass	29	408	384	3.23e-06	0.00228494
611	612	860	611	612	381	287	1276	1009	2	2	+	-	pass	pass		29	861	384	7.15e-06	0.00466088
96	97	1421	96	97	300	46	1054	157	2	1	+	-	pass	pass	pass	29	1422	384	1.22e-05	0.00737264
549	550	1931	549	550	147	259	520	911	2	1	+	-	pass	pass	pass	29	1932	384	1.69e-05	0.0095275
400	401	2068	400	401	176	188	625	660	2	1	+	-	pass	pass	pass	29	2069	384	1.81e-05	0.00960592
638	639	3369	638	639	46	300	157	1054	2	1	+	-	pass	pass	pass	29	3370	384	3.04e-05	0.0151757
398	399	5306	398	399	283	187	996	658	2	1	+	-	pass	pass	pass	29	5307	384	4.93e-05	0.0215425
17	18	5373	17	18	356	9	1251	28	1	1	+	-	pass	pass	pass	29	5374	384	4.99e-05	0.0215425
596	597	5784	596	597	86	281	298	989	2	1	+	-	pass	pass	pass	29	5785	384	5.4e-05	0.0215425
693	694	5874	693	694	383	326	1278	1143	1	1	+	-	pass	pass	pass	29	5875	384	5.49e-05	0.0215425
487	488	5975	487	488	341	228	1202	795	2	1	+	-	pass	pass	pass	29	5976	384	5.59e-05	0.0215425
527	528	6801	527	528	365	89	1260	306	2	2	+	-	pass	pass	pass	29	6802	384	6.41e-05	0.0216836
314	315	7025	314	315	259	147	911	520	2	1	+	-	pass	pass	pass	29	7026	384	6.64e-05	0.0216836
736	737	7104	736	737	356	9	1251	28	2	2	+	-	pass	pass	pass	29	7105	384	6.72e-05	0.0216836
276	277	7154	276	277	373	129	1268	457	1	2	+	-	pass	pass	pass	29	7155	384	6.77e-05	0.0216836
184	185	7901	184	185	365	89	1260	306	1	1	+	-	pass	pass	pass	29	7902	384	7.52e-05	0.0216836
145	146	8000	145	146	362	45	1257	154	2	2	+	-	pass	pass	pass	29	8001	384	7.62e-05	0.0216836
201	202	8019	201	202	368	96	1263	338	1	1	+	-	pass	pass		29	8020	384	7.64e-05	0.0216836
700	701	8052	700	701	383	326	1278	1143	2	2	+	-	pass	pass	pass	29	8053	384	7.67e-05	0.0216836
609	610	8342	609	610	381	287	1276	1009	1	1	+	-	pass	pass		29	8343	384	7.97e-05	0.0217872
726	727	8647	726	727	364	65	1259	221	2	2	+	-	pass	pass	pass	29	8648	384	8.28e-05	0.0219264
722	723	9073	722	723	384	337	1279	1187	1	1	+	-	pass	pass		29	9074	384	8.71e-05	0.0223756
609	612	9611	609	612	381	287	1276	1009	1	2	+	-	pass	pass		29	9612	384	9.26e-05	0.0224471
532	533	9619	532	533	29	250	97	872	2	1	+	-	pass	pass	pass	29	9620	384	9.27e-05	0.0224471
201	203	11091	201	203	368	36	1263	123	1	2	+	-	pass	pass		29	11092	384	0.0001078	0.0250533
425	426	11241	425	426	351	164	1236	579	2	2	+	-	pass	pass	pass	29	11242	384	0.00010935	0.0250533
563	564	12545	563	564	379	261	1274	919	2	2	+	-	pass	pass	pass	29	12546	384	0.00012286	0.0274082
426	427	13769	426	427	164	200	579	700	2	2	-	+	pass	pass		29	13770	384	0.00013563	0.0294794
369	370	14147	369	370	157	174	560	614	2	1	+	-	pass	pass	pass	29	14148	384	0.00013958	0.0295807
179	180	20113	179	180	281	86	989	298	2	1	+	-	pass	pass	pass	29	20114	384	0.00020278	0.041927
376	377	22571	376	377	188	176	660	625	2	1	+	-	pass	pass	pass	29	22572	384	0.00022919	0.0462573
337	338	26544	337	338	174	157	614	560	2	1	+	-	pass	pass	pass	29	26545	384	0.00027223	0.0524366
67	68	26837	67	68	337	32	1187	106	2	1	+	-	pass	pass	pass	29	26838	384	0.00027542	0.0524366
61	62	27107	61	62	250	29	872	97	2	1	+	-	pass	pass	pass	29	27108	384	0.00027836	0.0524366
568	569	35665	568	569	268	267	947	945	2	1	+	-	pass	pass	pass	29	35666	384	0.00037246	0.0686383
371	372	38143	371	372	361	43	1256	148	2	2	+	-	pass	pass		29	38144	384	0.00039999	0.0691125
371	373	38150	371	373	361	44	1256	150	2	2	+	-	pass	pass		29	38151	384	0.00040006	0.0691125
308	309	38580	308	309	144	143	510	509	1	2	-	+	pass	pass		29	38581	384	0.00040485	0.0691125
36	37	38831	36	37	358	18	1253	56	1	1	+	-	pass	pass		29	38832	384	0.00040765	0.0691125
36	38	40259	36	38	358	18	1253	56	1	2	+	-	pass	pass		29	40260	384	0.00042358	0.0704049
703	704	43803	703	704	378	225	1273	786	2	2	+	-	pass	pass	pass	29	43804	384	0.00046325	0.0755192
236	238	45469	236	238	110	111	390	393	1	2	-	+	pass	pass		29	45470	384	0.00048197	0.0770886
85	86	46	85	86	188	44	698	142	1	1	+	-	pass	pass	pass	30	47	200	1.04e-05	0.0207314
374	375	547	374	375	200	176	710	662	2	1	+	-	pass	pass		30	548	200	7.86e-05	0.0626103
374	376	952	374	376	200	176	710	662	2	2	+	-	pass	pass		30	953	200	0.00012378	0.0626103
15	16	1319	15	16	158	9	570	31	2	1	+	-	pass	pass	pass	30	1320	200	0.00016175	0.0626103
95	96	1540	95	96	188	44	698	142	2	2	+	-	pass	pass	pass	30	1541	200	0.00018369	0.0626103
365	366	1598	365	366	173	172	644	642	1	2	-	+	pass	pass	pass	30	1599	200	0.00018935	0.0626103
219	220	2688	219	220	106	193	381	703	1	1	-	+	pass	pass	pass	30	2689	200	0.00029019	0.0822468
373	374	3814	373	374	175	200	658	710	1	2	-	+		pass		30	3815	200	0.00038676	0.0867987
333	334	3898	333	334	9	158	31	570	2	1	+	-	pass	pass	pass	30	3899	200	0.00039374	0.0867987
371	373	4891	371	373	200	175	710	658	1	1	+	-	pass			30	4892	200	0.0004744	0.0912056
164	165	5455	164	165	79	191	279	701	1	2	-	+	pass	pass	pass	30	5456	200	0.00051888	0.0912056
163	164	6407	163	164	191	79	701	279	1	1	+	-	pass	pass		30	6408	200	0.00059216	0.0912056
385	386	6479	385	386	194	110	704	402	2	2	+	-	pass	pass	pass	30	6480	200	0.00059762	0.0912056
367	368	8467	367	368	174	173	648	644	1	2	-	+	pass	pass	pass	30	8468	200	0.0007445	0.0914352
372	375	8524	372	375	175	176	658	662	2	1	+	-		pass		30	8525	200	0.00074862	0.0914352
372	376	8929	372	376	175	176	658	662	2	2	+	-		pass		30	8930	200	0.00077771	0.0914352
371	375	9254	371	375	200	176	710	662	1	1	+	-	pass	pass		30	9255	200	0.00080088	0.0914352
371	376	9659	371	376	200	176	710	662	1	2	+	-	pass	pass		30	9660	200	0.00082955	0.0914352
76	77	2	76	77	32	26	129	108	1	2	-	+	pass	pass	pass	34	3	180	1.07e-05	0.00965837
18	19	5	18	19	158	9	564	43	1	1	+	-	pass	pass	pass	34	6	180	1.74e-05	0.00965837
286	287	5	286	287	124	98	438	351	1	2	-	+	pass	pass	pass	34	6	180	1.74e-05	0.00965837
221	222	6	221	222	98	124	351	438	1	2	-	+	pass	pass	pass	34	7	180	1.94e-05	0.00965837
54	55	10	54	55	24	62	96	230	1	2	-	+	pass	pass	pass	34	11	180	2.65e-05	0.0105899
156	157	15	156	157	72	73	260	263	1	2	-	+	pass			34	16	180	3.45e-05	0.011074
61	62	18	61	62	27	142	110	513	1	2	-	+	pass	pass	pass	34	19	180	3.89e-05	0.011074
313	314	25	313	314	136	179	481	585	1	2	-	+	pass	pass	pass	34	26	180	4.84e-05	0.0120591
328	329	49	328	329	138	180	492	586	2	2	-	+	pass	pass	pass	34	50	180	7.63e-05	0.0169133
50	51	70	50	51	18	22	77	88	2	2	-	+	pass			34	71	180	9.74e-05	0.0194392
156	158	140	156	158	72	172	260	578	1	1	-	+	pass	pass		34	141	180	0.00015723	0.0228014
18	20	141	18	20	158	9	564	43	1	2	+	-	pass	pass		34	142	180	0.00015801	0.0228014
31	32	149	31	32	160	14	566	63	1	1	+	-	pass	pass	pass	34	150	180	0.00016416	0.0228014
190	191	153	190	191	84	175	305	581	2	2	-	+	pass	pass	pass	34	154	180	0.00016721	0.0228014
75	76	174	75	76	25	32	105	129	2	1	+	-	pass	pass		34	175	180	0.0001828	0.0228014
155	156	189	155	156	171	72	577	260	1	1	+	-	pass	pass		34	190	180	0.00019359	0.0228014
312	313	190	312	313	179	136	585	481	1	1	+	-	pass	pass		34	191	180	0.0001943	0.0228014
274	275	270	274	275	72	171	260	577	2	2	-	+	pass	pass	pass	34	271	180	0.00024799	0.0265544
273	274	297	273	274	172	72	578	260	2	2	+	-	pass	pass		34	298	180	0.00026497	0.0265544
216	217	299	216	217	164	96	570	345	2	1	+	-	pass	pass		34	300	180	0.00026621	0.0265544
225	226	329	225	226	159	100	565	358	2	1	+	-	pass	pass	pass	34	330	180	0.00028451	0.027028
216	218	363	216	218	164	96	570	345	2	2	+	-	pass	pass		34	364	180	0.00030464	0.0276256
17	18	556	17	18	8	158	40	564	1	1	-	+	pass	pass		34	557	180	0.00040987	0.0355514
62	63	695	62	63	142	27	513	110	2	2	+	-	pass	pass		34	696	180	0.00047876	0.0373958
158	159	707	158	159	172	73	578	263	1	1	+	-	pass			34	708	180	0.0004845	0.0373958
351	352	713	351	352	151	150	549	548	2	1	+	-				34	714	180	0.00048736	0.0373958
353	354	801	353	354	151	150	549	548	1	2	-	+				34	802	180	0.00052851	0.0390512
155	159	1038	155	159	171	73	577	263	1	1	+	-	pass			34	1039	180	0.0006331	0.0451085
250	251	1206	250	251	115	112	404	394	2	1	+	-	pass	pass	pass	34	1207	180	0.00070286	0.0475742
41	42	1237	41	42	23	18	91	77	2	1	+	-	pass	pass	pass	34	1238	180	0.0007154	0.0475742
59	60	1339	59	60	32	26	129	108	2	1	+	-	pass	pass	pass	34	1340	180	0.00075601	0.0486531
29	30	1694	29	30	13	12	59	57	1	2	-	+	pass	pass	pass	34	1695	180	0.00089066	0.0555268
248	249	2031	248	249	117	111	410	391	2	1	+	-	pass	pass	pass	34	2032	180	0.00101073	0.0587925
166	167	2049	166	167	173	77	579	276	1	1	+	-	pass	pass	pass	34	2050	180	0.00101696	0.0587925
42	43	2091	42	43	18	17	77	74	1	2	-	+	pass	pass		34	2092	180	0.00103145	0.0587925
39	40	2700	39	40	21	17	84	74	2	1	+	-	pass	pass	pass	34	2701	180	0.00123263	0.0675904
58	59	2766	58	59	25	32	105	129	1	2	-	+	pass	pass		34	2767	180	0.00125356	0.0675904
51	52	3136	51	52	22	23	88	91	2	1	+	-		pass		34	3137	180	0.00136822	0.0700985
254	255	3143	254	255	111	113	391	397	2	2	+	-	pass	pass	pass	34	3144	180	0.00137035	0.0700985
412	413	0	412	413	255	162	1014	681	2	2	+	-	pass	pass	pass	39	1	476	7.96e-08	0.0008941
411	412	1	411	412	195	255	817	1014	1	2	-	+	pass	pass		39	2	476	1.5e-07	0.0008941
412	414	7	412	414	255	196	1014	822	2	1	+	-	pass	pass		39	8	476	5.32e-07	0.00155518
412	415	8	412	415	255	197	1014	823	2	1	+	-	pass	pass		39	9	476	5.92e-07	0.00155518
412	416	9	412	416	255	172	1014	722	2	2	+	-	pass	pass		39	10	476	6.52e-07	0.00155518
231	232	14	231	232	110	423	459	1746	1	2	-	+	pass	pass	pass	39	15	476	9.44e-07	0.00187678
362	363	20	362	363	174	462	727	1853	1	1	-	+	pass	pass	pass	39	21	476	1.28e-06	0.00218735
412	417	24	412	417	255	198	1014	827	2	1	+	-	pass	pass		39	25	476	1.51e-06	0.00224428
404	405	35	404	405	192	337	803	1324	1	2	-	+	pass	pass	pass	39	36	476	2.1e-06	0.00262143
657	658	38	657	658	317	325	1251	1277	1	2	-	+	pass	pass	pass	39	39	476	2.26e-06	0.00262143
412	418	41	412	418	255	199	1014	829	2	1	+	-	pass	pass		39	42	476	2.42e-06	0.00262143
412	419	46	412	419	255	200	1014	831	2	1	+	-	pass	pass		39	47	476	2.68e-06	0.00266293
592	593	59	592	593	287	307	1146	1219	1	2	-	+	pass	pass	pass	39	60	476	3.35e-06	0.00307221
412	420	105	412	420	255	201	1014	832	2	1	+	-	pass	pass		39	106	476	5.63e-06	0.003271
412	421	116	412	421	255	202	1014	835	2	1	+	-	pass	pass		39	117	476	6.16e-06	0.003271
26	27	118	26	27	232	12	930	65	2	1	+	-	pass	pass	pass	39	119	476	6.26e-06	0.003271
412	422	119	412	422	255	25	1014	123	2	2	+	-	pass	pass		39	120	476	6.31e-06	0.003271
928	929	127	928	929	275	433	1102	1800	2	1	+	-	pass	pass	pass	39	128	476	6.69e-06	0.003271
535	536	129	535	536	139	263	573	1047	2	1	+	-	pass	pass	pass	39	130	476	6.79e-06	0.003271
412	423	132	412	423	255	203	1014	837	2	1	+	-	pass	pass		39	133	476	6.93e-06	0.003271
412	424	134	412	424	255	204	1014	839	2	1	+	-	pass	pass		39	135	476	7.02e-06	0.003271
811	812	138	811	812	74	387	318	1533	2	1	+	-	pass	pass	pass	39	139	476	7.21e-06	0.003271
166	167	152	166	167	451	80	1842	345	1	1	+	-	pass	pass	pass	39	153	476	7.88e-06	0.003271
917	918	154	917	918	158	429	669	1771	2	1	+	-	pass	pass	pass	39	155	476	7.97e-06	0.003271
795	796	158	795	796	439	380	1819	1499	2	1	+	-	pass	pass	pass	39	159	476	8.16e-06	0.003271
412	425	161	412	425	255	205	1014	842	2	1	+	-	pass	pass		39	162	476	8.3e-06	0.003271
412	426	162	412	426	255	206	1014	844	2	1	+	-	pass	pass		39	163	476	8.34e-06	0.003271
926	927	164	926	927	98	432	420	1797	2	1	+	-	pass	pass	pass	39	165	476	8.44e-06	0.003271
668	669	173	668	669	122	109	512	454	2	2	+	-	pass	pass	pass	39	174	476	8.86e-06	0.003271
464	465	175	464	465	320	228	1260	919	2	1	+	-	pass	pass	pass	39	176	476	8.95e-06	0.003271
412	427	176	412	427	255	207	1014	845	2	1	+	-	pass	pass		39	177	476	9e-06	0.003271
30	31	178	30	31	14	13	69	67	2	2	+	-		pass		39	179	476	9.09e-06	0.003271
344	345	194	344	345	165	164	692	691	2	1	+	-	pass	pass		39	195	476	9.83e-06	0.003271
336	337	196	336	337	385	160	1527	676	2	1	+	-	pass	pass	pass	39	197	476	9.92e-06	0.003271
56	57	203	56	57	352	26	1380	127	2	1	+	-	pass	pass	pass	39	204	476	1.02e-05	0.003271
343	345	205	343	345	386	164	1530	691	2	1	+	-	pass	pass		39	206	476	1.03e-05	0.003271
858	859	207	858	859	80	290	345	1156	2	2	+	-	pass	pass	pass	39	208	476	1.04e-05	0.003271
697	698	209	697	698	471	335	1862	1315	1	1	+	-	pass	pass	pass	39	210	476	1.05e-05	0.003271
412	428	213	412	428	255	208	1014	847	2	1	+	-	pass	pass		39	214	476	1.07e-05	0.003271
412	429	233	412	429	255	209	1014	850	2	1	+	-	pass	pass		39	234	476	1.16e-05	0.00344178
364	365	238	364	365	174	462	727	1853	2	2	-	+	pass	pass	pass	39	239	476	1.18e-05	0.00344178
614	615	250	614	615	133	298	549	1179	2	1	+	-	pass	pass	pass	39	251	476	1.24e-05	0.00351356
412	430	259	412	430	255	210	1014	851	2	1	+	-	pass	pass		39	260	476	1.28e-05	0.00354406
864	865	274	864	865	469	311	1860	1230	2	2	+	-	pass	pass	pass	39	275	476	1.35e-05	0.00356802
942	943	276	942	943	463	180	1854	759	2	2	+	-	pass	pass	pass	39	277	476	1.35e-05	0.00356802
402	403	281	402	403	464	191	1855	802	1	1	+	-	pass	pass	pass	39	282	476	1.38e-05	0.00356802
576	577	302	576	577	124	280	520	1116	2	1	+	-	pass	pass	pass	39	303	476	1.47e-05	0.00371713
412	431	308	412	431	255	211	1014	854	2	1	+	-	pass	pass		39	309	476	1.5e-05	0.00371713
412	432	316	412	432	255	212	1014	856	2	1	+	-	pass	pass		39	317	476	1.53e-05	0.00372727
441	442	365	441	442	465	217	1856	879	2	1	+	-	pass	pass	pass	39	366	476	1.75e-05	0.00416508
440	442	817	440	442	465	217	1856	879	1	1	+	-	pass	pass		39	818	476	3.64e-05	0.00851125
462	463	940	462	463	161	227	679	915	2	1	+	-	pass	pass	pass	39	941	476	4.14e-05	0.00948677
741	742	977	741	742	357	316	1393	1247	1	2	-	+	pass	pass	pass	39	978	476	4.29e-05	0.0095159
911	912	983	911	912	476	427	1867	1762	2	2	+	-	pass	pass	pass	39	984	476	4.31e-05	0.0095159
230	231	1148	230	231	111	110	461	459	2	1	+	-	pass	pass		39	1149	476	4.97e-05	0.0107638
352	353	1570	352	353	168	395	708	1593	1	2	-	+	pass	pass	pass	39	1571	476	6.61e-05	0.0140672
636	637	1798	636	637	287	306	1146	1217	2	1	+	-	pass			39	1799	476	7.48e-05	0.0156412
676	677	1882	676	677	325	317	1277	1251	1	2	-	+	pass	pass	pass	39	1883	476	7.8e-05	0.0160257
567	568	1943	567	568	433	275	1800	1102	2	1	+	-	pass	pass	pass	39	1944	476	8.03e-05	0.0162195
837	838	2171	837	838	442	398	1833	1613	2	1	+	-	pass	pass	pass	39	2172	476	8.88e-05	0.0176491
909	910	2293	909	910	476	427	1867	1762	1	1	+	-	pass	pass	pass	39	2294	476	9.34e-05	0.0180752
305	306	2310	305	306	459	146	1850	608	1	1	+	-	pass	pass	pass	39	2311	476	9.4e-05	0.0180752
663	664	2716	663	664	228	320	919	1260	2	1	+	-	pass	pass	pass	39	2717	476	0.00010896	0.0206218
940	941	2882	940	941	380	439	1499	1819	2	1	+	-	pass	pass	pass	39	2883	476	0.00011503	0.0214292
128	129	3002	128	129	189	60	795	253	2	1	+	-	pass	pass	pass	39	3003	476	0.00011939	0.0219001
155	156	3508	155	156	387	74	1533	318	2	1	+	-	pass	pass	pass	39	3509	476	0.00013764	0.0248643
643	644	3780	643	644	469	311	1860	1230	1	1	+	-	pass	pass	pass	39	3781	476	0.00014735	0.0262213
552	553	4460	552	553	464	191	1855	802	2	2	+	-	pass	pass	pass	39	4461	476	0.00017137	0.0299637
869	870	4518	869	870	475	67	1866	286	2	2	+	-	pass	pass	pass	39	4519	476	0.0001734	0.0299637
321	322	4686	321	322	106	153	444	642	2	1	+	-	pass	pass	pass	39	4687	476	0.00017928	0.0305368
398	399	4781	398	399	60	189	253	795	2	1	+	-	pass	pass	pass	39	4782	476	0.0001826	0.0306635
259	260	4904	259	260	280	124	1116	520	2	1	+	-	pass	pass	pass	39	4905	476	0.00018688	0.0309471
277	278	5499	277	278	298	133	1179	549	2	1	+	-	pass	pass	pass	39	5500	476	0.00020748	0.033801
541	542	5566	541	542	466	266	1857	1057	2	1	+	-	pass	pass	pass	39	5567	476	0.00020979	0.033801
363	364	5889	363	364	462	174	1853	727	1	2	+	-	pass	pass		39	5890	476	0.00022087	0.0351131
362	365	6149	362	365	174	462	727	1853	1	2	-	+	pass	pass		39	6150	476	0.00022976	0.0360452
902	903	6303	902	903	110	423	459	1746	2	1	+	-	pass	pass	pass	39	6304	476	0.00023501	0.0363898
223	224	7026	223	224	153	106	642	444	2	1	+	-	pass	pass	pass	39	7027	476	0.0002595	0.0396676
809	810	7510	809	810	164	386	691	1530	2	1	+	-	pass	pass	pass	39	7511	476	0.00027578	0.0416217
441	443	8260	441	443	465	217	1856	879	2	2	+	-	pass	pass		39	8261	476	0.00030082	0.0448336
28	30	8596	28	30	13	14	67	69	1	2	-	+	pass			39	8597	476	0.00031197	0.0459205
440	443	8712	440	443	465	217	1856	879	1	2	+	-	pass	pass		39	8713	476	0.00031582	0.0459205
636	638	10541	636	638	287	307	1146	1219	2	1	+	-	pass	pass		39	10542	476	0.00037584	0.0539898
81	82	10873	81	82	58	39	246	173	2	1	+	-	pass	pass	pass	39	10874	476	0.00038664	0.0548792
105	107	11267	105	107	356	50	1391	215	2	1	+	-	pass			39	11268	476	0.00039941	0.0554096
654	655	11275	654	655	357	316	1393	1247	2	1	+	-	pass	pass	pass	39	11276	476	0.00039967	0.0554096
376	378	11707	376	378	178	179	747	750	1	2	-	+	pass			39	11708	476	0.00041363	0.0560987
472	473	11758	472	473	12	232	65	930	2	1	+	-	pass	pass	pass	39	11759	476	0.00041527	0.0560987
66	68	11866	66	68	30	31	147	149	2	1	+	-		pass		39	11867	476	0.00041875	0.0560987
635	638	13114	635	638	306	307	1217	1219	2	1	+	-		pass		39	13115	476	0.00045879	0.0607794
124	125	13613	124	125	39	58	173	246	2	1	+	-	pass	pass	pass	39	13614	476	0.0004747	0.0619082
732	733	13707	732	733	26	352	127	1380	2	1	+	-	pass	pass	pass	39	13708	476	0.0004777	0.0619082
807	808	13992	807	808	160	385	676	1527	2	1	+	-	pass	pass	pass	39	13993	476	0.00048676	0.0624042
58	59	14962	58	59	446	27	1837	132	1	1	+	-	pass	pass	pass	39	14963	476	0.00051748	0.064946
608	610	14962	608	610	294	295	1169	1171	2	1	+	-		pass		39	14963	476	0.00051748	0.064946
540	542	15677	540	542	466	266	1857	1057	1	1	+	-	pass	pass		39	15678	476	0.00054001	0.0670681
602	603	16246	602	603	459	292	1850	1162	2	1	+	-	pass	pass	pass	39	16247	476	0.00055788	0.068573
701	702	16539	701	702	192	337	803	1324	2	1	+	-	pass	pass	pass	39	16540	476	0.00056706	0.06899
778	779	22077	778	779	371	372	1465	1468	1	2	-	+				39	22078	476	0.00073816	0.0889001
495	496	27	495	496	217	274	843	970	1	1	-	+	pass	pass	pass	4	28	276	3.81e-05	0.0509836
272	273	33	272	273	121	128	459	481	1	2	-	+	pass	pass	pass	4	34	276	4.38e-05	0.0509836
42	43	37	42	43	244	21	940	90	1	1	+	-	pass	pass	pass	4	38	276	4.75e-05	0.0509836
427	428	39	427	428	188	271	726	967	1	1	-	+	pass	pass	pass	4	40	276	4.93e-05	0.0509836
250	251	93	250	251	88	112	332	425	2	2	-	+	pass	pass	pass	4	94	276	9.14e-05	0.0509836
267	268	116	267	268	263	117	959	451	1	1	+	-	pass	pass		4	117	276	0.00010712	0.0509836
512	513	131	512	513	274	217	970	843	2	2	+	-	pass	pass	pass	4	132	276	0.00011689	0.0509836
266	268	136	266	268	34	117	156	451	2	1	+	-	pass	pass		4	137	276	0.00012007	0.0509836
198	199	147	198	199	249	31	945	136	2	2	+	-	pass	pass	pass	4	148	276	0.00012697	0.0509836
267	269	156	267	269	263	118	959	453	1	1	+	-	pass	pass		4	157	276	0.00013251	0.0509836
266	269	176	266	269	34	118	156	453	2	1	+	-	pass	pass		4	177	276	0.00014452	0.0509836
549	550	190	549	550	160	237	613	932	2	1	+	-	pass	pass	pass	4	191	276	0.00015271	0.0509836
267	270	193	267	270	263	119	959	454	1	1	+	-	pass	pass		4	194	276	0.00015444	0.0509836
266	270	213	266	270	34	119	156	454	2	1	+	-	pass	pass		4	214	276	0.0001658	0.0509836
267	271	263	267	271	263	120	959	456	1	1	+	-	pass	pass		4	264	276	0.000193	0.0547471
266	271	283	266	271	34	120	156	456	2	1	+	-	pass	pass		4	284	276	0.00020347	0.0547471
464	465	447	464	465	254	51	950	216	2	2	+	-	pass	pass	pass	4	448	276	0.00028297	0.0716569
116	117	641	116	117	253	49	949	205	1	2	+	-	pass	pass	pass	4	642	276	0.0003671	0.0877987
236	237	6	236	237	260	104	2591	1109	1	1	+	-	pass	pass		41	7	275	5.05e-05	0.0217386
236	238	8	236	238	260	105	2591	1110	1	1	+	-	pass	pass		41	9	275	5.92e-05	0.0217386
236	239	9	236	239	260	106	2591	1112	1	1	+	-	pass	pass		41	10	275	6.32e-05	0.0217386
236	240	10	236	240	260	107	2591	1115	1	1	+	-	pass	pass		41	11	275	6.71e-05	0.0217386
452	453	13	452	453	213	205	2253	2115	2	1	+	-	pass	pass	pass	41	14	275	7.81e-05	0.0217386
236	241	14	236	241	260	108	2591	1118	1	1	+	-	pass	pass		41	15	275	8.16e-05	0.0217386
236	242	16	236	242	260	109	2591	1119	1	1	+	-	pass	pass		41	17	275	8.83e-05	0.0217386
235	237	17	235	237	259	104	2590	1109	1	1	+	-	pass	pass		41	18	275	9.15e-05	0.0217386
234	237	18	234	237	258	104	2589	1109	1	1	+	-	pass	pass		41	19	275	9.46e-05	0.0217386
235	238	19	235	238	259	105	2590	1110	1	1	+	-	pass	pass		41	20	275	9.77e-05	0.0217386
234	238	20	234	238	258	105	2589	1110	1	1	+	-	pass	pass		41	21	275	0.00010078	0.0217386
235	239	20	235	239	259	106	2590	1112	1	1	+	-	pass	pass		41	21	275	0.00010078	0.0217386
236	243	20	236	243	260	21	2591	347	1	2	+	-	pass	pass		41	21	275	0.00010078	0.0217386
234	239	21	234	239	258	106	2589	1112	1	1	+	-	pass	pass		41	22	275	0.00010377	0.0217386
235	240	21	235	240	259	107	2590	1115	1	1	+	-	pass	pass		41	22	275	0.00010377	0.0217386
234	240	22	234	240	258	107	2589	1115	1	1	+	-	pass	pass		41	23	275	0.00010671	0.0217386
90	91	25	90	91	39	83	516	928	1	2	-	+	pass	pass	pass	41	26	275	0.00011525	0.0217386
235	241	25	235	241	259	108	2590	1118	1	1	+	-	pass	pass		41	26	275	0.00011525	0.0217386
234	241	26	234	241	258	108	2589	1118	1	1	+	-	pass	pass		41	27	275	0.00011801	0.0217386
235	242	27	235	242	259	109	2590	1119	1	1	+	-	pass	pass		41	28	275	0.00012074	0.0217386
234	242	28	234	242	258	109	2589	1119	1	1	+	-	pass	pass		41	29	275	0.00012343	0.0217386
235	243	31	235	243	259	21	2590	347	1	2	+	-	pass	pass		41	32	275	0.00013131	0.0217386
234	243	32	234	243	258	21	2589	347	1	2	+	-	pass	pass		41	33	275	0.00013387	0.0217386
236	244	34	236	244	260	110	2591	1122	1	1	+	-	pass	pass		41	35	275	0.00013891	0.0217386
235	244	45	235	244	259	110	2590	1122	1	1	+	-	pass	pass		41	46	275	0.00016493	0.0217386
234	244	46	234	244	258	110	2589	1122	1	1	+	-	pass	pass		41	47	275	0.00016717	0.0217386
333	334	47	333	334	60	262	721	2593	2	2	-	+	pass	pass	pass	41	48	275	0.0001694	0.0217386
236	245	55	236	245	260	111	2591	1124	1	1	+	-	pass	pass		41	56	275	0.00018663	0.0217386
235	245	66	235	245	259	111	2590	1124	1	1	+	-	pass	pass		41	67	275	0.00020888	0.0217386
234	245	67	234	245	258	111	2589	1124	1	1	+	-	pass	pass		41	68	275	0.00021083	0.0217386
281	282	99	281	282	140	141	1197	1199	2	1	+	-	pass	pass	pass	41	100	275	0.00026864	0.0217386
464	465	100	464	465	273	209	2604	2161	2	1	+	-	pass	pass	pass	41	101	275	0.00027032	0.0217386
117	118	109	117	118	51	229	658	2463	1	2	-	+	pass	pass	pass	41	110	275	0.00028521	0.0217386
236	246	112	236	246	260	112	2591	1127	1	1	+	-	pass	pass		41	113	275	0.00029007	0.0217386
236	247	114	236	247	260	56	2591	678	1	2	+	-	pass	pass		41	115	275	0.00029329	0.0217386
235	246	123	235	246	259	112	2590	1127	1	1	+	-	pass	pass		41	124	275	0.00030751	0.0217386
234	246	124	234	246	258	112	2589	1127	1	1	+	-	pass	pass		41	125	275	0.00030906	0.0217386
235	247	125	235	247	259	56	2590	678	1	2	+	-	pass	pass		41	126	275	0.00031061	0.0217386
234	247	126	234	247	258	56	2589	678	1	2	+	-	pass	pass		41	127	275	0.00031216	0.0217386
236	248	130	236	248	260	113	2591	1130	1	1	+	-	pass	pass		41	131	275	0.0003183	0.0217386
236	249	134	236	249	260	114	2591	1131	1	1	+	-	pass	pass		41	135	275	0.00032437	0.0217386
236	250	135	236	250	260	115	2591	1134	1	1	+	-	pass	pass		41	136	275	0.00032588	0.0217386
235	248	141	235	248	259	113	2590	1130	1	1	+	-	pass	pass		41	142	275	0.00033484	0.0217386
234	248	142	234	248	258	113	2589	1130	1	1	+	-	pass	pass		41	143	275	0.00033632	0.0217386
236	251	143	236	251	260	116	2591	1136	1	1	+	-	pass	pass		41	144	275	0.00033779	0.0217386
235	249	145	235	249	259	114	2590	1131	1	1	+	-	pass	pass		41	146	275	0.00034073	0.0217386
234	249	146	234	249	258	114	2589	1131	1	1	+	-	pass	pass		41	147	275	0.0003422	0.0217386
235	250	146	235	250	259	115	2590	1134	1	1	+	-	pass	pass		41	147	275	0.0003422	0.0217386
525	526	146	525	526	51	229	658	2463	2	1	+	-	pass	pass	pass	41	147	275	0.0003422	0.0217386
234	250	147	234	250	258	115	2589	1134	1	1	+	-	pass	pass		41	148	275	0.00034366	0.0217386
235	251	154	235	251	259	116	2590	1136	1	1	+	-	pass	pass		41	155	275	0.00035378	0.0217386
234	251	155	234	251	258	116	2589	1136	1	1	+	-	pass	pass		41	156	275	0.00035521	0.0217386
236	252	160	236	252	260	117	2591	1138	1	1	+	-	pass	pass		41	161	275	0.00036232	0.0217386
236	253	164	236	253	260	118	2591	1140	1	1	+	-	pass	pass		41	165	275	0.00036795	0.0217386
236	254	168	236	254	260	119	2591	1142	1	1	+	-	pass	pass		41	169	275	0.00037353	0.0217386
236	255	170	236	255	260	120	2591	1144	1	1	+	-	pass	pass		41	171	275	0.0003763	0.0217386
235	252	171	235	252	259	117	2590	1138	1	1	+	-	pass	pass		41	172	275	0.00037768	0.0217386
234	252	172	234	252	258	117	2589	1138	1	1	+	-	pass	pass		41	173	275	0.00037906	0.0217386
235	253	175	235	253	259	118	2590	1140	1	1	+	-	pass	pass		41	176	275	0.00038318	0.0217386
234	253	176	234	253	258	118	2589	1140	1	1	+	-	pass	pass		41	177	275	0.00038454	0.0217386
236	256	178	236	256	260	121	2591	1146	1	1	+	-	pass	pass		41	179	275	0.00038727	0.0217386
235	254	179	235	254	259	119	2590	1142	1	1	+	-	pass	pass		41	180	275	0.00038862	0.0217386
234	254	180	234	254	258	119	2589	1142	1	1	+	-	pass	pass		41	181	275	0.00038998	0.0217386
236	257	180	236	257	260	6	2591	115	1	2	+	-	pass	pass		41	181	275	0.00038998	0.0217386
235	255	181	235	255	259	120	2590	1144	1	1	+	-	pass	pass		41	182	275	0.00039133	0.0217386
234	255	182	234	255	258	120	2589	1144	1	1	+	-	pass	pass		41	183	275	0.00039268	0.0217386
236	258	182	236	258	260	122	2591	1148	1	1	+	-	pass	pass		41	183	275	0.00039268	0.0217386
236	259	184	236	259	260	100	2591	1043	1	2	+	-	pass	pass		41	185	275	0.00039537	0.0217386
235	256	189	235	256	259	121	2590	1146	1	1	+	-	pass	pass		41	190	275	0.00040205	0.0217386
234	256	190	234	256	258	121	2589	1146	1	1	+	-	pass	pass		41	191	275	0.00040338	0.0217386
235	257	191	235	257	259	6	2590	115	1	2	+	-	pass	pass		41	192	275	0.0004047	0.0217386
234	257	192	234	257	258	6	2589	115	1	2	+	-	pass	pass		41	193	275	0.00040603	0.0217386
235	258	193	235	258	259	122	2590	1148	1	1	+	-	pass	pass		41	194	275	0.00040735	0.0217386
234	258	194	234	258	258	122	2589	1148	1	1	+	-	pass	pass		41	195	275	0.00040867	0.0217386
235	259	195	235	259	259	100	2590	1043	1	2	+	-	pass	pass		41	196	275	0.00040998	0.0217386
236	260	195	236	260	260	123	2591	1152	1	1	+	-	pass	pass		41	196	275	0.00040998	0.0217386
234	259	196	234	259	258	100	2589	1043	1	2	+	-	pass	pass		41	197	275	0.00041129	0.0217386
236	261	204	236	261	260	124	2591	1154	1	1	+	-	pass	pass		41	205	275	0.00042171	0.0217386
235	260	206	235	260	259	123	2590	1152	1	1	+	-	pass	pass		41	207	275	0.00042429	0.0217386
234	260	207	234	260	258	123	2589	1152	1	1	+	-	pass	pass		41	208	275	0.00042558	0.0217386
236	262	214	236	262	260	125	2591	1156	1	1	+	-	pass	pass		41	215	275	0.00043452	0.0217386
235	261	215	235	261	259	124	2590	1154	1	1	+	-	pass	pass		41	216	275	0.00043579	0.0217386
234	261	216	234	261	258	124	2589	1154	1	1	+	-	pass	pass		41	217	275	0.00043705	0.0217386
236	263	218	236	263	260	126	2591	1157	1	1	+	-	pass	pass		41	219	275	0.00043958	0.0217386
235	262	225	235	262	259	125	2590	1156	1	1	+	-	pass	pass		41	226	275	0.00044835	0.0217386
234	262	226	234	262	258	125	2589	1156	1	1	+	-	pass	pass		41	227	275	0.0004496	0.0217386
236	264	227	236	264	260	127	2591	1160	1	1	+	-	pass	pass		41	228	275	0.00045084	0.0217386
235	263	229	235	263	259	126	2590	1157	1	1	+	-	pass	pass		41	230	275	0.00045332	0.0217386
234	263	230	234	263	258	126	2589	1157	1	1	+	-	pass	pass		41	231	275	0.00045456	0.0217386
236	265	237	236	265	260	128	2591	1162	1	1	+	-	pass	pass		41	238	275	0.00046317	0.0217386
235	264	238	235	264	259	127	2590	1160	1	1	+	-	pass	pass		41	239	275	0.00046439	0.0217386
234	264	239	234	264	258	127	2589	1160	1	1	+	-	pass	pass		41	240	275	0.00046561	0.0217386
236	266	244	236	266	260	129	2591	1164	1	1	+	-	pass	pass		41	245	275	0.00047168	0.0217386
236	267	247	236	267	260	130	2591	1165	1	1	+	-	pass	pass		41	248	275	0.0004753	0.0217386
235	265	248	235	265	259	128	2590	1162	1	1	+	-	pass	pass		41	249	275	0.0004765	0.0217386
234	265	249	234	265	258	128	2589	1162	1	1	+	-	pass	pass		41	250	275	0.0004777	0.0217386
235	266	255	235	266	259	129	2590	1164	1	1	+	-	pass	pass		41	256	275	0.00048487	0.0217386
234	266	256	234	266	258	129	2589	1164	1	1	+	-	pass	pass		41	257	275	0.00048606	0.0217386
235	267	258	235	267	259	130	2590	1165	1	1	+	-	pass	pass		41	259	275	0.00048843	0.0217386
234	267	259	234	267	258	130	2589	1165	1	1	+	-	pass	pass		41	260	275	0.00048962	0.0217386
236	268	271	236	268	260	131	2591	1168	1	1	+	-	pass	pass		41	272	275	0.00050369	0.0217386
236	269	276	236	269	260	132	2591	1170	1	1	+	-	pass	pass		41	277	275	0.00050949	0.0217386
235	268	282	235	268	259	131	2590	1168	1	1	+	-	pass	pass		41	283	275	0.0005164	0.0217386
234	268	283	234	268	258	131	2589	1168	1	1	+	-	pass	pass		41	284	275	0.00051754	0.0217386
235	269	287	235	269	259	132	2590	1170	1	1	+	-	pass	pass		41	288	275	0.00052211	0.0217386
236	270	287	236	270	260	133	2591	1171	1	1	+	-	pass	pass		41	288	275	0.00052211	0.0217386
234	269	288	234	269	258	132	2589	1170	1	1	+	-	pass	pass		41	289	275	0.00052325	0.0217386
182	183	298	182	183	39	83	516	928	2	1	+	-	pass	pass	pass	41	299	275	0.00053455	0.0217386
235	270	298	235	270	259	133	2590	1171	1	1	+	-	pass	pass		41	299	275	0.00053455	0.0217386
234	270	299	234	270	258	133	2589	1171	1	1	+	-	pass	pass		41	300	275	0.00053567	0.0217386
236	271	315	236	271	260	134	2591	1174	1	1	+	-	pass	pass		41	316	275	0.00055345	0.0222575
235	271	326	235	271	259	134	2590	1174	1	1	+	-	pass	pass		41	327	275	0.00056547	0.0223125
234	271	327	234	271	258	134	2589	1174	1	1	+	-	pass	pass		41	328	275	0.00056656	0.0223125
236	272	330	236	272	260	135	2591	1176	1	1	+	-	pass	pass		41	331	275	0.00056981	0.0223125
235	272	341	235	272	259	135	2590	1176	1	1	+	-	pass	pass		41	342	275	0.00058163	0.0224239
234	272	342	234	272	258	135	2589	1176	1	1	+	-	pass	pass		41	343	275	0.0005827	0.0224239
236	273	367	236	273	260	136	2591	1177	1	1	+	-	pass	pass		41	368	275	0.00060903	0.0232369
235	273	378	235	273	259	136	2590	1177	1	1	+	-	pass	pass		41	379	275	0.0006204	0.0233116
234	273	379	234	273	258	136	2589	1177	1	1	+	-	pass	pass		41	380	275	0.00062143	0.0233116
462	463	521	462	463	273	208	2604	2157	1	2	+	-	pass	pass	pass	41	522	275	0.00075861	0.0282202
461	462	922	461	462	208	273	2157	2604	1	1	-	+	pass	pass		41	923	275	0.00108523	0.0400367
118	119	1348	118	119	229	52	2463	661	2	1	+	-	pass	pass		41	1349	275	0.00137739	0.0503988
422	423	1915	422	423	64	193	738	1985	2	1	+	-	pass	pass	pass	41	1916	275	0.00171706	0.0623166
452	454	2621	452	454	213	203	2253	2082	2	2	+	-	pass	pass		41	2622	275	0.00209107	0.0752787
329	330	2977	329	330	262	161	2593	1448	1	1	+	-	pass	pass	pass	41	2978	275	0.00226519	0.0808943
231	232	3	231	232	122	114	482	447	2	1	+	-	pass	pass	pass	47	4	255	7.44e-07	0.0025369
457	458	12	457	458	207	206	866	864	1	2	-	+	pass			47	13	255	2.05e-06	0.0025369
65	66	13	65	66	35	229	136	960	1	1	-	+	pass	pass	pass	47	14	255	2.18e-06	0.0025369
436	437	32	436	437	254	200	985	824	2	1	+	-	pass	pass	pass	47	33	255	4.56e-06	0.0025369
486	487	34	486	487	205	217	856	917	2	2	-	+	pass	pass	pass	47	35	255	4.8e-06	0.0025369
69	70	35	69	70	36	85	141	345	1	2	-	+	pass	pass	pass	47	36	255	4.92e-06	0.0025369
317	318	37	317	318	86	141	348	571	2	2	+	-	pass	pass	pass	47	38	255	5.15e-06	0.0025369
114	115	39	114	115	58	65	231	256	1	2	-	+	pass	pass	pass	47	40	255	5.38e-06	0.0025369
423	424	41	423	424	195	253	798	984	1	1	-	+	pass	pass	pass	47	42	255	5.61e-06	0.0025369
432	433	159	432	433	199	198	819	816	2	1	+	-				47	160	255	1.77e-05	0.00720531
503	504	180	503	504	253	195	984	798	2	2	+	-	pass	pass	pass	47	181	255	1.97e-05	0.00728248
120	121	212	120	121	60	64	240	253	1	2	-	+	pass	pass	pass	47	213	255	2.27e-05	0.007429
231	233	224	231	233	122	114	482	447	2	2	+	-	pass	pass		47	225	255	2.37e-05	0.007429
451	452	354	451	452	23	227	88	958	2	2	-	+	pass	pass	pass	47	355	255	3.51e-05	0.0102074
257	258	478	257	258	124	123	488	486	2	1	+	-				47	479	255	4.55e-05	0.0116364
150	151	482	150	151	58	66	231	263	2	2	+	-	pass	pass	pass	47	483	255	4.58e-05	0.0116364
363	364	624	363	364	169	252	689	983	1	1	-	+	pass	pass	pass	47	625	255	5.71e-05	0.0136668
66	67	1301	66	67	229	35	960	136	1	2	+	-	pass	pass		47	1302	255	0.00010733	0.0242497
33	34	2739	33	34	18	164	73	663	1	2	-	+	pass	pass	pass	47	2740	255	0.0002034	0.0435386
282	283	3494	282	283	243	135	974	546	1	1	+	-	pass	pass		47	3495	255	0.00025071	0.0509817
396	397	3785	396	397	8	183	38	754	2	2	-	+	pass	pass	pass	47	3786	255	0.00026854	0.0520078
285	286	4211	285	286	72	136	287	549	2	1	+	-	pass	pass	pass	47	4212	255	0.00029431	0.0544068
282	284	4555	282	284	243	135	974	546	1	2	+	-	pass	pass		47	4556	255	0.00031484	0.0556727
435	437	4897	435	437	254	200	985	824	1	1	+	-	pass	pass		47	4898	255	0.00033505	0.0567764
256	259	6650	256	259	123	124	486	488	2	1	+	-				47	6651	255	0.00043578	0.0684122
431	434	6678	431	434	198	199	816	819	2	1	+	-				47	6679	255	0.00043735	0.0684122
29	30	7766	29	30	32	16	125	68	2	1	+	-	pass	pass	pass	47	7767	255	0.0004979	0.0749989
107	108	9351	107	108	232	54	963	212	1	1	+	-	pass	pass	pass	47	9352	255	0.00058403	0.0848309
205	206	10513	205	206	237	100	968	400	2	1	+	-	pass	pass		47	10514	255	0.00064586	0.088322
176	177	10620	176	177	36	85	141	345	2	1	+	-	pass	pass	pass	47	10621	255	0.0006515	0.088322
142	143	11726	142	143	136	72	549	287	2	1	+	-	pass	pass	pass	47	11727	255	0.00070938	0.0930659
254	255	12530	254	255	116	122	453	482	2	1	+	-	pass	pass	pass	47	12531	255	0.00075097	0.0954431
65	66	24	65	66	30	116	111	475	1	1	-	+	pass	pass	pass	48	25	130	0.00010632	0.056742
187	188	29	187	188	22	125	81	484	2	2	-	+	pass	pass	pass	48	30	130	0.00011963	0.056742
46	47	76	46	47	20	80	73	296	2	2	-	+	pass	pass	pass	48	77	130	0.00022012	0.056742
41	42	119	41	42	84	20	313	73	2	1	+	-	pass	pass	pass	48	120	130	0.00029331	0.056742
192	193	124	192	193	81	84	299	313	2	1	+	-	pass	pass	pass	48	125	130	0.00030116	0.056742
31	32	182	31	32	1	16	4	55	2	1	+	-	pass	pass	pass	48	183	130	0.00038538	0.056742
126	127	191	126	127	116	54	475	204	2	1	+	-	pass			48	192	130	0.00039753	0.056742
185	186	212	185	186	83	125	303	484	1	1	-	+	pass	pass	pass	48	213	130	0.00042515	0.056742
16	17	254	16	17	70	7	256	27	2	1	+	-	pass	pass	pass	48	255	130	0.00047764	0.056742
148	149	265	148	149	66	65	247	246	2	1	+	-		pass		48	266	130	0.00049087	0.056742
235	236	335	235	236	129	99	488	415	2	2	+	-	pass	pass	pass	48	336	130	0.00057096	0.056742
193	194	337	193	194	84	113	313	472	1	2	-	+	pass	pass		48	338	130	0.00057315	0.056742
233	234	838	233	234	99	129	415	488	1	1	-	+	pass	pass	pass	48	839	130	0.00103206	0.0943141
210	211	0	210	211	240	90	2136	934	2	1	+	-	pass	pass	pass	50	1	264	9.67e-05	0.0460707
213	214	1	213	214	62	91	726	938	2	1	+	-	pass	pass		50	2	264	0.00013961	0.0460707
228	229	1	228	229	21	104	214	963	2	1	+	-	pass	pass		50	2	264	0.00013961	0.0460707
213	215	2	213	215	62	92	726	939	2	1	+	-	pass	pass		50	3	264	0.00017303	0.0460707
228	230	2	228	230	21	105	214	965	2	1	+	-	pass	pass		50	3	264	0.00017303	0.0460707
211	212	3	211	212	90	63	934	731	1	2	-	+	pass	pass		50	4	264	0.00020148	0.0460707
228	231	4	228	231	21	106	214	966	2	1	+	-	pass	pass		50	5	264	0.00022673	0.0460707
213	216	6	213	216	62	93	726	941	2	1	+	-	pass	pass		50	7	264	0.00027092	0.0460707
219	220	6	219	220	96	15	947	140	1	2	-	+	pass	pass	pass	50	7	264	0.00027092	0.0460707
212	214	7	212	214	63	91	731	938	2	1	+	-	pass	pass		50	8	264	0.00029076	0.0460707
227	228	7	227	228	103	21	960	214	1	2	-	+	pass	pass		50	8	264	0.00029076	0.0460707
212	215	8	212	215	63	92	731	939	2	1	+	-	pass	pass		50	9	264	0.00030946	0.0460707
211	213	9	211	213	90	62	934	726	1	2	-	+	pass	pass		50	10	264	0.00032721	0.0460707
213	217	9	213	217	62	94	726	943	2	1	+	-	pass	pass		50	10	264	0.00032721	0.0460707
209	211	10	209	211	223	90	2119	934	2	1	+	-	pass	pass		50	11	264	0.00034413	0.0460707
213	218	11	213	218	62	95	726	945	2	1	+	-	pass	pass		50	12	264	0.00036035	0.0460707
210	214	12	210	214	240	91	2136	938	2	1	+	-	pass	pass		50	13	264	0.00037594	0.0460707
212	216	12	212	216	63	93	731	941	2	1	+	-	pass	pass		50	13	264	0.00037594	0.0460707
210	215	13	210	215	240	92	2136	939	2	1	+	-	pass	pass		50	14	264	0.00039098	0.0460707
212	217	15	212	217	63	94	731	943	2	1	+	-	pass	pass		50	16	264	0.00041961	0.0460707
465	466	15	465	466	200	199	1883	1878	1	2	-	+	pass	pass	pass	50	16	264	0.00041961	0.0460707
210	216	17	210	216	240	93	2136	941	2	1	+	-	pass	pass		50	18	264	0.00044659	0.0460707
212	218	17	212	218	63	95	731	945	2	1	+	-	pass	pass		50	18	264	0.00044659	0.0460707
210	217	20	210	217	240	94	2136	943	2	1	+	-	pass	pass		50	21	264	0.00048455	0.0460707
218	220	21	218	220	95	15	945	140	1	2	-	+	pass	pass		50	22	264	0.00049663	0.0460707
209	214	22	209	214	223	91	2119	938	2	1	+	-	pass	pass		50	23	264	0.00050845	0.0460707
210	218	22	210	218	240	95	2136	945	2	1	+	-	pass	pass		50	23	264	0.00050845	0.0460707
209	215	23	209	215	223	92	2119	939	2	1	+	-	pass	pass		50	24	264	0.00052003	0.0460707
217	220	23	217	220	94	15	943	140	1	2	-	+	pass	pass		50	24	264	0.00052003	0.0460707
228	232	25	228	232	21	66	214	741	2	2	+	-	pass	pass		50	26	264	0.00054254	0.0460707
213	219	26	213	219	62	96	726	947	2	1	+	-	pass	pass		50	27	264	0.00055348	0.0460707
216	220	26	216	220	93	15	941	140	1	2	-	+	pass	pass		50	27	264	0.00055348	0.0460707
228	233	26	228	233	21	52	214	597	2	2	+	-	pass	pass		50	27	264	0.00055348	0.0460707
209	216	27	209	216	223	93	2119	941	2	1	+	-	pass	pass		50	28	264	0.00056424	0.0460707
209	217	30	209	217	223	94	2119	943	2	1	+	-	pass	pass		50	31	264	0.00059546	0.0460707
215	220	30	215	220	92	15	939	140	1	2	-	+	pass	pass		50	31	264	0.00059546	0.0460707
214	220	31	214	220	91	15	938	140	1	2	-	+	pass	pass		50	32	264	0.00060555	0.0460707
209	218	32	209	218	223	95	2119	945	2	1	+	-	pass	pass		50	33	264	0.00061549	0.0460707
212	219	32	212	219	63	96	731	947	2	1	+	-	pass	pass		50	33	264	0.00061549	0.0460707
210	219	37	210	219	240	96	2136	947	2	1	+	-	pass	pass		50	38	264	0.0006632	0.0460707
226	228	37	226	228	102	21	957	214	1	2	-	+	pass	pass		50	38	264	0.0006632	0.0460707
225	228	40	225	228	101	21	955	214	1	2	-	+	pass	pass		50	41	264	0.00069042	0.0460707
224	228	41	224	228	100	21	953	214	1	2	-	+	pass	pass		50	42	264	0.00069928	0.0460707
211	220	43	211	220	90	15	934	140	1	2	-	+	pass	pass		50	44	264	0.00071671	0.0460707
378	379	45	378	379	170	257	1565	2153	1	1	-	+	pass	pass	pass	50	46	264	0.00073377	0.0460707
209	219	47	209	219	223	96	2119	947	2	1	+	-	pass	pass		50	48	264	0.00075048	0.0460707
228	234	48	228	234	21	107	214	970	2	1	+	-	pass	pass		50	49	264	0.00075872	0.0460707
223	228	49	223	228	99	21	951	214	1	2	-	+	pass	pass		50	50	264	0.00076687	0.0460707
222	228	50	222	228	98	21	950	214	1	2	-	+	pass	pass		50	51	264	0.00077495	0.0460707
221	228	51	221	228	97	21	948	214	1	2	-	+	pass	pass		50	52	264	0.00078295	0.0460707
220	221	64	220	221	15	97	140	948	2	1	+	-	pass	pass		50	65	264	0.00088109	0.0460707
220	222	65	220	222	15	98	140	950	2	1	+	-	pass	pass		50	66	264	0.00088824	0.0460707
220	223	66	220	223	15	99	140	951	2	1	+	-	pass	pass		50	67	264	0.00089534	0.0460707
220	224	74	220	224	15	100	140	953	2	1	+	-	pass	pass		50	75	264	0.00095041	0.0460707
220	225	75	220	225	15	101	140	955	2	1	+	-	pass	pass		50	76	264	0.0009571	0.0460707
220	226	78	220	226	15	102	140	957	2	1	+	-	pass	pass		50	79	264	0.00097691	0.0460707
228	235	84	228	235	21	108	214	973	2	1	+	-	pass	pass		50	85	264	0.00101549	0.0460707
228	236	85	228	236	21	109	214	975	2	1	+	-	pass	pass		50	86	264	0.0010218	0.0460707
228	237	97	228	237	21	110	214	977	2	1	+	-	pass	pass		50	98	264	0.00109493	0.0460707
213	221	98	213	221	62	97	726	948	2	1	+	-	pass	pass		50	99	264	0.00110083	0.0460707
213	222	99	213	222	62	98	726	950	2	1	+	-	pass	pass		50	100	264	0.0011067	0.0460707
213	223	100	213	223	62	99	726	951	2	1	+	-	pass	pass		50	101	264	0.00111254	0.0460707
212	221	104	212	221	63	97	731	948	2	1	+	-	pass	pass		50	105	264	0.00113565	0.0460707
212	222	105	212	222	63	98	731	950	2	1	+	-	pass	pass		50	106	264	0.00114136	0.0460707
212	223	106	212	223	63	99	731	951	2	1	+	-	pass	pass		50	107	264	0.00114704	0.0460707
213	224	108	213	224	62	100	726	953	2	1	+	-	pass	pass		50	109	264	0.00115834	0.0460707
220	227	108	220	227	15	103	140	960	2	1	+	-	pass	pass		50	109	264	0.00115834	0.0460707
210	221	109	210	221	240	97	2136	948	2	1	+	-	pass	pass		50	110	264	0.00116395	0.0460707
213	225	109	213	225	62	101	726	955	2	1	+	-	pass	pass		50	110	264	0.00116395	0.0460707
210	222	110	210	222	240	98	2136	950	2	1	+	-	pass	pass		50	111	264	0.00116954	0.0460707
210	223	111	210	223	240	99	2136	951	2	1	+	-	pass	pass		50	112	264	0.0011751	0.0460707
213	226	112	213	226	62	102	726	957	2	1	+	-	pass	pass		50	113	264	0.00118064	0.0460707
212	224	114	212	224	63	100	731	953	2	1	+	-	pass	pass		50	115	264	0.00119166	0.0460707
228	238	114	228	238	21	111	214	979	2	1	+	-	pass	pass		50	115	264	0.00119166	0.0460707
212	225	115	212	225	63	101	731	955	2	1	+	-	pass	pass		50	116	264	0.00119713	0.0460707
212	226	118	212	226	63	102	731	957	2	1	+	-	pass	pass		50	119	264	0.00121342	0.0460707
220	229	118	220	229	15	104	140	963	2	1	+	-	pass	pass		50	119	264	0.00121342	0.0460707
209	221	119	209	221	223	97	2119	948	2	1	+	-	pass	pass		50	120	264	0.0012188	0.0460707
210	224	119	210	224	240	100	2136	953	2	1	+	-	pass	pass		50	120	264	0.0012188	0.0460707
220	230	119	220	230	15	105	140	965	2	1	+	-	pass	pass		50	120	264	0.0012188	0.0460707
209	222	120	209	222	223	98	2119	950	2	1	+	-	pass	pass		50	121	264	0.00122417	0.0460707
210	225	120	210	225	240	101	2136	955	2	1	+	-	pass	pass		50	121	264	0.00122417	0.0460707
209	223	121	209	223	223	99	2119	951	2	1	+	-	pass	pass		50	122	264	0.00122951	0.0460707
220	231	121	220	231	15	106	140	966	2	1	+	-	pass	pass		50	122	264	0.00122951	0.0460707
210	226	123	210	226	240	102	2136	957	2	1	+	-	pass	pass		50	124	264	0.00124014	0.0460707
219	228	123	219	228	96	21	947	214	1	2	-	+	pass	pass		50	124	264	0.00124014	0.0460707
209	224	129	209	224	223	100	2119	953	2	1	+	-	pass	pass		50	130	264	0.00127154	0.0460707
209	225	130	209	225	223	101	2119	955	2	1	+	-	pass	pass		50	131	264	0.00127671	0.0460707
209	226	133	209	226	223	102	2119	957	2	1	+	-	pass	pass		50	134	264	0.0012921	0.0460707
53	54	138	53	54	118	28	1059	281	2	1	+	-	pass	pass	pass	50	139	264	0.00131739	0.0460707
218	228	138	218	228	95	21	945	214	1	2	-	+	pass	pass		50	139	264	0.00131739	0.0460707
217	228	140	217	228	94	21	943	214	1	2	-	+	pass	pass		50	141	264	0.00132739	0.0460707
213	227	142	213	227	62	103	726	960	2	1	+	-	pass	pass		50	143	264	0.00133732	0.0460707
220	232	142	220	232	15	66	140	741	2	2	+	-	pass	pass		50	143	264	0.00133732	0.0460707
216	228	143	216	228	93	21	941	214	1	2	-	+	pass	pass		50	144	264	0.00134226	0.0460707
220	233	143	220	233	15	52	140	597	2	2	+	-	pass	pass		50	144	264	0.00134226	0.0460707
215	228	147	215	228	92	21	939	214	1	2	-	+	pass	pass		50	148	264	0.00136186	0.0460707
212	227	148	212	227	63	103	731	960	2	1	+	-	pass	pass		50	149	264	0.00136673	0.0460707
214	228	148	214	228	91	21	938	214	1	2	-	+	pass	pass		50	149	264	0.00136673	0.0460707
213	229	152	213	229	62	104	726	963	2	1	+	-	pass	pass		50	153	264	0.00138602	0.0460707
210	227	153	210	227	240	103	2136	960	2	1	+	-	pass	pass		50	154	264	0.00139081	0.0460707
213	230	153	213	230	62	105	726	965	2	1	+	-	pass	pass		50	154	264	0.00139081	0.0460707
213	231	155	213	231	62	106	726	966	2	1	+	-	pass	pass		50	156	264	0.00140034	0.0460707
212	229	158	212	229	63	104	731	963	2	1	+	-	pass	pass		50	159	264	0.00141452	0.0460707
337	338	158	337	338	196	152	1869	1361	2	1	+	-	pass	pass	pass	50	159	264	0.00141452	0.0460707
212	230	159	212	230	63	105	731	965	2	1	+	-	pass	pass		50	160	264	0.00141923	0.0460707
211	228	160	211	228	90	21	934	214	1	2	-	+	pass	pass		50	161	264	0.00142391	0.0460707
212	231	161	212	231	63	106	731	966	2	1	+	-	pass	pass		50	162	264	0.00142859	0.0460707
209	227	163	209	227	223	103	2119	960	2	1	+	-	pass	pass		50	164	264	0.00143789	0.0460707
210	229	163	210	229	240	104	2136	963	2	1	+	-	pass	pass		50	164	264	0.00143789	0.0460707
210	230	164	210	230	240	105	2136	965	2	1	+	-	pass	pass		50	165	264	0.00144253	0.0460707
220	234	165	220	234	15	107	140	970	2	1	+	-	pass	pass		50	166	264	0.00144715	0.0460707
210	231	166	210	231	240	106	2136	966	2	1	+	-	pass	pass		50	167	264	0.00145175	0.0460707
209	229	173	209	229	223	104	2119	963	2	1	+	-	pass	pass		50	174	264	0.00148365	0.0460707
209	230	174	209	230	223	105	2119	965	2	1	+	-	pass	pass		50	175	264	0.00148815	0.0460707
209	231	176	209	231	223	106	2119	966	2	1	+	-	pass	pass		50	177	264	0.00149713	0.0460707
213	232	176	213	232	62	66	726	741	2	2	+	-	pass	pass		50	177	264	0.00149713	0.0460707
213	233	177	213	233	62	52	726	597	2	2	+	-	pass	pass		50	178	264	0.0015016	0.0460707
212	232	182	212	232	63	66	731	741	2	2	+	-	pass	pass		50	183	264	0.00152377	0.0460707
212	233	183	212	233	63	52	731	597	2	2	+	-	pass	pass		50	184	264	0.00152818	0.0460707
210	232	187	210	232	240	66	2136	741	2	2	+	-	pass	pass		50	188	264	0.00154567	0.0460707
210	233	188	210	233	240	52	2136	597	2	2	+	-	pass	pass		50	189	264	0.00155001	0.0460707
209	232	197	209	232	223	66	2119	741	2	2	+	-	pass	pass		50	198	264	0.00158865	0.0460707
209	233	198	209	233	223	52	2119	597	2	2	+	-	pass	pass		50	199	264	0.00159289	0.0460707
213	234	199	213	234	62	107	726	970	2	1	+	-	pass	pass		50	200	264	0.00159712	0.0460707
220	235	201	220	235	15	108	140	973	2	1	+	-	pass	pass		50	202	264	0.00160555	0.0460707
220	236	202	220	236	15	109	140	975	2	1	+	-	pass	pass		50	203	264	0.00160975	0.0460707
212	234	205	212	234	63	107	731	970	2	1	+	-	pass	pass		50	206	264	0.0016223	0.0460707
210	234	210	210	234	240	107	2136	970	2	1	+	-	pass	pass		50	211	264	0.00164302	0.0462975
220	237	214	220	237	15	110	140	977	2	1	+	-	pass	pass		50	215	264	0.00165943	0.0464002
209	234	220	209	234	223	107	2119	970	2	1	+	-	pass	pass		50	221	264	0.00168378	0.046645
220	238	231	220	238	15	111	140	979	2	1	+	-	pass	pass		50	232	264	0.00172762	0.046645
213	235	235	213	235	62	108	726	973	2	1	+	-	pass	pass		50	236	264	0.00174332	0.046645
213	236	236	213	236	62	109	726	975	2	1	+	-	pass	pass		50	237	264	0.00174723	0.046645
212	235	241	212	235	63	108	731	973	2	1	+	-	pass	pass		50	242	264	0.00176664	0.046645
212	236	242	212	236	63	109	731	975	2	1	+	-	pass	pass		50	243	264	0.0017705	0.046645
210	235	246	210	235	240	108	2136	973	2	1	+	-	pass	pass		50	247	264	0.00178586	0.046645
210	236	247	210	236	240	109	2136	975	2	1	+	-	pass	pass		50	248	264	0.00178968	0.046645
213	237	248	213	237	62	110	726	977	2	1	+	-	pass	pass		50	249	264	0.0017935	0.046645
212	237	254	212	237	63	110	731	977	2	1	+	-	pass	pass		50	255	264	0.00181624	0.046645
209	235	256	209	235	223	108	2119	973	2	1	+	-	pass	pass		50	257	264	0.00182377	0.046645
209	236	257	209	236	223	109	2119	975	2	1	+	-	pass	pass		50	258	264	0.00182752	0.046645
210	237	259	210	237	240	110	2136	977	2	1	+	-	pass	pass		50	260	264	0.001835	0.046645
213	238	265	213	238	62	111	726	979	2	1	+	-	pass	pass		50	266	264	0.00185729	0.0467906
209	237	269	209	237	223	110	2119	977	2	1	+	-	pass	pass		50	270	264	0.00187202	0.0467906
212	238	271	212	238	63	111	731	979	2	1	+	-	pass	pass		50	272	264	0.00187935	0.0467906
210	238	276	210	238	240	111	2136	979	2	1	+	-	pass	pass		50	277	264	0.00189755	0.0469224
209	238	286	209	238	223	111	2119	979	2	1	+	-	pass	pass		50	287	264	0.0019335	0.0474883
203	204	367	203	204	9	86	68	896	2	1	+	-	pass	pass	pass	50	368	264	0.00220536	0.053802
124	125	3	124	125	62	120	274	643	1	2	-	+	pass	pass	pass	51	4	131	2.31e-05	0.00808274
125	126	5	125	126	120	63	643	277	2	1	+	-	pass	pass		51	6	131	3.01e-05	0.00808274
125	127	8	125	127	120	18	643	77	2	2	+	-	pass	pass		51	9	131	3.92e-05	0.00808274
125	128	9	125	128	120	64	643	280	2	1	+	-	pass	pass		51	10	131	4.2e-05	0.00808274
125	129	10	125	129	120	65	643	282	2	1	+	-	pass	pass		51	11	131	4.47e-05	0.00808274
125	130	14	125	130	120	66	643	284	2	1	+	-	pass	pass		51	15	131	5.47e-05	0.00808274
125	131	18	125	131	120	54	643	237	2	2	+	-	pass	pass		51	19	131	6.39e-05	0.00808274
125	132	22	125	132	120	52	643	229	2	2	+	-	pass	pass		51	23	131	7.23e-05	0.00808274
125	133	26	125	133	120	43	643	195	2	2	+	-	pass	pass		51	27	131	8.03e-05	0.00808274
108	109	31	108	109	53	116	232	634	1	2	-	+	pass	pass	pass	51	32	131	8.97e-05	0.00812628
125	134	106	125	134	120	67	643	289	2	1	+	-	pass	pass		51	107	131	0.00019699	0.0143271
125	135	107	125	135	120	68	643	290	2	1	+	-	pass	pass		51	108	131	0.00019818	0.0143271
125	136	115	125	136	120	69	643	292	2	1	+	-	pass	pass		51	116	131	0.00020763	0.0143271
125	137	127	125	137	120	70	643	295	2	1	+	-	pass	pass		51	128	131	0.00022139	0.0143271
125	138	157	125	138	120	71	643	297	2	1	+	-	pass	pass		51	158	131	0.00025396	0.015339
125	139	198	125	139	120	72	643	298	2	1	+	-	pass	pass		51	199	131	0.00029516	0.0167136
125	140	248	125	140	120	73	643	301	2	1	+	-	pass	pass		51	249	131	0.00034159	0.0179497
196	197	265	196	197	95	93	458	446	2	2	+	-	pass	pass	pass	51	266	131	0.00035662	0.0179497
48	49	340	48	49	124	24	647	104	1	1	+	-	pass			51	341	131	0.00041928	0.0199932
51	52	561	51	52	24	25	104	108	2	1	+	-		pass		51	562	131	0.00058067	0.0263042
38	39	715	38	39	18	19	77	79	1	2	-	+	pass	pass	pass	51	716	131	0.00067995	0.027414
49	50	730	49	50	24	124	104	647	1	2	-	+		pass		51	731	131	0.0006892	0.027414
195	196	741	195	196	93	95	446	458	1	2	-	+	pass	pass		51	742	131	0.00069594	0.027414
44	45	1539	44	45	123	21	646	93	1	1	+	-	pass	pass	pass	51	1540	131	0.00112009	0.0422833
50	52	2297	50	52	124	25	647	108	2	1	+	-	pass	pass		51	2298	131	0.00145393	0.0526905
165	166	3271	165	166	123	21	646	93	2	2	+	-	pass	pass	pass	51	3272	131	0.00183047	0.0626151
48	52	3369	48	52	124	25	647	108	1	1	+	-	pass	pass		51	3370	131	0.00186601	0.0626151
295	296	0	295	296	143	306	607	1216	1	1	-	+	pass	pass	pass	53	1	314	2.16e-07	0.0011691
462	463	4	462	463	220	221	921	925	1	2	-	+		pass		53	5	314	8.57e-07	0.00227599
219	220	9	219	220	107	102	445	422	1	2	-	+		pass		53	10	314	1.55e-06	0.00227599
115	116	10	115	116	55	69	231	291	1	2	-	+	pass	pass	pass	53	11	314	1.68e-06	0.00227599
141	142	17	141	142	69	55	291	231	1	2	-	+	pass	pass	pass	53	18	314	2.57e-06	0.00242242
294	296	18	294	296	142	306	603	1216	1	1	-	+	pass	pass		53	19	314	2.69e-06	0.00242242
296	297	38	296	297	306	144	1216	609	1	1	+	-	pass	pass		53	39	314	4.97e-06	0.00384259
296	298	60	296	298	306	70	1216	295	1	2	+	-	pass	pass		53	61	314	7.29e-06	0.00493076
618	619	70	618	619	288	56	1185	234	1	2	-	+	pass	pass	pass	53	71	314	8.3e-06	0.00499106
177	178	122	177	178	264	88	1100	364	2	1	+	-	pass	pass	pass	53	123	314	1.33e-05	0.00649034
536	537	136	536	537	291	249	1195	1050	2	1	+	-	pass	pass	pass	53	137	314	1.46e-05	0.00649034
293	294	164	293	294	296	142	1206	603	2	1	+	-	pass	pass		53	165	314	1.71e-05	0.00649034
589	590	174	589	590	249	274	1050	1143	2	1	+	-	pass	pass		53	175	314	1.8e-05	0.00649034
588	590	175	588	590	292	274	1197	1143	2	1	+	-	pass	pass		53	176	314	1.81e-05	0.00649034
293	295	183	293	295	296	143	1206	607	2	1	+	-	pass	pass		53	184	314	1.88e-05	0.00649034
530	531	188	530	531	192	246	793	1032	2	1	+	-	pass	pass	pass	53	189	314	1.92e-05	0.00649034
293	297	222	293	297	296	144	1206	609	2	1	+	-	pass	pass		53	223	314	2.21e-05	0.00700726
293	298	244	293	298	296	70	1206	295	2	2	+	-	pass	pass		53	245	314	2.4e-05	0.00700726
200	201	256	200	201	304	98	1214	408	1	1	+	-	pass	pass	pass	53	257	314	2.5e-05	0.00700726
128	129	272	128	129	301	62	1211	256	1	1	+	-	pass	pass	pass	53	273	314	2.63e-05	0.00700726
183	184	283	183	184	71	91	300	373	2	1	+	-	pass	pass	pass	53	284	314	2.72e-05	0.00700726
326	327	314	326	327	75	158	318	661	2	1	+	-	pass	pass	pass	53	315	314	2.97e-05	0.00730896
398	399	340	398	399	192	246	793	1032	1	2	-	+	pass	pass	pass	53	341	314	3.18e-05	0.00748225
586	587	359	586	587	304	273	1214	1138	2	1	+	-	pass	pass	pass	53	360	314	3.33e-05	0.00751112
189	190	466	189	190	94	93	384	382	2	1	+	-	pass			53	467	314	4.16e-05	0.0090097
192	193	569	192	193	298	31	1208	136	2	2	+	-	pass	pass	pass	53	570	314	4.94e-05	0.0102746
220	221	648	220	221	102	108	422	447	2	1	+	-	pass			53	649	314	5.52e-05	0.0110567
218	219	774	218	219	108	107	447	445	2	1	+	-				53	775	314	6.42e-05	0.0124104
590	591	1197	590	591	274	275	1143	1145	1	2	-	+	pass			53	1198	314	9.33e-05	0.0171641
221	222	1226	221	222	108	107	447	445	1	2	-	+				53	1227	314	9.52e-05	0.0171641
144	145	3612	144	145	91	71	373	300	2	1	+	-	pass	pass	pass	53	3613	314	0.00023988	0.0404449
506	507	3758	506	507	302	86	1212	358	2	2	+	-	pass	pass	pass	53	3759	314	0.00024816	0.0404449
152	153	4075	152	153	158	75	661	318	2	1	+	-	pass	pass	pass	53	4076	314	0.00026596	0.0404449
589	592	4156	589	592	249	275	1050	1145	2	1	+	-	pass			53	4157	314	0.00027048	0.0404449
588	592	4157	588	592	292	275	1197	1145	2	1	+	-	pass			53	4158	314	0.00027054	0.0404449
63	64	4244	63	64	298	31	1208	136	1	1	+	-	pass	pass	pass	53	4245	314	0.00027537	0.0404449
378	380	4536	378	380	273	186	1138	761	2	1	+	-	pass			53	4537	314	0.00029151	0.0404449
379	381	4536	379	381	186	98	761	408	2	2	+	-		pass		53	4537	314	0.00029151	0.0404449
378	381	4537	378	381	273	98	1138	408	2	2	+	-	pass	pass		53	4538	314	0.00029156	0.0404449
7	8	5437	7	8	294	4	1204	17	1	1	+	-	pass	pass	pass	53	5438	314	0.0003404	0.0460386
496	497	5896	496	497	314	233	1224	976	2	1	+	-	pass	pass	pass	53	5897	314	0.00036484	0.0478829
504	505	6108	504	505	233	235	976	985	2	1	+	-	pass	pass	pass	53	6109	314	0.00037604	0.0478829
448	449	6361	448	449	311	156	1221	655	1	2	+	-	pass	pass	pass	53	6362	314	0.00038933	0.0478829
400	401	6405	400	401	294	4	1204	17	2	2	+	-	pass	pass	pass	53	6406	314	0.00039163	0.0478829
462	464	6746	462	464	220	312	921	1222	1	1	-	+		pass		53	6747	314	0.00040941	0.0478829
319	320	6900	319	320	234	155	982	652	2	1	+	-	pass	pass	pass	53	6901	314	0.0004174	0.0478829
508	509	6998	508	509	161	236	671	990	2	1	+	-	pass	pass	pass	53	6999	314	0.00042246	0.0478829
41	42	7044	41	42	21	22	97	100	1	2	-	+	pass			53	7045	314	0.00042484	0.0478829
483	484	8324	483	484	314	228	1224	956	1	1	+	-	pass	pass	pass	53	8325	314	0.00049009	0.0541104
173	174	9244	173	174	302	86	1212	358	1	1	+	-	pass	pass	pass	53	9245	314	0.0005361	0.0580055
492	493	10015	492	493	235	231	985	969	2	1	+	-	pass	pass	pass	53	10016	314	0.00057414	0.0609036
490	491	10363	490	491	231	230	969	965	2	2	+	-	pass	pass	pass	53	10364	314	0.00059117	0.0615042
567	568	11345	567	568	88	264	364	1100	2	1	+	-	pass	pass	pass	53	11346	314	0.00063879	0.0652051
478	479	12136	478	479	224	225	945	948	2	1	+	-	pass	pass	pass	53	12137	314	0.00067672	0.0677975
342	343	15659	342	343	309	167	1219	699	1	1	+	-	pass	pass	pass	53	15660	314	0.00084166	0.0827886
500	501	17857	500	501	229	163	963	677	2	2	+	-	pass	pass	pass	53	17858	314	0.00094179	0.0909835
321	322	19522	321	322	307	156	1217	655	1	1	+	-	pass	pass		53	19523	314	0.00101645	0.0935953
188	191	19578	188	191	93	94	382	384	2	1	+	-		pass		53	19579	314	0.00101894	0.0935953
321	323	19618	321	323	307	157	1217	657	1	1	+	-	pass	pass		53	19619	314	0.00102072	0.0935953
498	499	21351	498	499	236	155	990	652	2	2	+	-	pass	pass	pass	53	21352	314	0.00109741	0.0989499
205	206	0	205	206	192	44	1034	210	2	2	+	-	pass	pass		54	1	221	2.62e-06	0.00270051
22	23	1	22	23	212	10	1121	57	1	1	+	-	pass	pass	pass	54	2	221	4.32e-06	0.00270051
204	206	1	204	206	32	44	163	210	2	2	+	-	pass	pass		54	2	221	4.32e-06	0.00270051
205	207	1	205	207	192	92	1034	417	2	2	+	-	pass	pass		54	2	221	4.32e-06	0.00270051
204	207	2	204	207	32	92	163	417	2	2	+	-	pass	pass		54	3	221	5.79e-06	0.00289721
203	206	6	203	206	66	44	294	210	2	2	+	-	pass	pass		54	7	221	1.07e-05	0.00314762
205	208	6	205	208	192	102	1034	512	2	1	+	-	pass	pass		54	7	221	1.07e-05	0.00314762
203	207	7	203	207	66	92	294	417	2	2	+	-	pass	pass		54	8	221	1.18e-05	0.00314762
204	208	7	204	208	32	102	163	512	2	1	+	-	pass	pass		54	8	221	1.18e-05	0.00314762
205	209	8	205	209	192	103	1034	514	2	1	+	-	pass	pass		54	9	221	1.28e-05	0.00314762
204	209	9	204	209	32	103	163	514	2	1	+	-	pass	pass		54	10	221	1.38e-05	0.00314762
203	208	12	203	208	66	102	294	512	2	1	+	-	pass	pass		54	13	221	1.67e-05	0.00348866
203	209	14	203	209	66	103	294	514	2	1	+	-	pass	pass		54	15	221	1.86e-05	0.0035717
247	248	19	247	248	121	124	593	618	1	2	-	+	pass	pass	pass	54	20	221	2.29e-05	0.00395413
202	206	21	202	206	90	44	399	210	2	2	+	-	pass	pass		54	22	221	2.45e-05	0.00395413
202	207	22	202	207	90	92	399	417	2	2	+	-	pass	pass		54	23	221	2.53e-05	0.00395413
202	208	27	202	208	90	102	399	512	2	1	+	-	pass	pass		54	28	221	2.92e-05	0.0042288
202	209	29	202	209	90	103	399	514	2	1	+	-	pass	pass		54	30	221	3.07e-05	0.0042288
236	237	31	236	237	116	193	570	1038	1	2	-	+	pass	pass	pass	54	32	221	3.21e-05	0.0042288
205	210	35	205	210	192	104	1034	515	2	1	+	-	pass	pass		54	36	221	3.5e-05	0.00424995
204	210	36	204	210	32	104	163	515	2	1	+	-	pass	pass		54	37	221	3.57e-05	0.00424995
309	310	40	309	310	143	221	714	1130	2	2	-	+	pass	pass	pass	54	41	221	3.84e-05	0.00425319
203	210	41	203	210	66	104	294	515	2	1	+	-	pass	pass		54	42	221	3.91e-05	0.00425319
202	210	56	202	210	90	104	399	515	2	1	+	-	pass	pass		54	57	221	4.88e-05	0.00508414
9	10	112	9	10	1	5	8	31	2	1	+	-	pass	pass	pass	54	113	221	8.01e-05	0.00800913
205	211	154	205	211	192	19	1034	97	2	2	+	-	pass	pass		54	155	221	0.00010063	0.00836147
204	211	155	204	211	32	19	163	97	2	2	+	-	pass	pass		54	156	221	0.0001011	0.00836147
203	211	160	203	211	66	19	294	97	2	2	+	-	pass	pass		54	161	221	0.00010344	0.00836147
321	322	163	321	322	139	153	696	778	2	1	+	-	pass	pass	pass	54	164	221	0.00010483	0.00836147
430	431	166	430	431	205	187	1095	992	1	2	-	+	pass	pass	pass	54	167	221	0.00010621	0.00836147
312	313	169	312	313	153	149	778	748	2	1	+	-	pass	pass	pass	54	170	221	0.00010759	0.00836147
202	211	175	202	211	90	19	399	97	2	2	+	-	pass	pass		54	176	221	0.00011033	0.00836147
266	267	175	266	267	145	130	725	645	2	1	+	-	pass	pass	pass	54	176	221	0.00011033	0.00836147
205	212	237	205	212	192	25	1034	129	2	2	+	-	pass	pass		54	238	221	0.00013726	0.00873862
204	212	238	204	212	32	25	163	129	2	2	+	-	pass	pass		54	239	221	0.00013768	0.00873862
133	134	240	133	134	215	69	1124	305	1	1	+	-	pass	pass	pass	54	241	221	0.00013851	0.00873862
203	212	243	203	212	66	25	294	129	2	2	+	-	pass	pass		54	244	221	0.00013975	0.00873862
205	213	249	205	213	192	86	1034	383	2	2	+	-	pass	pass		54	250	221	0.00014223	0.00873862
204	213	250	204	213	32	86	163	383	2	2	+	-	pass	pass		54	251	221	0.00014264	0.00873862
203	213	255	203	213	66	86	294	383	2	2	+	-	pass	pass		54	256	221	0.0001447	0.00873862
202	212	258	202	212	90	25	399	129	2	2	+	-	pass	pass		54	259	221	0.00014592	0.00873862
202	213	270	202	213	90	86	399	383	2	2	+	-	pass	pass		54	271	221	0.00015078	0.00873862
205	214	289	205	214	192	105	1034	521	2	1	+	-	pass	pass		54	290	221	0.00015836	0.00873862
204	214	290	204	214	32	105	163	521	2	1	+	-	pass	pass		54	291	221	0.00015876	0.00873862
391	392	292	391	392	189	186	1023	984	2	1	+	-	pass	pass	pass	54	293	221	0.00015955	0.00873862
203	214	295	203	214	66	105	294	521	2	1	+	-	pass	pass		54	296	221	0.00016073	0.00873862
202	214	310	202	214	90	105	399	521	2	1	+	-	pass	pass		54	311	221	0.00016658	0.00886422
248	249	1410	248	249	124	121	618	593	2	2	+	-	pass	pass		54	1411	221	0.00049768	0.025931
77	78	2084	77	78	40	39	198	196	2	1	+	-	pass			54	2085	221	0.0006602	0.0336971
286	287	2874	286	287	149	139	748	696	2	1	+	-	pass	pass	pass	54	2875	221	0.00083302	0.0416678
243	244	3077	243	244	119	18	581	93	1	2	-	+	pass	pass	pass	54	3078	221	0.00087519	0.0429185
245	246	3831	245	246	107	120	528	588	2	1	+	-	pass	pass	pass	54	3832	221	0.00102557	0.0493261
415	416	4470	415	416	15	134	80	661	2	2	-	+	pass	pass	pass	54	4471	221	0.00114667	0.05411
311	313	4916	311	313	150	149	750	748	2	1	+	-	pass	pass		54	4917	221	0.00122836	0.0567666
301	302	5027	301	302	130	145	645	725	2	1	+	-	pass	pass	pass	54	5028	221	0.00124837	0.0567666
217	218	5685	217	218	120	107	588	528	2	1	+	-	pass	pass	pass	54	5686	221	0.00136457	0.0609427
1	2	6014	1	2	5	1	31	8	2	1	+	-	pass	pass	pass	54	6015	221	0.00142126	0.061129
331	332	6116	331	332	22	159	114	806	2	1	+	-	pass	pass	pass	54	6117	221	0.00143867	0.061129
141	142	6136	141	142	101	73	500	319	2	1	+	-	pass	pass	pass	54	6137	221	0.00144207	0.061129
296	297	6612	296	297	221	143	1130	714	1	1	+	-	pass	pass	pass	54	6613	221	0.00152217	0.0634492
45	46	8277	45	46	159	22	806	114	2	1	+	-	pass	pass	pass	54	8278	221	0.00179078	0.073422
355	356	12175	355	356	168	169	871	874	1	2	-	+		pass		54	12176	221	0.00236763	0.0955071
88	89	2	88	89	70	41	225	139	1	1	+	-	pass	pass	pass	55	3	71	3.13e-05	0.00884028
71	72	130	71	72	63	33	214	113	2	1	+	-	pass	pass	pass	55	131	71	0.00033712	0.0195084
115	116	169	115	116	71	54	226	185	2	1	+	-	pass	pass	pass	55	170	71	0.00039716	0.0195084
17	18	197	17	18	11	9	31	25	2	1	+	-	pass	pass	pass	55	198	71	0.00043713	0.0195084
19	20	215	19	20	27	10	90	28	2	1	+	-	pass	pass	pass	55	216	71	0.00046172	0.0195084
7	8	226	7	8	64	4	219	12	1	1	+	-	pass	pass	pass	55	227	71	0.00047637	0.0195084
58	59	232	58	59	67	27	222	90	2	1	+	-	pass	pass	pass	55	233	71	0.00048425	0.0195084
115	117	807	115	117	71	54	226	185	2	2	+	-	pass	pass		55	808	71	0.00105861	0.0373159
95	96	3560	95	96	69	44	224	149	2	1	+	-	pass	pass	pass	55	3561	71	0.00269071	0.074977
114	116	4030	114	116	71	54	226	185	1	1	+	-	pass	pass		55	4031	71	0.0029089	0.074977
22	23	4157	22	23	65	11	220	31	2	1	+	-	pass	pass		55	4158	71	0.00296621	0.074977
114	117	4668	114	117	71	54	226	185	1	2	+	-	pass	pass		55	4669	71	0.00319051	0.074977
21	23	5563	21	23	65	11	220	31	1	1	+	-	pass	pass		55	5564	71	0.00356254	0.0772798
297	298	4	297	298	251	144	739	433	1	1	+	-	pass	pass	pass	58	5	258	9.5e-07	0.00244135
507	508	9	507	508	144	234	433	717	2	1	+	-	pass	pass	pass	58	10	258	1.72e-06	0.00244135
505	506	13	505	506	233	251	715	739	1	2	-	+	pass	pass	pass	58	14	258	2.29e-06	0.00244135
209	210	17	209	210	101	249	298	737	2	2	-	+	pass	pass	pass	58	18	258	2.84e-06	0.00244135
81	82	28	81	82	41	239	124	727	1	2	-	+	pass	pass	pass	58	29	258	4.26e-06	0.00273074
41	42	32	41	42	21	172	63	511	1	2	-	+	pass	pass	pass	58	33	258	4.76e-06	0.00273074
200	201	49	200	201	98	70	288	206	1	2	-	+	pass	pass	pass	58	50	258	6.79e-06	0.00296993
360	361	50	360	361	172	21	511	63	1	2	-	+	pass	pass	pass	58	51	258	6.9e-06	0.00296993
231	232	125	231	232	238	113	726	336	2	1	+	-	pass	pass	pass	58	126	258	1.49e-05	0.00530173
325	326	135	325	326	232	157	713	473	2	1	+	-	pass	pass	pass	58	136	258	1.59e-05	0.00530173
498	499	145	498	499	258	192	746	579	2	2	+	-	pass	pass	pass	58	146	258	1.69e-05	0.00530173
493	494	179	493	494	107	228	318	699	2	1	+	-	pass	pass	pass	58	180	258	2.03e-05	0.00538943
337	338	180	337	338	250	140	738	420	2	2	+	-	pass	pass	pass	58	181	258	2.04e-05	0.00538943
419	420	206	419	420	255	197	743	596	1	1	+	-	pass	pass	pass	58	207	258	2.28e-05	0.00556032
421	422	221	421	422	197	198	596	599	2	1	+	-	pass	pass	pass	58	222	258	2.42e-05	0.00556032
428	429	244	428	429	255	200	743	608	2	1	+	-	pass	pass	pass	58	245	258	2.64e-05	0.00567051
438	439	286	438	439	256	145	744	435	2	2	+	-	pass	pass	pass	58	287	258	3.02e-05	0.00584397
401	402	314	401	402	231	157	711	473	2	2	+	-	pass	pass	pass	58	315	258	3.27e-05	0.00584397
240	241	331	240	241	110	116	326	348	2	1	+	-	pass	pass	pass	58	332	258	3.42e-05	0.00584397
299	300	347	299	300	145	146	435	438	1	2	-	+	pass	pass		58	348	258	3.56e-05	0.00584397
299	301	348	299	301	145	252	435	740	1	1	-	+	pass	pass		58	349	258	3.57e-05	0.00584397
188	189	526	188	189	248	92	736	271	1	1	+	-	pass	pass	pass	58	527	258	5.07e-05	0.00779656
506	508	567	506	508	251	234	739	717	2	1	+	-	pass	pass		58	568	258	5.4e-05	0.00779656
505	507	571	505	507	233	144	715	433	1	2	-	+	pass	pass		58	572	258	5.44e-05	0.00779656
296	298	948	296	298	233	144	715	433	2	1	+	-	pass	pass		58	949	258	8.38e-05	0.0115315
187	189	1621	187	189	247	92	735	271	1	1	+	-	pass	pass		58	1622	258	0.00013236	0.0175222
134	135	2098	134	135	67	66	197	195	2	1	+	-		pass		58	2099	258	0.00016494	0.0210272
255	256	2369	255	256	48	124	144	371	2	1	+	-	pass	pass	pass	58	2370	258	0.00018296	0.0224911
497	499	2907	497	499	258	192	746	579	1	2	+	-	pass	pass		58	2908	258	0.00021787	0.0258595
8	9	4513	8	9	238	5	726	14	1	1	+	-	pass	pass	pass	58	4514	258	0.00031713	0.0359563
95	96	4625	95	96	124	48	371	144	2	1	+	-	pass	pass	pass	58	4626	258	0.00032384	0.0359563
206	207	5304	206	207	249	101	737	298	1	1	+	-	pass	pass	pass	58	5305	258	0.000364	0.0391529
219	220	7062	219	220	228	107	699	318	2	1	+	-	pass	pass	pass	58	7063	258	0.00046475	0.048475
174	175	7962	174	175	83	86	241	248	2	2	+	-	pass	pass	pass	58	7963	258	0.00051486	0.0497744
394	395	8037	394	395	185	186	556	559	2	1	+	-		pass		58	8038	258	0.00051899	0.0497744
486	487	8066	486	487	247	108	735	320	2	2	+	-	pass	pass	pass	58	8067	258	0.00052059	0.0497744
172	173	9274	172	173	86	245	248	733	1	2	-	+	pass	pass	pass	58	9275	258	0.00058645	0.0545559
502	503	12223	502	503	257	231	745	711	2	1	+	-	pass	pass		58	12224	258	0.00074231	0.0672377
502	504	13692	502	504	257	232	745	713	2	1	+	-	pass	pass		58	13693	258	0.00081782	0.0721778
224	225	15873	224	225	116	110	348	326	2	1	+	-	pass	pass	pass	58	15874	258	0.00092779	0.0798364
392	393	18333	392	393	184	185	553	556	2	1	+	-				58	18334	258	0.00104921	0.0880823
133	136	20734	133	136	66	67	195	197	2	1	+	-	pass			58	20735	258	0.00116542	0.0930261
288	289	20986	288	289	250	140	738	420	1	1	+	-	pass	pass	pass	58	20987	258	0.0011775	0.0930261
23	24	21230	23	24	239	12	727	34	1	1	+	-	pass	pass	pass	58	21231	258	0.00118918	0.0930261
440	441	22322	440	441	252	200	740	608	2	2	+	-	pass	pass	pass	58	22323	258	0.00124119	0.0949374
318	319	42	318	319	15	157	67	580	2	1	+	-	pass	pass	pass	60	43	270	6.81e-07	0.00117481
205	206	43	205	206	103	267	381	958	1	1	-	+	pass	pass		60	44	270	6.97e-07	0.00117481
204	206	55	204	206	90	267	335	958	2	1	-	+	pass	pass		60	56	270	8.88e-07	0.00117481
203	206	130	203	206	102	267	378	958	1	1	-	+	pass	pass		60	131	270	2.09e-06	0.0016968
202	206	133	202	206	7	267	31	958	2	1	-	+	pass	pass		60	134	270	2.14e-06	0.0016968
28	29	194	28	29	157	15	580	67	2	1	+	-	pass	pass	pass	60	195	270	3.12e-06	0.00206298
271	273	3007	271	273	135	134	504	502	2	1	+	-				60	3008	270	4.9e-05	0.027792
180	181	4778	180	181	266	91	957	342	1	1	+	-	pass	pass	pass	60	4779	270	7.81e-05	0.0359927
210	212	5235	210	212	260	105	951	390	2	1	+	-	pass			60	5236	270	8.56e-05	0.0359927
272	274	5541	272	274	134	135	502	504	2	1	+	-				60	5542	270	9.07e-05	0.0359927
516	517	6934	516	517	10	270	44	961	2	2	-	+	pass	pass	pass	60	6935	270	0.00011365	0.0388401
395	397	7163	395	397	194	195	707	709	2	1	+	-		pass		60	7164	270	0.00011743	0.0388401
337	338	8881	337	338	63	167	242	609	2	1	+	-	pass	pass	pass	60	8882	270	0.0001458	0.0445149
289	290	11884	289	290	4	145	17	533	2	1	+	-	pass	pass	pass	60	11885	270	0.00019548	0.052803
7	8	12130	7	8	145	4	533	17	2	1	+	-	pass	pass	pass	60	12131	270	0.00019956	0.052803
394	396	14871	394	396	195	194	709	707	2	1	+	-	pass			60	14872	270	0.00024498	0.0607713
17	18	1	17	18	45	9	259	61	1	1	+	-	pass	pass	pass	63	2	49	4.61e-06	0.00566903
68	69	50	68	69	29	26	137	128	1	2	-	+	pass	pass	pass	63	51	49	5.91e-05	0.0271971
25	26	58	25	26	18	13	88	72	2	1	+	-	pass	pass	pass	63	59	49	6.63e-05	0.0271971
173	174	1	173	174	76	44	301	176	1	2	-	+	pass	pass	pass	69	2	127	2.5e-06	0.00206078
175	176	5	175	176	77	123	305	454	1	1	-	+	pass	pass	pass	69	6	127	5.76e-06	0.00206078
8	9	8	8	9	3	107	10	438	1	1	-	+	pass	pass	pass	69	9	127	7.83e-06	0.00206078
118	119	9	118	119	49	118	194	449	2	2	-	+	pass	pass	pass	69	10	127	8.48e-06	0.00206078
182	183	19	182	183	26	109	95	440	2	2	-	+	pass	pass	pass	69	20	127	1.43e-05	0.00278882
100	101	33	100	101	116	41	447	166	2	2	+	-	pass	pass	pass	69	34	127	2.15e-05	0.00311093
116	117	35	116	117	49	118	194	449	1	1	-	+	pass	pass	pass	69	36	127	2.24e-05	0.00311093
56	57	88	56	57	26	109	95	440	1	1	-	+	pass	pass	pass	69	89	127	4.45e-05	0.00540772
98	99	130	98	99	116	41	447	166	1	1	+	-	pass	pass	pass	69	131	127	5.97e-05	0.00644439
177	178	319	177	178	123	77	454	305	2	2	+	-	pass	pass	pass	69	320	127	0.00011747	0.011418
215	216	445	215	216	125	64	456	252	1	2	+	-	pass	pass	pass	69	446	127	0.0001511	0.013352
99	100	693	99	100	41	116	166	447	1	2	-	+	pass	pass		69	694	127	0.0002113	0.0171154
98	101	858	98	101	116	41	447	166	1	2	+	-	pass	pass		69	859	127	0.0002484	0.0185728
175	177	1003	175	177	77	123	305	454	1	2	-	+	pass	pass		69	1004	127	0.00027959	0.0194118
176	178	1317	176	178	123	77	454	305	1	2	+	-	pass	pass		69	1318	127	0.00034368	0.0222705
216	217	1615	216	217	64	125	252	456	2	2	-	+	pass	pass		69	1616	127	0.00040114	0.024369
105	106	2903	105	106	44	76	176	301	1	2	-	+	pass	pass	pass	69	2904	127	0.00062566	0.0357732
62	63	0	62	63	28	100	159	490	1	1	-	+	pass	pass	pass	7	1	108	0.00073346	0.0927888
127	128	0	127	128	55	57	304	315	1	2	-	+	pass	pass	pass	7	1	108	0.00073346	0.0927888
133	134	0	133	134	57	55	315	304	1	2	-	+	pass	pass	pass	7	1	108	0.00073346	0.0927888
210	211	1	210	211	89	108	470	498	2	2	-	+	pass	pass	pass	7	2	108	0.00097799	0.0927888
150	151	2	150	151	64	76	348	395	1	2	-	+	pass	pass	pass	7	3	108	0.00115726	0.0927888
94	95	3	94	95	105	39	495	224	1	1	+	-	pass	pass		7	4	108	0.00130404	0.0927888
176	177	3	176	177	76	64	395	348	1	2	-	+	pass	pass	pass	7	4	108	0.00130404	0.0927888
77	78	4	77	78	13	103	88	493	2	2	-	+	pass	pass	pass	7	5	108	0.0014306	0.0927888
131	132	4	131	132	58	56	316	314	2	1	+	-				7	5	108	0.0014306	0.0927888
94	96	5	94	96	105	40	495	227	1	1	+	-	pass	pass		7	6	108	0.00154308	0.0927888
166	167	6	166	167	71	70	378	377	1	2	-	+	pass			7	7	108	0.00164504	0.0927888
187	188	6	187	188	80	92	408	482	1	2	-	+	pass	pass	pass	7	7	108	0.00164504	0.0927888
162	163	8	162	163	69	68	369	367	1	2	-	+	pass	pass	pass	7	9	108	0.00182592	0.0927888
135	136	9	135	136	58	56	316	314	1	2	-	+				7	10	108	0.00190755	0.0927888
94	97	13	94	97	105	41	495	230	1	1	+	-	pass	pass		7	14	108	0.00219348	0.0960725
94	98	14	94	98	105	42	495	232	1	1	+	-	pass	pass		7	15	108	0.00225721	0.0960725
29	30	17	29	30	14	94	91	484	1	2	-	+	pass	pass	pass	7	18	108	0.00243467	0.09753
152	153	1	152	153	179	1	727	3	2	2	+	-	pass	pass	pass	82	2	187	4.57e-07	0.00067048
179	180	2	179	180	89	96	354	383	1	2	-	+	pass	pass	pass	82	3	187	6.44e-07	0.00067048
152	154	6	152	154	179	74	727	313	2	1	+	-	pass	pass		82	7	187	1.32e-06	0.00077679
152	155	10	152	155	179	75	727	315	2	1	+	-	pass	pass		82	11	187	1.94e-06	0.00077679
152	156	11	152	156	179	76	727	316	2	1	+	-	pass	pass		82	12	187	2.09e-06	0.00077679
152	157	12	152	157	179	77	727	319	2	1	+	-	pass	pass		82	13	187	2.24e-06	0.00077679
152	158	106	152	158	179	78	727	320	2	1	+	-	pass	pass		82	107	187	1.34e-05	0.00251185
152	159	107	152	159	179	59	727	259	2	2	+	-	pass	pass		82	108	187	1.35e-05	0.00251185
152	160	108	152	160	179	79	727	323	2	1	+	-	pass	pass		82	109	187	1.36e-05	0.00251185
182	183	113	182	183	141	90	551	359	2	1	+	-	pass	pass	pass	82	114	187	1.42e-05	0.00251185
152	161	115	152	161	179	50	727	228	2	2	+	-	pass	pass		82	116	187	1.44e-05	0.00251185
152	162	116	152	162	179	80	727	327	2	1	+	-	pass	pass		82	117	187	1.45e-05	0.00251185
186	187	159	186	187	31	92	152	364	2	1	+	-	pass	pass	pass	82	160	187	1.89e-05	0.00272927
152	163	160	152	163	179	11	727	57	2	2	+	-	pass	pass		82	161	187	1.9e-05	0.00272927
35	36	178	35	36	101	17	400	84	2	1	+	-	pass	pass	pass	82	179	187	2.08e-05	0.00272927
152	164	180	152	164	179	81	727	330	2	1	+	-	pass	pass		82	181	187	2.1e-05	0.00272927
152	165	203	152	165	179	82	727	331	2	1	+	-	pass	pass		82	204	187	2.32e-05	0.00284351
152	166	243	152	166	179	58	727	256	2	2	+	-	pass	pass		82	244	187	2.7e-05	0.00286301
152	167	245	152	167	179	83	727	335	2	1	+	-	pass	pass		82	246	187	2.72e-05	0.00286301
152	168	248	152	168	179	84	727	337	2	1	+	-	pass	pass		82	249	187	2.75e-05	0.00286301
242	243	266	242	243	65	117	281	468	2	1	+	-	pass	pass	pass	82	267	187	2.92e-05	0.00289325
290	291	716	290	291	83	142	335	555	2	1	+	-	pass	pass	pass	82	717	187	6.76e-05	0.0063924
195	196	1286	195	196	89	96	354	383	2	1	+	-	pass	pass	pass	82	1287	187	0.00011109	0.0100509
94	95	1653	94	95	43	45	208	213	2	1	+	-	pass	pass	pass	82	1654	187	0.00013748	0.0119203
140	141	1924	140	141	82	69	331	292	2	1	+	-	pass	pass	pass	82	1925	187	0.00015639	0.013018
208	209	2723	208	209	98	102	389	404	2	1	+	-	pass	pass	pass	82	2724	187	0.00021004	0.0168115
65	66	4053	65	66	92	31	364	152	2	1	+	-	pass	pass	pass	82	4054	187	0.00029445	0.0226943
12	13	4648	12	13	6	150	27	611	1	2	-	+	pass	pass	pass	82	4649	187	0.00033078	0.0234525
78	79	4679	78	79	182	37	730	190	1	1	+	-	pass	pass	pass	82	4680	187	0.00033265	0.0234525
336	337	4798	336	337	128	162	497	669	2	1	+	-	pass	pass		82	4799	187	0.00033982	0.0234525
336	338	4957	336	338	128	162	497	669	2	2	+	-	pass	pass		82	4958	187	0.00034936	0.0234525
297	298	6049	297	298	182	37	730	190	2	2	+	-	pass	pass	pass	82	6050	187	0.00041373	0.0269057
206	207	6313	206	207	17	101	84	400	2	1	+	-	pass	pass	pass	82	6314	187	0.00042902	0.0270544
43	44	6921	43	44	91	21	361	104	2	1	+	-	pass	pass	pass	82	6922	187	0.00046387	0.0283918
287	288	7384	287	288	90	141	359	551	2	1	+	-	pass	pass	pass	82	7385	187	0.0004901	0.0291402
184	185	8080	184	185	21	91	104	361	2	1	+	-	pass	pass	pass	82	8081	187	0.00052908	0.0305835
345	346	8666	345	346	165	183	679	731	1	2	-	+	pass	pass	pass	82	8667	187	0.0005615	0.0315803
208	210	9610	208	210	98	102	389	404	2	2	+	-	pass	pass		82	9611	187	0.00061304	0.0335721
90	91	9943	90	91	45	43	213	208	2	1	+	-	pass	pass	pass	82	9944	187	0.00063104	0.0336716
133	134	14108	133	134	117	65	468	281	2	1	+	-	pass	pass	pass	82	14109	187	0.00084943	0.0441915
137	138	16524	137	138	68	67	288	286	2	1	+	-	pass	pass		82	16525	187	0.00097149	0.0493091
311	312	17678	311	312	6	150	27	611	2	1	+	-	pass	pass	pass	82	17679	187	0.00102883	0.0509759
338	339	26391	338	339	162	95	669	376	2	2	-	+	pass	pass		82	26392	187	0.00144596	0.0687371
337	339	26550	337	339	162	95	669	376	1	2	-	+	pass	pass		82	26551	187	0.00145336	0.0687371
106	107	32859	106	107	183	52	731	235	1	1	+	-	pass	pass	pass	82	32860	187	0.00174186	0.0805512
91	92	39191	91	92	43	44	208	210	1	2	-	+	pass			82	39192	187	0.00202307	0.0915221
393	394	0	393	394	179	178	544	542	1	2	-	+	pass			9	1	273	1.12e-05	0.0141629
523	524	0	523	524	233	234	716	719	2	2	-	+	pass	pass	pass	9	1	273	1.12e-05	0.0141629
27	28	1	27	28	246	13	763	41	1	1	+	-	pass	pass	pass	9	2	273	1.75e-05	0.0141629
97	98	1	97	98	45	47	139	143	2	1	+	-		pass		9	2	273	1.75e-05	0.0141629
155	156	1	155	156	72	69	224	217	1	2	-	+	pass	pass	pass	9	2	273	1.75e-05	0.0141629
311	312	1	311	312	137	261	418	778	2	2	-	+	pass	pass	pass	9	2	273	1.75e-05	0.0141629
389	390	2	389	390	183	177	554	539	2	1	+	-	pass	pass	pass	9	3	273	2.27e-05	0.0141629
440	441	2	440	441	266	199	783	600	1	1	+	-	pass	pass	pass	9	3	273	2.27e-05	0.0141629
401	402	3	401	402	183	177	554	539	1	2	-	+	pass	pass	pass	9	4	273	2.73e-05	0.0151517
404	405	4	404	405	185	184	564	560	2	1	+	-		pass		9	5	273	3.16e-05	0.0157439
29	30	6	29	30	14	166	43	508	1	2	-	+	pass	pass	pass	9	7	273	3.92e-05	0.0162945
272	273	6	272	273	124	126	371	377	1	2	-	+	pass	pass	pass	9	7	273	3.92e-05	0.0162945
94	95	7	94	95	247	45	764	139	1	1	+	-	pass			9	8	273	4.27e-05	0.0163918
94	96	10	94	96	247	46	764	141	1	1	+	-	pass	pass		9	11	273	5.24e-05	0.0186857
130	131	13	130	131	60	252	190	769	1	2	-	+	pass	pass	pass	9	14	273	6.12e-05	0.0195878
233	234	14	233	234	106	107	324	327	1	2	-	+	pass	pass	pass	9	15	273	6.4e-05	0.0195878
309	310	15	309	310	261	140	778	428	1	1	+	-	pass	pass	pass	9	16	273	6.67e-05	0.0195878
525	526	19	525	526	235	271	722	788	1	2	-	+		pass		9	20	273	7.71e-05	0.0213586
363	364	22	363	364	14	246	43	763	2	2	-	+	pass	pass	pass	9	23	273	8.43e-05	0.0221402
538	539	38	538	539	238	103	740	315	1	2	-	+	pass	pass	pass	9	39	273	0.00011847	0.0256356
535	536	40	535	536	120	273	363	790	2	1	-	+	pass	pass		9	41	273	0.00012235	0.0256356
534	536	41	534	536	237	273	735	790	1	1	-	+	pass	pass		9	42	273	0.00012426	0.0256356
520	521	43	520	521	233	270	716	787	1	2	-	+	pass	pass	pass	9	44	273	0.00012804	0.0256356
7	8	44	7	8	4	242	12	759	1	1	-	+	pass	pass	pass	9	45	273	0.00012991	0.0256356
306	307	46	306	307	139	140	424	428	1	2	-	+		pass		9	47	273	0.0001336	0.0256356
440	442	46	440	442	266	199	783	600	1	2	+	-	pass	pass		9	47	273	0.0001336	0.0256356
512	513	50	512	513	269	228	786	700	1	2	+	-	pass	pass	pass	9	51	273	0.00014081	0.0257289
73	74	53	73	74	38	35	118	111	2	1	+	-	pass	pass	pass	9	54	273	0.00014609	0.0257289
324	325	55	324	325	144	146	444	450	2	1	+	-	pass			9	56	273	0.00014956	0.0257289
507	508	72	507	508	268	228	785	700	1	1	+	-	pass	pass	pass	9	73	273	0.0001774	0.0285341
475	476	76	475	476	214	213	650	648	2	1	+	-	pass			9	77	273	0.0001836	0.0285341
404	406	77	404	406	185	184	564	560	2	2	+	-		pass		9	78	273	0.00018513	0.0285341
535	537	86	535	537	120	273	363	790	2	2	-	+	pass	pass		9	87	273	0.00019862	0.0285341
534	537	87	534	537	237	273	735	790	1	2	-	+	pass	pass		9	88	273	0.00020009	0.0285341
509	510	89	509	510	268	229	785	704	2	1	+	-	pass	pass	pass	9	90	273	0.000203	0.0285341
438	439	91	438	439	242	4	759	12	2	2	+	-	pass	pass	pass	9	92	273	0.0002059	0.0285341
263	264	103	263	264	237	120	735	363	2	1	+	-	pass	pass	pass	9	104	273	0.00022281	0.0300439
394	395	114	394	395	178	179	542	544	2	2	+	-		pass		9	115	273	0.00023772	0.03121
27	29	123	27	29	246	14	763	43	1	1	+	-	pass	pass		9	124	273	0.00024954	0.0314578
28	30	128	28	30	13	166	41	508	1	2	-	+	pass	pass		9	129	273	0.00025597	0.0314578
271	272	130	271	272	258	124	775	371	2	1	+	-	pass	pass		9	131	273	0.00025852	0.0314578
26	28	136	26	28	12	13	37	41	2	1	+	-	pass	pass		9	137	273	0.00026609	0.0316073
406	407	142	406	407	184	265	560	782	2	1	-	+	pass	pass		9	143	273	0.00027353	0.0317364
312	313	199	312	313	261	138	778	421	2	2	+	-	pass	pass		9	200	273	0.0003395	0.0374107
181	182	207	181	182	253	84	770	257	2	1	+	-	pass	pass	pass	9	208	273	0.00034818	0.0374107
453	454	210	453	454	106	203	324	616	2	1	+	-	pass	pass	pass	9	211	273	0.00035141	0.0374107
405	407	215	405	407	184	265	560	782	1	1	-	+	pass	pass		9	216	273	0.00035675	0.0374107
310	312	218	310	312	140	261	428	778	1	2	-	+	pass	pass		9	219	273	0.00035993	0.0374107
309	311	232	309	311	261	137	778	418	1	2	+	-	pass	pass		9	233	273	0.00037459	0.0377468
408	409	247	408	409	265	185	782	564	2	1	+	-	pass			9	248	273	0.00038995	0.0377468
287	288	250	287	288	167	131	511	398	2	1	+	-	pass	pass	pass	9	251	273	0.00039298	0.0377468
268	269	256	268	269	122	123	367	368	2	1	+	-		pass		9	257	273	0.000399	0.0377468
26	29	258	26	29	12	14	37	43	2	1	+	-	pass	pass		9	259	273	0.000401	0.0377468
524	525	288	524	525	234	235	719	722	2	1	+	-	pass			9	289	273	0.00043032	0.0397572
235	236	301	235	236	256	107	773	327	1	1	+	-	pass	pass	pass	9	302	273	0.00044269	0.0398799
523	526	309	523	526	233	271	716	788	2	2	-	+	pass	pass		9	310	273	0.00045021	0.0398799
376	377	324	376	377	263	150	780	464	2	2	+	-	pass	pass	pass	9	325	273	0.00046412	0.0398799
304	305	332	304	305	138	260	421	777	1	2	-	+	pass	pass	pass	9	333	273	0.00047145	0.0398799
30	31	335	30	31	166	13	508	41	2	2	+	-	pass	pass		9	336	273	0.00047418	0.0398799
454	455	341	454	455	203	256	616	773	1	2	-	+	pass	pass		9	342	273	0.00047961	0.0398799
34	35	366	34	35	203	16	616	50	2	1	+	-	pass	pass	pass	9	367	273	0.00050191	0.0408818
451	452	373	451	452	204	108	619	330	2	2	+	-		pass		9	374	273	0.00050805	0.0408818
117	118	384	117	118	249	55	766	174	2	1	+	-	pass	pass	pass	9	385	273	0.00051763	0.0409374
129	130	393	129	130	252	60	769	190	1	1	+	-	pass	pass		9	394	273	0.00052539	0.0409374
232	233	410	232	233	15	106	48	324	2	1	+	-	pass	pass		9	411	273	0.00053987	0.0409374
242	243	412	242	243	109	112	333	337	2	1	+	-	pass	pass	pass	9	413	273	0.00054157	0.0409374
309	313	434	309	313	261	138	778	421	1	2	+	-	pass	pass		9	435	273	0.00055997	0.041697
27	31	466	27	31	246	13	763	41	1	2	+	-	pass	pass		9	467	273	0.00058616	0.0430055
442	443	491	442	443	199	266	600	783	2	2	-	+	pass	pass		9	492	273	0.00060618	0.0438298
149	150	514	149	150	69	72	217	224	1	2	-	+	pass	pass	pass	9	515	273	0.00062429	0.0439353
390	391	521	390	391	177	264	539	781	1	1	-	+	pass	pass		9	522	273	0.00062974	0.0439353
441	443	535	441	443	199	266	600	783	1	2	-	+	pass	pass		9	536	273	0.00064056	0.0439353
96	97	538	96	97	46	45	141	139	1	2	-	+	pass			9	539	273	0.00064287	0.0439353
94	98	551	94	98	247	47	764	143	1	1	+	-	pass	pass		9	552	273	0.00065281	0.0440119
406	408	576	406	408	184	265	560	782	2	2	-	+	pass	pass		9	577	273	0.0006717	0.0446238
401	403	594	401	403	183	264	554	781	1	2	-	+	pass	pass		9	595	273	0.00068512	0.0446238
26	31	601	26	31	12	13	37	41	2	2	+	-	pass	pass		9	602	273	0.0006903	0.0446238
364	365	611	364	365	246	166	763	508	2	1	+	-	pass	pass		9	612	273	0.00069767	0.0446238
405	408	649	405	408	184	265	560	782	1	2	-	+	pass	pass		9	650	273	0.00072526	0.0458018
391	392	678	391	392	264	178	781	542	1	1	+	-	pass			9	679	273	0.00074594	0.046075
407	409	681	407	409	265	185	782	564	1	1	+	-	pass			9	682	273	0.00074806	0.046075
521	522	708	521	522	270	234	787	719	2	1	+	-	pass	pass		9	709	273	0.000767	0.0463542
227	228	714	227	228	103	238	315	740	1	2	-	+	pass	pass	pass	9	715	273	0.00077118	0.0463542
303	304	759	303	304	260	138	777	421	1	1	+	-	pass	pass		9	760	273	0.00080209	0.0476386
334	335	842	334	335	150	263	464	780	1	1	-	+	pass	pass	pass	9	843	273	0.00085746	0.0503278
347	348	953	347	348	156	157	482	484	2	1	+	-	pass	pass	pass	9	954	273	0.00092856	0.0534635
308	310	959	308	310	139	140	424	428	2	1	+	-		pass		9	960	273	0.00093232	0.0534635
455	456	1038	455	456	256	204	773	619	2	1	+	-	pass			9	1039	273	0.00098103	0.0556176
308	311	1176	308	311	139	137	424	418	2	2	+	-		pass		9	1177	273	0.00106307	0.0584965
519	520	1197	519	520	271	233	788	716	1	1	+	-	pass	pass		9	1198	273	0.00107524	0.0584965
518	520	1198	518	520	270	233	787	716	1	1	+	-	pass	pass		9	1199	273	0.00107582	0.0584965
389	392	1203	389	392	183	178	554	542	2	1	+	-	pass			9	1204	273	0.00107871	0.0584965
305	306	1228	305	306	260	139	777	424	2	1	+	-	pass			9	1229	273	0.00109308	0.0586385
391	393	1272	391	393	264	179	781	544	1	1	+	-	pass	pass		9	1273	273	0.00111812	0.0593439
308	313	1378	308	313	139	138	424	421	2	2	+	-		pass		9	1379	273	0.00117723	0.0614644
391	395	1388	391	395	264	179	781	544	1	2	+	-	pass	pass		9	1389	273	0.00118272	0.0614644
504	505	1425	504	505	227	267	693	784	2	2	-	+	pass	pass	pass	9	1426	273	0.00120291	0.0618694
453	456	1591	453	456	106	204	324	619	2	1	+	-	pass			9	1592	273	0.00129131	0.0655211
304	307	1608	304	307	138	140	421	428	1	2	-	+	pass	pass		9	1609	273	0.00130018	0.0655211
390	394	1795	390	394	177	178	539	542	1	2	-	+	pass			9	1796	273	0.00139558	0.0689854
389	393	1797	389	393	183	179	554	544	2	1	+	-	pass	pass		9	1798	273	0.00139658	0.0689854
389	395	1913	389	395	183	179	554	544	2	2	+	-	pass	pass		9	1914	273	0.00145396	0.0706366
519	522	1950	519	522	271	234	788	719	1	1	+	-	pass	pass		9	1951	273	0.00147199	0.0706366
518	522	1951	518	522	270	234	787	719	1	1	+	-	pass	pass		9	1952	273	0.00147248	0.0706366
452	453	2317	452	453	108	106	330	324	2	2	-	+	pass	pass		9	2318	273	0.0016448	0.0770312
303	306	2321	303	306	260	139	777	424	1	1	+	-	pass			9	2322	273	0.00164663	0.0770312
509	511	2333	509	511	268	230	785	706	2	1	+	-	pass	pass		9	2334	273	0.0016521	0.0770312
470	471	2543	470	471	259	136	776	415	2	2	+	-	pass	pass	pass	9	2544	273	0.00174636	0.0806719
452	455	2870	452	455	108	256	330	773	2	2	-	+	pass	pass		9	2871	273	0.00188779	0.086233
451	454	2902	451	454	204	203	619	616	2	1	+	-		pass		9	2903	273	0.00190131	0.086233
235	237	3051	235	237	256	108	773	330	1	1	+	-	pass	pass		9	3052	273	0.00196359	0.0882555
523	527	3136	523	527	233	235	716	722	2	2	-	+	pass			9	3137	273	0.00199864	0.0890286
91	92	0	91	92	42	43	129	132	2	1	+	-		pass		A04D	1	95	3.65e-05	0.01375
100	101	1	100	101	89	33	273	99	2	2	+	-	pass	pass	pass	A04D	2	95	5.44e-05	0.01375
167	168	4	167	168	75	94	239	278	1	1	-	+	pass	pass	pass	A04D	5	95	9.22e-05	0.01375
185	186	9	185	186	12	95	39	279	2	2	-	+	pass	pass	pass	A04D	10	95	0.00013742	0.01375
8	9	11	8	9	4	85	12	269	1	1	-	+	pass	pass	pass	A04D	12	95	0.00015264	0.01375
169	170	12	169	170	50	91	158	275	2	2	-	+	pass	pass	pass	A04D	13	95	0.00015984	0.01375
172	173	13	172	173	75	94	239	278	2	2	-	+	pass	pass	pass	A04D	14	95	0.00016681	0.01375
89	90	80	89	90	42	40	129	123	1	2	-	+		pass		A04D	81	95	0.00045847	0.0330668
165	166	107	165	166	71	93	225	277	2	2	-	+	pass	pass	pass	A04D	108	95	0.00054108	0.0342749
69	70	126	69	70	33	89	99	273	1	1	-	+	pass	pass	pass	A04D	127	95	0.00059402	0.0342749
104	105	185	104	105	48	5	150	17	1	2	-	+	pass	pass	pass	A04D	186	95	0.00074002	0.0388172
162	163	365	162	163	77	74	247	234	2	1	+	-	pass	pass	pass	A04D	366	95	0.00109283	0.0457081
85	86	392	85	86	40	43	123	132	1	2	-	+	pass	pass	pass	A04D	393	95	0.00113856	0.0457081
174	175	421	174	175	77	74	247	234	1	2	-	+	pass	pass	pass	A04D	422	95	0.00118621	0.0457081
184	185	469	184	185	95	12	279	39	1	2	+	-	pass	pass		A04D	470	95	0.00126215	0.0457081
163	164	524	163	164	74	78	234	250	1	2	-	+	pass	pass		A04D	525	95	0.00134521	0.0457081
110	111	525	110	111	50	91	158	275	1	1	-	+	pass	pass	pass	A04D	526	95	0.00134669	0.0457081
105	106	583	105	106	5	48	17	150	2	2	+	-	pass	pass		A04D	584	95	0.00143031	0.0458494
90	92	952	90	92	40	43	123	132	2	1	+	-	pass	pass		A04D	953	95	0.00189637	0.0575897
109	110	1332	109	110	76	50	243	158	2	1	+	-	pass	pass		A04D	1333	95	0.0023007	0.0631605
148	149	1418	148	149	72	68	226	214	2	1	+	-	pass			A04D	1419	95	0.00238505	0.0631605
170	171	1442	170	171	91	76	275	243	2	1	+	-	pass	pass		A04D	1443	95	0.0024082	0.0631605
156	157	2258	156	157	93	71	277	225	1	1	+	-	pass	pass	pass	A04D	2259	95	0.00311745	0.0782073
175	176	2444	175	176	74	78	234	250	2	1	+	-	pass	pass		A04D	2445	95	0.0032628	0.0784431
257	258	1	257	258	117	184	352	609	1	2	-	+	pass	pass	pass	A08L	2	215	7.73e-07	0.00144439
68	69	2	68	69	31	89	101	256	1	2	-	+	pass	pass	pass	A08L	3	215	1.08e-06	0.00144439
54	55	4	54	55	26	127	84	389	1	2	-	+	pass	pass	pass	A08L	5	215	1.64e-06	0.00144439
279	280	10	279	280	127	26	389	84	1	2	-	+	pass	pass	pass	A08L	11	215	3.14e-06	0.00144439
304	305	14	304	305	139	210	444	656	1	2	-	+	pass	pass	pass	A08L	15	215	4.04e-06	0.00144439
225	226	16	225	226	104	206	302	652	1	1	-	+	pass	pass	pass	A08L	17	215	4.48e-06	0.00144439
346	347	16	346	347	159	211	499	657	1	1	-	+	pass	pass	pass	A08L	17	215	4.48e-06	0.00144439
298	299	17	298	299	136	209	426	655	1	1	-	+	pass	pass	pass	A08L	18	215	4.7e-06	0.00144439
406	407	17	406	407	182	215	602	661	2	2	-	+	pass	pass	pass	A08L	18	215	4.7e-06	0.00144439
103	104	26	103	104	48	34	142	110	1	2	-	+	pass	pass	pass	A08L	27	215	6.55e-06	0.00173751
145	146	28	145	146	67	203	189	649	1	1	-	+	pass	pass	pass	A08L	29	215	6.95e-06	0.00173751
227	228	31	227	228	104	206	302	652	2	2	-	+	pass	pass	pass	A08L	32	215	7.54e-06	0.00173751
320	321	41	320	321	136	209	426	655	2	2	-	+	pass	pass	pass	A08L	42	215	9.42e-06	0.00200511
46	47	46	46	47	17	195	54	641	2	1	-	+	pass	pass	pass	A08L	47	215	1.03e-05	0.00204204
259	260	108	259	260	118	208	355	654	1	1	-	+	pass	pass	pass	A08L	109	215	2.06e-05	0.00380263
23	24	136	23	24	12	11	36	35	1	2	-	+	pass	pass	pass	A08L	137	215	2.49e-05	0.00430119
404	405	172	404	405	182	215	602	661	1	1	-	+	pass	pass	pass	A08L	173	215	3.01e-05	0.00467451
348	349	174	348	349	212	160	658	503	1	1	+	-	pass	pass	pass	A08L	175	215	3.04e-05	0.00467451
158	159	192	158	159	73	74	207	210	2	1	+	-				A08L	193	215	3.3e-05	0.0047992
410	411	215	410	411	184	117	609	352	1	2	-	+	pass	pass	pass	A08L	216	215	3.61e-05	0.00500083
247	248	357	247	248	129	113	396	341	2	1	+	-	pass	pass	pass	A08L	358	215	5.47e-05	0.0070938
113	114	388	113	114	52	53	159	162	2	1	+	-				A08L	389	215	5.86e-05	0.0070938
283	284	391	283	284	129	113	396	341	1	2	-	+	pass	pass	pass	A08L	392	215	5.9e-05	0.0070938
303	304	490	303	304	210	139	656	444	1	1	+	-	pass	pass		A08L	491	215	7.09e-05	0.00808739
39	40	508	39	40	10	20	31	64	2	1	+	-	pass			A08L	509	215	7.31e-05	0.00808739
213	214	677	213	214	99	205	285	651	1	1	-	+	pass	pass	pass	A08L	678	215	9.25e-05	0.00947598
215	216	677	215	216	205	99	651	285	2	2	+	-	pass	pass	pass	A08L	678	215	9.25e-05	0.00947598
21	22	903	21	22	12	11	36	35	2	1	+	-	pass	pass	pass	A08L	904	215	0.0001171	0.0115723
324	326	1488	324	326	148	149	466	468	1	2	-	+				A08L	1489	215	0.00017641	0.0168321
48	49	1693	48	49	23	195	74	641	1	2	-	+	pass	pass	pass	A08L	1694	215	0.00019612	0.0180889
171	172	1795	171	172	32	200	102	646	2	2	-	+	pass	pass	pass	A08L	1796	215	0.00020577	0.0183664
47	48	2634	47	48	195	23	641	74	1	1	+	-	pass	pass		A08L	2635	215	0.00028188	0.0236797
325	327	2640	325	327	149	148	468	466	1	2	-	+				A08L	2641	215	0.00028241	0.0236797
213	215	3966	213	215	99	205	285	651	1	2	-	+	pass	pass		A08L	3967	215	0.00039443	0.0311821
214	216	3966	214	216	205	99	651	285	1	2	+	-	pass	pass		A08L	3967	215	0.00039443	0.0311821
70	71	4353	70	71	32	200	102	646	1	1	-	+	pass	pass	pass	A08L	4354	215	0.00042575	0.0319715
46	49	4375	46	49	17	195	54	641	2	2	-	+	pass	pass		A08L	4376	215	0.00042752	0.0319715
346	348	4845	346	348	159	212	499	658	1	1	-	+	pass	pass		A08L	4846	215	0.00046487	0.0333732
347	349	5003	347	349	211	160	657	503	1	1	+	-	pass	pass		A08L	5004	215	0.00047728	0.0333732
112	115	5069	112	115	52	53	159	162	1	2	-	+				A08L	5070	215	0.00048245	0.0333732
157	160	7142	157	160	73	74	207	210	1	2	-	+				A08L	7143	215	0.00063927	0.0431431
146	147	7575	146	147	203	68	649	191	1	1	+	-	pass	pass		A08L	7576	215	0.00067092	0.044201
226	227	8355	226	227	206	104	652	302	1	2	+	-	pass	pass		A08L	8356	215	0.00072714	0.045947
225	228	8404	225	228	104	206	302	652	1	2	-	+	pass	pass		A08L	8405	215	0.00073063	0.045947
498	499	5	498	499	590	189	4223	1355	1	1	+	-	pass	pass	pass	A0D2	6	736	9.49e-08	0.00152138
500	501	5	500	501	590	189	4223	1355	2	2	+	-	pass	pass	pass	A0D2	6	736	9.49e-08	0.00152138
1094	1095	14	1094	1095	41	530	264	4163	2	2	-	+	pass	pass	pass	A0D2	15	736	2.41e-07	0.00257356
1137	1138	60	1137	1138	683	408	4316	3233	1	2	+	-	pass	pass	pass	A0D2	61	736	1e-06	0.00663796
1136	1137	62	1136	1137	408	683	3233	4316	1	1	-	+	pass	pass		A0D2	63	736	1.03e-06	0.00663796
452	453	90	452	453	585	168	4218	1227	1	2	+	-	pass	pass	pass	A0D2	91	736	1.5e-06	0.00803788
545	546	164	545	546	78	203	509	1457	2	1	+	-	pass			A0D2	165	736	2.75e-06	0.0104628
476	477	175	476	477	4	178	22	1313	2	1	+	-	pass	pass	pass	A0D2	176	736	2.94e-06	0.0104628
1294	1295	187	1294	1295	198	455	1419	3650	2	1	+	-	pass	pass	pass	A0D2	188	736	3.14e-06	0.0104628
734	735	194	734	735	627	268	4260	1988	1	1	+	-	pass	pass	pass	A0D2	195	736	3.26e-06	0.0104628
97	98	215	97	98	93	35	620	235	2	1	+	-	pass	pass	pass	A0D2	216	736	3.62e-06	0.0105535
1061	1062	257	1061	1062	291	384	2098	3039	2	1	+	-	pass	pass	pass	A0D2	258	736	4.34e-06	0.0115884
820	821	421	820	821	303	635	2250	4268	1	1	-	+	pass	pass	pass	A0D2	422	736	7.15e-06	0.0176366
453	454	601	453	454	168	585	1227	4218	2	2	-	+	pass	pass		A0D2	602	736	1.03e-05	0.0234971
499	500	915	499	500	189	590	1355	4223	1	2	-	+	pass	pass		A0D2	916	736	1.57e-05	0.0319167
498	501	927	498	501	590	189	4223	1355	1	2	+	-	pass	pass		A0D2	928	736	1.59e-05	0.0319167
225	226	1034	225	226	547	90	4180	591	1	1	+	-	pass	pass		A0D2	1035	736	1.78e-05	0.0335621
225	227	1277	225	227	547	90	4180	591	1	2	+	-	pass	pass		A0D2	1278	736	2.2e-05	0.0392734
542	543	1443	542	543	529	115	4162	780	2	2	+	-	pass	pass	pass	A0D2	1444	736	2.5e-05	0.0410423
1138	1139	1501	1138	1139	408	683	3233	4316	2	2	-	+	pass	pass		A0D2	1502	736	2.6e-05	0.0410423
454	455	1578	454	455	585	171	4218	1240	2	1	+	-	pass	pass		A0D2	1579	736	2.73e-05	0.0410423
1136	1139	1625	1136	1139	408	683	3233	4316	1	2	-	+	pass	pass		A0D2	1626	736	2.82e-05	0.0410423
475	477	1959	475	477	546	178	4179	1313	2	1	+	-	pass	pass		A0D2	1960	736	3.4e-05	0.0474651
452	455	2271	452	455	585	171	4218	1240	1	1	+	-	pass	pass		A0D2	2272	736	3.96e-05	0.0528545
155	156	3204	155	156	60	61	389	392	2	1	+	-		pass		A0D2	3205	736	5.61e-05	0.0699541
1091	1092	3238	1091	1092	545	396	4178	3136	2	1	+	-	pass	pass		A0D2	3239	736	5.67e-05	0.0699541
1351	1352	3881	1351	1352	714	477	4347	3818	2	1	+	-	pass	pass		A0D2	3882	736	6.82e-05	0.0792381
591	592	3967	591	592	213	610	1576	4243	2	1	-	+	pass	pass		A0D2	3968	736	6.97e-05	0.0792381
1091	1093	4076	1091	1093	545	396	4178	3136	2	2	+	-	pass	pass		A0D2	4077	736	7.17e-05	0.0792381
591	593	4950	591	593	213	610	1576	4243	2	2	-	+	pass	pass		A0D2	4951	736	8.73e-05	0.090466
242	243	5227	242	243	94	551	629	4184	2	1	-	+	pass	pass		A0D2	5228	736	9.23e-05	0.090466
590	592	5262	590	592	213	610	1576	4243	1	1	-	+	pass	pass		A0D2	5263	736	9.29e-05	0.090466
255	256	5331	255	256	554	91	4187	612	2	2	+	-	pass	pass	pass	A0D2	5332	736	9.41e-05	0.090466
241	243	5431	241	243	94	551	629	4184	1	1	-	+	pass	pass		A0D2	5432	736	9.59e-05	0.090466
1350	1352	5711	1350	1352	714	477	4347	3818	1	1	+	-	pass	pass		A0D2	5712	736	0.00010094	0.0924862
590	593	6245	590	593	213	610	1576	4243	1	2	-	+	pass	pass		A0D2	6246	736	0.00011054	0.0955041
242	244	6529	242	244	94	551	629	4184	2	2	-	+	pass	pass		A0D2	6530	736	0.00011565	0.0955041
1226	1227	6659	1226	1227	431	700	3470	4333	2	1	-	+	pass	pass		A0D2	6660	736	0.00011799	0.0955041
241	244	6733	241	244	94	551	629	4184	1	2	-	+	pass	pass		A0D2	6734	736	0.00011932	0.0955041
968	969	6860	968	969	657	354	4290	2745	1	1	+	-	pass	pass	pass	A0D2	6861	736	0.00012161	0.0955041
1225	1227	6906	1225	1227	431	700	3470	4333	1	1	-	+	pass	pass		A0D2	6907	736	0.00012244	0.0955041
445	446	7053	445	446	584	167	4217	1212	2	2	+	-	pass	pass	pass	A0D2	7054	736	0.00012508	0.0955041
1226	1228	7915	1226	1228	431	700	3470	4333	2	2	-	+	pass	pass		A0D2	7916	736	0.00014063	0.0999818
600	601	8123	600	601	489	215	3971	1604	2	1	+	-	pass	pass		A0D2	8124	736	0.00014439	0.0999818
1225	1228	8162	1225	1228	431	700	3470	4333	1	2	-	+	pass	pass		A0D2	8163	736	0.00014509	0.0999818
1335	1336	8218	1335	1336	612	471	4245	3788	2	2	+	-	pass	pass	pass	A0D2	8219	736	0.0001461	0.0999818
1051	1052	8784	1051	1052	672	378	4305	3012	2	1	+	-	pass	pass		A0D2	8785	736	0.00015633	0.0999818
1176	1177	9018	1176	1177	657	354	4290	2745	2	2	+	-	pass	pass	pass	A0D2	9019	736	0.00016056	0.0999818
680	681	9037	680	681	244	622	1807	4255	2	1	-	+	pass	pass		A0D2	9038	736	0.00016091	0.0999818
747	748	9248	747	748	171	274	1240	2022	2	1	+	-	pass	pass		A0D2	9249	736	0.00016472	0.0999818
679	681	9251	679	681	244	622	1807	4255	1	1	-	+	pass	pass		A0D2	9252	736	0.00016478	0.0999818
838	839	9339	838	839	639	23	4272	178	1	2	+	-	pass	pass	pass	A0D2	9340	736	0.00016637	0.0999818
886	888	9402	886	888	325	326	2493	2495	2	1	+	-				A0D2	9403	736	0.00016751	0.0999818
885	887	9449	885	887	326	325	2495	2493	2	1	+	-				A0D2	9450	736	0.00016836	0.0999818
199	200	57	199	200	102	57	896	802	1	2	+	-	pass	pass	pass	A0H6	58	103	4.79e-07	0.00293344
60	61	249	60	61	21	69	491	863	2	2	-	+	pass	pass	pass	A0H6	250	103	2.41e-06	0.0057974
58	59	289	58	59	21	69	491	863	1	1	-	+	pass	pass	pass	A0H6	290	103	2.84e-06	0.0057974
59	60	456	59	60	69	21	863	491	1	2	+	-	pass	pass		A0H6	457	103	4.7e-06	0.00666322
200	201	521	200	201	57	102	802	896	2	2	-	+	pass	pass		A0H6	522	103	5.45e-06	0.00666322
23	24	919	23	24	62	12	856	167	1	1	+	-	pass	pass	pass	A0H6	920	103	1.02e-05	0.00970664
58	61	996	58	61	21	69	491	863	1	2	-	+	pass	pass		A0H6	997	103	1.11e-05	0.00970664
198	199	1121	198	199	57	102	802	896	1	1	-	+	pass	pass		A0H6	1122	103	1.27e-05	0.00970664
54	55	1674	54	55	65	8	859	155	2	2	+	-	pass	pass	pass	A0H6	1675	103	1.98e-05	0.0123107
198	201	1701	198	201	57	102	802	896	1	2	-	+	pass	pass		A0H6	1702	103	2.01e-05	0.0123107
28	29	1942	28	29	14	9	177	158	2	2	+	-	pass	pass	pass	A0H6	1943	103	2.33e-05	0.0129566
25	26	2102	25	26	62	13	856	170	2	1	+	-	pass	pass	pass	A0H6	2103	103	2.54e-05	0.012963
119	120	2761	119	120	36	84	614	878	2	1	-	+	pass	pass		A0H6	2762	103	3.44e-05	0.0161755
24	25	3298	24	25	12	62	167	856	1	2	-	+	pass	pass		A0H6	3299	103	4.18e-05	0.0182809
118	120	3560	118	120	36	84	614	878	1	1	-	+	pass	pass		A0H6	3561	103	4.55e-05	0.0185668
191	192	4004	191	192	56	99	782	893	2	1	-	+	pass	pass		A0H6	4005	103	5.18e-05	0.0192744
119	121	4407	119	121	36	84	614	878	2	2	-	+	pass	pass		A0H6	4408	103	5.76e-05	0.0192744
27	28	4490	27	28	10	14	161	177	2	2	-	+	pass	pass		A0H6	4491	103	5.88e-05	0.0192744
191	193	4664	191	193	56	99	782	893	2	2	-	+	pass	pass		A0H6	4665	103	6.14e-05	0.0192744
15	16	4777	15	16	60	8	854	155	1	1	+	-	pass	pass	pass	A0H6	4778	103	6.3e-05	0.0192744
118	121	5206	118	121	36	84	614	878	1	2	-	+	pass	pass		A0H6	5207	103	6.93e-05	0.0201875
21	22	6116	21	22	61	11	855	164	2	1	+	-	pass	pass	pass	A0H6	6117	103	8.28e-05	0.0210156
37	38	6197	37	38	66	15	860	185	1	1	+	-	pass	pass	pass	A0H6	6198	103	8.4e-05	0.0210156
190	192	6288	190	192	56	99	782	893	1	1	-	+	pass	pass		A0H6	6289	103	8.54e-05	0.0210156
23	26	6321	23	26	62	13	856	170	1	1	+	-	pass	pass		A0H6	6322	103	8.59e-05	0.0210156
190	193	6948	190	193	56	99	782	893	1	2	-	+	pass	pass		A0H6	6949	103	9.53e-05	0.0224347
32	33	9448	32	33	14	64	177	858	1	1	-	+	pass	pass		A0H6	9449	103	0.00013392	0.02966
39	40	9564	39	40	11	12	164	167	2	2	+	-	pass	pass	pass	A0H6	9565	103	0.00013574	0.02966
32	34	10025	32	34	14	64	177	858	1	2	-	+	pass	pass		A0H6	10026	103	0.000143	0.0301671
200	202	10703	200	202	57	103	802	897	2	1	-	+	pass	pass		A0H6	10704	103	0.00015373	0.0312234
52	53	10985	52	53	68	20	862	473	1	1	+	-	pass	pass	pass	A0H6	10986	103	0.00015821	0.0312234
198	202	11883	198	202	57	103	802	897	1	1	-	+	pass	pass		A0H6	11884	103	0.00017257	0.0316812
200	203	12278	200	203	57	103	802	897	2	2	-	+	pass	pass		A0H6	12279	103	0.00017892	0.0316812
16	17	12284	16	17	8	61	155	855	1	1	-	+	pass	pass		A0H6	12285	103	0.00017902	0.0316812
17	18	12422	17	18	61	9	855	158	1	1	+	-	pass	pass		A0H6	12423	103	0.00018124	0.0316812
198	203	13458	198	203	57	103	802	897	1	2	-	+	pass	pass		A0H6	13459	103	0.00019803	0.0336533
76	77	16266	76	77	27	72	540	866	2	1	-	+	pass	pass		A0H6	16267	103	0.00024418	0.0398173
76	78	16716	76	78	27	72	540	866	2	2	-	+	pass	pass		A0H6	16717	103	0.00025166	0.0398173
75	77	17375	75	77	27	72	540	866	1	1	-	+	pass	pass		A0H6	17376	103	0.00026265	0.0398173
88	89	17690	88	89	30	75	561	869	2	1	-	+	pass	pass		A0H6	17691	103	0.00026792	0.0398173
75	78	17825	75	78	27	72	540	866	1	2	-	+	pass	pass		A0H6	17826	103	0.00027018	0.0398173
88	90	18290	88	90	30	75	561	869	2	2	-	+	pass	pass		A0H6	18291	103	0.00027798	0.0398173
87	89	18457	87	89	30	75	561	869	1	1	-	+	pass	pass		A0H6	18458	103	0.00028079	0.0398173
87	90	19057	87	90	30	75	561	869	1	2	-	+	pass	pass		A0H6	19058	103	0.0002909	0.0398173
82	83	19174	82	83	28	74	553	868	2	1	-	+	pass	pass		A0H6	19175	103	0.00029287	0.0398173
81	83	19734	81	83	28	74	553	868	1	1	-	+	pass	pass		A0H6	19735	103	0.00030234	0.0399271
82	84	19993	82	84	28	74	553	868	2	2	-	+	pass	pass		A0H6	19994	103	0.00030673	0.0399271
81	84	20553	81	84	28	74	553	868	1	2	-	+	pass	pass		A0H6	20554	103	0.00031624	0.0403076
123	124	25060	123	124	37	85	623	879	2	1	-	+	pass	pass		A0H6	25061	103	0.00039373	0.0491604
122	124	25708	122	124	37	85	623	879	1	1	-	+	pass	pass		A0H6	25709	103	0.000405	0.0495561
123	125	28156	123	125	37	85	623	879	2	2	-	+	pass	pass		A0H6	28157	103	0.00044784	0.0537231
122	125	28804	122	125	37	85	623	879	1	2	-	+	pass	pass		A0H6	28805	103	0.00045924	0.0540319
15	18	29485	15	18	60	9	854	158	1	1	+	-	pass	pass		A0H6	29486	103	0.00047126	0.0543995
154	155	33078	154	155	45	92	697	886	2	1	-	+	pass	pass		A0H6	33079	103	0.00053513	0.0582779
74	77	33080	74	77	26	72	537	866	2	1	-	+	pass	pass		A0H6	33081	103	0.00053516	0.0582779
74	78	33530	74	78	26	72	537	866	2	2	-	+	pass	pass		A0H6	33531	103	0.00054321	0.0582779
154	156	34031	154	156	45	92	697	886	2	2	-	+	pass	pass		A0H6	34032	103	0.00055219	0.0582779
73	77	34190	73	77	26	72	537	866	1	1	-	+	pass	pass		A0H6	34191	103	0.00055504	0.0582779
73	78	34640	73	78	26	72	537	866	1	2	-	+	pass	pass		A0H6	34641	103	0.00056312	0.0582779
153	155	35108	153	155	45	92	697	886	1	1	-	+	pass	pass		A0H6	35109	103	0.00057154	0.0582779
153	156	36061	153	156	45	92	697	886	1	2	-	+	pass	pass		A0H6	36062	103	0.00058871	0.0585389
63	64	36792	63	64	22	70	499	864	2	1	-	+	pass	pass		A0H6	36793	103	0.00060191	0.0585389
62	64	37164	62	64	22	70	499	864	1	1	-	+	pass	pass		A0H6	37165	103	0.00060864	0.0585389
40	41	37370	40	41	12	60	167	854	2	2	-	+	pass	pass		A0H6	37371	103	0.00061237	0.0585389
63	65	38574	63	65	22	70	499	864	2	2	-	+	pass	pass		A0H6	38575	103	0.00063421	0.0588318
62	65	38946	62	65	22	70	499	864	1	2	-	+	pass	pass		A0H6	38947	103	0.00064098	0.0588318
117	120	39812	117	120	35	84	611	878	2	1	-	+	pass	pass		A0H6	39813	103	0.00065674	0.0588318
35	36	40449	35	36	65	13	859	170	1	2	+	-	pass	pass	pass	A0H6	40450	103	0.00066837	0.0588318
103	104	40796	103	104	31	81	589	875	2	1	-	+	pass	pass		A0H6	40797	103	0.00067471	0.0588318
116	120	41302	116	120	35	84	611	878	1	1	-	+	pass	pass		A0H6	41303	103	0.00068396	0.0588318
117	121	41458	117	121	35	84	611	878	2	2	-	+	pass	pass		A0H6	41459	103	0.00068682	0.0588318
103	105	41761	103	105	31	81	589	875	2	2	-	+	pass	pass		A0H6	41762	103	0.00069237	0.0588318
116	121	42948	116	121	35	84	611	878	1	2	-	+	pass	pass		A0H6	42949	103	0.00071414	0.0598512
102	104	44838	102	104	31	81	589	875	1	1	-	+	pass	pass		A0H6	44839	103	0.00074895	0.0619202
102	105	45803	102	105	31	81	589	875	1	2	-	+	pass	pass		A0H6	45804	103	0.00076678	0.0625492
20	21	47966	20	21	10	61	161	855	1	2	-	+	pass	pass		A0H6	47967	103	0.0008069	0.0649551
205	206	55103	205	206	19	5	387	94	2	2	-	+	pass	pass	pass	A0H6	55104	103	0.00094055	0.0747306
176	177	62456	176	177	51	96	739	890	2	1	-	+	pass	pass		A0H6	62457	103	0.00108014	0.0847216
176	178	63684	176	178	51	96	739	890	2	2	-	+	pass	pass		A0H6	63685	103	0.00110362	0.085468
175	177	68396	175	177	51	96	739	890	1	1	-	+	pass	pass		A0H6	68397	103	0.00119417	0.0913241
175	178	69624	175	178	51	96	739	890	1	2	-	+	pass	pass		A0H6	69625	103	0.00121787	0.0919871
1783	1784	1	1783	1784	450	990	4410	5944	2	2	-	+	pass	pass	pass	A0RT	2	1108	1.8e-08	0.00020934
457	458	2	457	458	652	126	5606	1034	1	1	+	-	pass	pass	pass	A0RT	3	1108	2.73e-08	0.00020934
459	460	2	459	460	652	126	5606	1034	2	2	+	-	pass	pass	pass	A0RT	3	1108	2.73e-08	0.00020934
964	965	2	964	965	784	248	5738	2294	1	1	+	-	pass	pass	pass	A0RT	3	1108	2.73e-08	0.00020934
966	967	2	966	967	784	248	5738	2294	2	2	+	-	pass	pass	pass	A0RT	3	1108	2.73e-08	0.00020934
1155	1156	2	1155	1156	828	299	5782	2809	1	1	+	-	pass	pass	pass	A0RT	3	1108	2.73e-08	0.00020934
1157	1158	2	1157	1158	828	299	5782	2809	2	2	+	-	pass	pass	pass	A0RT	3	1108	2.73e-08	0.00020934
1299	1300	2	1299	1300	862	337	5816	3193	1	1	+	-	pass	pass	pass	A0RT	3	1108	2.73e-08	0.00020934
1301	1302	2	1301	1302	862	337	5816	3193	2	2	+	-	pass	pass	pass	A0RT	3	1108	2.73e-08	0.00020934
1345	1346	4	1345	1346	878	344	5832	3329	1	1	+	-	pass	pass	pass	A0RT	5	1108	4.63e-08	0.00029039
1347	1348	4	1347	1348	878	344	5832	3329	2	2	+	-	pass	pass	pass	A0RT	5	1108	4.63e-08	0.00029039
820	821	6	820	821	746	214	5700	1971	1	1	+	-	pass	pass	pass	A0RT	7	1108	6.56e-08	0.00030151
822	823	6	822	823	746	214	5700	1971	2	2	+	-	pass	pass	pass	A0RT	7	1108	6.56e-08	0.00030151
908	909	6	908	909	767	237	5721	2186	1	1	+	-	pass	pass	pass	A0RT	7	1108	6.56e-08	0.00030151
910	911	6	910	911	767	237	5721	2186	2	2	+	-	pass	pass	pass	A0RT	7	1108	6.56e-08	0.00030151
744	745	7	744	745	731	191	5685	1787	1	1	+	-	pass	pass	pass	A0RT	8	1108	7.53e-08	0.00030864
566	567	8	566	567	681	151	5635	1329	2	2	+	-	pass	pass	pass	A0RT	9	1108	8.5e-08	0.00030864
1033	1034	8	1033	1034	266	799	2463	5753	2	2	-	+	pass	pass	pass	A0RT	9	1108	8.5e-08	0.00030864
1085	1086	8	1085	1086	278	813	2593	5767	2	2	-	+	pass	pass	pass	A0RT	9	1108	8.5e-08	0.00030864
295	296	10	295	296	620	76	5574	638	2	2	+	-	pass	pass	pass	A0RT	11	1108	1.05e-07	0.00036078
564	565	12	564	565	681	151	5635	1329	1	1	+	-	pass	pass	pass	A0RT	13	1108	1.24e-07	0.00040835
307	308	15	307	308	80	623	655	5577	1	1	-	+	pass	pass	pass	A0RT	16	1108	1.54e-07	0.00044283
1031	1032	15	1031	1032	799	266	5753	2463	1	1	+	-	pass	pass	pass	A0RT	16	1108	1.54e-07	0.00044283
1083	1084	15	1083	1084	813	278	5767	2593	1	1	+	-	pass	pass	pass	A0RT	16	1108	1.54e-07	0.00044283
646	647	17	646	647	702	170	5656	1531	2	2	+	-	pass	pass	pass	A0RT	18	1108	1.74e-07	0.00048015
872	873	24	872	873	759	226	5713	2103	2	2	+	-	pass	pass	pass	A0RT	25	1108	2.44e-07	0.00064832
746	747	32	746	747	731	191	5685	1787	2	2	+	-	pass	pass	pass	A0RT	33	1108	3.26e-07	0.00083178
644	645	38	644	645	170	702	1531	5656	1	1	-	+	pass	pass	pass	A0RT	39	1108	3.87e-07	0.00095323
447	448	47	447	448	122	650	1005	5604	2	2	-	+	pass	pass	pass	A0RT	48	1108	4.8e-07	0.00106721
2123	2124	48	2123	2124	1088	523	6042	5294	1	1	+	-	pass	pass	pass	A0RT	49	1108	4.9e-07	0.00106721
361	362	49	361	362	634	95	5588	784	2	2	+	-	pass	pass	pass	A0RT	50	1108	5e-07	0.00106721
359	360	50	359	360	634	95	5588	784	1	1	+	-	pass	pass	pass	A0RT	51	1108	5.11e-07	0.00106721
1781	1782	50	1781	1782	990	450	5944	4410	1	1	+	-	pass	pass	pass	A0RT	51	1108	5.11e-07	0.00106721
309	310	52	309	310	623	80	5577	655	2	2	+	-	pass	pass	pass	A0RT	53	1108	5.31e-07	0.00107783
293	294	62	293	294	620	76	5574	638	1	1	+	-	pass	pass	pass	A0RT	63	1108	6.35e-07	0.00125181
682	683	72	682	683	713	177	5667	1622	2	2	+	-	pass	pass	pass	A0RT	73	1108	7.4e-07	0.0014172
1485	1486	77	1485	1486	916	376	5870	3656	1	1	+	-	pass	pass	pass	A0RT	78	1108	7.92e-07	0.00145681
1663	1664	78	1663	1664	965	416	5919	4126	1	1	+	-	pass	pass	pass	A0RT	79	1108	8.02e-07	0.00145681
1487	1488	102	1487	1488	916	376	5870	3656	2	2	+	-	pass	pass	pass	A0RT	103	1108	1.06e-06	0.0018672
1901	1902	110	1901	1902	472	1027	4760	5981	2	2	-	+	pass	pass	pass	A0RT	111	1108	1.14e-06	0.00196685
505	506	117	505	506	665	137	5619	1164	1	1	+	-	pass	pass	pass	A0RT	118	1108	1.21e-06	0.00198817
81	82	121	81	82	569	21	5523	198	1	1	+	-	pass	pass	pass	A0RT	122	1108	1.26e-06	0.00198817
329	330	121	329	330	85	628	699	5582	2	2	-	+	pass	pass	pass	A0RT	122	1108	1.26e-06	0.00198817
445	446	122	445	446	650	122	5604	1005	1	1	+	-	pass	pass	pass	A0RT	123	1108	1.27e-06	0.00198817
1861	1862	128	1861	1862	1015	465	5969	4626	1	1	+	-	pass	pass	pass	A0RT	129	1108	1.33e-06	0.00204207
83	84	133	83	84	569	21	5523	198	2	2	+	-	pass	pass	pass	A0RT	134	1108	1.39e-06	0.00207775
507	508	141	507	508	665	137	5619	1164	2	2	+	-	pass	pass	pass	A0RT	142	1108	1.47e-06	0.00211625
305	306	143	305	306	79	622	651	5576	2	2	-	+	pass	pass	pass	A0RT	144	1108	1.49e-06	0.00211625
1863	1864	144	1863	1864	1015	465	5969	4626	2	2	+	-	pass	pass	pass	A0RT	145	1108	1.5e-06	0.00211625
862	863	159	862	863	222	758	2084	5712	2	2	-	+	pass	pass	pass	A0RT	160	1108	1.66e-06	0.00229603
1665	1666	167	1665	1666	416	965	4126	5919	2	2	-	+	pass	pass	pass	A0RT	168	1108	1.75e-06	0.00236742
1687	1688	173	1687	1688	972	421	5926	4177	1	1	+	-	pass	pass	pass	A0RT	174	1108	1.81e-06	0.00240765
1099	1100	182	1099	1100	281	817	2644	5771	2	2	-	+	pass	pass	pass	A0RT	183	1108	1.91e-06	0.00247011
860	861	184	860	861	758	222	5712	2084	1	1	+	-	pass	pass	pass	A0RT	185	1108	1.93e-06	0.00247011
1899	1900	192	1899	1900	1027	472	5981	4760	1	1	+	-	pass	pass	pass	A0RT	193	1108	2.02e-06	0.00253367
2125	2126	196	2125	2126	1088	523	6042	5294	2	2	+	-	pass	pass	pass	A0RT	197	1108	2.06e-06	0.00253646
1689	1690	199	1689	1690	972	421	5926	4177	2	2	+	-	pass	pass	pass	A0RT	200	1108	2.1e-06	0.00253646
1259	1260	206	1259	1260	325	853	3044	5807	2	2	-	+	pass	pass	pass	A0RT	207	1108	2.17e-06	0.00256453
1719	1720	208	1719	1720	977	432	5931	4258	1	1	+	-	pass	pass	pass	A0RT	209	1108	2.19e-06	0.00256453
799	800	217	799	800	208	741	1911	5695	2	1	-	+	pass	pass	pass	A0RT	218	1108	2.29e-06	0.00263354
1732	1733	221	1732	1733	979	436	5933	4280	2	1	+	-	pass	pass	pass	A0RT	222	1108	2.33e-06	0.00263354
1180	1181	224	1180	1181	834	305	5788	2860	2	1	+	-	pass	pass	pass	A0RT	225	1108	2.37e-06	0.00263354
1257	1258	229	1257	1258	853	325	5807	3044	1	1	+	-	pass	pass	pass	A0RT	230	1108	2.42e-06	0.00263354
1097	1098	231	1097	1098	817	281	5771	2644	1	1	+	-	pass	pass	pass	A0RT	232	1108	2.44e-06	0.00263354
726	727	236	726	727	184	728	1738	5682	2	2	-	+	pass	pass	pass	A0RT	237	1108	2.5e-06	0.0026508
724	725	277	724	725	728	184	5682	1738	1	1	+	-	pass	pass	pass	A0RT	278	1108	2.95e-06	0.00307868
360	361	370	360	361	95	634	784	5588	1	2	-	+	pass	pass		A0RT	371	1108	3.97e-06	0.00408659
680	681	378	680	681	713	177	5667	1622	1	1	+	-	pass	pass	pass	A0RT	379	1108	4.06e-06	0.00411626
359	362	471	359	362	634	95	5588	784	1	2	+	-	pass	pass		A0RT	472	1108	5.09e-06	0.00508929
657	658	490	657	658	707	171	5661	1579	1	2	+	-	pass	pass	pass	A0RT	491	1108	5.3e-06	0.00515183
870	871	490	870	871	759	226	5713	2103	1	1	+	-	pass	pass	pass	A0RT	491	1108	5.3e-06	0.00515183
1862	1863	502	1862	1863	465	1015	4626	5969	1	2	-	+	pass	pass		A0RT	503	1108	5.44e-06	0.00520865
1688	1689	509	1688	1689	421	972	4177	5926	1	2	-	+	pass	pass		A0RT	510	1108	5.51e-06	0.00521121
2124	2125	520	2124	2125	523	1088	5294	6042	1	2	-	+	pass	pass		A0RT	521	1108	5.64e-06	0.00525542
303	304	545	303	304	622	79	5576	651	1	1	+	-	pass	pass	pass	A0RT	546	1108	5.92e-06	0.0054427
327	328	570	327	328	628	85	5582	699	1	1	+	-	pass	pass	pass	A0RT	571	1108	6.2e-06	0.00549846
1721	1722	592	1721	1722	432	977	4258	5931	2	2	-	+	pass	pass	pass	A0RT	593	1108	6.44e-06	0.00549846
506	507	595	506	507	137	665	1164	5619	1	2	-	+	pass	pass		A0RT	596	1108	6.48e-06	0.00549846
745	746	597	745	746	191	731	1787	5685	1	2	-	+	pass	pass		A0RT	598	1108	6.5e-06	0.00549846
82	83	604	82	83	21	569	198	5523	1	2	-	+	pass	pass		A0RT	605	1108	6.58e-06	0.00549846
139	140	610	139	140	37	581	323	5535	2	2	-	+	pass	pass	pass	A0RT	611	1108	6.65e-06	0.00549846
565	566	615	565	566	151	681	1329	5635	1	2	-	+	pass	pass		A0RT	616	1108	6.7e-06	0.00549846
564	567	637	564	567	681	151	5635	1329	1	2	+	-	pass	pass		A0RT	638	1108	6.95e-06	0.00549846
744	747	638	744	747	731	191	5685	1787	1	2	+	-	pass	pass		A0RT	639	1108	6.96e-06	0.00549846
458	459	644	458	459	126	652	1034	5606	1	2	-	+	pass	pass		A0RT	645	1108	7.03e-06	0.00549846
457	460	650	457	460	652	126	5606	1034	1	2	+	-	pass	pass		A0RT	651	1108	7.1e-06	0.00549846
645	647	652	645	647	702	170	5656	1531	1	2	+	-	pass	pass		A0RT	653	1108	7.12e-06	0.00549846
821	822	654	821	822	214	746	1971	5700	1	2	-	+	pass	pass		A0RT	655	1108	7.14e-06	0.00549846
1300	1301	658	1300	1301	337	862	3193	5816	1	2	-	+	pass	pass		A0RT	659	1108	7.19e-06	0.00549846
1299	1302	664	1299	1302	862	337	5816	3193	1	2	+	-	pass	pass		A0RT	665	1108	7.25e-06	0.00549846
820	823	668	820	823	746	214	5700	1971	1	2	+	-	pass	pass		A0RT	669	1108	7.3e-06	0.00549846
644	646	673	644	646	170	702	1531	5656	1	2	-	+	pass	pass		A0RT	674	1108	7.36e-06	0.00549846
1486	1487	678	1486	1487	376	916	3656	5870	1	2	-	+	pass	pass		A0RT	679	1108	7.41e-06	0.00549846
965	966	690	965	966	248	784	2294	5738	1	2	-	+	pass	pass		A0RT	691	1108	7.55e-06	0.00553024
964	967	696	964	967	784	248	5738	2294	1	2	+	-	pass	pass		A0RT	697	1108	7.62e-06	0.00553024
446	448	753	446	448	122	650	1005	5604	1	2	-	+	pass	pass		A0RT	754	1108	8.26e-06	0.00588265
137	138	754	137	138	581	37	5535	323	1	1	+	-	pass	pass		A0RT	755	1108	8.27e-06	0.00588265
2123	2126	766	2123	2126	1088	523	6042	5294	1	2	+	-	pass	pass		A0RT	767	1108	8.41e-06	0.00591829
1861	1864	776	1861	1864	1015	465	5969	4626	1	2	+	-	pass	pass		A0RT	777	1108	8.52e-06	0.00593747
294	295	787	294	295	76	620	638	5574	1	2	-	+	pass	pass		A0RT	788	1108	8.65e-06	0.00595929
909	910	794	909	910	237	767	2186	5721	1	2	-	+	pass	pass		A0RT	795	1108	8.72e-06	0.00595929
908	911	808	908	911	767	237	5721	2186	1	2	+	-	pass	pass		A0RT	809	1108	8.88e-06	0.00600829
445	447	828	445	447	650	122	5604	1005	1	2	+	-	pass	pass		A0RT	829	1108	9.11e-06	0.00603858
505	508	855	505	508	665	137	5619	1164	1	2	+	-	pass	pass		A0RT	856	1108	9.42e-06	0.00603858
1485	1488	859	1485	1488	916	376	5870	3656	1	2	+	-	pass	pass		A0RT	860	1108	9.46e-06	0.00603858
81	84	860	81	84	569	21	5523	198	1	2	+	-	pass	pass		A0RT	861	1108	9.47e-06	0.00603858
293	296	861	293	296	620	76	5574	638	1	2	+	-	pass	pass		A0RT	862	1108	9.49e-06	0.00603858
1782	1784	861	1782	1784	450	990	4410	5944	1	2	-	+	pass	pass		A0RT	862	1108	9.49e-06	0.00603858
2114	2115	866	2114	2115	521	1085	5267	6039	2	1	-	+	pass	pass		A0RT	867	1108	9.54e-06	0.00603858
1687	1690	883	1687	1690	972	421	5926	4177	1	2	+	-	pass	pass		A0RT	884	1108	9.74e-06	0.00603858
169	170	884	169	170	589	45	5543	388	1	1	+	-	pass	pass	pass	A0RT	885	1108	9.75e-06	0.00603858
307	309	901	307	309	80	623	655	5577	1	2	-	+	pass	pass		A0RT	902	1108	9.94e-06	0.00603858
1731	1733	902	1731	1733	979	436	5933	4280	1	1	+	-	pass	pass		A0RT	903	1108	9.95e-06	0.00603858
1781	1783	910	1781	1783	990	450	5944	4410	1	2	+	-	pass	pass		A0RT	911	1108	1e-05	0.00603858
1180	1182	912	1180	1182	834	305	5788	2860	2	2	+	-	pass	pass		A0RT	913	1108	1.01e-05	0.00603858
[truncated: 3,114 more rows]

## Sheet: EDF3D
gap_level	nclust	total	ci.lower	ci.upper
2	969	3580	0.256231	0.285607
3	1265	3580	0.33772	0.369301
4	581	3580	0.15044	0.174873
6	164	3580	0.039305	0.0533086
9	39	3580	0.00786125	0.0150175
5	335	3580	0.084333	0.103702
7	100	3580	0.0228939	0.03401
8	56	3580	0.0119442	0.0204144
12	10	3580	0.00142009	0.00531466
13	7	3580	0.00085706	0.00421791
11	16	3580	0.00264663	0.00742017
18	2	3580	9.68e-05	0.00225059
10	24	3580	0.00439692	0.0101226
14	6	3580	0.00068148	0.00384221
19+	4	3580	0.00035798	0.00306885
17	2	3580	9.68e-05	0.00225059

## Sheet: EDF3E_CYCLIC
gap_level	circular	sample	nclust	circular_label	genotype
2	TRUE	751	0	cyclic	BRCA2
3+	TRUE	751	0	cyclic	BRCA2
2	TRUE	890	4	cyclic	BRCA2
3+	TRUE	890	0	cyclic	BRCA2
2	TRUE	934	0	cyclic	WT
3+	TRUE	934	0	cyclic	WT
2	TRUE	980	0	cyclic	BRCA1
3+	TRUE	980	0	cyclic	BRCA1
2	TRUE	1103	10	cyclic	BRCA1
3+	TRUE	1103	0	cyclic	BRCA1
2	TRUE	1118	0	cyclic	BRCA1
3+	TRUE	1118	0	cyclic	BRCA1
2	TRUE	1331	0	cyclic	BRCA2
3+	TRUE	1331	0	cyclic	BRCA2
2	TRUE	1367	6	cyclic	BRCA2
3+	TRUE	1367	0	cyclic	BRCA2
2	TRUE	1477	0	cyclic	WT
3+	TRUE	1477	0	cyclic	WT
2	TRUE	1574	0	cyclic	BRCA1
3+	TRUE	1574	0	cyclic	BRCA1
2	TRUE	1632	0	cyclic	BRCA1
3+	TRUE	1632	0	cyclic	BRCA1
2	TRUE	1666	0	cyclic	BRCA1
3+	TRUE	1666	0	cyclic	BRCA1
2	TRUE	2024	9	cyclic	BRCA2
3+	TRUE	2024	0	cyclic	BRCA2
2	TRUE	2045	0	cyclic	BRCA1
3+	TRUE	2045	0	cyclic	BRCA1
2	TRUE	2050	9	cyclic	BRCA2
3+	TRUE	2050	1	cyclic	BRCA2
2	TRUE	5503	0	cyclic	WT
3+	TRUE	5503	0	cyclic	WT
2	TRUE	5506	0	cyclic	WT
3+	TRUE	5506	0	cyclic	WT
2	TRUE	5763	0	cyclic	WT
3+	TRUE	5763	0	cyclic	WT
2	TRUE	5771	0	cyclic	WT
3+	TRUE	5771	0	cyclic	WT
2	TRUE	5788	0	cyclic	WT
3+	TRUE	5788	0	cyclic	WT
2	TRUE	5789	0	cyclic	WT
3+	TRUE	5789	0	cyclic	WT
2	TRUE	6336	0	cyclic	WT
3+	TRUE	6336	0	cyclic	WT
2	TRUE	6365	0	cyclic	WT
3+	TRUE	6365	0	cyclic	WT
2	TRUE	6370	0	cyclic	WT
3+	TRUE	6370	0	cyclic	WT
2	TRUE	7075	0	cyclic	WT
3+	TRUE	7075	1	cyclic	WT
2	TRUE	7079	0	cyclic	WT
3+	TRUE	7079	0	cyclic	WT
2	TRUE	7169	0	cyclic	WT
3+	TRUE	7169	0	cyclic	WT
2	TRUE	7233	0	cyclic	WT
3+	TRUE	7233	0	cyclic	WT
2	TRUE	7522	0	cyclic	WT
3+	TRUE	7522	0	cyclic	WT
2	TRUE	7791	0	cyclic	WT
3+	TRUE	7791	0	cyclic	WT
2	TRUE	8258	0	cyclic	WT
3+	TRUE	8258	0	cyclic	WT
2	TRUE	A04D	0	cyclic	BRCA2
3+	TRUE	A04D	0	cyclic	BRCA2
2	TRUE	A04Q	0	cyclic	WT
3+	TRUE	A04Q	0	cyclic	WT
2	TRUE	A08L	10	cyclic	BRCA2
3+	TRUE	A08L	0	cyclic	BRCA2
2	TRUE	A0CE	4	cyclic	BRCA2
3+	TRUE	A0CE	0	cyclic	BRCA2
2	TRUE	A0D2	12	cyclic	BRCA1
3+	TRUE	A0D2	0	cyclic	BRCA1
2	TRUE	A0DT	0	cyclic	WT
3+	TRUE	A0DT	0	cyclic	WT
2	TRUE	A0EA	0	cyclic	WT
3+	TRUE	A0EA	0	cyclic	WT
2	TRUE	A0H6	0	cyclic	WT
3+	TRUE	A0H6	0	cyclic	WT
2	TRUE	A0RT	19	cyclic	WT
3+	TRUE	A0RT	0	cyclic	WT
2	TRUE	A0WA	0	cyclic	BRCA1
3+	TRUE	A0WA	0	cyclic	BRCA1
2	TRUE	A0WX	0	cyclic	WT
3+	TRUE	A0WX	0	cyclic	WT
2	TRUE	A124	32	cyclic	BRCA1
3+	TRUE	A124	1	cyclic	BRCA1
2	TRUE	A12H	0	cyclic	WT
3+	TRUE	A12H	0	cyclic	WT
2	TRUE	A130	0	cyclic	WT
3+	TRUE	A130	0	cyclic	WT
2	TRUE	A156	0	cyclic	WT
3+	TRUE	A156	0	cyclic	WT
2	TRUE	A1J5	0	cyclic	WT
3+	TRUE	A1J5	0	cyclic	WT
2	TRUE	A1LG	0	cyclic	WT
3+	TRUE	A1LG	0	cyclic	WT
2	TRUE	A1NH	0	cyclic	WT
3+	TRUE	A1NH	0	cyclic	WT
2	TRUE	A25B	10	cyclic	BRCA1
3+	TRUE	A25B	0	cyclic	BRCA1
2	TRUE	A2DF	3	cyclic	BRCA2
3+	TRUE	A2DF	0	cyclic	BRCA2
2	TRUE	A2LK	0	cyclic	WT
3+	TRUE	A2LK	0	cyclic	WT
2	TRUE	A3KC	0	cyclic	WT
3+	TRUE	A3KC	0	cyclic	WT
2	TRUE	A3Y0	0	cyclic	BRCA2
3+	TRUE	A3Y0	0	cyclic	BRCA2
2	TRUE	CA-0005	0	cyclic	BRCA2
3+	TRUE	CA-0005	0	cyclic	BRCA2
2	TRUE	CA-0008	0	cyclic	WT
3+	TRUE	CA-0008	0	cyclic	WT
2	TRUE	CA-0052	0	cyclic	WT
3+	TRUE	CA-0052	0	cyclic	WT
2	TRUE	CA-0100	0	cyclic	WT
3+	TRUE	CA-0100	0	cyclic	WT
2	TRUE	CA-0132	0	cyclic	WT
3+	TRUE	CA-0132	0	cyclic	WT
2	TRUE	CA-0134	0	cyclic	WT
3+	TRUE	CA-0134	0	cyclic	WT
2	TRUE	CA-0146	6	cyclic	BRCA1
3+	TRUE	CA-0146	2	cyclic	BRCA1
2	TRUE	CA-0198	0	cyclic	WT
3+	TRUE	CA-0198	0	cyclic	WT
2	TRUE	CA-0208	0	cyclic	WT
3+	TRUE	CA-0208	1	cyclic	WT
2	TRUE	CA-0230	5	cyclic	WT
3+	TRUE	CA-0230	2	cyclic	WT
2	TRUE	DO1013	0	cyclic	BRCA2
3+	TRUE	DO1013	0	cyclic	BRCA2
2	TRUE	DO10806	0	cyclic	WT
3+	TRUE	DO10806	0	cyclic	WT
2	TRUE	DO10809	0	cyclic	WT
3+	TRUE	DO10809	0	cyclic	WT
2	TRUE	DO10811	0	cyclic	WT
3+	TRUE	DO10811	0	cyclic	WT
2	TRUE	DO10815	0	cyclic	WT
3+	TRUE	DO10815	0	cyclic	WT
2	TRUE	DO10819	0	cyclic	WT
3+	TRUE	DO10819	0	cyclic	WT
2	TRUE	DO10823	0	cyclic	WT
3+	TRUE	DO10823	0	cyclic	WT
2	TRUE	DO10829	0	cyclic	WT
3+	TRUE	DO10829	0	cyclic	WT
2	TRUE	DO10835	0	cyclic	WT
3+	TRUE	DO10835	0	cyclic	WT
2	TRUE	DO10837	0	cyclic	WT
3+	TRUE	DO10837	0	cyclic	WT
2	TRUE	DO217786	0	cyclic	WT
3+	TRUE	DO217786	0	cyclic	WT
2	TRUE	DO217787	0	cyclic	WT
3+	TRUE	DO217787	0	cyclic	WT
2	TRUE	DO217788	1	cyclic	WT
3+	TRUE	DO217788	0	cyclic	WT
2	TRUE	DO217800	0	cyclic	WT
3+	TRUE	DO217800	0	cyclic	WT
2	TRUE	DO217826	1	cyclic	WT
3+	TRUE	DO217826	0	cyclic	WT
2	TRUE	DO217844	0	cyclic	WT
3+	TRUE	DO217844	0	cyclic	WT
2	TRUE	DO217887	2	cyclic	WT
3+	TRUE	DO217887	0	cyclic	WT
2	TRUE	DO217908	0	cyclic	WT
3+	TRUE	DO217908	0	cyclic	WT
2	TRUE	DO217931	0	cyclic	WT
3+	TRUE	DO217931	0	cyclic	WT
2	TRUE	DO217939	0	cyclic	WT
3+	TRUE	DO217939	0	cyclic	WT
2	TRUE	DO217953	0	cyclic	WT
3+	TRUE	DO217953	0	cyclic	WT
2	TRUE	DO217962	0	cyclic	WT
3+	TRUE	DO217962	0	cyclic	WT
2	TRUE	DO218062	1	cyclic	WT
3+	TRUE	DO218062	0	cyclic	WT
2	TRUE	DO218065	0	cyclic	WT
3+	TRUE	DO218065	0	cyclic	WT
2	TRUE	DO218072	1	cyclic	WT
3+	TRUE	DO218072	0	cyclic	WT
2	TRUE	DO218121	0	cyclic	WT
3+	TRUE	DO218121	0	cyclic	WT
2	TRUE	DO218168	0	cyclic	WT
3+	TRUE	DO218168	0	cyclic	WT
2	TRUE	DO218173	0	cyclic	WT
3+	TRUE	DO218173	0	cyclic	WT
2	TRUE	DO218174	0	cyclic	WT
3+	TRUE	DO218174	0	cyclic	WT
2	TRUE	DO218182	0	cyclic	WT
3+	TRUE	DO218182	0	cyclic	WT
2	TRUE	DO218333	10	cyclic	BRCA2
3+	TRUE	DO218333	1	cyclic	BRCA2
2	TRUE	DO218347	0	cyclic	WT
3+	TRUE	DO218347	1	cyclic	WT
2	TRUE	DO218384	0	cyclic	WT
3+	TRUE	DO218384	0	cyclic	WT
2	TRUE	DO218388	1	cyclic	WT
3+	TRUE	DO218388	0	cyclic	WT
2	TRUE	DO218408	0	cyclic	WT
3+	TRUE	DO218408	0	cyclic	WT
2	TRUE	DO218457	0	cyclic	WT
3+	TRUE	DO218457	0	cyclic	WT
2	TRUE	DO218478	0	cyclic	WT
3+	TRUE	DO218478	0	cyclic	WT
2	TRUE	DO218488	0	cyclic	WT
3+	TRUE	DO218488	0	cyclic	WT
2	TRUE	DO218506	0	cyclic	WT
3+	TRUE	DO218506	0	cyclic	WT
2	TRUE	DO218553	0	cyclic	WT
3+	TRUE	DO218553	0	cyclic	WT
2	TRUE	DO218573	2	cyclic	WT
3+	TRUE	DO218573	0	cyclic	WT
2	TRUE	DO218583	1	cyclic	WT
3+	TRUE	DO218583	0	cyclic	WT
2	TRUE	DO218611	0	cyclic	WT
3+	TRUE	DO218611	0	cyclic	WT
2	TRUE	DO218656	0	cyclic	BRCA2
3+	TRUE	DO218656	0	cyclic	BRCA2
2	TRUE	DO218709	5	cyclic	BRCA2
3+	TRUE	DO218709	0	cyclic	BRCA2
2	TRUE	DO218742	0	cyclic	WT
3+	TRUE	DO218742	0	cyclic	WT
2	TRUE	DO218770	0	cyclic	WT
3+	TRUE	DO218770	0	cyclic	WT
2	TRUE	DO218827	0	cyclic	WT
3+	TRUE	DO218827	0	cyclic	WT
2	TRUE	DO218831	0	cyclic	WT
3+	TRUE	DO218831	0	cyclic	WT
2	TRUE	DO220820	0	cyclic	WT
3+	TRUE	DO220820	0	cyclic	WT
2	TRUE	DO220822	0	cyclic	WT
3+	TRUE	DO220822	0	cyclic	WT
2	TRUE	DO221503	0	cyclic	WT
3+	TRUE	DO221503	0	cyclic	WT
2	TRUE	DO221539	0	cyclic	WT
3+	TRUE	DO221539	0	cyclic	WT
2	TRUE	DO221540	0	cyclic	WT
3+	TRUE	DO221540	0	cyclic	WT
2	TRUE	DO221541	0	cyclic	BRCA2
3+	TRUE	DO221541	0	cyclic	BRCA2
2	TRUE	DO221542	1	cyclic	WT
3+	TRUE	DO221542	0	cyclic	WT
2	TRUE	DO221543	0	cyclic	WT
3+	TRUE	DO221543	0	cyclic	WT
2	TRUE	DO221546	2	cyclic	WT
3+	TRUE	DO221546	0	cyclic	WT
2	TRUE	DO32837	0	cyclic	BRCA2
3+	TRUE	DO32837	0	cyclic	BRCA2
2	TRUE	DO32863	0	cyclic	WT
3+	TRUE	DO32863	0	cyclic	WT
2	TRUE	DO32893	1	cyclic	WT
3+	TRUE	DO32893	0	cyclic	WT
2	TRUE	DO32916	0	cyclic	WT
3+	TRUE	DO32916	0	cyclic	WT
2	TRUE	DO32960	0	cyclic	WT
3+	TRUE	DO32960	0	cyclic	WT
2	TRUE	DO32976	0	cyclic	WT
3+	TRUE	DO32976	1	cyclic	WT
2	TRUE	DO32980	2	cyclic	WT
3+	TRUE	DO32980	0	cyclic	WT
2	TRUE	DO32984	0	cyclic	WT
3+	TRUE	DO32984	0	cyclic	WT
2	TRUE	DO33000	0	cyclic	WT
3+	TRUE	DO33000	1	cyclic	WT
2	TRUE	DO33028	0	cyclic	WT
3+	TRUE	DO33028	0	cyclic	WT
2	TRUE	DO33032	0	cyclic	WT
3+	TRUE	DO33032	0	cyclic	WT
2	TRUE	DO33160	0	cyclic	WT
3+	TRUE	DO33160	0	cyclic	WT
2	TRUE	DO33168	0	cyclic	WT
3+	TRUE	DO33168	0	cyclic	WT
2	TRUE	DO33184	0	cyclic	WT
3+	TRUE	DO33184	0	cyclic	WT
2	TRUE	DO33208	1	cyclic	WT
3+	TRUE	DO33208	0	cyclic	WT
2	TRUE	DO33248	0	cyclic	WT
3+	TRUE	DO33248	0	cyclic	WT
2	TRUE	DO33376	3	cyclic	WT
3+	TRUE	DO33376	0	cyclic	WT
2	TRUE	DO33392	0	cyclic	WT
3+	TRUE	DO33392	0	cyclic	WT
2	TRUE	DO33400	2	cyclic	WT
3+	TRUE	DO33400	0	cyclic	WT
2	TRUE	DO33408	0	cyclic	WT
3+	TRUE	DO33408	0	cyclic	WT
2	TRUE	DO33472	0	cyclic	WT
3+	TRUE	DO33472	0	cyclic	WT
2	TRUE	DO33480	3	cyclic	WT
3+	TRUE	DO33480	1	cyclic	WT
2	TRUE	DO33488	3	cyclic	WT
3+	TRUE	DO33488	0	cyclic	WT
2	TRUE	DO33512	0	cyclic	WT
3+	TRUE	DO33512	3	cyclic	WT
2	TRUE	DO33544	1	cyclic	WT
3+	TRUE	DO33544	0	cyclic	WT
2	TRUE	DO33984	5	cyclic	WT
3+	TRUE	DO33984	0	cyclic	WT
2	TRUE	DO34312	0	cyclic	WT
3+	TRUE	DO34312	0	cyclic	WT
2	TRUE	DO34336	2	cyclic	WT
3+	TRUE	DO34336	0	cyclic	WT
2	TRUE	DO34432	0	cyclic	WT
3+	TRUE	DO34432	0	cyclic	WT
2	TRUE	DO34448	0	cyclic	WT
3+	TRUE	DO34448	0	cyclic	WT
2	TRUE	DO34600	0	cyclic	WT
3+	TRUE	DO34600	0	cyclic	WT
2	TRUE	DO34608	4	cyclic	WT
3+	TRUE	DO34608	0	cyclic	WT
2	TRUE	DO34656	0	cyclic	WT
3+	TRUE	DO34656	0	cyclic	WT
2	TRUE	DO34728	0	cyclic	WT
3+	TRUE	DO34728	0	cyclic	WT
2	TRUE	DO34736	1	cyclic	WT
3+	TRUE	DO34736	0	cyclic	WT
2	TRUE	DO34785	0	cyclic	WT
3+	TRUE	DO34785	0	cyclic	WT
2	TRUE	DO34793	0	cyclic	WT
3+	TRUE	DO34793	0	cyclic	WT
2	TRUE	DO35082	0	cyclic	WT
3+	TRUE	DO35082	0	cyclic	WT
2	TRUE	DO35114	0	cyclic	WT
3+	TRUE	DO35114	0	cyclic	WT
2	TRUE	DO35116	0	cyclic	WT
3+	TRUE	DO35116	0	cyclic	WT
2	TRUE	DO35126	0	cyclic	WT
3+	TRUE	DO35126	0	cyclic	WT
2	TRUE	DO35132	0	cyclic	WT
3+	TRUE	DO35132	0	cyclic	WT
2	TRUE	DO35136	4	cyclic	WT
3+	TRUE	DO35136	2	cyclic	WT
2	TRUE	DO35138	0	cyclic	WT
3+	TRUE	DO35138	0	cyclic	WT
2	TRUE	DO35144	0	cyclic	WT
3+	TRUE	DO35144	0	cyclic	WT
2	TRUE	DO35148	0	cyclic	WT
3+	TRUE	DO35148	0	cyclic	WT
2	TRUE	DO35186	0	cyclic	WT
3+	TRUE	DO35186	0	cyclic	WT
2	TRUE	DO35198	0	cyclic	WT
3+	TRUE	DO35198	0	cyclic	WT
2	TRUE	DO35200	0	cyclic	WT
3+	TRUE	DO35200	0	cyclic	WT
2	TRUE	DO35216	7	cyclic	WT
3+	TRUE	DO35216	1	cyclic	WT
2	TRUE	DO35222	2	cyclic	WT
3+	TRUE	DO35222	0	cyclic	WT
2	TRUE	DO35228	0	cyclic	WT
3+	TRUE	DO35228	0	cyclic	WT
2	TRUE	DO35230	0	cyclic	WT
3+	TRUE	DO35230	0	cyclic	WT
2	TRUE	DO35236	0	cyclic	WT
3+	TRUE	DO35236	0	cyclic	WT
2	TRUE	DO35258	2	cyclic	WT
3+	TRUE	DO35258	0	cyclic	WT
2	TRUE	DO35290	0	cyclic	WT
3+	TRUE	DO35290	0	cyclic	WT
2	TRUE	DO35305	0	cyclic	WT
3+	TRUE	DO35305	1	cyclic	WT
2	TRUE	DO35330	0	cyclic	WT
3+	TRUE	DO35330	0	cyclic	WT
2	TRUE	DO35360	0	cyclic	WT
3+	TRUE	DO35360	0	cyclic	WT
2	TRUE	DO35424	0	cyclic	WT
3+	TRUE	DO35424	0	cyclic	WT
2	TRUE	DO35454	0	cyclic	WT
3+	TRUE	DO35454	0	cyclic	WT
2	TRUE	DO35496	0	cyclic	WT
3+	TRUE	DO35496	0	cyclic	WT
2	TRUE	DO36221	0	cyclic	WT
3+	TRUE	DO36221	0	cyclic	WT
2	TRUE	DO36223	0	cyclic	WT
3+	TRUE	DO36223	0	cyclic	WT
2	TRUE	DO46340	7	cyclic	BRCA2
3+	TRUE	DO46340	2	cyclic	BRCA2
2	TRUE	DO46354	0	cyclic	BRCA1
3+	TRUE	DO46354	0	cyclic	BRCA1
2	TRUE	DO46366	0	cyclic	BRCA1
3+	TRUE	DO46366	0	cyclic	BRCA1
2	TRUE	DO46556	0	cyclic	BRCA2
3+	TRUE	DO46556	0	cyclic	BRCA2
2	TRUE	DO46591	0	cyclic	WT
3+	TRUE	DO46591	0	cyclic	WT
2	TRUE	DO46611	0	cyclic	BRCA1
3+	TRUE	DO46611	0	cyclic	BRCA1
2	TRUE	DO46787	0	cyclic	WT
3+	TRUE	DO46787	0	cyclic	WT
2	TRUE	DO46788	0	cyclic	WT
3+	TRUE	DO46788	0	cyclic	WT
2	TRUE	DO46792	0	cyclic	WT
3+	TRUE	DO46792	0	cyclic	WT
2	TRUE	DO46793	0	cyclic	WT
3+	TRUE	DO46793	0	cyclic	WT
2	TRUE	DO46795	0	cyclic	WT
3+	TRUE	DO46795	0	cyclic	WT
2	TRUE	DO46796	0	cyclic	WT
3+	TRUE	DO46796	0	cyclic	WT
2	TRUE	DO48577	3	cyclic	WT
3+	TRUE	DO48577	1	cyclic	WT
2	TRUE	DO49078	0	cyclic	WT
3+	TRUE	DO49078	0	cyclic	WT
2	TRUE	DO49090	1	cyclic	WT
3+	TRUE	DO49090	0	cyclic	WT
2	TRUE	DO49127	0	cyclic	WT
3+	TRUE	DO49127	0	cyclic	WT
2	TRUE	DO49129	0	cyclic	WT
3+	TRUE	DO49129	0	cyclic	WT
2	TRUE	DO49135	0	cyclic	WT
3+	TRUE	DO49135	0	cyclic	WT
2	TRUE	DO49137	0	cyclic	WT
3+	TRUE	DO49137	0	cyclic	WT
2	TRUE	DO49138	0	cyclic	WT
3+	TRUE	DO49138	0	cyclic	WT
2	TRUE	DO49166	0	cyclic	WT
3+	TRUE	DO49166	0	cyclic	WT
2	TRUE	DO49168	1	cyclic	WT
3+	TRUE	DO49168	0	cyclic	WT
2	TRUE	DO49172	0	cyclic	WT
3+	TRUE	DO49172	0	cyclic	WT
2	TRUE	DO49178	0	cyclic	WT
3+	TRUE	DO49178	0	cyclic	WT
2	TRUE	DO49181	1	cyclic	WT
3+	TRUE	DO49181	0	cyclic	WT
2	TRUE	DO49183	1	cyclic	WT
3+	TRUE	DO49183	0	cyclic	WT
2	TRUE	DO49204	2	cyclic	WT
3+	TRUE	DO49204	1	cyclic	WT
2	TRUE	DO49418	0	cyclic	WT
3+	TRUE	DO49418	0	cyclic	WT
2	TRUE	DO49420	0	cyclic	WT
3+	TRUE	DO49420	0	cyclic	WT
2	TRUE	DO49421	0	cyclic	WT
3+	TRUE	DO49421	0	cyclic	WT
2	TRUE	DO49422	0	cyclic	WT
3+	TRUE	DO49422	0	cyclic	WT
2	TRUE	DO49424	3	cyclic	WT
3+	TRUE	DO49424	0	cyclic	WT
2	TRUE	DO49427	0	cyclic	WT
3+	TRUE	DO49427	0	cyclic	WT
2	TRUE	DO49436	0	cyclic	WT
3+	TRUE	DO49436	0	cyclic	WT
2	TRUE	DO49439	0	cyclic	WT
3+	TRUE	DO49439	0	cyclic	WT
2	TRUE	DO49445	0	cyclic	WT
3+	TRUE	DO49445	0	cyclic	WT
2	TRUE	DO49448	0	cyclic	WT
3+	TRUE	DO49448	0	cyclic	WT
2	TRUE	DO49454	0	cyclic	WT
3+	TRUE	DO49454	0	cyclic	WT
2	TRUE	DO49454.2	1	cyclic	WT
3+	TRUE	DO49454.2	0	cyclic	WT
2	TRUE	DO49460	0	cyclic	WT
3+	TRUE	DO49460	0	cyclic	WT
2	TRUE	DO49466	0	cyclic	WT
3+	TRUE	DO49466	1	cyclic	WT
2	TRUE	DO49478	0	cyclic	WT
3+	TRUE	DO49478	0	cyclic	WT
2	TRUE	DO49484	0	cyclic	WT
3+	TRUE	DO49484	0	cyclic	WT
2	TRUE	DO50414	0	cyclic	WT
3+	TRUE	DO50414	0	cyclic	WT
2	TRUE	DO50415	2	cyclic	WT
3+	TRUE	DO50415	4	cyclic	WT
2	TRUE	DO50416	1	cyclic	WT
3+	TRUE	DO50416	0	cyclic	WT
2	TRUE	DO50417	0	cyclic	WT
3+	TRUE	DO50417	0	cyclic	WT
2	TRUE	DO50418	4	cyclic	WT
3+	TRUE	DO50418	3	cyclic	WT
2	TRUE	DO50419	2	cyclic	WT
3+	TRUE	DO50419	1	cyclic	WT
2	TRUE	DO50420	0	cyclic	WT
3+	TRUE	DO50420	0	cyclic	WT
2	TRUE	DO50421	4	cyclic	WT
3+	TRUE	DO50421	2	cyclic	WT
2	TRUE	DO50422	0	cyclic	WT
3+	TRUE	DO50422	0	cyclic	WT
2	TRUE	DO50423	0	cyclic	WT
3+	TRUE	DO50423	0	cyclic	WT
2	TRUE	DO50424	1	cyclic	WT
3+	TRUE	DO50424	0	cyclic	WT
2	TRUE	DO50430	0	cyclic	WT
3+	TRUE	DO50430	0	cyclic	WT
2	TRUE	DO50432	7	cyclic	WT
3+	TRUE	DO50432	3	cyclic	WT
2	TRUE	DO51045	0	cyclic	WT
3+	TRUE	DO51045	0	cyclic	WT
2	TRUE	DO51048	1	cyclic	WT
3+	TRUE	DO51048	1	cyclic	WT
2	TRUE	DO51049	0	cyclic	WT
3+	TRUE	DO51049	0	cyclic	WT
2	TRUE	DO51050	0	cyclic	WT
3+	TRUE	DO51050	0	cyclic	WT
2	TRUE	DO51052	0	cyclic	WT
3+	TRUE	DO51052	0	cyclic	WT
2	TRUE	DO51053	0	cyclic	WT
3+	TRUE	DO51053	0	cyclic	WT
2	TRUE	DO51054	2	cyclic	WT
3+	TRUE	DO51054	2	cyclic	WT
2	TRUE	DO51055	2	cyclic	WT
3+	TRUE	DO51055	0	cyclic	WT
2	TRUE	DO51056	0	cyclic	WT
3+	TRUE	DO51056	0	cyclic	WT
2	TRUE	DO51057	0	cyclic	WT
3+	TRUE	DO51057	0	cyclic	WT
2	TRUE	DO51060	0	cyclic	WT
3+	TRUE	DO51060	0	cyclic	WT
2	TRUE	DO51061	2	cyclic	WT
3+	TRUE	DO51061	2	cyclic	WT
2	TRUE	DO51063	0	cyclic	WT
3+	TRUE	DO51063	0	cyclic	WT
2	TRUE	DO51064	0	cyclic	WT
3+	TRUE	DO51064	0	cyclic	WT
2	TRUE	DO51065	1	cyclic	WT
3+	TRUE	DO51065	0	cyclic	WT
2	TRUE	DO51066	0	cyclic	WT
3+	TRUE	DO51066	0	cyclic	WT
2	TRUE	DO51067	1	cyclic	WT
3+	TRUE	DO51067	0	cyclic	WT
2	TRUE	DO51068	0	cyclic	WT
3+	TRUE	DO51068	0	cyclic	WT
2	TRUE	DO51069	0	cyclic	WT
3+	TRUE	DO51069	0	cyclic	WT
2	TRUE	DO51070	1	cyclic	WT
3+	TRUE	DO51070	0	cyclic	WT
2	TRUE	DO51072	0	cyclic	WT
3+	TRUE	DO51072	0	cyclic	WT
2	TRUE	DO51073	0	cyclic	WT
3+	TRUE	DO51073	0	cyclic	WT
2	TRUE	DO51074	1	cyclic	WT
3+	TRUE	DO51074	3	cyclic	WT
2	TRUE	DO51075	0	cyclic	WT
3+	TRUE	DO51075	0	cyclic	WT
2	TRUE	DO51078	0	cyclic	WT
3+	TRUE	DO51078	0	cyclic	WT
2	TRUE	DO51079	0	cyclic	WT
3+	TRUE	DO51079	0	cyclic	WT
2	TRUE	DO51080	2	cyclic	WT
3+	TRUE	DO51080	0	cyclic	WT
2	TRUE	DO51081	2	cyclic	WT
3+	TRUE	DO51081	2	cyclic	WT
2	TRUE	DO51083	0	cyclic	WT
3+	TRUE	DO51083	0	cyclic	WT
2	TRUE	DO51084	0	cyclic	WT
3+	TRUE	DO51084	0	cyclic	WT
2	TRUE	DO51085	0	cyclic	WT
3+	TRUE	DO51085	0	cyclic	WT
2	TRUE	DO51086	0	cyclic	WT
3+	TRUE	DO51086	0	cyclic	WT
2	TRUE	DO51087	0	cyclic	WT
3+	TRUE	DO51087	0	cyclic	WT
2	TRUE	DO51088	0	cyclic	WT
3+	TRUE	DO51088	0	cyclic	WT
2	TRUE	DO51089	0	cyclic	WT
3+	TRUE	DO51089	1	cyclic	WT
2	TRUE	DO51090	0	cyclic	WT
3+	TRUE	DO51090	0	cyclic	WT
2	TRUE	DO51091	0	cyclic	WT
3+	TRUE	DO51091	0	cyclic	WT
2	TRUE	DO51092	0	cyclic	WT
3+	TRUE	DO51092	0	cyclic	WT
2	TRUE	DO51093	0	cyclic	WT
3+	TRUE	DO51093	2	cyclic	WT
2	TRUE	DO51094	5	cyclic	WT
3+	TRUE	DO51094	2	cyclic	WT
2	TRUE	DO51095	0	cyclic	WT
3+	TRUE	DO51095	0	cyclic	WT
2	TRUE	DO51096	0	cyclic	WT
3+	TRUE	DO51096	0	cyclic	WT
2	TRUE	DO51098	0	cyclic	WT
3+	TRUE	DO51098	0	cyclic	WT
2	TRUE	DO51099	0	cyclic	WT
3+	TRUE	DO51099	1	cyclic	WT
2	TRUE	DO51100	0	cyclic	WT
3+	TRUE	DO51100	0	cyclic	WT
2	TRUE	DO51102	0	cyclic	WT
3+	TRUE	DO51102	0	cyclic	WT
2	TRUE	DO51103	0	cyclic	WT
3+	TRUE	DO51103	0	cyclic	WT
2	TRUE	DO51104	0	cyclic	WT
3+	TRUE	DO51104	0	cyclic	WT
2	TRUE	DO51105	0	cyclic	WT
3+	TRUE	DO51105	0	cyclic	WT
2	TRUE	DO51106	3	cyclic	WT
3+	TRUE	DO51106	0	cyclic	WT
2	TRUE	DO51107	0	cyclic	WT
3+	TRUE	DO51107	0	cyclic	WT
2	TRUE	DO51108	0	cyclic	WT
3+	TRUE	DO51108	0	cyclic	WT
2	TRUE	DO51109	3	cyclic	WT
3+	TRUE	DO51109	2	cyclic	WT
2	TRUE	DO51110	0	cyclic	WT
3+	TRUE	DO51110	0	cyclic	WT
2	TRUE	DO51111	0	cyclic	WT
3+	TRUE	DO51111	0	cyclic	WT
2	TRUE	DO51112	0	cyclic	WT
3+	TRUE	DO51112	0	cyclic	WT
2	TRUE	DO51113	0	cyclic	WT
3+	TRUE	DO51113	0	cyclic	WT
2	TRUE	DO51114	0	cyclic	WT
3+	TRUE	DO51114	0	cyclic	WT
2	TRUE	DO51115	0	cyclic	WT
3+	TRUE	DO51115	0	cyclic	WT
2	TRUE	DO51116	0	cyclic	WT
3+	TRUE	DO51116	0	cyclic	WT
2	TRUE	DO51117	0	cyclic	WT
3+	TRUE	DO51117	0	cyclic	WT
2	TRUE	DO51118	0	cyclic	WT
3+	TRUE	DO51118	0	cyclic	WT
2	TRUE	DO51120	0	cyclic	WT
3+	TRUE	DO51120	0	cyclic	WT
2	TRUE	DO51121	3	cyclic	WT
3+	TRUE	DO51121	1	cyclic	WT
2	TRUE	DO51123	2	cyclic	WT
3+	TRUE	DO51123	0	cyclic	WT
2	TRUE	DO51124	1	cyclic	WT
3+	TRUE	DO51124	0	cyclic	WT
2	TRUE	DO51128	0	cyclic	WT
3+	TRUE	DO51128	0	cyclic	WT
2	TRUE	DO51129	0	cyclic	WT
3+	TRUE	DO51129	1	cyclic	WT
2	TRUE	DO51132	0	cyclic	WT
3+	TRUE	DO51132	0	cyclic	WT
2	TRUE	DO51133	2	cyclic	WT
3+	TRUE	DO51133	0	cyclic	WT
2	TRUE	DO51134	0	cyclic	WT
3+	TRUE	DO51134	0	cyclic	WT
2	TRUE	DO51135	0	cyclic	WT
3+	TRUE	DO51135	0	cyclic	WT
2	TRUE	DO51136	0	cyclic	WT
3+	TRUE	DO51136	0	cyclic	WT
2	TRUE	DO51137	2	cyclic	WT
3+	TRUE	DO51137	1	cyclic	WT
2	TRUE	DO51138	0	cyclic	WT
3+	TRUE	DO51138	0	cyclic	WT
2	TRUE	DO51139	2	cyclic	WT
3+	TRUE	DO51139	2	cyclic	WT
2	TRUE	DO51140	0	cyclic	WT
3+	TRUE	DO51140	0	cyclic	WT
2	TRUE	DO51141	0	cyclic	WT
3+	TRUE	DO51141	0	cyclic	WT
2	TRUE	DO51142	3	cyclic	WT
3+	TRUE	DO51142	2	cyclic	WT
2	TRUE	DO51143	0	cyclic	WT
3+	TRUE	DO51143	0	cyclic	WT
2	TRUE	DO51145	0	cyclic	WT
3+	TRUE	DO51145	2	cyclic	WT
2	TRUE	DO51147	1	cyclic	WT
3+	TRUE	DO51147	2	cyclic	WT
2	TRUE	DO51148	2	cyclic	WT
3+	TRUE	DO51148	2	cyclic	WT
2	TRUE	DO51150	1	cyclic	WT
3+	TRUE	DO51150	2	cyclic	WT
2	TRUE	DO51152	0	cyclic	WT
3+	TRUE	DO51152	0	cyclic	WT
2	TRUE	DO51155	0	cyclic	WT
3+	TRUE	DO51155	0	cyclic	WT
2	TRUE	DO51156	0	cyclic	WT
3+	TRUE	DO51156	0	cyclic	WT
2	TRUE	DO51157	0	cyclic	WT
3+	TRUE	DO51157	0	cyclic	WT
2	TRUE	DO51158	3	cyclic	WT
3+	TRUE	DO51158	0	cyclic	WT
2	TRUE	DO51159	2	cyclic	WT
3+	TRUE	DO51159	0	cyclic	WT
2	TRUE	DO51466	0	cyclic	WT
3+	TRUE	DO51466	0	cyclic	WT
2	TRUE	DO51467	0	cyclic	WT
3+	TRUE	DO51467	0	cyclic	WT
2	TRUE	DO51468	1	cyclic	WT
3+	TRUE	DO51468	0	cyclic	WT
2	TRUE	DO51470	0	cyclic	WT
3+	TRUE	DO51470	0	cyclic	WT
2	TRUE	DO51472	0	cyclic	WT
3+	TRUE	DO51472	0	cyclic	WT
2	TRUE	DO51473	0	cyclic	WT
3+	TRUE	DO51473	0	cyclic	WT
2	TRUE	DO51477	0	cyclic	WT
3+	TRUE	DO51477	0	cyclic	WT
2	TRUE	DO51478	0	cyclic	WT
3+	TRUE	DO51478	0	cyclic	WT
2	TRUE	DO51479	0	cyclic	WT
3+	TRUE	DO51479	0	cyclic	WT
2	TRUE	DO51480	2	cyclic	WT
3+	TRUE	DO51480	0	cyclic	WT
2	TRUE	DO51481	0	cyclic	WT
3+	TRUE	DO51481	0	cyclic	WT
2	TRUE	DO51483	0	cyclic	WT
3+	TRUE	DO51483	0	cyclic	WT
2	TRUE	DO51484	0	cyclic	WT
3+	TRUE	DO51484	0	cyclic	WT
2	TRUE	DO51485	1	cyclic	WT
3+	TRUE	DO51485	0	cyclic	WT
2	TRUE	DO51487	0	cyclic	WT
3+	TRUE	DO51487	0	cyclic	WT
2	TRUE	DO51488	0	cyclic	WT
3+	TRUE	DO51488	0	cyclic	WT
2	TRUE	DO51490	0	cyclic	WT
3+	TRUE	DO51490	0	cyclic	WT
2	TRUE	DO51492	0	cyclic	WT
3+	TRUE	DO51492	0	cyclic	WT
2	TRUE	DO51493	0	cyclic	WT
3+	TRUE	DO51493	0	cyclic	WT
2	TRUE	DO51494	6	cyclic	WT
3+	TRUE	DO51494	2	cyclic	WT
2	TRUE	DO51497	0	cyclic	WT
3+	TRUE	DO51497	0	cyclic	WT
2	TRUE	DO51498	0	cyclic	WT
3+	TRUE	DO51498	1	cyclic	WT
2	TRUE	DO51499	0	cyclic	WT
3+	TRUE	DO51499	0	cyclic	WT
2	TRUE	DO51501	1	cyclic	WT
3+	TRUE	DO51501	0	cyclic	WT
2	TRUE	DO51502	0	cyclic	WT
3+	TRUE	DO51502	0	cyclic	WT
2	TRUE	DO51503	0	cyclic	WT
3+	TRUE	DO51503	0	cyclic	WT
2	TRUE	DO51504	0	cyclic	WT
3+	TRUE	DO51504	0	cyclic	WT
2	TRUE	DO51507	0	cyclic	WT
3+	TRUE	DO51507	0	cyclic	WT
2	TRUE	DO51508	0	cyclic	WT
3+	TRUE	DO51508	0	cyclic	WT
2	TRUE	DO51511	2	cyclic	WT
3+	TRUE	DO51511	0	cyclic	WT
2	TRUE	DO51513	0	cyclic	WT
3+	TRUE	DO51513	0	cyclic	WT
2	TRUE	DO51514	0	cyclic	WT
3+	TRUE	DO51514	0	cyclic	WT
2	TRUE	DO51515	0	cyclic	WT
3+	TRUE	DO51515	0	cyclic	WT
2	TRUE	DO51518	0	cyclic	WT
3+	TRUE	DO51518	1	cyclic	WT
2	TRUE	DO51519	0	cyclic	WT
3+	TRUE	DO51519	0	cyclic	WT
2	TRUE	DO51521	0	cyclic	WT
3+	TRUE	DO51521	0	cyclic	WT
2	TRUE	DO51522	1	cyclic	WT
3+	TRUE	DO51522	0	cyclic	WT
2	TRUE	DO51523	0	cyclic	WT
3+	TRUE	DO51523	0	cyclic	WT
2	TRUE	DO51525	0	cyclic	WT
3+	TRUE	DO51525	0	cyclic	WT
2	TRUE	DO51528	0	cyclic	WT
3+	TRUE	DO51528	0	cyclic	WT
2	TRUE	DO51531	2	cyclic	WT
3+	TRUE	DO51531	0	cyclic	WT
2	TRUE	DO51532	0	cyclic	WT
3+	TRUE	DO51532	1	cyclic	WT
2	TRUE	DO51533	0	cyclic	WT
3+	TRUE	DO51533	0	cyclic	WT
2	TRUE	DO51534	0	cyclic	WT
3+	TRUE	DO51534	0	cyclic	WT
2	TRUE	DO51535	0	cyclic	WT
3+	TRUE	DO51535	0	cyclic	WT
2	TRUE	DO51537	0	cyclic	WT
3+	TRUE	DO51537	0	cyclic	WT
2	TRUE	DO51538	0	cyclic	WT
3+	TRUE	DO51538	0	cyclic	WT
2	TRUE	DO51540	0	cyclic	WT
3+	TRUE	DO51540	0	cyclic	WT
2	TRUE	DO51541	3	cyclic	BRCA2
3+	TRUE	DO51541	0	cyclic	BRCA2
2	TRUE	DO51542	1	cyclic	WT
3+	TRUE	DO51542	0	cyclic	WT
2	TRUE	DO51543	0	cyclic	WT
3+	TRUE	DO51543	0	cyclic	WT
2	TRUE	DO51544	2	cyclic	WT
3+	TRUE	DO51544	0	cyclic	WT
2	TRUE	DO51546	1	cyclic	WT
3+	TRUE	DO51546	0	cyclic	WT
2	TRUE	DO51548	0	cyclic	WT
3+	TRUE	DO51548	0	cyclic	WT
2	TRUE	DO51549	0	cyclic	WT
3+	TRUE	DO51549	0	cyclic	WT
2	TRUE	DO51953	2	cyclic	WT
3+	TRUE	DO51953	1	cyclic	WT
2	TRUE	DO51955	0	cyclic	WT
3+	TRUE	DO51955	0	cyclic	WT
2	TRUE	DO51958	0	cyclic	WT
3+	TRUE	DO51958	0	cyclic	WT
2	TRUE	DO51959	3	cyclic	WT
3+	TRUE	DO51959	2	cyclic	WT
2	TRUE	DO51960	0	cyclic	WT
3+	TRUE	DO51960	0	cyclic	WT
2	TRUE	DO51962	5	cyclic	BRCA2
3+	TRUE	DO51962	1	cyclic	BRCA2
2	TRUE	DO51964	0	cyclic	WT
3+	TRUE	DO51964	0	cyclic	WT
2	TRUE	DO52498	0	cyclic	WT
3+	TRUE	DO52498	0	cyclic	WT
2	TRUE	DO52500	0	cyclic	WT
3+	TRUE	DO52500	0	cyclic	WT
2	TRUE	DO52501	1	cyclic	WT
3+	TRUE	DO52501	1	cyclic	WT
2	TRUE	DO52503	0	cyclic	WT
3+	TRUE	DO52503	0	cyclic	WT
2	TRUE	DO52504	2	cyclic	WT
3+	TRUE	DO52504	3	cyclic	WT
2	TRUE	DO52506	2	cyclic	WT
3+	TRUE	DO52506	1	cyclic	WT
2	TRUE	DO52509	0	cyclic	WT
3+	TRUE	DO52509	0	cyclic	WT
2	TRUE	DO52512	0	cyclic	WT
3+	TRUE	DO52512	0	cyclic	WT
2	TRUE	DO52516	1	cyclic	WT
3+	TRUE	DO52516	2	cyclic	WT
2	TRUE	DO52520	0	cyclic	WT
3+	TRUE	DO52520	0	cyclic	WT
2	TRUE	DO52522	0	cyclic	WT
3+	TRUE	DO52522	0	cyclic	WT
2	TRUE	DO52524	0	cyclic	WT
3+	TRUE	DO52524	0	cyclic	WT
2	TRUE	DO52526	0	cyclic	WT
3+	TRUE	DO52526	1	cyclic	WT
2	TRUE	DO52528	0	cyclic	WT
3+	TRUE	DO52528	0	cyclic	WT
2	TRUE	DO52530	0	cyclic	WT
3+	TRUE	DO52530	0	cyclic	WT
2	TRUE	DO52532	0	cyclic	WT
3+	TRUE	DO52532	0	cyclic	WT
2	TRUE	DO52534	0	cyclic	WT
3+	TRUE	DO52534	0	cyclic	WT
2	TRUE	DO52538	11	cyclic	WT
3+	TRUE	DO52538	1	cyclic	WT
2	TRUE	DO52550	0	cyclic	WT
3+	TRUE	DO52550	0	cyclic	WT
2	TRUE	DO52552	16	cyclic	WT
3+	TRUE	DO52552	0	cyclic	WT
2	TRUE	EGAN00001000386_EGAN00001000380	0	cyclic	BRCA2
3+	TRUE	EGAN00001000386_EGAN00001000380	0	cyclic	BRCA2
2	TRUE	EGAN00001000387_EGAN00001000380	4	cyclic	BRCA2
3+	TRUE	EGAN00001000387_EGAN00001000380	1	cyclic	BRCA2
2	TRUE	EGAN00001000590_EGAN00001000591	3	cyclic	WT
3+	TRUE	EGAN00001000590_EGAN00001000591	0	cyclic	WT
2	TRUE	EGAN00001000592_EGAN00001000593	6	cyclic	BRCA2
3+	TRUE	EGAN00001000592_EGAN00001000593	1	cyclic	BRCA2
2	TRUE	EGAN00001000594_EGAN00001000595	2	cyclic	WT
3+	TRUE	EGAN00001000594_EGAN00001000595	1	cyclic	WT
2	TRUE	EGAN00001000596_EGAN00001000597	3	cyclic	BRCA2
3+	TRUE	EGAN00001000596_EGAN00001000597	1	cyclic	BRCA2
2	TRUE	EGAN00001030778_EGAN00001030894	0	cyclic	BRCA2
3+	TRUE	EGAN00001030778_EGAN00001030894	0	cyclic	BRCA2
2	TRUE	EGAN00001030779_EGAN00001030894	1	cyclic	BRCA2
3+	TRUE	EGAN00001030779_EGAN00001030894	0	cyclic	BRCA2
2	TRUE	EGAN00001030890_EGAN00001030891	7	cyclic	BRCA1
3+	TRUE	EGAN00001030890_EGAN00001030891	0	cyclic	BRCA1
2	TRUE	EGAN00001030900_EGAN00001030901	0	cyclic	WT
3+	TRUE	EGAN00001030900_EGAN00001030901	0	cyclic	WT
2	TRUE	EGAN00001269437_EGAN00001269438	0	cyclic	WT
3+	TRUE	EGAN00001269437_EGAN00001269438	0	cyclic	WT
2	TRUE	EGAN00001269439_EGAN00001269440	0	cyclic	WT
3+	TRUE	EGAN00001269439_EGAN00001269440	0	cyclic	WT
2	TRUE	EGAN00001269441_EGAN00001269442	0	cyclic	BRCA1
3+	TRUE	EGAN00001269441_EGAN00001269442	0	cyclic	BRCA1
2	TRUE	EGAN00001269443_EGAN00001269444	0	cyclic	WT
3+	TRUE	EGAN00001269443_EGAN00001269444	0	cyclic	WT
2	TRUE	EGAN00001269447_EGAN00001269448	0	cyclic	BRCA2
3+	TRUE	EGAN00001269447_EGAN00001269448	0	cyclic	BRCA2
2	TRUE	EGAN00001269449_EGAN00001269450	0	cyclic	WT
3+	TRUE	EGAN00001269449_EGAN00001269450	0	cyclic	WT
2	TRUE	EGAN00001269453_EGAN00001269454	0	cyclic	WT
3+	TRUE	EGAN00001269453_EGAN00001269454	0	cyclic	WT
2	TRUE	EGAN00001269455_EGAN00001269456	1	cyclic	WT
3+	TRUE	EGAN00001269455_EGAN00001269456	0	cyclic	WT
2	TRUE	EGAN00001269461_EGAN00001269462	0	cyclic	WT
3+	TRUE	EGAN00001269461_EGAN00001269462	0	cyclic	WT
2	TRUE	EGAN00001269467_EGAN00001269468	0	cyclic	WT
3+	TRUE	EGAN00001269467_EGAN00001269468	0	cyclic	WT
2	TRUE	EGAN00001269469_EGAN00001269470	0	cyclic	WT
3+	TRUE	EGAN00001269469_EGAN00001269470	0	cyclic	WT
2	TRUE	EGAN00001269475_EGAN00001269476	6	cyclic	BRCA2
3+	TRUE	EGAN00001269475_EGAN00001269476	0	cyclic	BRCA2
2	TRUE	EGAN00001269479_EGAN00001269480	0	cyclic	WT
3+	TRUE	EGAN00001269479_EGAN00001269480	0	cyclic	WT
2	TRUE	EGAN00001269483_EGAN00001269484	0	cyclic	BRCA1
3+	TRUE	EGAN00001269483_EGAN00001269484	0	cyclic	BRCA1
2	TRUE	EGAN00001269487_EGAN00001269488	0	cyclic	WT
3+	TRUE	EGAN00001269487_EGAN00001269488	0	cyclic	WT
2	TRUE	EGAN00001269497_EGAN00001269498	0	cyclic	WT
3+	TRUE	EGAN00001269497_EGAN00001269498	0	cyclic	WT
2	TRUE	EGAN00001269499_EGAN00001269500	0	cyclic	WT
3+	TRUE	EGAN00001269499_EGAN00001269500	0	cyclic	WT
2	TRUE	EGAN00001269501_EGAN00001269502	8	cyclic	BRCA1
3+	TRUE	EGAN00001269501_EGAN00001269502	2	cyclic	BRCA1
2	TRUE	EGAN00001269503_EGAN00001269504	0	cyclic	WT
3+	TRUE	EGAN00001269503_EGAN00001269504	0	cyclic	WT
2	TRUE	EGAN00001269511_EGAN00001269512	4	cyclic	BRCA1
3+	TRUE	EGAN00001269511_EGAN00001269512	0	cyclic	BRCA1
2	TRUE	EGAN00001269517_EGAN00001269518	0	cyclic	WT
3+	TRUE	EGAN00001269517_EGAN00001269518	0	cyclic	WT
2	TRUE	EGAN00001269521_EGAN00001269522	0	cyclic	WT
3+	TRUE	EGAN00001269521_EGAN00001269522	0	cyclic	WT
2	TRUE	EGAN00001269525_EGAN00001269526	0	cyclic	WT
3+	TRUE	EGAN00001269525_EGAN00001269526	0	cyclic	WT
2	TRUE	EGAN00001269529_EGAN00001269530	0	cyclic	BRCA2
3+	TRUE	EGAN00001269529_EGAN00001269530	0	cyclic	BRCA2
2	TRUE	EGAN00001269533_EGAN00001269534	0	cyclic	WT
3+	TRUE	EGAN00001269533_EGAN00001269534	0	cyclic	WT
2	TRUE	EGAN00001269541_EGAN00001269542	6	cyclic	WT
3+	TRUE	EGAN00001269541_EGAN00001269542	0	cyclic	WT
2	TRUE	EGAN00001269543_EGAN00001269544	0	cyclic	WT
3+	TRUE	EGAN00001269543_EGAN00001269544	0	cyclic	WT
2	TRUE	EGAN00001269547_EGAN00001269548	0	cyclic	WT
3+	TRUE	EGAN00001269547_EGAN00001269548	0	cyclic	WT
2	TRUE	EGAN00001269551_EGAN00001269552	4	cyclic	BRCA1
3+	TRUE	EGAN00001269551_EGAN00001269552	0	cyclic	BRCA1
2	TRUE	EGAN00001269553_EGAN00001269554	0	cyclic	WT
3+	TRUE	EGAN00001269553_EGAN00001269554	0	cyclic	WT
2	TRUE	EGAN00001269559_EGAN00001269560	0	cyclic	WT
3+	TRUE	EGAN00001269559_EGAN00001269560	0	cyclic	WT
2	TRUE	EGAN00001269567_EGAN00001269568	0	cyclic	WT
3+	TRUE	EGAN00001269567_EGAN00001269568	0	cyclic	WT
2	TRUE	EGAN00001269575_EGAN00001269576	0	cyclic	WT
3+	TRUE	EGAN00001269575_EGAN00001269576	0	cyclic	WT
2	TRUE	EGAN00001269583_EGAN00001269584	0	cyclic	WT
3+	TRUE	EGAN00001269583_EGAN00001269584	0	cyclic	WT
2	TRUE	EGAN00001269589_EGAN00001269590	0	cyclic	WT
3+	TRUE	EGAN00001269589_EGAN00001269590	0	cyclic	WT
2	TRUE	EGAN00001269591_EGAN00001269592	0	cyclic	WT
3+	TRUE	EGAN00001269591_EGAN00001269592	0	cyclic	WT
2	TRUE	EGAN00001269593_EGAN00001269594	0	cyclic	WT
3+	TRUE	EGAN00001269593_EGAN00001269594	0	cyclic	WT
2	TRUE	EGAN00001269595_EGAN00001269596	0	cyclic	WT
3+	TRUE	EGAN00001269595_EGAN00001269596	0	cyclic	WT
2	TRUE	EGAN00001269597_EGAN00001269598	0	cyclic	WT
3+	TRUE	EGAN00001269597_EGAN00001269598	0	cyclic	WT
2	TRUE	EGAN00001269599_EGAN00001269600	0	cyclic	WT
3+	TRUE	EGAN00001269599_EGAN00001269600	0	cyclic	WT
2	TRUE	EGAN00001269611_EGAN00001269612	0	cyclic	WT
3+	TRUE	EGAN00001269611_EGAN00001269612	0	cyclic	WT
2	TRUE	EGAN00001269623_EGAN00001269624	0	cyclic	BRCA1
3+	TRUE	EGAN00001269623_EGAN00001269624	0	cyclic	BRCA1
2	TRUE	EGAN00001269629_EGAN00001269630	0	cyclic	WT
3+	TRUE	EGAN00001269629_EGAN00001269630	0	cyclic	WT
2	TRUE	EGAN00001269631_EGAN00001269632	0	cyclic	BRCA1
3+	TRUE	EGAN00001269631_EGAN00001269632	0	cyclic	BRCA1
2	TRUE	P01-28	1	cyclic	WT
3+	TRUE	P01-28	1	cyclic	WT
2	TRUE	P04-1084	0	cyclic	WT
3+	TRUE	P04-1084	0	cyclic	WT
2	TRUE	P05-1657	0	cyclic	WT
3+	TRUE	P05-1657	0	cyclic	WT
2	TRUE	P05-2709	0	cyclic	WT
3+	TRUE	P05-2709	0	cyclic	WT
2	TRUE	P05-3852	0	cyclic	WT
3+	TRUE	P05-3852	0	cyclic	WT
2	TRUE	P05-620	0	cyclic	WT
3+	TRUE	P05-620	0	cyclic	WT
2	TRUE	P07-144	0	cyclic	WT
3+	TRUE	P07-144	0	cyclic	WT
2	TRUE	P07-4941	2	cyclic	WT
3+	TRUE	P07-4941	1	cyclic	WT
2	TRUE	P07-5021	0	cyclic	WT
3+	TRUE	P07-5021	0	cyclic	WT
2	TRUE	P07-5318	1	cyclic	WT
3+	TRUE	P07-5318	0	cyclic	WT
2	TRUE	P07-837	8	cyclic	WT
3+	TRUE	P07-837	10	cyclic	WT
2	TRUE	P08-217	0	cyclic	WT
3+	TRUE	P08-217	0	cyclic	WT
2	TRUE	P08-492	0	cyclic	WT
3+	TRUE	P08-492	0	cyclic	WT
2	TRUE	P08-501	0	cyclic	WT
3+	TRUE	P08-501	0	cyclic	WT
2	TRUE	P08-5852	0	cyclic	WT
3+	TRUE	P08-5852	0	cyclic	WT
2	TRUE	P08-688	0	cyclic	WT
3+	TRUE	P08-688	0	cyclic	WT
2	TRUE	P08-716	2	cyclic	WT
3+	TRUE	P08-716	1	cyclic	WT
2	TRUE	P09-1042	0	cyclic	WT
3+	TRUE	P09-1042	0	cyclic	WT
2	TRUE	P09-396	0	cyclic	WT
3+	TRUE	P09-396	0	cyclic	WT
2	TRUE	P09-628	0	cyclic	WT
3+	TRUE	P09-628	0	cyclic	WT
2	TRUE	P09-730	0	cyclic	WT
3+	TRUE	P09-730	0	cyclic	WT
2	TRUE	PM1002-Z1-1	0	cyclic	WT
3+	TRUE	PM1002-Z1-1	0	cyclic	WT
2	TRUE	PM1144-Z1	0	cyclic	WT
3+	TRUE	PM1144-Z1	0	cyclic	WT
2	TRUE	PM1145-X1	0	cyclic	WT
3+	TRUE	PM1145-X1	0	cyclic	WT
2	TRUE	PM1177-Z1-1	12	cyclic	BRCA2
3+	TRUE	PM1177-Z1-1	1	cyclic	BRCA2
2	TRUE	PM12-Z10-1	2	cyclic	BRCA2
3+	TRUE	PM12-Z10-1	0	cyclic	BRCA2
2	TRUE	PM1282-X1-1	3	cyclic	WT
3+	TRUE	PM1282-X1-1	0	cyclic	WT
2	TRUE	PM1284-Z1	0	cyclic	WT
3+	TRUE	PM1284-Z1	0	cyclic	WT
2	TRUE	PM1341-Z2	0	cyclic	BRCA1
3+	TRUE	PM1341-Z2	0	cyclic	BRCA1
2	TRUE	PM1388-Z3-1	0	cyclic	WT
3+	TRUE	PM1388-Z3-1	0	cyclic	WT
2	TRUE	PM1390-Z12	0	cyclic	WT
3+	TRUE	PM1390-Z12	0	cyclic	WT
2	TRUE	PM1411-X1-1	1	cyclic	WT
3+	TRUE	PM1411-X1-1	1	cyclic	WT
2	TRUE	PM1462-Z1	0	cyclic	WT
3+	TRUE	PM1462-Z1	0	cyclic	WT
2	TRUE	PM1542-Z1-1	0	cyclic	WT
3+	TRUE	PM1542-Z1-1	0	cyclic	WT
2	TRUE	PM1563-Z1-1	0	cyclic	WT
3+	TRUE	PM1563-Z1-1	0	cyclic	WT
2	TRUE	PM1570-Z1-1	0	cyclic	WT
3+	TRUE	PM1570-Z1-1	0	cyclic	WT
2	TRUE	PM159-Z1-1	0	cyclic	WT
3+	TRUE	PM159-Z1-1	0	cyclic	WT
2	TRUE	PM159-Z13-1	0	cyclic	WT
3+	TRUE	PM159-Z13-1	0	cyclic	WT
2	TRUE	PM159-Z6-1	7	cyclic	WT
3+	TRUE	PM159-Z6-1	7	cyclic	WT
2	TRUE	PM159-Z7-1	6	cyclic	WT
3+	TRUE	PM159-Z7-1	8	cyclic	WT
2	TRUE	PM201-Z1-1	0	cyclic	WT
3+	TRUE	PM201-Z1-1	0	cyclic	WT
2	TRUE	PM3-Z1-2	0	cyclic	WT
3+	TRUE	PM3-Z1-2	0	cyclic	WT
2	TRUE	PM322-Z5-1	11	cyclic	WT
3+	TRUE	PM322-Z5-1	7	cyclic	WT
2	TRUE	PM389-X1	0	cyclic	WT
3+	TRUE	PM389-X1	0	cyclic	WT
2	TRUE	PM650-Z1	0	cyclic	WT
3+	TRUE	PM650-Z1	0	cyclic	WT
2	TRUE	PM717-Z1	0	cyclic	WT
3+	TRUE	PM717-Z1	0	cyclic	WT
2	TRUE	PM73-X1-1	0	cyclic	WT
3+	TRUE	PM73-X1-1	0	cyclic	WT
2	TRUE	PM735-Z7-1	0	cyclic	WT
3+	TRUE	PM735-Z7-1	0	cyclic	WT
2	TRUE	PM744-Z1	0	cyclic	WT
3+	TRUE	PM744-Z1	0	cyclic	WT
2	TRUE	PM750-Z15	0	cyclic	WT
3+	TRUE	PM750-Z15	0	cyclic	WT
2	TRUE	PM750-Z8-1	0	cyclic	WT
3+	TRUE	PM750-Z8-1	0	cyclic	WT
2	TRUE	PM80-Z1-C1	0	cyclic	WT
3+	TRUE	PM80-Z1-C1	0	cyclic	WT
2	TRUE	PM861-Z5-1	2	cyclic	WT
3+	TRUE	PM861-Z5-1	0	cyclic	WT
2	TRUE	PM89-ZLN1	0	cyclic	WT
3+	TRUE	PM89-ZLN1	0	cyclic	WT
2	TRUE	PM897-Z2-1	0	cyclic	WT
3+	TRUE	PM897-Z2-1	3	cyclic	WT
2	TRUE	PM90-Z19-1	1	cyclic	WT
3+	TRUE	PM90-Z19-1	1	cyclic	WT
2	TRUE	PM90-Z25-1	0	cyclic	WT
3+	TRUE	PM90-Z25-1	0	cyclic	WT
2	TRUE	PM992-X1-1	1	cyclic	WT
3+	TRUE	PM992-X1-1	3	cyclic	WT
2	TRUE	PR-02-1431	0	cyclic	WT
3+	TRUE	PR-02-1431	0	cyclic	WT
2	TRUE	PR-03-728	0	cyclic	WT
3+	TRUE	PR-03-728	0	cyclic	WT
2	TRUE	PR-0410	0	cyclic	WT
3+	TRUE	PR-0410	0	cyclic	WT
2	TRUE	PR-06-1749	0	cyclic	BRCA2
3+	TRUE	PR-06-1749	0	cyclic	BRCA2
2	TRUE	PR-06-3199	2	cyclic	WT
3+	TRUE	PR-06-3199	1	cyclic	WT
2	TRUE	PR-07-3258	0	cyclic	BRCA2
3+	TRUE	PR-07-3258	0	cyclic	BRCA2
2	TRUE	PR-07-360	1	cyclic	WT
3+	TRUE	PR-07-360	1	cyclic	WT
2	TRUE	PR-07-4814	0	cyclic	WT
3+	TRUE	PR-07-4814	0	cyclic	WT
2	TRUE	PR-08-2153	0	cyclic	WT
3+	TRUE	PR-08-2153	0	cyclic	WT
2	TRUE	PR-08-2455	0	cyclic	WT
3+	TRUE	PR-08-2455	1	cyclic	WT
2	TRUE	PR-08-4154	0	cyclic	WT
3+	TRUE	PR-08-4154	0	cyclic	WT
2	TRUE	PR-08-784	0	cyclic	WT
3+	TRUE	PR-08-784	0	cyclic	WT
2	TRUE	PR-09-146	0	cyclic	WT
3+	TRUE	PR-09-146	0	cyclic	WT
2	TRUE	PR-09-3983	0	cyclic	WT
3+	TRUE	PR-09-3983	0	cyclic	WT
2	TRUE	PR-2621	1	cyclic	WT
3+	TRUE	PR-2621	2	cyclic	WT
2	TRUE	PR-2741	0	cyclic	WT
3+	TRUE	PR-2741	0	cyclic	WT
2	TRUE	PR-3042	0	cyclic	WT
3+	TRUE	PR-3042	0	cyclic	WT
2	TRUE	PR-7520	11	cyclic	BRCA2
3+	TRUE	PR-7520	0	cyclic	BRCA2
2	TRUE	PR-STID0000000415	0	cyclic	WT
3+	TRUE	PR-STID0000000415	0	cyclic	WT
2	TRUE	PR-STID0000002872	0	cyclic	WT
3+	TRUE	PR-STID0000002872	0	cyclic	WT
2	TRUE	PR-STID0000003127	0	cyclic	WT
3+	TRUE	PR-STID0000003127	0	cyclic	WT

## Sheet: EDF3E_NONCYCLIC
gap_level	circular	sample	nclust	circular_label	genotype
2	FALSE	751	0	non-cyclic	BRCA2
3+	FALSE	751	0	non-cyclic	BRCA2
2	FALSE	890	1	non-cyclic	BRCA2
3+	FALSE	890	0	non-cyclic	BRCA2
2	FALSE	934	0	non-cyclic	WT
3+	FALSE	934	0	non-cyclic	WT
2	FALSE	980	0	non-cyclic	BRCA1
3+	FALSE	980	0	non-cyclic	BRCA1
2	FALSE	1103	1	non-cyclic	BRCA1
3+	FALSE	1103	0	non-cyclic	BRCA1
2	FALSE	1118	0	non-cyclic	BRCA1
3+	FALSE	1118	0	non-cyclic	BRCA1
2	FALSE	1331	0	non-cyclic	BRCA2
3+	FALSE	1331	0	non-cyclic	BRCA2
2	FALSE	1367	0	non-cyclic	BRCA2
3+	FALSE	1367	0	non-cyclic	BRCA2
2	FALSE	1477	0	non-cyclic	WT
3+	FALSE	1477	0	non-cyclic	WT
2	FALSE	1574	0	non-cyclic	BRCA1
3+	FALSE	1574	0	non-cyclic	BRCA1
2	FALSE	1632	0	non-cyclic	BRCA1
3+	FALSE	1632	0	non-cyclic	BRCA1
2	FALSE	1666	0	non-cyclic	BRCA1
3+	FALSE	1666	0	non-cyclic	BRCA1
2	FALSE	2024	0	non-cyclic	BRCA2
3+	FALSE	2024	0	non-cyclic	BRCA2
2	FALSE	2045	0	non-cyclic	BRCA1
3+	FALSE	2045	0	non-cyclic	BRCA1
2	FALSE	2050	2	non-cyclic	BRCA2
3+	FALSE	2050	0	non-cyclic	BRCA2
2	FALSE	5503	0	non-cyclic	WT
3+	FALSE	5503	0	non-cyclic	WT
2	FALSE	5506	0	non-cyclic	WT
3+	FALSE	5506	0	non-cyclic	WT
2	FALSE	5763	0	non-cyclic	WT
3+	FALSE	5763	0	non-cyclic	WT
2	FALSE	5771	0	non-cyclic	WT
3+	FALSE	5771	0	non-cyclic	WT
2	FALSE	5788	0	non-cyclic	WT
3+	FALSE	5788	0	non-cyclic	WT
2	FALSE	5789	0	non-cyclic	WT
3+	FALSE	5789	0	non-cyclic	WT
2	FALSE	6336	0	non-cyclic	WT
3+	FALSE	6336	0	non-cyclic	WT
2	FALSE	6365	0	non-cyclic	WT
3+	FALSE	6365	0	non-cyclic	WT
2	FALSE	6370	0	non-cyclic	WT
3+	FALSE	6370	0	non-cyclic	WT
2	FALSE	7075	2	non-cyclic	WT
3+	FALSE	7075	3	non-cyclic	WT
2	FALSE	7079	0	non-cyclic	WT
3+	FALSE	7079	0	non-cyclic	WT
2	FALSE	7169	0	non-cyclic	WT
3+	FALSE	7169	0	non-cyclic	WT
2	FALSE	7233	0	non-cyclic	WT
3+	FALSE	7233	0	non-cyclic	WT
2	FALSE	7522	0	non-cyclic	WT
3+	FALSE	7522	0	non-cyclic	WT
2	FALSE	7791	0	non-cyclic	WT
3+	FALSE	7791	0	non-cyclic	WT
2	FALSE	8258	0	non-cyclic	WT
3+	FALSE	8258	0	non-cyclic	WT
2	FALSE	A04D	0	non-cyclic	BRCA2
3+	FALSE	A04D	0	non-cyclic	BRCA2
2	FALSE	A04Q	0	non-cyclic	WT
3+	FALSE	A04Q	0	non-cyclic	WT
2	FALSE	A08L	1	non-cyclic	BRCA2
3+	FALSE	A08L	0	non-cyclic	BRCA2
2	FALSE	A0CE	1	non-cyclic	BRCA2
3+	FALSE	A0CE	1	non-cyclic	BRCA2
2	FALSE	A0D2	2	non-cyclic	BRCA1
3+	FALSE	A0D2	0	non-cyclic	BRCA1
2	FALSE	A0DT	0	non-cyclic	WT
3+	FALSE	A0DT	0	non-cyclic	WT
2	FALSE	A0EA	0	non-cyclic	WT
3+	FALSE	A0EA	0	non-cyclic	WT
2	FALSE	A0H6	0	non-cyclic	WT
3+	FALSE	A0H6	0	non-cyclic	WT
2	FALSE	A0RT	0	non-cyclic	WT
3+	FALSE	A0RT	0	non-cyclic	WT
2	FALSE	A0WA	0	non-cyclic	BRCA1
3+	FALSE	A0WA	0	non-cyclic	BRCA1
2	FALSE	A0WX	0	non-cyclic	WT
3+	FALSE	A0WX	0	non-cyclic	WT
2	FALSE	A124	6	non-cyclic	BRCA1
3+	FALSE	A124	2	non-cyclic	BRCA1
2	FALSE	A12H	0	non-cyclic	WT
3+	FALSE	A12H	0	non-cyclic	WT
2	FALSE	A130	0	non-cyclic	WT
3+	FALSE	A130	0	non-cyclic	WT
2	FALSE	A156	0	non-cyclic	WT
3+	FALSE	A156	0	non-cyclic	WT
2	FALSE	A1J5	0	non-cyclic	WT
3+	FALSE	A1J5	0	non-cyclic	WT
2	FALSE	A1LG	0	non-cyclic	WT
3+	FALSE	A1LG	0	non-cyclic	WT
2	FALSE	A1NH	0	non-cyclic	WT
3+	FALSE	A1NH	0	non-cyclic	WT
2	FALSE	A25B	13	non-cyclic	BRCA1
3+	FALSE	A25B	11	non-cyclic	BRCA1
2	FALSE	A2DF	8	non-cyclic	BRCA2
3+	FALSE	A2DF	3	non-cyclic	BRCA2
2	FALSE	A2LK	1	non-cyclic	WT
3+	FALSE	A2LK	0	non-cyclic	WT
2	FALSE	A3KC	0	non-cyclic	WT
3+	FALSE	A3KC	0	non-cyclic	WT
2	FALSE	A3Y0	0	non-cyclic	BRCA2
3+	FALSE	A3Y0	0	non-cyclic	BRCA2
2	FALSE	CA-0005	0	non-cyclic	BRCA2
3+	FALSE	CA-0005	0	non-cyclic	BRCA2
2	FALSE	CA-0008	0	non-cyclic	WT
3+	FALSE	CA-0008	0	non-cyclic	WT
2	FALSE	CA-0052	0	non-cyclic	WT
3+	FALSE	CA-0052	0	non-cyclic	WT
2	FALSE	CA-0100	1	non-cyclic	WT
3+	FALSE	CA-0100	1	non-cyclic	WT
2	FALSE	CA-0132	0	non-cyclic	WT
3+	FALSE	CA-0132	0	non-cyclic	WT
2	FALSE	CA-0134	0	non-cyclic	WT
3+	FALSE	CA-0134	0	non-cyclic	WT
2	FALSE	CA-0146	58	non-cyclic	BRCA1
3+	FALSE	CA-0146	64	non-cyclic	BRCA1
2	FALSE	CA-0198	0	non-cyclic	WT
3+	FALSE	CA-0198	0	non-cyclic	WT
2	FALSE	CA-0208	2	non-cyclic	WT
3+	FALSE	CA-0208	0	non-cyclic	WT
2	FALSE	CA-0230	0	non-cyclic	WT
3+	FALSE	CA-0230	0	non-cyclic	WT
2	FALSE	DO1013	0	non-cyclic	BRCA2
3+	FALSE	DO1013	0	non-cyclic	BRCA2
2	FALSE	DO10806	1	non-cyclic	WT
3+	FALSE	DO10806	0	non-cyclic	WT
2	FALSE	DO10809	0	non-cyclic	WT
3+	FALSE	DO10809	0	non-cyclic	WT
2	FALSE	DO10811	2	non-cyclic	WT
3+	FALSE	DO10811	1	non-cyclic	WT
2	FALSE	DO10815	0	non-cyclic	WT
3+	FALSE	DO10815	0	non-cyclic	WT
2	FALSE	DO10819	0	non-cyclic	WT
3+	FALSE	DO10819	0	non-cyclic	WT
2	FALSE	DO10823	0	non-cyclic	WT
3+	FALSE	DO10823	0	non-cyclic	WT
2	FALSE	DO10829	0	non-cyclic	WT
3+	FALSE	DO10829	1	non-cyclic	WT
2	FALSE	DO10835	0	non-cyclic	WT
3+	FALSE	DO10835	0	non-cyclic	WT
2	FALSE	DO10837	0	non-cyclic	WT
3+	FALSE	DO10837	0	non-cyclic	WT
2	FALSE	DO217786	0	non-cyclic	WT
3+	FALSE	DO217786	3	non-cyclic	WT
2	FALSE	DO217787	0	non-cyclic	WT
3+	FALSE	DO217787	0	non-cyclic	WT
2	FALSE	DO217788	4	non-cyclic	WT
3+	FALSE	DO217788	11	non-cyclic	WT
2	FALSE	DO217800	0	non-cyclic	WT
3+	FALSE	DO217800	0	non-cyclic	WT
2	FALSE	DO217826	0	non-cyclic	WT
3+	FALSE	DO217826	0	non-cyclic	WT
2	FALSE	DO217844	0	non-cyclic	WT
3+	FALSE	DO217844	1	non-cyclic	WT
2	FALSE	DO217887	11	non-cyclic	WT
3+	FALSE	DO217887	6	non-cyclic	WT
2	FALSE	DO217908	0	non-cyclic	WT
3+	FALSE	DO217908	0	non-cyclic	WT
2	FALSE	DO217931	0	non-cyclic	WT
3+	FALSE	DO217931	0	non-cyclic	WT
2	FALSE	DO217939	0	non-cyclic	WT
3+	FALSE	DO217939	0	non-cyclic	WT
2	FALSE	DO217953	0	non-cyclic	WT
3+	FALSE	DO217953	0	non-cyclic	WT
2	FALSE	DO217962	0	non-cyclic	WT
3+	FALSE	DO217962	0	non-cyclic	WT
2	FALSE	DO218062	2	non-cyclic	WT
3+	FALSE	DO218062	4	non-cyclic	WT
2	FALSE	DO218065	0	non-cyclic	WT
3+	FALSE	DO218065	0	non-cyclic	WT
2	FALSE	DO218072	0	non-cyclic	WT
3+	FALSE	DO218072	0	non-cyclic	WT
2	FALSE	DO218121	0	non-cyclic	WT
3+	FALSE	DO218121	0	non-cyclic	WT
2	FALSE	DO218168	0	non-cyclic	WT
3+	FALSE	DO218168	0	non-cyclic	WT
2	FALSE	DO218173	0	non-cyclic	WT
3+	FALSE	DO218173	0	non-cyclic	WT
2	FALSE	DO218174	0	non-cyclic	WT
3+	FALSE	DO218174	0	non-cyclic	WT
2	FALSE	DO218182	0	non-cyclic	WT
3+	FALSE	DO218182	0	non-cyclic	WT
2	FALSE	DO218333	3	non-cyclic	BRCA2
3+	FALSE	DO218333	1	non-cyclic	BRCA2
2	FALSE	DO218347	5	non-cyclic	WT
3+	FALSE	DO218347	2	non-cyclic	WT
2	FALSE	DO218384	0	non-cyclic	WT
3+	FALSE	DO218384	3	non-cyclic	WT
2	FALSE	DO218388	0	non-cyclic	WT
3+	FALSE	DO218388	0	non-cyclic	WT
2	FALSE	DO218408	0	non-cyclic	WT
3+	FALSE	DO218408	0	non-cyclic	WT
2	FALSE	DO218457	0	non-cyclic	WT
3+	FALSE	DO218457	0	non-cyclic	WT
2	FALSE	DO218478	0	non-cyclic	WT
3+	FALSE	DO218478	0	non-cyclic	WT
2	FALSE	DO218488	0	non-cyclic	WT
3+	FALSE	DO218488	0	non-cyclic	WT
2	FALSE	DO218506	0	non-cyclic	WT
3+	FALSE	DO218506	0	non-cyclic	WT
2	FALSE	DO218553	2	non-cyclic	WT
3+	FALSE	DO218553	3	non-cyclic	WT
2	FALSE	DO218573	7	non-cyclic	WT
3+	FALSE	DO218573	6	non-cyclic	WT
2	FALSE	DO218583	2	non-cyclic	WT
3+	FALSE	DO218583	1	non-cyclic	WT
2	FALSE	DO218611	0	non-cyclic	WT
3+	FALSE	DO218611	0	non-cyclic	WT
2	FALSE	DO218656	0	non-cyclic	BRCA2
3+	FALSE	DO218656	0	non-cyclic	BRCA2
2	FALSE	DO218709	7	non-cyclic	BRCA2
3+	FALSE	DO218709	7	non-cyclic	BRCA2
2	FALSE	DO218742	0	non-cyclic	WT
3+	FALSE	DO218742	0	non-cyclic	WT
2	FALSE	DO218770	0	non-cyclic	WT
3+	FALSE	DO218770	0	non-cyclic	WT
2	FALSE	DO218827	0	non-cyclic	WT
3+	FALSE	DO218827	0	non-cyclic	WT
2	FALSE	DO218831	1	non-cyclic	WT
3+	FALSE	DO218831	3	non-cyclic	WT
2	FALSE	DO220820	0	non-cyclic	WT
3+	FALSE	DO220820	0	non-cyclic	WT
2	FALSE	DO220822	0	non-cyclic	WT
3+	FALSE	DO220822	0	non-cyclic	WT
2	FALSE	DO221503	0	non-cyclic	WT
3+	FALSE	DO221503	0	non-cyclic	WT
2	FALSE	DO221539	0	non-cyclic	WT
3+	FALSE	DO221539	0	non-cyclic	WT
2	FALSE	DO221540	0	non-cyclic	WT
3+	FALSE	DO221540	0	non-cyclic	WT
2	FALSE	DO221541	0	non-cyclic	BRCA2
3+	FALSE	DO221541	0	non-cyclic	BRCA2
2	FALSE	DO221542	0	non-cyclic	WT
3+	FALSE	DO221542	1	non-cyclic	WT
2	FALSE	DO221543	1	non-cyclic	WT
3+	FALSE	DO221543	1	non-cyclic	WT
2	FALSE	DO221546	5	non-cyclic	WT
3+	FALSE	DO221546	8	non-cyclic	WT
2	FALSE	DO32837	4	non-cyclic	BRCA2
3+	FALSE	DO32837	0	non-cyclic	BRCA2
2	FALSE	DO32863	0	non-cyclic	WT
3+	FALSE	DO32863	0	non-cyclic	WT
2	FALSE	DO32893	1	non-cyclic	WT
3+	FALSE	DO32893	0	non-cyclic	WT
2	FALSE	DO32916	0	non-cyclic	WT
3+	FALSE	DO32916	0	non-cyclic	WT
2	FALSE	DO32960	0	non-cyclic	WT
3+	FALSE	DO32960	0	non-cyclic	WT
2	FALSE	DO32976	3	non-cyclic	WT
3+	FALSE	DO32976	0	non-cyclic	WT
2	FALSE	DO32980	0	non-cyclic	WT
3+	FALSE	DO32980	0	non-cyclic	WT
2	FALSE	DO32984	2	non-cyclic	WT
3+	FALSE	DO32984	0	non-cyclic	WT
2	FALSE	DO33000	0	non-cyclic	WT
3+	FALSE	DO33000	1	non-cyclic	WT
2	FALSE	DO33028	1	non-cyclic	WT
3+	FALSE	DO33028	2	non-cyclic	WT
2	FALSE	DO33032	0	non-cyclic	WT
3+	FALSE	DO33032	0	non-cyclic	WT
2	FALSE	DO33160	1	non-cyclic	WT
3+	FALSE	DO33160	2	non-cyclic	WT
2	FALSE	DO33168	0	non-cyclic	WT
3+	FALSE	DO33168	0	non-cyclic	WT
2	FALSE	DO33184	3	non-cyclic	WT
3+	FALSE	DO33184	0	non-cyclic	WT
2	FALSE	DO33208	1	non-cyclic	WT
3+	FALSE	DO33208	0	non-cyclic	WT
2	FALSE	DO33248	0	non-cyclic	WT
3+	FALSE	DO33248	0	non-cyclic	WT
2	FALSE	DO33376	0	non-cyclic	WT
3+	FALSE	DO33376	1	non-cyclic	WT
2	FALSE	DO33392	0	non-cyclic	WT
3+	FALSE	DO33392	0	non-cyclic	WT
2	FALSE	DO33400	5	non-cyclic	WT
3+	FALSE	DO33400	0	non-cyclic	WT
2	FALSE	DO33408	0	non-cyclic	WT
3+	FALSE	DO33408	0	non-cyclic	WT
2	FALSE	DO33472	2	non-cyclic	WT
3+	FALSE	DO33472	1	non-cyclic	WT
2	FALSE	DO33480	3	non-cyclic	WT
3+	FALSE	DO33480	6	non-cyclic	WT
2	FALSE	DO33488	2	non-cyclic	WT
3+	FALSE	DO33488	1	non-cyclic	WT
2	FALSE	DO33512	6	non-cyclic	WT
3+	FALSE	DO33512	6	non-cyclic	WT
2	FALSE	DO33544	1	non-cyclic	WT
3+	FALSE	DO33544	1	non-cyclic	WT
2	FALSE	DO33984	1	non-cyclic	WT
3+	FALSE	DO33984	0	non-cyclic	WT
2	FALSE	DO34312	3	non-cyclic	WT
3+	FALSE	DO34312	1	non-cyclic	WT
2	FALSE	DO34336	3	non-cyclic	WT
3+	FALSE	DO34336	2	non-cyclic	WT
2	FALSE	DO34432	0	non-cyclic	WT
3+	FALSE	DO34432	0	non-cyclic	WT
2	FALSE	DO34448	0	non-cyclic	WT
3+	FALSE	DO34448	0	non-cyclic	WT
2	FALSE	DO34600	0	non-cyclic	WT
3+	FALSE	DO34600	0	non-cyclic	WT
2	FALSE	DO34608	2	non-cyclic	WT
3+	FALSE	DO34608	1	non-cyclic	WT
2	FALSE	DO34656	1	non-cyclic	WT
3+	FALSE	DO34656	1	non-cyclic	WT
2	FALSE	DO34728	1	non-cyclic	WT
3+	FALSE	DO34728	2	non-cyclic	WT
2	FALSE	DO34736	1	non-cyclic	WT
3+	FALSE	DO34736	2	non-cyclic	WT
2	FALSE	DO34785	0	non-cyclic	WT
3+	FALSE	DO34785	0	non-cyclic	WT
2	FALSE	DO34793	1	non-cyclic	WT
3+	FALSE	DO34793	1	non-cyclic	WT
2	FALSE	DO35082	0	non-cyclic	WT
3+	FALSE	DO35082	0	non-cyclic	WT
2	FALSE	DO35114	0	non-cyclic	WT
3+	FALSE	DO35114	0	non-cyclic	WT
2	FALSE	DO35116	0	non-cyclic	WT
3+	FALSE	DO35116	0	non-cyclic	WT
2	FALSE	DO35126	0	non-cyclic	WT
3+	FALSE	DO35126	0	non-cyclic	WT
2	FALSE	DO35132	0	non-cyclic	WT
3+	FALSE	DO35132	0	non-cyclic	WT
2	FALSE	DO35136	0	non-cyclic	WT
3+	FALSE	DO35136	0	non-cyclic	WT
2	FALSE	DO35138	0	non-cyclic	WT
3+	FALSE	DO35138	0	non-cyclic	WT
2	FALSE	DO35144	0	non-cyclic	WT
3+	FALSE	DO35144	0	non-cyclic	WT
2	FALSE	DO35148	3	non-cyclic	WT
3+	FALSE	DO35148	0	non-cyclic	WT
2	FALSE	DO35186	0	non-cyclic	WT
3+	FALSE	DO35186	0	non-cyclic	WT
2	FALSE	DO35198	0	non-cyclic	WT
3+	FALSE	DO35198	0	non-cyclic	WT
2	FALSE	DO35200	0	non-cyclic	WT
3+	FALSE	DO35200	0	non-cyclic	WT
2	FALSE	DO35216	0	non-cyclic	WT
3+	FALSE	DO35216	2	non-cyclic	WT
2	FALSE	DO35222	6	non-cyclic	WT
3+	FALSE	DO35222	8	non-cyclic	WT
2	FALSE	DO35228	0	non-cyclic	WT
3+	FALSE	DO35228	0	non-cyclic	WT
2	FALSE	DO35230	0	non-cyclic	WT
3+	FALSE	DO35230	0	non-cyclic	WT
2	FALSE	DO35236	0	non-cyclic	WT
3+	FALSE	DO35236	0	non-cyclic	WT
2	FALSE	DO35258	4	non-cyclic	WT
3+	FALSE	DO35258	0	non-cyclic	WT
2	FALSE	DO35290	3	non-cyclic	WT
3+	FALSE	DO35290	1	non-cyclic	WT
2	FALSE	DO35305	2	non-cyclic	WT
3+	FALSE	DO35305	4	non-cyclic	WT
2	FALSE	DO35330	0	non-cyclic	WT
3+	FALSE	DO35330	0	non-cyclic	WT
2	FALSE	DO35360	0	non-cyclic	WT
3+	FALSE	DO35360	0	non-cyclic	WT
2	FALSE	DO35424	2	non-cyclic	WT
3+	FALSE	DO35424	1	non-cyclic	WT
2	FALSE	DO35454	0	non-cyclic	WT
3+	FALSE	DO35454	0	non-cyclic	WT
2	FALSE	DO35496	1	non-cyclic	WT
3+	FALSE	DO35496	1	non-cyclic	WT
2	FALSE	DO36221	0	non-cyclic	WT
3+	FALSE	DO36221	0	non-cyclic	WT
2	FALSE	DO36223	0	non-cyclic	WT
3+	FALSE	DO36223	0	non-cyclic	WT
2	FALSE	DO46340	0	non-cyclic	BRCA2
3+	FALSE	DO46340	1	non-cyclic	BRCA2
2	FALSE	DO46354	0	non-cyclic	BRCA1
3+	FALSE	DO46354	0	non-cyclic	BRCA1
2	FALSE	DO46366	0	non-cyclic	BRCA1
3+	FALSE	DO46366	0	non-cyclic	BRCA1
2	FALSE	DO46556	0	non-cyclic	BRCA2
3+	FALSE	DO46556	0	non-cyclic	BRCA2
2	FALSE	DO46591	4	non-cyclic	WT
3+	FALSE	DO46591	0	non-cyclic	WT
2	FALSE	DO46611	0	non-cyclic	BRCA1
3+	FALSE	DO46611	0	non-cyclic	BRCA1
2	FALSE	DO46787	0	non-cyclic	WT
3+	FALSE	DO46787	0	non-cyclic	WT
2	FALSE	DO46788	0	non-cyclic	WT
3+	FALSE	DO46788	0	non-cyclic	WT
2	FALSE	DO46792	0	non-cyclic	WT
3+	FALSE	DO46792	0	non-cyclic	WT
2	FALSE	DO46793	0	non-cyclic	WT
3+	FALSE	DO46793	0	non-cyclic	WT
2	FALSE	DO46795	0	non-cyclic	WT
3+	FALSE	DO46795	0	non-cyclic	WT
2	FALSE	DO46796	0	non-cyclic	WT
3+	FALSE	DO46796	0	non-cyclic	WT
2	FALSE	DO48577	0	non-cyclic	WT
3+	FALSE	DO48577	0	non-cyclic	WT
2	FALSE	DO49078	0	non-cyclic	WT
3+	FALSE	DO49078	0	non-cyclic	WT
2	FALSE	DO49090	5	non-cyclic	WT
3+	FALSE	DO49090	3	non-cyclic	WT
2	FALSE	DO49127	1	non-cyclic	WT
3+	FALSE	DO49127	0	non-cyclic	WT
2	FALSE	DO49129	0	non-cyclic	WT
3+	FALSE	DO49129	0	non-cyclic	WT
2	FALSE	DO49135	0	non-cyclic	WT
3+	FALSE	DO49135	0	non-cyclic	WT
2	FALSE	DO49137	0	non-cyclic	WT
3+	FALSE	DO49137	0	non-cyclic	WT
2	FALSE	DO49138	2	non-cyclic	WT
3+	FALSE	DO49138	1	non-cyclic	WT
2	FALSE	DO49166	0	non-cyclic	WT
3+	FALSE	DO49166	0	non-cyclic	WT
2	FALSE	DO49168	2	non-cyclic	WT
3+	FALSE	DO49168	1	non-cyclic	WT
2	FALSE	DO49172	0	non-cyclic	WT
3+	FALSE	DO49172	0	non-cyclic	WT
2	FALSE	DO49178	0	non-cyclic	WT
3+	FALSE	DO49178	0	non-cyclic	WT
2	FALSE	DO49181	1	non-cyclic	WT
3+	FALSE	DO49181	2	non-cyclic	WT
2	FALSE	DO49183	2	non-cyclic	WT
3+	FALSE	DO49183	1	non-cyclic	WT
2	FALSE	DO49204	2	non-cyclic	WT
3+	FALSE	DO49204	0	non-cyclic	WT
2	FALSE	DO49418	0	non-cyclic	WT
3+	FALSE	DO49418	0	non-cyclic	WT
2	FALSE	DO49420	0	non-cyclic	WT
3+	FALSE	DO49420	0	non-cyclic	WT
2	FALSE	DO49421	0	non-cyclic	WT
3+	FALSE	DO49421	0	non-cyclic	WT
2	FALSE	DO49422	0	non-cyclic	WT
3+	FALSE	DO49422	0	non-cyclic	WT
2	FALSE	DO49424	3	non-cyclic	WT
3+	FALSE	DO49424	0	non-cyclic	WT
2	FALSE	DO49427	2	non-cyclic	WT
3+	FALSE	DO49427	0	non-cyclic	WT
2	FALSE	DO49436	0	non-cyclic	WT
3+	FALSE	DO49436	1	non-cyclic	WT
2	FALSE	DO49439	0	non-cyclic	WT
3+	FALSE	DO49439	0	non-cyclic	WT
2	FALSE	DO49445	0	non-cyclic	WT
3+	FALSE	DO49445	0	non-cyclic	WT
2	FALSE	DO49448	0	non-cyclic	WT
3+	FALSE	DO49448	0	non-cyclic	WT
2	FALSE	DO49454	0	non-cyclic	WT
3+	FALSE	DO49454	0	non-cyclic	WT
2	FALSE	DO49454.2	5	non-cyclic	WT
3+	FALSE	DO49454.2	1	non-cyclic	WT
2	FALSE	DO49460	0	non-cyclic	WT
3+	FALSE	DO49460	0	non-cyclic	WT
2	FALSE	DO49466	0	non-cyclic	WT
3+	FALSE	DO49466	1	non-cyclic	WT
2	FALSE	DO49478	0	non-cyclic	WT
3+	FALSE	DO49478	0	non-cyclic	WT
2	FALSE	DO49484	0	non-cyclic	WT
3+	FALSE	DO49484	0	non-cyclic	WT
2	FALSE	DO50414	0	non-cyclic	WT
3+	FALSE	DO50414	0	non-cyclic	WT
2	FALSE	DO50415	5	non-cyclic	WT
3+	FALSE	DO50415	12	non-cyclic	WT
2	FALSE	DO50416	0	non-cyclic	WT
3+	FALSE	DO50416	0	non-cyclic	WT
2	FALSE	DO50417	0	non-cyclic	WT
3+	FALSE	DO50417	0	non-cyclic	WT
2	FALSE	DO50418	5	non-cyclic	WT
3+	FALSE	DO50418	12	non-cyclic	WT
2	FALSE	DO50419	1	non-cyclic	WT
3+	FALSE	DO50419	2	non-cyclic	WT
2	FALSE	DO50420	0	non-cyclic	WT
3+	FALSE	DO50420	0	non-cyclic	WT
2	FALSE	DO50421	3	non-cyclic	WT
3+	FALSE	DO50421	4	non-cyclic	WT
2	FALSE	DO50422	1	non-cyclic	WT
3+	FALSE	DO50422	1	non-cyclic	WT
2	FALSE	DO50423	0	non-cyclic	WT
3+	FALSE	DO50423	0	non-cyclic	WT
2	FALSE	DO50424	2	non-cyclic	WT
3+	FALSE	DO50424	2	non-cyclic	WT
2	FALSE	DO50430	3	non-cyclic	WT
3+	FALSE	DO50430	4	non-cyclic	WT
2	FALSE	DO50432	2	non-cyclic	WT
3+	FALSE	DO50432	7	non-cyclic	WT
2	FALSE	DO51045	0	non-cyclic	WT
3+	FALSE	DO51045	0	non-cyclic	WT
2	FALSE	DO51048	1	non-cyclic	WT
3+	FALSE	DO51048	0	non-cyclic	WT
2	FALSE	DO51049	0	non-cyclic	WT
3+	FALSE	DO51049	0	non-cyclic	WT
2	FALSE	DO51050	0	non-cyclic	WT
3+	FALSE	DO51050	1	non-cyclic	WT
2	FALSE	DO51052	0	non-cyclic	WT
3+	FALSE	DO51052	0	non-cyclic	WT
2	FALSE	DO51053	0	non-cyclic	WT
3+	FALSE	DO51053	0	non-cyclic	WT
2	FALSE	DO51054	0	non-cyclic	WT
3+	FALSE	DO51054	1	non-cyclic	WT
2	FALSE	DO51055	0	non-cyclic	WT
3+	FALSE	DO51055	1	non-cyclic	WT
2	FALSE	DO51056	0	non-cyclic	WT
3+	FALSE	DO51056	0	non-cyclic	WT
2	FALSE	DO51057	0	non-cyclic	WT
3+	FALSE	DO51057	0	non-cyclic	WT
2	FALSE	DO51060	0	non-cyclic	WT
3+	FALSE	DO51060	0	non-cyclic	WT
2	FALSE	DO51061	3	non-cyclic	WT
3+	FALSE	DO51061	4	non-cyclic	WT
2	FALSE	DO51063	0	non-cyclic	WT
3+	FALSE	DO51063	0	non-cyclic	WT
2	FALSE	DO51064	0	non-cyclic	WT
3+	FALSE	DO51064	0	non-cyclic	WT
2	FALSE	DO51065	0	non-cyclic	WT
3+	FALSE	DO51065	2	non-cyclic	WT
2	FALSE	DO51066	0	non-cyclic	WT
3+	FALSE	DO51066	0	non-cyclic	WT
2	FALSE	DO51067	0	non-cyclic	WT
3+	FALSE	DO51067	0	non-cyclic	WT
2	FALSE	DO51068	0	non-cyclic	WT
3+	FALSE	DO51068	0	non-cyclic	WT
2	FALSE	DO51069	1	non-cyclic	WT
3+	FALSE	DO51069	0	non-cyclic	WT
2	FALSE	DO51070	0	non-cyclic	WT
3+	FALSE	DO51070	2	non-cyclic	WT
2	FALSE	DO51072	0	non-cyclic	WT
3+	FALSE	DO51072	0	non-cyclic	WT
2	FALSE	DO51073	0	non-cyclic	WT
3+	FALSE	DO51073	0	non-cyclic	WT
2	FALSE	DO51074	3	non-cyclic	WT
3+	FALSE	DO51074	4	non-cyclic	WT
2	FALSE	DO51075	0	non-cyclic	WT
3+	FALSE	DO51075	0	non-cyclic	WT
2	FALSE	DO51078	0	non-cyclic	WT
3+	FALSE	DO51078	0	non-cyclic	WT
2	FALSE	DO51079	0	non-cyclic	WT
3+	FALSE	DO51079	0	non-cyclic	WT
2	FALSE	DO51080	0	non-cyclic	WT
3+	FALSE	DO51080	0	non-cyclic	WT
2	FALSE	DO51081	2	non-cyclic	WT
3+	FALSE	DO51081	5	non-cyclic	WT
2	FALSE	DO51083	0	non-cyclic	WT
3+	FALSE	DO51083	0	non-cyclic	WT
2	FALSE	DO51084	0	non-cyclic	WT
3+	FALSE	DO51084	0	non-cyclic	WT
2	FALSE	DO51085	5	non-cyclic	WT
3+	FALSE	DO51085	8	non-cyclic	WT
2	FALSE	DO51086	0	non-cyclic	WT
3+	FALSE	DO51086	0	non-cyclic	WT
2	FALSE	DO51087	0	non-cyclic	WT
3+	FALSE	DO51087	0	non-cyclic	WT
2	FALSE	DO51088	0	non-cyclic	WT
3+	FALSE	DO51088	0	non-cyclic	WT
2	FALSE	DO51089	3	non-cyclic	WT
3+	FALSE	DO51089	4	non-cyclic	WT
2	FALSE	DO51090	0	non-cyclic	WT
3+	FALSE	DO51090	0	non-cyclic	WT
2	FALSE	DO51091	3	non-cyclic	WT
3+	FALSE	DO51091	3	non-cyclic	WT
2	FALSE	DO51092	0	non-cyclic	WT
3+	FALSE	DO51092	0	non-cyclic	WT
2	FALSE	DO51093	2	non-cyclic	WT
3+	FALSE	DO51093	0	non-cyclic	WT
2	FALSE	DO51094	6	non-cyclic	WT
3+	FALSE	DO51094	9	non-cyclic	WT
2	FALSE	DO51095	0	non-cyclic	WT
3+	FALSE	DO51095	0	non-cyclic	WT
2	FALSE	DO51096	0	non-cyclic	WT
3+	FALSE	DO51096	0	non-cyclic	WT
2	FALSE	DO51098	0	non-cyclic	WT
3+	FALSE	DO51098	0	non-cyclic	WT
2	FALSE	DO51099	0	non-cyclic	WT
3+	FALSE	DO51099	0	non-cyclic	WT
2	FALSE	DO51100	0	non-cyclic	WT
3+	FALSE	DO51100	0	non-cyclic	WT
2	FALSE	DO51102	0	non-cyclic	WT
3+	FALSE	DO51102	2	non-cyclic	WT
2	FALSE	DO51103	1	non-cyclic	WT
3+	FALSE	DO51103	2	non-cyclic	WT
2	FALSE	DO51104	0	non-cyclic	WT
3+	FALSE	DO51104	0	non-cyclic	WT
2	FALSE	DO51105	0	non-cyclic	WT
3+	FALSE	DO51105	0	non-cyclic	WT
2	FALSE	DO51106	1	non-cyclic	WT
3+	FALSE	DO51106	2	non-cyclic	WT
2	FALSE	DO51107	0	non-cyclic	WT
3+	FALSE	DO51107	0	non-cyclic	WT
2	FALSE	DO51108	0	non-cyclic	WT
3+	FALSE	DO51108	0	non-cyclic	WT
2	FALSE	DO51109	2	non-cyclic	WT
3+	FALSE	DO51109	1	non-cyclic	WT
2	FALSE	DO51110	0	non-cyclic	WT
3+	FALSE	DO51110	0	non-cyclic	WT
2	FALSE	DO51111	0	non-cyclic	WT
3+	FALSE	DO51111	0	non-cyclic	WT
2	FALSE	DO51112	0	non-cyclic	WT
3+	FALSE	DO51112	0	non-cyclic	WT
2	FALSE	DO51113	0	non-cyclic	WT
3+	FALSE	DO51113	0	non-cyclic	WT
2	FALSE	DO51114	0	non-cyclic	WT
3+	FALSE	DO51114	0	non-cyclic	WT
2	FALSE	DO51115	0	non-cyclic	WT
3+	FALSE	DO51115	0	non-cyclic	WT
2	FALSE	DO51116	0	non-cyclic	WT
3+	FALSE	DO51116	0	non-cyclic	WT
2	FALSE	DO51117	0	non-cyclic	WT
3+	FALSE	DO51117	0	non-cyclic	WT
2	FALSE	DO51118	0	non-cyclic	WT
3+	FALSE	DO51118	0	non-cyclic	WT
2	FALSE	DO51120	0	non-cyclic	WT
3+	FALSE	DO51120	0	non-cyclic	WT
2	FALSE	DO51121	8	non-cyclic	WT
3+	FALSE	DO51121	14	non-cyclic	WT
2	FALSE	DO51123	3	non-cyclic	WT
3+	FALSE	DO51123	4	non-cyclic	WT
2	FALSE	DO51124	2	non-cyclic	WT
3+	FALSE	DO51124	2	non-cyclic	WT
2	FALSE	DO51128	0	non-cyclic	WT
3+	FALSE	DO51128	0	non-cyclic	WT
2	FALSE	DO51129	0	non-cyclic	WT
3+	FALSE	DO51129	0	non-cyclic	WT
2	FALSE	DO51132	0	non-cyclic	WT
3+	FALSE	DO51132	0	non-cyclic	WT
2	FALSE	DO51133	5	non-cyclic	WT
3+	FALSE	DO51133	3	non-cyclic	WT
2	FALSE	DO51134	0	non-cyclic	WT
3+	FALSE	DO51134	0	non-cyclic	WT
2	FALSE	DO51135	0	non-cyclic	WT
3+	FALSE	DO51135	0	non-cyclic	WT
2	FALSE	DO51136	0	non-cyclic	WT
3+	FALSE	DO51136	0	non-cyclic	WT
2	FALSE	DO51137	1	non-cyclic	WT
3+	FALSE	DO51137	4	non-cyclic	WT
2	FALSE	DO51138	0	non-cyclic	WT
3+	FALSE	DO51138	0	non-cyclic	WT
2	FALSE	DO51139	3	non-cyclic	WT
3+	FALSE	DO51139	0	non-cyclic	WT
2	FALSE	DO51140	0	non-cyclic	WT
3+	FALSE	DO51140	0	non-cyclic	WT
2	FALSE	DO51141	0	non-cyclic	WT
3+	FALSE	DO51141	0	non-cyclic	WT
2	FALSE	DO51142	3	non-cyclic	WT
3+	FALSE	DO51142	3	non-cyclic	WT
2	FALSE	DO51143	0	non-cyclic	WT
3+	FALSE	DO51143	0	non-cyclic	WT
2	FALSE	DO51145	1	non-cyclic	WT
3+	FALSE	DO51145	4	non-cyclic	WT
2	FALSE	DO51147	1	non-cyclic	WT
3+	FALSE	DO51147	1	non-cyclic	WT
2	FALSE	DO51148	3	non-cyclic	WT
3+	FALSE	DO51148	5	non-cyclic	WT
2	FALSE	DO51150	7	non-cyclic	WT
3+	FALSE	DO51150	7	non-cyclic	WT
2	FALSE	DO51152	0	non-cyclic	WT
3+	FALSE	DO51152	0	non-cyclic	WT
2	FALSE	DO51155	0	non-cyclic	WT
3+	FALSE	DO51155	0	non-cyclic	WT
2	FALSE	DO51156	0	non-cyclic	WT
3+	FALSE	DO51156	0	non-cyclic	WT
2	FALSE	DO51157	2	non-cyclic	WT
3+	FALSE	DO51157	4	non-cyclic	WT
2	FALSE	DO51158	0	non-cyclic	WT
3+	FALSE	DO51158	2	non-cyclic	WT
2	FALSE	DO51159	0	non-cyclic	WT
3+	FALSE	DO51159	0	non-cyclic	WT
2	FALSE	DO51466	0	non-cyclic	WT
3+	FALSE	DO51466	0	non-cyclic	WT
2	FALSE	DO51467	0	non-cyclic	WT
3+	FALSE	DO51467	0	non-cyclic	WT
2	FALSE	DO51468	0	non-cyclic	WT
3+	FALSE	DO51468	0	non-cyclic	WT
2	FALSE	DO51470	0	non-cyclic	WT
3+	FALSE	DO51470	0	non-cyclic	WT
2	FALSE	DO51472	0	non-cyclic	WT
3+	FALSE	DO51472	0	non-cyclic	WT
2	FALSE	DO51473	0	non-cyclic	WT
3+	FALSE	DO51473	0	non-cyclic	WT
2	FALSE	DO51477	1	non-cyclic	WT
3+	FALSE	DO51477	1	non-cyclic	WT
2	FALSE	DO51478	0	non-cyclic	WT
3+	FALSE	DO51478	0	non-cyclic	WT
2	FALSE	DO51479	0	non-cyclic	WT
3+	FALSE	DO51479	0	non-cyclic	WT
2	FALSE	DO51480	3	non-cyclic	WT
3+	FALSE	DO51480	3	non-cyclic	WT
2	FALSE	DO51481	0	non-cyclic	WT
3+	FALSE	DO51481	0	non-cyclic	WT
2	FALSE	DO51483	0	non-cyclic	WT
3+	FALSE	DO51483	0	non-cyclic	WT
2	FALSE	DO51484	0	non-cyclic	WT
3+	FALSE	DO51484	0	non-cyclic	WT
2	FALSE	DO51485	2	non-cyclic	WT
3+	FALSE	DO51485	0	non-cyclic	WT
2	FALSE	DO51487	0	non-cyclic	WT
3+	FALSE	DO51487	0	non-cyclic	WT
2	FALSE	DO51488	0	non-cyclic	WT
3+	FALSE	DO51488	0	non-cyclic	WT
2	FALSE	DO51490	0	non-cyclic	WT
3+	FALSE	DO51490	0	non-cyclic	WT
2	FALSE	DO51492	0	non-cyclic	WT
3+	FALSE	DO51492	0	non-cyclic	WT
2	FALSE	DO51493	0	non-cyclic	WT
3+	FALSE	DO51493	0	non-cyclic	WT
2	FALSE	DO51494	5	non-cyclic	WT
3+	FALSE	DO51494	13	non-cyclic	WT
2	FALSE	DO51497	4	non-cyclic	WT
3+	FALSE	DO51497	2	non-cyclic	WT
2	FALSE	DO51498	3	non-cyclic	WT
3+	FALSE	DO51498	1	non-cyclic	WT
2	FALSE	DO51499	0	non-cyclic	WT
3+	FALSE	DO51499	0	non-cyclic	WT
2	FALSE	DO51501	2	non-cyclic	WT
3+	FALSE	DO51501	1	non-cyclic	WT
2	FALSE	DO51502	0	non-cyclic	WT
3+	FALSE	DO51502	0	non-cyclic	WT
2	FALSE	DO51503	0	non-cyclic	WT
3+	FALSE	DO51503	0	non-cyclic	WT
2	FALSE	DO51504	0	non-cyclic	WT
3+	FALSE	DO51504	0	non-cyclic	WT
2	FALSE	DO51507	0	non-cyclic	WT
3+	FALSE	DO51507	0	non-cyclic	WT
2	FALSE	DO51508	0	non-cyclic	WT
3+	FALSE	DO51508	0	non-cyclic	WT
2	FALSE	DO51511	1	non-cyclic	WT
3+	FALSE	DO51511	0	non-cyclic	WT
2	FALSE	DO51513	0	non-cyclic	WT
3+	FALSE	DO51513	0	non-cyclic	WT
2	FALSE	DO51514	0	non-cyclic	WT
3+	FALSE	DO51514	0	non-cyclic	WT
2	FALSE	DO51515	0	non-cyclic	WT
3+	FALSE	DO51515	0	non-cyclic	WT
2	FALSE	DO51518	3	non-cyclic	WT
3+	FALSE	DO51518	7	non-cyclic	WT
2	FALSE	DO51519	2	non-cyclic	WT
3+	FALSE	DO51519	1	non-cyclic	WT
2	FALSE	DO51521	0	non-cyclic	WT
3+	FALSE	DO51521	0	non-cyclic	WT
2	FALSE	DO51522	1	non-cyclic	WT
3+	FALSE	DO51522	0	non-cyclic	WT
2	FALSE	DO51523	0	non-cyclic	WT
3+	FALSE	DO51523	0	non-cyclic	WT
2	FALSE	DO51525	0	non-cyclic	WT
3+	FALSE	DO51525	0	non-cyclic	WT
2	FALSE	DO51528	0	non-cyclic	WT
3+	FALSE	DO51528	0	non-cyclic	WT
2	FALSE	DO51531	0	non-cyclic	WT
3+	FALSE	DO51531	0	non-cyclic	WT
2	FALSE	DO51532	1	non-cyclic	WT
3+	FALSE	DO51532	3	non-cyclic	WT
2	FALSE	DO51533	1	non-cyclic	WT
3+	FALSE	DO51533	1	non-cyclic	WT
2	FALSE	DO51534	0	non-cyclic	WT
3+	FALSE	DO51534	0	non-cyclic	WT
2	FALSE	DO51535	4	non-cyclic	WT
3+	FALSE	DO51535	6	non-cyclic	WT
2	FALSE	DO51537	0	non-cyclic	WT
3+	FALSE	DO51537	0	non-cyclic	WT
2	FALSE	DO51538	0	non-cyclic	WT
3+	FALSE	DO51538	0	non-cyclic	WT
2	FALSE	DO51540	1	non-cyclic	WT
3+	FALSE	DO51540	2	non-cyclic	WT
2	FALSE	DO51541	7	non-cyclic	BRCA2
3+	FALSE	DO51541	3	non-cyclic	BRCA2
2	FALSE	DO51542	1	non-cyclic	WT
3+	FALSE	DO51542	1	non-cyclic	WT
2	FALSE	DO51543	1	non-cyclic	WT
3+	FALSE	DO51543	1	non-cyclic	WT
2	FALSE	DO51544	1	non-cyclic	WT
3+	FALSE	DO51544	4	non-cyclic	WT
2	FALSE	DO51546	0	non-cyclic	WT
3+	FALSE	DO51546	0	non-cyclic	WT
2	FALSE	DO51548	0	non-cyclic	WT
3+	FALSE	DO51548	0	non-cyclic	WT
2	FALSE	DO51549	0	non-cyclic	WT
3+	FALSE	DO51549	0	non-cyclic	WT
2	FALSE	DO51953	6	non-cyclic	WT
3+	FALSE	DO51953	1	non-cyclic	WT
2	FALSE	DO51955	0	non-cyclic	WT
3+	FALSE	DO51955	0	non-cyclic	WT
2	FALSE	DO51958	0	non-cyclic	WT
3+	FALSE	DO51958	0	non-cyclic	WT
2	FALSE	DO51959	4	non-cyclic	WT
3+	FALSE	DO51959	1	non-cyclic	WT
2	FALSE	DO51960	0	non-cyclic	WT
3+	FALSE	DO51960	0	non-cyclic	WT
2	FALSE	DO51962	12	non-cyclic	BRCA2
3+	FALSE	DO51962	8	non-cyclic	BRCA2
2	FALSE	DO51964	0	non-cyclic	WT
3+	FALSE	DO51964	0	non-cyclic	WT
2	FALSE	DO52498	0	non-cyclic	WT
3+	FALSE	DO52498	0	non-cyclic	WT
2	FALSE	DO52500	0	non-cyclic	WT
3+	FALSE	DO52500	1	non-cyclic	WT
2	FALSE	DO52501	0	non-cyclic	WT
3+	FALSE	DO52501	0	non-cyclic	WT
2	FALSE	DO52503	0	non-cyclic	WT
3+	FALSE	DO52503	0	non-cyclic	WT
2	FALSE	DO52504	1	non-cyclic	WT
3+	FALSE	DO52504	3	non-cyclic	WT
2	FALSE	DO52506	1	non-cyclic	WT
3+	FALSE	DO52506	1	non-cyclic	WT
2	FALSE	DO52509	0	non-cyclic	WT
3+	FALSE	DO52509	0	non-cyclic	WT
2	FALSE	DO52512	0	non-cyclic	WT
3+	FALSE	DO52512	0	non-cyclic	WT
2	FALSE	DO52516	5	non-cyclic	WT
3+	FALSE	DO52516	7	non-cyclic	WT
2	FALSE	DO52520	1	non-cyclic	WT
3+	FALSE	DO52520	1	non-cyclic	WT
2	FALSE	DO52522	0	non-cyclic	WT
3+	FALSE	DO52522	0	non-cyclic	WT
2	FALSE	DO52524	0	non-cyclic	WT
3+	FALSE	DO52524	0	non-cyclic	WT
2	FALSE	DO52526	0	non-cyclic	WT
3+	FALSE	DO52526	2	non-cyclic	WT
2	FALSE	DO52528	0	non-cyclic	WT
3+	FALSE	DO52528	0	non-cyclic	WT
2	FALSE	DO52530	0	non-cyclic	WT
3+	FALSE	DO52530	0	non-cyclic	WT
2	FALSE	DO52532	0	non-cyclic	WT
3+	FALSE	DO52532	0	non-cyclic	WT
2	FALSE	DO52534	0	non-cyclic	WT
3+	FALSE	DO52534	0	non-cyclic	WT
2	FALSE	DO52538	10	non-cyclic	WT
3+	FALSE	DO52538	7	non-cyclic	WT
2	FALSE	DO52550	0	non-cyclic	WT
3+	FALSE	DO52550	0	non-cyclic	WT
2	FALSE	DO52552	1	non-cyclic	WT
3+	FALSE	DO52552	3	non-cyclic	WT
2	FALSE	EGAN00001000386_EGAN00001000380	0	non-cyclic	BRCA2
3+	FALSE	EGAN00001000386_EGAN00001000380	0	non-cyclic	BRCA2
2	FALSE	EGAN00001000387_EGAN00001000380	2	non-cyclic	BRCA2
3+	FALSE	EGAN00001000387_EGAN00001000380	2	non-cyclic	BRCA2
2	FALSE	EGAN00001000590_EGAN00001000591	15	non-cyclic	WT
3+	FALSE	EGAN00001000590_EGAN00001000591	6	non-cyclic	WT
2	FALSE	EGAN00001000592_EGAN00001000593	3	non-cyclic	BRCA2
3+	FALSE	EGAN00001000592_EGAN00001000593	2	non-cyclic	BRCA2
2	FALSE	EGAN00001000594_EGAN00001000595	46	non-cyclic	WT
3+	FALSE	EGAN00001000594_EGAN00001000595	23	non-cyclic	WT
2	FALSE	EGAN00001000596_EGAN00001000597	8	non-cyclic	BRCA2
3+	FALSE	EGAN00001000596_EGAN00001000597	7	non-cyclic	BRCA2
2	FALSE	EGAN00001030778_EGAN00001030894	0	non-cyclic	BRCA2
3+	FALSE	EGAN00001030778_EGAN00001030894	0	non-cyclic	BRCA2
2	FALSE	EGAN00001030779_EGAN00001030894	1	non-cyclic	BRCA2
3+	FALSE	EGAN00001030779_EGAN00001030894	0	non-cyclic	BRCA2
2	FALSE	EGAN00001030890_EGAN00001030891	1	non-cyclic	BRCA1
3+	FALSE	EGAN00001030890_EGAN00001030891	0	non-cyclic	BRCA1
2	FALSE	EGAN00001030900_EGAN00001030901	0	non-cyclic	WT
3+	FALSE	EGAN00001030900_EGAN00001030901	0	non-cyclic	WT
2	FALSE	EGAN00001269437_EGAN00001269438	0	non-cyclic	WT
3+	FALSE	EGAN00001269437_EGAN00001269438	0	non-cyclic	WT
2	FALSE	EGAN00001269439_EGAN00001269440	0	non-cyclic	WT
3+	FALSE	EGAN00001269439_EGAN00001269440	0	non-cyclic	WT
2	FALSE	EGAN00001269441_EGAN00001269442	0	non-cyclic	BRCA1
3+	FALSE	EGAN00001269441_EGAN00001269442	0	non-cyclic	BRCA1
2	FALSE	EGAN00001269443_EGAN00001269444	0	non-cyclic	WT
3+	FALSE	EGAN00001269443_EGAN00001269444	0	non-cyclic	WT
2	FALSE	EGAN00001269447_EGAN00001269448	0	non-cyclic	BRCA2
3+	FALSE	EGAN00001269447_EGAN00001269448	0	non-cyclic	BRCA2
2	FALSE	EGAN00001269449_EGAN00001269450	0	non-cyclic	WT
3+	FALSE	EGAN00001269449_EGAN00001269450	0	non-cyclic	WT
2	FALSE	EGAN00001269453_EGAN00001269454	0	non-cyclic	WT
3+	FALSE	EGAN00001269453_EGAN00001269454	0	non-cyclic	WT
2	FALSE	EGAN00001269455_EGAN00001269456	2	non-cyclic	WT
3+	FALSE	EGAN00001269455_EGAN00001269456	7	non-cyclic	WT
2	FALSE	EGAN00001269461_EGAN00001269462	0	non-cyclic	WT
3+	FALSE	EGAN00001269461_EGAN00001269462	0	non-cyclic	WT
2	FALSE	EGAN00001269467_EGAN00001269468	0	non-cyclic	WT
3+	FALSE	EGAN00001269467_EGAN00001269468	0	non-cyclic	WT
2	FALSE	EGAN00001269469_EGAN00001269470	1	non-cyclic	WT
3+	FALSE	EGAN00001269469_EGAN00001269470	0	non-cyclic	WT
2	FALSE	EGAN00001269475_EGAN00001269476	3	non-cyclic	BRCA2
3+	FALSE	EGAN00001269475_EGAN00001269476	3	non-cyclic	BRCA2
2	FALSE	EGAN00001269479_EGAN00001269480	0	non-cyclic	WT
3+	FALSE	EGAN00001269479_EGAN00001269480	0	non-cyclic	WT
2	FALSE	EGAN00001269483_EGAN00001269484	0	non-cyclic	BRCA1
3+	FALSE	EGAN00001269483_EGAN00001269484	0	non-cyclic	BRCA1
2	FALSE	EGAN00001269487_EGAN00001269488	0	non-cyclic	WT
3+	FALSE	EGAN00001269487_EGAN00001269488	0	non-cyclic	WT
2	FALSE	EGAN00001269497_EGAN00001269498	0	non-cyclic	WT
3+	FALSE	EGAN00001269497_EGAN00001269498	0	non-cyclic	WT
2	FALSE	EGAN00001269499_EGAN00001269500	2	non-cyclic	WT
3+	FALSE	EGAN00001269499_EGAN00001269500	0	non-cyclic	WT
2	FALSE	EGAN00001269501_EGAN00001269502	2	non-cyclic	BRCA1
3+	FALSE	EGAN00001269501_EGAN00001269502	2	non-cyclic	BRCA1
2	FALSE	EGAN00001269503_EGAN00001269504	0	non-cyclic	WT
3+	FALSE	EGAN00001269503_EGAN00001269504	0	non-cyclic	WT
2	FALSE	EGAN00001269511_EGAN00001269512	0	non-cyclic	BRCA1
3+	FALSE	EGAN00001269511_EGAN00001269512	0	non-cyclic	BRCA1
2	FALSE	EGAN00001269517_EGAN00001269518	0	non-cyclic	WT
3+	FALSE	EGAN00001269517_EGAN00001269518	0	non-cyclic	WT
2	FALSE	EGAN00001269521_EGAN00001269522	0	non-cyclic	WT
3+	FALSE	EGAN00001269521_EGAN00001269522	0	non-cyclic	WT
2	FALSE	EGAN00001269525_EGAN00001269526	0	non-cyclic	WT
3+	FALSE	EGAN00001269525_EGAN00001269526	0	non-cyclic	WT
2	FALSE	EGAN00001269529_EGAN00001269530	0	non-cyclic	BRCA2
3+	FALSE	EGAN00001269529_EGAN00001269530	0	non-cyclic	BRCA2
2	FALSE	EGAN00001269533_EGAN00001269534	1	non-cyclic	WT
3+	FALSE	EGAN00001269533_EGAN00001269534	0	non-cyclic	WT
2	FALSE	EGAN00001269541_EGAN00001269542	0	non-cyclic	WT
3+	FALSE	EGAN00001269541_EGAN00001269542	1	non-cyclic	WT
2	FALSE	EGAN00001269543_EGAN00001269544	0	non-cyclic	WT
3+	FALSE	EGAN00001269543_EGAN00001269544	0	non-cyclic	WT
2	FALSE	EGAN00001269547_EGAN00001269548	0	non-cyclic	WT
3+	FALSE	EGAN00001269547_EGAN00001269548	0	non-cyclic	WT
2	FALSE	EGAN00001269551_EGAN00001269552	0	non-cyclic	BRCA1
3+	FALSE	EGAN00001269551_EGAN00001269552	0	non-cyclic	BRCA1
2	FALSE	EGAN00001269553_EGAN00001269554	0	non-cyclic	WT
3+	FALSE	EGAN00001269553_EGAN00001269554	0	non-cyclic	WT
2	FALSE	EGAN00001269559_EGAN00001269560	0	non-cyclic	WT
3+	FALSE	EGAN00001269559_EGAN00001269560	0	non-cyclic	WT
2	FALSE	EGAN00001269567_EGAN00001269568	0	non-cyclic	WT
3+	FALSE	EGAN00001269567_EGAN00001269568	0	non-cyclic	WT
2	FALSE	EGAN00001269575_EGAN00001269576	0	non-cyclic	WT
3+	FALSE	EGAN00001269575_EGAN00001269576	0	non-cyclic	WT
2	FALSE	EGAN00001269583_EGAN00001269584	0	non-cyclic	WT
3+	FALSE	EGAN00001269583_EGAN00001269584	0	non-cyclic	WT
2	FALSE	EGAN00001269589_EGAN00001269590	0	non-cyclic	WT
3+	FALSE	EGAN00001269589_EGAN00001269590	1	non-cyclic	WT
2	FALSE	EGAN00001269591_EGAN00001269592	1	non-cyclic	WT
3+	FALSE	EGAN00001269591_EGAN00001269592	0	non-cyclic	WT
2	FALSE	EGAN00001269593_EGAN00001269594	0	non-cyclic	WT
3+	FALSE	EGAN00001269593_EGAN00001269594	0	non-cyclic	WT
2	FALSE	EGAN00001269595_EGAN00001269596	0	non-cyclic	WT
3+	FALSE	EGAN00001269595_EGAN00001269596	0	non-cyclic	WT
2	FALSE	EGAN00001269597_EGAN00001269598	0	non-cyclic	WT
3+	FALSE	EGAN00001269597_EGAN00001269598	0	non-cyclic	WT
2	FALSE	EGAN00001269599_EGAN00001269600	2	non-cyclic	WT
3+	FALSE	EGAN00001269599_EGAN00001269600	2	non-cyclic	WT
2	FALSE	EGAN00001269611_EGAN00001269612	0	non-cyclic	WT
3+	FALSE	EGAN00001269611_EGAN00001269612	0	non-cyclic	WT
2	FALSE	EGAN00001269623_EGAN00001269624	0	non-cyclic	BRCA1
3+	FALSE	EGAN00001269623_EGAN00001269624	0	non-cyclic	BRCA1
2	FALSE	EGAN00001269629_EGAN00001269630	0	non-cyclic	WT
3+	FALSE	EGAN00001269629_EGAN00001269630	0	non-cyclic	WT
2	FALSE	EGAN00001269631_EGAN00001269632	0	non-cyclic	BRCA1
3+	FALSE	EGAN00001269631_EGAN00001269632	0	non-cyclic	BRCA1
2	FALSE	P01-28	2	non-cyclic	WT
3+	FALSE	P01-28	4	non-cyclic	WT
2	FALSE	P04-1084	0	non-cyclic	WT
3+	FALSE	P04-1084	0	non-cyclic	WT
2	FALSE	P05-1657	0	non-cyclic	WT
3+	FALSE	P05-1657	0	non-cyclic	WT
2	FALSE	P05-2709	0	non-cyclic	WT
3+	FALSE	P05-2709	0	non-cyclic	WT
2	FALSE	P05-3852	0	non-cyclic	WT
3+	FALSE	P05-3852	0	non-cyclic	WT
2	FALSE	P05-620	0	non-cyclic	WT
3+	FALSE	P05-620	0	non-cyclic	WT
2	FALSE	P07-144	0	non-cyclic	WT
3+	FALSE	P07-144	0	non-cyclic	WT
2	FALSE	P07-4941	1	non-cyclic	WT
3+	FALSE	P07-4941	9	non-cyclic	WT
2	FALSE	P07-5021	4	non-cyclic	WT
3+	FALSE	P07-5021	0	non-cyclic	WT
2	FALSE	P07-5318	1	non-cyclic	WT
3+	FALSE	P07-5318	1	non-cyclic	WT
2	FALSE	P07-837	4	non-cyclic	WT
3+	FALSE	P07-837	12	non-cyclic	WT
2	FALSE	P08-217	0	non-cyclic	WT
3+	FALSE	P08-217	0	non-cyclic	WT
2	FALSE	P08-492	0	non-cyclic	WT
3+	FALSE	P08-492	0	non-cyclic	WT
2	FALSE	P08-501	0	non-cyclic	WT
3+	FALSE	P08-501	0	non-cyclic	WT
2	FALSE	P08-5852	0	non-cyclic	WT
3+	FALSE	P08-5852	0	non-cyclic	WT
2	FALSE	P08-688	0	non-cyclic	WT
3+	FALSE	P08-688	0	non-cyclic	WT
2	FALSE	P08-716	3	non-cyclic	WT
3+	FALSE	P08-716	2	non-cyclic	WT
2	FALSE	P09-1042	0	non-cyclic	WT
3+	FALSE	P09-1042	0	non-cyclic	WT
2	FALSE	P09-396	0	non-cyclic	WT
3+	FALSE	P09-396	0	non-cyclic	WT
2	FALSE	P09-628	0	non-cyclic	WT
3+	FALSE	P09-628	0	non-cyclic	WT
2	FALSE	P09-730	0	non-cyclic	WT
3+	FALSE	P09-730	0	non-cyclic	WT
2	FALSE	PM1002-Z1-1	0	non-cyclic	WT
3+	FALSE	PM1002-Z1-1	0	non-cyclic	WT
2	FALSE	PM1144-Z1	0	non-cyclic	WT
3+	FALSE	PM1144-Z1	0	non-cyclic	WT
2	FALSE	PM1145-X1	0	non-cyclic	WT
3+	FALSE	PM1145-X1	0	non-cyclic	WT
2	FALSE	PM1177-Z1-1	1	non-cyclic	BRCA2
3+	FALSE	PM1177-Z1-1	1	non-cyclic	BRCA2
2	FALSE	PM12-Z10-1	2	non-cyclic	BRCA2
3+	FALSE	PM12-Z10-1	0	non-cyclic	BRCA2
2	FALSE	PM1282-X1-1	0	non-cyclic	WT
3+	FALSE	PM1282-X1-1	0	non-cyclic	WT
2	FALSE	PM1284-Z1	0	non-cyclic	WT
3+	FALSE	PM1284-Z1	0	non-cyclic	WT
2	FALSE	PM1341-Z2	0	non-cyclic	BRCA1
3+	FALSE	PM1341-Z2	0	non-cyclic	BRCA1
2	FALSE	PM1388-Z3-1	0	non-cyclic	WT
3+	FALSE	PM1388-Z3-1	0	non-cyclic	WT
2	FALSE	PM1390-Z12	0	non-cyclic	WT
3+	FALSE	PM1390-Z12	0	non-cyclic	WT
2	FALSE	PM1411-X1-1	0	non-cyclic	WT
3+	FALSE	PM1411-X1-1	0	non-cyclic	WT
2	FALSE	PM1462-Z1	0	non-cyclic	WT
3+	FALSE	PM1462-Z1	0	non-cyclic	WT
2	FALSE	PM1542-Z1-1	0	non-cyclic	WT
3+	FALSE	PM1542-Z1-1	0	non-cyclic	WT
2	FALSE	PM1563-Z1-1	0	non-cyclic	WT
3+	FALSE	PM1563-Z1-1	0	non-cyclic	WT
2	FALSE	PM1570-Z1-1	0	non-cyclic	WT
3+	FALSE	PM1570-Z1-1	0	non-cyclic	WT
2	FALSE	PM159-Z1-1	0	non-cyclic	WT
3+	FALSE	PM159-Z1-1	0	non-cyclic	WT
2	FALSE	PM159-Z13-1	0	non-cyclic	WT
3+	FALSE	PM159-Z13-1	0	non-cyclic	WT
2	FALSE	PM159-Z6-1	8	non-cyclic	WT
3+	FALSE	PM159-Z6-1	16	non-cyclic	WT
2	FALSE	PM159-Z7-1	7	non-cyclic	WT
3+	FALSE	PM159-Z7-1	15	non-cyclic	WT
2	FALSE	PM201-Z1-1	0	non-cyclic	WT
3+	FALSE	PM201-Z1-1	0	non-cyclic	WT
2	FALSE	PM3-Z1-2	0	non-cyclic	WT
3+	FALSE	PM3-Z1-2	0	non-cyclic	WT
2	FALSE	PM322-Z5-1	6	non-cyclic	WT
3+	FALSE	PM322-Z5-1	18	non-cyclic	WT
2	FALSE	PM389-X1	0	non-cyclic	WT
3+	FALSE	PM389-X1	0	non-cyclic	WT
2	FALSE	PM650-Z1	0	non-cyclic	WT
3+	FALSE	PM650-Z1	0	non-cyclic	WT
2	FALSE	PM717-Z1	0	non-cyclic	WT
3+	FALSE	PM717-Z1	0	non-cyclic	WT
2	FALSE	PM73-X1-1	0	non-cyclic	WT
3+	FALSE	PM73-X1-1	0	non-cyclic	WT
2	FALSE	PM735-Z7-1	0	non-cyclic	WT
3+	FALSE	PM735-Z7-1	0	non-cyclic	WT
2	FALSE	PM744-Z1	0	non-cyclic	WT
3+	FALSE	PM744-Z1	0	non-cyclic	WT
2	FALSE	PM750-Z15	0	non-cyclic	WT
3+	FALSE	PM750-Z15	0	non-cyclic	WT
2	FALSE	PM750-Z8-1	0	non-cyclic	WT
3+	FALSE	PM750-Z8-1	0	non-cyclic	WT
2	FALSE	PM80-Z1-C1	0	non-cyclic	WT
3+	FALSE	PM80-Z1-C1	0	non-cyclic	WT
2	FALSE	PM861-Z5-1	5	non-cyclic	WT
3+	FALSE	PM861-Z5-1	7	non-cyclic	WT
2	FALSE	PM89-ZLN1	0	non-cyclic	WT
3+	FALSE	PM89-ZLN1	0	non-cyclic	WT
2	FALSE	PM897-Z2-1	2	non-cyclic	WT
3+	FALSE	PM897-Z2-1	0	non-cyclic	WT
2	FALSE	PM90-Z19-1	0	non-cyclic	WT
3+	FALSE	PM90-Z19-1	0	non-cyclic	WT
2	FALSE	PM90-Z25-1	0	non-cyclic	WT
3+	FALSE	PM90-Z25-1	1	non-cyclic	WT
2	FALSE	PM992-X1-1	11	non-cyclic	WT
3+	FALSE	PM992-X1-1	28	non-cyclic	WT
2	FALSE	PR-02-1431	0	non-cyclic	WT
3+	FALSE	PR-02-1431	0	non-cyclic	WT
2	FALSE	PR-03-728	0	non-cyclic	WT
3+	FALSE	PR-03-728	0	non-cyclic	WT
2	FALSE	PR-0410	0	non-cyclic	WT
3+	FALSE	PR-0410	0	non-cyclic	WT
2	FALSE	PR-06-1749	0	non-cyclic	BRCA2
3+	FALSE	PR-06-1749	0	non-cyclic	BRCA2
2	FALSE	PR-06-3199	2	non-cyclic	WT
3+	FALSE	PR-06-3199	3	non-cyclic	WT
2	FALSE	PR-07-3258	0	non-cyclic	BRCA2
3+	FALSE	PR-07-3258	0	non-cyclic	BRCA2
2	FALSE	PR-07-360	3	non-cyclic	WT
3+	FALSE	PR-07-360	4	non-cyclic	WT
2	FALSE	PR-07-4814	0	non-cyclic	WT
3+	FALSE	PR-07-4814	0	non-cyclic	WT
2	FALSE	PR-08-2153	0	non-cyclic	WT
3+	FALSE	PR-08-2153	0	non-cyclic	WT
2	FALSE	PR-08-2455	3	non-cyclic	WT
3+	FALSE	PR-08-2455	0	non-cyclic	WT
2	FALSE	PR-08-4154	0	non-cyclic	WT
3+	FALSE	PR-08-4154	0	non-cyclic	WT
2	FALSE	PR-08-784	0	non-cyclic	WT
3+	FALSE	PR-08-784	0	non-cyclic	WT
2	FALSE	PR-09-146	0	non-cyclic	WT
3+	FALSE	PR-09-146	1	non-cyclic	WT
2	FALSE	PR-09-3983	0	non-cyclic	WT
3+	FALSE	PR-09-3983	0	non-cyclic	WT
2	FALSE	PR-2621	1	non-cyclic	WT
3+	FALSE	PR-2621	2	non-cyclic	WT
2	FALSE	PR-2741	0	non-cyclic	WT
3+	FALSE	PR-2741	0	non-cyclic	WT
2	FALSE	PR-3042	0	non-cyclic	WT
3+	FALSE	PR-3042	0	non-cyclic	WT
2	FALSE	PR-7520	4	non-cyclic	BRCA2
3+	FALSE	PR-7520	1	non-cyclic	BRCA2
2	FALSE	PR-STID0000000415	0	non-cyclic	WT
3+	FALSE	PR-STID0000000415	0	non-cyclic	WT
2	FALSE	PR-STID0000002872	0	non-cyclic	WT
3+	FALSE	PR-STID0000002872	0	non-cyclic	WT
2	FALSE	PR-STID0000003127	0	non-cyclic	WT
3+	FALSE	PR-STID0000003127	2	non-cyclic	WT
