# Supplementary material for: Long-molecule scars of backup DNA repair in BRCA1- and BRCA2-deficient cancers
Source: Nature. 2023 Aug 16;621(7977):129–37. doi: 10.1038/s41586-023-06461-2 (PMC10482687; doi:10.1038/s41586-023-06461-2)
Supplement: Supplementary file 14 — Source Data Extended Data Fig. 8 [file 41586_2023_6461_MOESM14_ESM.xlsx]

## Sheet: EDF8A_ROC
threshold	specificity	sensitivity	name
Inf	1	0	hrd_only
0.9815	1	0.00757576	hrd_only
0.9715	1	0.0151515	hrd_only
0.962	1	0.0227273	hrd_only
0.957	1	0.030303	hrd_only
0.9525	0.999456	0.030303	hrd_only
0.9485	0.999456	0.0378788	hrd_only
0.9465	0.999456	0.0454545	hrd_only
0.944	0.999456	0.0530303	hrd_only
0.9415	0.999456	0.0606061	hrd_only
0.937	0.999456	0.0681818	hrd_only
0.9325	0.999456	0.0757576	hrd_only
0.931	0.999456	0.0833333	hrd_only
0.929	0.999456	0.0909091	hrd_only
0.9275	0.999456	0.0984848	hrd_only
0.9265	0.999456	0.106061	hrd_only
0.9255	0.999456	0.113636	hrd_only
0.924	0.999456	0.128788	hrd_only
0.9225	0.999456	0.143939	hrd_only
0.9215	0.999456	0.159091	hrd_only
0.92	0.999456	0.166667	hrd_only
0.918	0.999456	0.174242	hrd_only
0.914	0.999456	0.189394	hrd_only
0.9095	0.999456	0.19697	hrd_only
0.9075	0.999456	0.204545	hrd_only
0.9035	0.999456	0.212121	hrd_only
0.8995	0.999456	0.219697	hrd_only
0.8985	0.999456	0.227273	hrd_only
0.8965	0.999456	0.242424	hrd_only
0.8945	0.999456	0.25	hrd_only
0.8925	0.999456	0.257576	hrd_only
0.889	0.999456	0.265152	hrd_only
0.8865	0.999456	0.272727	hrd_only
0.8845	0.999456	0.287879	hrd_only
0.882	0.999456	0.30303	hrd_only
0.879	0.999456	0.310606	hrd_only
0.875	0.998912	0.310606	hrd_only
0.8725	0.998912	0.325758	hrd_only
0.871	0.998912	0.333333	hrd_only
0.8695	0.998368	0.333333	hrd_only
0.867	0.998368	0.340909	hrd_only
0.864	0.998368	0.348485	hrd_only
0.8625	0.998368	0.356061	hrd_only
0.8615	0.998368	0.371212	hrd_only
0.8605	0.998368	0.386364	hrd_only
0.8595	0.998368	0.393939	hrd_only
0.858	0.998368	0.401515	hrd_only
0.856	0.998368	0.409091	hrd_only
0.854	0.998368	0.416667	hrd_only
0.851	0.998368	0.431818	hrd_only
0.8485	0.998368	0.44697	hrd_only
0.8455	0.998368	0.462121	hrd_only
0.8425	0.997824	0.462121	hrd_only
0.8405	0.997824	0.469697	hrd_only
0.8385	0.997824	0.477273	hrd_only
0.8345	0.997824	0.484848	hrd_only
0.828	0.997824	0.492424	hrd_only
0.824	0.997824	0.5	hrd_only
0.822	0.997824	0.507576	hrd_only
0.8195	0.997824	0.515152	hrd_only
0.8165	0.997824	0.530303	hrd_only
0.813	0.997824	0.537879	hrd_only
0.8105	0.997824	0.545455	hrd_only
0.8055	0.997824	0.55303	hrd_only
0.7995	0.997824	0.560606	hrd_only
0.7975	0.997824	0.568182	hrd_only
0.7945	0.997824	0.575758	hrd_only
0.7915	0.997824	0.583333	hrd_only
0.79	0.997824	0.590909	hrd_only
0.7865	0.997824	0.598485	hrd_only
0.7825	0.99728	0.598485	hrd_only
0.777	0.99728	0.606061	hrd_only
0.7695	0.99728	0.613636	hrd_only
0.7645	0.99728	0.621212	hrd_only
0.7625	0.99728	0.628788	hrd_only
0.754	0.99728	0.636364	hrd_only
0.735	0.99728	0.643939	hrd_only
0.718	0.99728	0.651515	hrd_only
0.705	0.99728	0.659091	hrd_only
0.6975	0.99728	0.666667	hrd_only
0.692	0.996736	0.666667	hrd_only
0.6865	0.996736	0.674242	hrd_only
0.683	0.996736	0.681818	hrd_only
0.676	0.996192	0.681818	hrd_only
0.67	0.995647	0.681818	hrd_only
0.661	0.995647	0.689394	hrd_only
0.6495	0.995647	0.69697	hrd_only
0.6425	0.995647	0.704545	hrd_only
0.63	0.995647	0.712121	hrd_only
0.6165	0.995647	0.719697	hrd_only
0.606	0.995647	0.727273	hrd_only
0.5935	0.995103	0.734848	hrd_only
0.5815	0.995103	0.742424	hrd_only
0.569	0.995103	0.75	hrd_only
0.561	0.994559	0.75	hrd_only
0.558	0.994559	0.757576	hrd_only
0.551	0.994559	0.765152	hrd_only
0.5445	0.994559	0.772727	hrd_only
0.533	0.994559	0.787879	hrd_only
0.5185	0.994015	0.787879	hrd_only
0.5085	0.992927	0.787879	hrd_only
0.4995	0.992927	0.795455	hrd_only
0.4945	0.992383	0.795455	hrd_only
0.48	0.992383	0.80303	hrd_only
0.4655	0.991839	0.80303	hrd_only
0.4605	0.991839	0.810606	hrd_only
0.455	0.991839	0.818182	hrd_only
0.4515	0.991839	0.825758	hrd_only
0.4405	0.991295	0.825758	hrd_only
0.4265	0.991295	0.833333	hrd_only
0.4175	0.990751	0.833333	hrd_only
0.411	0.990751	0.840909	hrd_only
0.409	0.990207	0.840909	hrd_only
0.402	0.989663	0.840909	hrd_only
0.3955	0.989119	0.840909	hrd_only
0.3915	0.988575	0.840909	hrd_only
0.382	0.988575	0.848485	hrd_only
0.3735	0.988575	0.856061	hrd_only
0.3665	0.98803	0.856061	hrd_only
0.3525	0.987486	0.856061	hrd_only
0.3425	0.986942	0.856061	hrd_only
0.334	0.986398	0.856061	hrd_only
0.3255	0.985854	0.856061	hrd_only
0.319	0.98531	0.856061	hrd_only
0.3125	0.984766	0.856061	hrd_only
0.3095	0.984222	0.856061	hrd_only
0.3045	0.983678	0.856061	hrd_only
0.3	0.983134	0.856061	hrd_only
0.2955	0.98259	0.856061	hrd_only
0.292	0.98259	0.863636	hrd_only
0.2905	0.98259	0.871212	hrd_only
0.287	0.982046	0.871212	hrd_only
0.2835	0.981502	0.871212	hrd_only
0.2825	0.979869	0.871212	hrd_only
0.281	0.979325	0.871212	hrd_only
0.2765	0.978781	0.871212	hrd_only
0.272	0.978237	0.871212	hrd_only
0.268	0.977693	0.871212	hrd_only
0.2525	0.977149	0.871212	hrd_only
0.2395	0.976605	0.871212	hrd_only
0.2375	0.976061	0.871212	hrd_only
0.234	0.975517	0.871212	hrd_only
0.2305	0.974973	0.871212	hrd_only
0.2285	0.973341	0.871212	hrd_only
0.2275	0.973341	0.878788	hrd_only
0.225	0.972797	0.878788	hrd_only
0.221	0.972252	0.878788	hrd_only
0.2185	0.971708	0.878788	hrd_only
0.2175	0.971164	0.886364	hrd_only
0.215	0.97062	0.886364	hrd_only
0.212	0.969532	0.886364	hrd_only
0.21	0.968988	0.886364	hrd_only
0.208	0.968444	0.886364	hrd_only
0.2045	0.9679	0.886364	hrd_only
0.2015	0.967356	0.886364	hrd_only
0.2005	0.966812	0.886364	hrd_only
0.1985	0.966268	0.886364	hrd_only
0.196	0.965724	0.886364	hrd_only
0.1945	0.96518	0.886364	hrd_only
0.1935	0.964635	0.886364	hrd_only
0.192	0.964091	0.886364	hrd_only
0.1895	0.963547	0.886364	hrd_only
0.1875	0.963003	0.886364	hrd_only
0.186	0.962459	0.886364	hrd_only
0.1845	0.962459	0.893939	hrd_only
0.1835	0.961915	0.893939	hrd_only
0.182	0.961371	0.893939	hrd_only
0.1805	0.960827	0.893939	hrd_only
0.1795	0.960283	0.893939	hrd_only
0.1785	0.959739	0.893939	hrd_only
0.1775	0.959195	0.893939	hrd_only
0.1765	0.958107	0.893939	hrd_only
0.1755	0.956474	0.893939	hrd_only
0.1745	0.95593	0.893939	hrd_only
0.172	0.955386	0.893939	hrd_only
0.1695	0.954842	0.893939	hrd_only
0.1685	0.954298	0.893939	hrd_only
0.167	0.953754	0.893939	hrd_only
0.1655	0.95321	0.893939	hrd_only
0.1645	0.952666	0.893939	hrd_only
0.1635	0.952122	0.893939	hrd_only
0.1625	0.951578	0.893939	hrd_only
0.1615	0.948857	0.893939	hrd_only
0.1605	0.947769	0.893939	hrd_only
0.1595	0.947225	0.893939	hrd_only
0.158	0.946137	0.901515	hrd_only
0.156	0.945049	0.901515	hrd_only
0.154	0.944505	0.901515	hrd_only
0.1525	0.943961	0.901515	hrd_only
0.1515	0.943417	0.909091	hrd_only
0.1505	0.941785	0.909091	hrd_only
0.149	0.940696	0.909091	hrd_only
0.1475	0.939608	0.916667	hrd_only
0.1455	0.93852	0.916667	hrd_only
0.143	0.937976	0.916667	hrd_only
0.1415	0.937432	0.916667	hrd_only
0.1405	0.936888	0.916667	hrd_only
0.139	0.936344	0.916667	hrd_only
0.1375	0.9358	0.916667	hrd_only
0.1355	0.934168	0.916667	hrd_only
0.1335	0.933624	0.916667	hrd_only
0.1325	0.933079	0.916667	hrd_only
0.1315	0.932535	0.916667	hrd_only
0.1305	0.931447	0.916667	hrd_only
0.1295	0.930903	0.916667	hrd_only
0.1285	0.930359	0.916667	hrd_only
0.1275	0.928183	0.916667	hrd_only
0.1265	0.926551	0.916667	hrd_only
0.125	0.926007	0.916667	hrd_only
0.1235	0.925462	0.916667	hrd_only
0.1225	0.924918	0.916667	hrd_only
0.121	0.924374	0.916667	hrd_only
0.1195	0.922198	0.916667	hrd_only
0.118	0.921654	0.916667	hrd_only
0.1165	0.920022	0.916667	hrd_only
0.1155	0.919478	0.916667	hrd_only
0.1145	0.918934	0.916667	hrd_only
0.1135	0.915669	0.916667	hrd_only
0.1125	0.914581	0.916667	hrd_only
0.1105	0.914037	0.916667	hrd_only
0.1085	0.911861	0.916667	hrd_only
0.1075	0.911317	0.916667	hrd_only
0.1065	0.909684	0.916667	hrd_only
0.1055	0.90914	0.916667	hrd_only
0.1045	0.908596	0.916667	hrd_only
0.1035	0.90642	0.916667	hrd_only
0.1025	0.904788	0.916667	hrd_only
0.1015	0.902612	0.916667	hrd_only
0.1	0.901523	0.916667	hrd_only
0.0985	0.899891	0.916667	hrd_only
0.0975	0.898803	0.916667	hrd_only
0.0965	0.898259	0.916667	hrd_only
0.0955	0.897715	0.916667	hrd_only
0.0945	0.897171	0.916667	hrd_only
0.0935	0.896627	0.916667	hrd_only
0.0925	0.894995	0.916667	hrd_only
0.091	0.893906	0.924242	hrd_only
0.0895	0.890642	0.931818	hrd_only
0.0885	0.890098	0.931818	hrd_only
0.0875	0.889554	0.931818	hrd_only
0.0865	0.887922	0.931818	hrd_only
0.0855	0.886834	0.931818	hrd_only
0.0845	0.885201	0.931818	hrd_only
0.0835	0.883569	0.931818	hrd_only
0.0825	0.881937	0.931818	hrd_only
0.0815	0.879761	0.931818	hrd_only
0.0805	0.876496	0.931818	hrd_only
0.0795	0.874864	0.931818	hrd_only
0.0785	0.8716	0.931818	hrd_only
0.0775	0.869967	0.931818	hrd_only
0.0765	0.868335	0.931818	hrd_only
0.0755	0.866159	0.931818	hrd_only
0.0745	0.863983	0.931818	hrd_only
0.0735	0.861806	0.931818	hrd_only
0.0725	0.858542	0.931818	hrd_only
0.0715	0.857998	0.931818	hrd_only
0.07	0.857454	0.931818	hrd_only
0.0685	0.855277	0.931818	hrd_only
0.0675	0.854733	0.931818	hrd_only
0.0665	0.851469	0.931818	hrd_only
0.0655	0.849293	0.931818	hrd_only
0.0645	0.848749	0.931818	hrd_only
0.0635	0.847661	0.931818	hrd_only
0.0625	0.843852	0.931818	hrd_only
0.0615	0.84222	0.931818	hrd_only
0.0605	0.838955	0.939394	hrd_only
0.0595	0.833515	0.939394	hrd_only
0.0585	0.832427	0.939394	hrd_only
0.0575	0.829706	0.939394	hrd_only
0.0565	0.829162	0.939394	hrd_only
0.0555	0.826986	0.939394	hrd_only
0.0545	0.82481	0.939394	hrd_only
0.0535	0.823177	0.939394	hrd_only
0.0525	0.821545	0.939394	hrd_only
0.0515	0.817737	0.939394	hrd_only
0.0505	0.814472	0.939394	hrd_only
0.0495	0.811752	0.939394	hrd_only
0.0485	0.809032	0.939394	hrd_only
0.0475	0.805767	0.939394	hrd_only
0.0465	0.800871	0.939394	hrd_only
0.0455	0.799782	0.939394	hrd_only
0.0445	0.794886	0.94697	hrd_only
0.0435	0.792709	0.94697	hrd_only
0.0425	0.789445	0.94697	hrd_only
0.0415	0.784548	0.94697	hrd_only
0.0405	0.781284	0.94697	hrd_only
0.0395	0.775299	0.94697	hrd_only
0.0385	0.769859	0.94697	hrd_only
0.0375	0.76333	0.94697	hrd_only
0.0365	0.759521	0.94697	hrd_only
0.0355	0.755169	0.94697	hrd_only
0.0345	0.750272	0.94697	hrd_only
0.0335	0.745919	0.94697	hrd_only
0.0325	0.740479	0.94697	hrd_only
0.0315	0.735038	0.94697	hrd_only
0.0305	0.727965	0.94697	hrd_only
0.0295	0.723069	0.94697	hrd_only
0.0285	0.718172	0.94697	hrd_only
0.0275	0.710011	0.94697	hrd_only
0.0265	0.705114	0.94697	hrd_only
0.0255	0.699129	0.94697	hrd_only
0.0245	0.690424	0.954545	hrd_only
0.0235	0.681719	0.954545	hrd_only
0.0225	0.673558	0.954545	hrd_only
0.0215	0.663221	0.954545	hrd_only
0.0205	0.65506	0.954545	hrd_only
0.0195	0.647987	0.954545	hrd_only
0.0185	0.641458	0.954545	hrd_only
0.0175	0.635473	0.954545	hrd_only
0.0165	0.624048	0.954545	hrd_only
0.0155	0.613711	0.954545	hrd_only
0.0145	0.599565	0.954545	hrd_only
0.0135	0.587595	0.954545	hrd_only
0.0125	0.573993	0.962121	hrd_only
0.0115	0.56148	0.962121	hrd_only
0.0105	0.548966	0.962121	hrd_only
0.0095	0.534276	0.969697	hrd_only
0.0085	0.514146	0.969697	hrd_only
0.0075	0.489663	0.969697	hrd_only
0.0065	0.473341	0.984848	hrd_only
0.0055	0.449402	0.984848	hrd_only
0.0045	0.424374	0.984848	hrd_only
0.0035	0.392818	0.984848	hrd_only
0.0025	0.349837	0.984848	hrd_only
0.0015	0.307943	0.984848	hrd_only
0.0005	0.232862	0.984848	hrd_only
#NAME?	0	1	hrd_only
Inf	1	0	hrd_kh
0.96	0.999456	0	hrd_kh
0.9575	0.999456	0.00757576	hrd_kh
0.956	0.999456	0.0151515	hrd_kh
0.954	0.999456	0.0227273	hrd_kh
0.952	0.999456	0.030303	hrd_kh
0.9495	0.999456	0.0378788	hrd_kh
0.9445	0.999456	0.0454545	hrd_kh
0.9405	0.999456	0.0530303	hrd_kh
0.939	0.999456	0.0681818	hrd_kh
0.9375	0.999456	0.0757576	hrd_kh
0.9365	0.999456	0.0833333	hrd_kh
0.9355	0.999456	0.0984848	hrd_kh
0.9305	0.999456	0.113636	hrd_kh
0.9255	0.999456	0.121212	hrd_kh
0.9225	0.999456	0.128788	hrd_kh
0.9195	0.999456	0.136364	hrd_kh
0.9175	0.999456	0.143939	hrd_kh
0.9155	0.999456	0.151515	hrd_kh
0.914	0.999456	0.159091	hrd_kh
0.912	0.999456	0.166667	hrd_kh
0.9105	0.999456	0.174242	hrd_kh
0.9095	0.999456	0.181818	hrd_kh
0.908	0.999456	0.189394	hrd_kh
0.9055	0.999456	0.19697	hrd_kh
0.903	0.999456	0.204545	hrd_kh
0.901	0.999456	0.212121	hrd_kh
0.8995	0.999456	0.219697	hrd_kh
0.8985	0.999456	0.242424	hrd_kh
0.8975	0.999456	0.25	hrd_kh
0.8965	0.999456	0.280303	hrd_kh
0.8955	0.999456	0.287879	hrd_kh
0.8945	0.999456	0.295455	hrd_kh
0.891	0.999456	0.30303	hrd_kh
0.8865	0.999456	0.318182	hrd_kh
0.883	0.999456	0.325758	hrd_kh
0.8795	0.999456	0.340909	hrd_kh
0.877	0.999456	0.348485	hrd_kh
0.8755	0.999456	0.356061	hrd_kh
0.8745	0.999456	0.363636	hrd_kh
0.873	0.999456	0.371212	hrd_kh
0.8715	0.999456	0.378788	hrd_kh
0.8705	0.999456	0.386364	hrd_kh
0.869	0.999456	0.393939	hrd_kh
0.865	0.999456	0.424242	hrd_kh
0.8615	0.999456	0.439394	hrd_kh
0.8605	0.999456	0.44697	hrd_kh
0.8595	0.999456	0.462121	hrd_kh
0.856	0.999456	0.477273	hrd_kh
0.852	0.998912	0.477273	hrd_kh
0.85	0.998912	0.484848	hrd_kh
0.848	0.998912	0.492424	hrd_kh
0.8465	0.998912	0.507576	hrd_kh
0.845	0.998912	0.515152	hrd_kh
0.842	0.998368	0.522727	hrd_kh
0.839	0.998368	0.530303	hrd_kh
0.8375	0.998368	0.545455	hrd_kh
0.8365	0.998368	0.560606	hrd_kh
0.8345	0.998368	0.568182	hrd_kh
0.8315	0.997824	0.583333	hrd_kh
0.827	0.997824	0.590909	hrd_kh
0.822	0.997824	0.598485	hrd_kh
0.8145	0.99728	0.613636	hrd_kh
0.8055	0.99728	0.621212	hrd_kh
0.8015	0.99728	0.628788	hrd_kh
0.797	0.99728	0.636364	hrd_kh
0.787	0.99728	0.643939	hrd_kh
0.777	0.99728	0.651515	hrd_kh
0.7675	0.99728	0.659091	hrd_kh
0.7515	0.99728	0.666667	hrd_kh
0.7285	0.99728	0.674242	hrd_kh
0.709	0.99728	0.681818	hrd_kh
0.6965	0.99728	0.69697	hrd_kh
0.6905	0.99728	0.704545	hrd_kh
0.6895	0.99728	0.712121	hrd_kh
0.684	0.996736	0.712121	hrd_kh
0.6745	0.996736	0.719697	hrd_kh
0.668	0.996736	0.727273	hrd_kh
0.663	0.996736	0.734848	hrd_kh
0.645	0.996192	0.734848	hrd_kh
0.628	0.996192	0.742424	hrd_kh
0.6215	0.996192	0.75	hrd_kh
0.6125	0.996192	0.757576	hrd_kh
0.5995	0.996192	0.765152	hrd_kh
0.5885	0.996192	0.772727	hrd_kh
0.5845	0.996192	0.780303	hrd_kh
0.5815	0.996192	0.787879	hrd_kh
0.579	0.996192	0.795455	hrd_kh
0.575	0.996192	0.80303	hrd_kh
0.5685	0.996192	0.810606	hrd_kh
0.56	0.995647	0.810606	hrd_kh
0.5525	0.995647	0.818182	hrd_kh
0.546	0.995103	0.818182	hrd_kh
0.5295	0.994559	0.818182	hrd_kh
0.516	0.994559	0.825758	hrd_kh
0.511	0.994559	0.833333	hrd_kh
0.502	0.994015	0.833333	hrd_kh
0.4955	0.993471	0.833333	hrd_kh
0.4915	0.993471	0.840909	hrd_kh
0.48	0.992927	0.840909	hrd_kh
0.4685	0.992383	0.840909	hrd_kh
0.4635	0.992383	0.848485	hrd_kh
0.459	0.991839	0.848485	hrd_kh
0.438	0.991295	0.848485	hrd_kh
0.4145	0.991295	0.856061	hrd_kh
0.405	0.990751	0.856061	hrd_kh
0.399	0.990207	0.856061	hrd_kh
0.391	0.989663	0.856061	hrd_kh
0.377	0.989119	0.856061	hrd_kh
0.3555	0.988575	0.856061	hrd_kh
0.337	0.98803	0.856061	hrd_kh
0.3275	0.98803	0.863636	hrd_kh
0.3195	0.98803	0.871212	hrd_kh
0.3165	0.987486	0.871212	hrd_kh
0.309	0.986942	0.871212	hrd_kh
0.3015	0.986398	0.871212	hrd_kh
0.3005	0.985854	0.871212	hrd_kh
0.2995	0.984766	0.871212	hrd_kh
0.2985	0.984222	0.871212	hrd_kh
0.2945	0.983678	0.871212	hrd_kh
0.29	0.98259	0.871212	hrd_kh
0.2885	0.98259	0.878788	hrd_kh
0.2875	0.982046	0.878788	hrd_kh
0.2865	0.981502	0.878788	hrd_kh
0.285	0.980958	0.878788	hrd_kh
0.281	0.980413	0.878788	hrd_kh
0.2755	0.979869	0.878788	hrd_kh
0.272	0.979869	0.886364	hrd_kh
0.2705	0.978781	0.886364	hrd_kh
0.268	0.978237	0.886364	hrd_kh
0.264	0.977693	0.886364	hrd_kh
0.26	0.977149	0.886364	hrd_kh
0.257	0.976061	0.886364	hrd_kh
0.255	0.975517	0.886364	hrd_kh
0.2525	0.974973	0.886364	hrd_kh
0.2505	0.974429	0.886364	hrd_kh
0.2485	0.973885	0.886364	hrd_kh
0.246	0.973341	0.886364	hrd_kh
0.2435	0.972797	0.886364	hrd_kh
0.239	0.972252	0.886364	hrd_kh
0.2355	0.971164	0.886364	hrd_kh
0.2325	0.97062	0.886364	hrd_kh
0.229	0.97062	0.893939	hrd_kh
0.2265	0.968988	0.893939	hrd_kh
0.224	0.9679	0.893939	hrd_kh
0.2225	0.967356	0.893939	hrd_kh
0.221	0.966812	0.893939	hrd_kh
0.2185	0.964635	0.893939	hrd_kh
0.2165	0.964091	0.893939	hrd_kh
0.215	0.963547	0.901515	hrd_kh
0.2135	0.962459	0.901515	hrd_kh
0.2115	0.961915	0.901515	hrd_kh
0.2095	0.960827	0.901515	hrd_kh
0.2075	0.960283	0.901515	hrd_kh
0.2055	0.959195	0.901515	hrd_kh
0.2045	0.958651	0.901515	hrd_kh
0.2035	0.958107	0.901515	hrd_kh
0.2025	0.957563	0.901515	hrd_kh
0.2015	0.957018	0.901515	hrd_kh
0.2005	0.956474	0.901515	hrd_kh
0.199	0.955386	0.901515	hrd_kh
0.197	0.955386	0.909091	hrd_kh
0.1955	0.954842	0.909091	hrd_kh
0.194	0.954298	0.909091	hrd_kh
0.1925	0.952666	0.909091	hrd_kh
0.1915	0.951578	0.909091	hrd_kh
0.1905	0.951034	0.909091	hrd_kh
0.1895	0.95049	0.909091	hrd_kh
0.1885	0.948313	0.909091	hrd_kh
0.187	0.947225	0.909091	hrd_kh
0.1855	0.946137	0.909091	hrd_kh
0.1835	0.943961	0.909091	hrd_kh
0.181	0.943417	0.909091	hrd_kh
0.1795	0.942873	0.909091	hrd_kh
0.1785	0.941785	0.909091	hrd_kh
0.1775	0.94124	0.909091	hrd_kh
0.1765	0.93852	0.909091	hrd_kh
0.1755	0.936344	0.909091	hrd_kh
0.173	0.9358	0.909091	hrd_kh
0.1705	0.9358	0.916667	hrd_kh
0.1695	0.934712	0.916667	hrd_kh
0.1685	0.933624	0.916667	hrd_kh
0.1675	0.931991	0.916667	hrd_kh
0.1655	0.931447	0.916667	hrd_kh
0.1635	0.930903	0.916667	hrd_kh
0.1625	0.929815	0.916667	hrd_kh
0.1615	0.928183	0.916667	hrd_kh
0.1605	0.927095	0.916667	hrd_kh
0.1595	0.926007	0.916667	hrd_kh
0.1585	0.923286	0.916667	hrd_kh
0.1575	0.922742	0.916667	hrd_kh
0.1565	0.922198	0.916667	hrd_kh
0.155	0.921654	0.916667	hrd_kh
0.1535	0.92111	0.916667	hrd_kh
0.1525	0.918934	0.916667	hrd_kh
0.1515	0.91839	0.916667	hrd_kh
0.1505	0.917301	0.916667	hrd_kh
0.1495	0.916757	0.916667	hrd_kh
0.148	0.915669	0.916667	hrd_kh
0.1465	0.913493	0.916667	hrd_kh
0.1455	0.913493	0.924242	hrd_kh
0.1445	0.912949	0.931818	hrd_kh
0.1435	0.912405	0.931818	hrd_kh
0.1425	0.909684	0.931818	hrd_kh
0.1415	0.90914	0.931818	hrd_kh
0.14	0.907508	0.931818	hrd_kh
0.1385	0.906964	0.939394	hrd_kh
0.1375	0.905332	0.939394	hrd_kh
0.1365	0.904244	0.939394	hrd_kh
0.1355	0.902612	0.939394	hrd_kh
0.1345	0.901523	0.939394	hrd_kh
0.133	0.899891	0.939394	hrd_kh
0.131	0.898803	0.939394	hrd_kh
0.1295	0.898259	0.939394	hrd_kh
0.1285	0.897715	0.939394	hrd_kh
0.1275	0.896083	0.939394	hrd_kh
0.1265	0.894995	0.939394	hrd_kh
0.1255	0.893906	0.939394	hrd_kh
0.1245	0.89173	0.939394	hrd_kh
0.1235	0.891186	0.939394	hrd_kh
0.1225	0.890642	0.939394	hrd_kh
0.1215	0.888466	0.939394	hrd_kh
0.1205	0.885745	0.939394	hrd_kh
0.1195	0.884657	0.939394	hrd_kh
0.1185	0.883569	0.939394	hrd_kh
0.1175	0.881937	0.939394	hrd_kh
0.1165	0.880849	0.939394	hrd_kh
0.1155	0.879761	0.939394	hrd_kh
0.114	0.879217	0.939394	hrd_kh
0.1125	0.878128	0.94697	hrd_kh
0.1115	0.875408	0.94697	hrd_kh
0.1105	0.873776	0.94697	hrd_kh
0.1095	0.870511	0.94697	hrd_kh
0.1085	0.869967	0.94697	hrd_kh
0.1075	0.869423	0.94697	hrd_kh
0.1065	0.867791	0.94697	hrd_kh
0.1055	0.866159	0.94697	hrd_kh
0.1045	0.862894	0.94697	hrd_kh
0.1035	0.860718	0.94697	hrd_kh
0.1025	0.858542	0.94697	hrd_kh
0.1015	0.85691	0.94697	hrd_kh
0.1005	0.856366	0.94697	hrd_kh
0.0995	0.854189	0.94697	hrd_kh
0.0985	0.852013	0.94697	hrd_kh
0.0975	0.850381	0.94697	hrd_kh
0.0965	0.847116	0.94697	hrd_kh
0.0955	0.846028	0.954545	hrd_kh
0.0945	0.842764	0.954545	hrd_kh
0.0935	0.838955	0.954545	hrd_kh
0.0925	0.836779	0.954545	hrd_kh
0.0915	0.834603	0.954545	hrd_kh
0.0905	0.834059	0.954545	hrd_kh
0.0895	0.833515	0.954545	hrd_kh
0.0885	0.83025	0.954545	hrd_kh
0.0875	0.828074	0.954545	hrd_kh
0.0865	0.825898	0.954545	hrd_kh
0.0855	0.821545	0.954545	hrd_kh
0.0845	0.817737	0.954545	hrd_kh
0.0835	0.815016	0.954545	hrd_kh
0.0825	0.813384	0.954545	hrd_kh
0.0815	0.811752	0.954545	hrd_kh
0.0805	0.81012	0.954545	hrd_kh
0.0795	0.807943	0.954545	hrd_kh
0.0785	0.806855	0.954545	hrd_kh
0.0775	0.803047	0.954545	hrd_kh
0.0765	0.799782	0.954545	hrd_kh
0.0755	0.797062	0.954545	hrd_kh
0.0745	0.79543	0.954545	hrd_kh
0.0735	0.793798	0.954545	hrd_kh
0.0725	0.788357	0.954545	hrd_kh
0.0715	0.787813	0.954545	hrd_kh
0.0705	0.786181	0.954545	hrd_kh
0.0695	0.784548	0.954545	hrd_kh
0.0685	0.781828	0.954545	hrd_kh
0.0675	0.77802	0.954545	hrd_kh
0.0665	0.775299	0.954545	hrd_kh
0.0655	0.773667	0.954545	hrd_kh
0.0645	0.769859	0.962121	hrd_kh
0.0635	0.764962	0.962121	hrd_kh
0.0625	0.760065	0.962121	hrd_kh
0.0615	0.757345	0.962121	hrd_kh
0.0605	0.750816	0.962121	hrd_kh
0.0595	0.747008	0.962121	hrd_kh
0.0585	0.739391	0.962121	hrd_kh
0.0575	0.73395	0.962121	hrd_kh
0.0565	0.730141	0.962121	hrd_kh
0.0555	0.723613	0.962121	hrd_kh
0.0545	0.71926	0.962121	hrd_kh
0.0535	0.713275	0.962121	hrd_kh
0.0525	0.708923	0.962121	hrd_kh
0.0515	0.703482	0.962121	hrd_kh
0.0505	0.701306	0.962121	hrd_kh
0.0495	0.697497	0.962121	hrd_kh
0.0485	0.694777	0.962121	hrd_kh
0.0475	0.686616	0.962121	hrd_kh
0.0465	0.683896	0.962121	hrd_kh
0.0455	0.677911	0.962121	hrd_kh
0.0445	0.67247	0.962121	hrd_kh
0.0435	0.668662	0.962121	hrd_kh
0.0425	0.665397	0.969697	hrd_kh
0.0415	0.660501	0.969697	hrd_kh
0.0405	0.653428	0.969697	hrd_kh
0.0395	0.647987	0.969697	hrd_kh
0.0385	0.639826	0.969697	hrd_kh
0.0375	0.633841	0.969697	hrd_kh
0.0365	0.626224	0.969697	hrd_kh
0.0355	0.622416	0.969697	hrd_kh
0.0345	0.614255	0.969697	hrd_kh
0.0335	0.609902	0.969697	hrd_kh
0.0325	0.60555	0.969697	hrd_kh
0.0315	0.599565	0.977273	hrd_kh
0.0305	0.594668	0.977273	hrd_kh
0.0295	0.588139	0.977273	hrd_kh
0.0285	0.57889	0.977273	hrd_kh
0.0275	0.574538	0.977273	hrd_kh
0.0265	0.567465	0.977273	hrd_kh
0.0255	0.557671	0.977273	hrd_kh
0.0245	0.550054	0.977273	hrd_kh
0.0235	0.543526	0.977273	hrd_kh
0.0225	0.537541	0.977273	hrd_kh
0.0215	0.523939	0.977273	hrd_kh
0.0205	0.515234	0.977273	hrd_kh
0.0195	0.505985	0.977273	hrd_kh
0.0185	0.494559	0.977273	hrd_kh
0.0175	0.483678	0.977273	hrd_kh
0.0165	0.476061	0.977273	hrd_kh
0.0155	0.465724	0.984848	hrd_kh
0.0145	0.447769	0.984848	hrd_kh
0.0135	0.436344	0.984848	hrd_kh
0.0125	0.42383	0.984848	hrd_kh
0.0115	0.411317	0.984848	hrd_kh
0.0105	0.393906	0.992424	hrd_kh
0.0095	0.381393	0.992424	hrd_kh
0.0085	0.368335	0.992424	hrd_kh
0.0075	0.348749	0.992424	hrd_kh
0.0065	0.325354	0.992424	hrd_kh
0.0055	0.304135	0.992424	hrd_kh
0.0045	0.282372	0.992424	hrd_kh
0.0035	0.259521	0.992424	hrd_kh
0.0025	0.224701	0.992424	hrd_kh
0.0015	0.189336	1	hrd_kh
0.0005	0.130577	1	hrd_kh
#NAME?	0	1	hrd_kh
Inf	1	0	chord_only
0.9625	1	0.00757576	chord_only
0.9595	1	0.0151515	chord_only
0.9545	1	0.0227273	chord_only
0.9505	1	0.030303	chord_only
0.948	1	0.0378788	chord_only
0.946	1	0.0454545	chord_only
0.9435	1	0.0606061	chord_only
0.9405	1	0.0681818	chord_only
0.937	1	0.0757576	chord_only
0.9345	1	0.0833333	chord_only
0.9335	1	0.0984848	chord_only
0.931	1	0.106061	chord_only
0.9245	1	0.113636	chord_only
0.919	1	0.121212	chord_only
0.9145	1	0.128788	chord_only
0.9095	1	0.136364	chord_only
0.9075	1	0.143939	chord_only
0.906	1	0.151515	chord_only
0.9015	1	0.159091	chord_only
0.8975	1	0.166667	chord_only
0.894	1	0.174242	chord_only
0.8905	1	0.189394	chord_only
0.8895	1	0.19697	chord_only
0.8865	1	0.204545	chord_only
0.881	1	0.212121	chord_only
0.8775	1	0.219697	chord_only
0.873	0.999456	0.227273	chord_only
0.868	0.999456	0.234848	chord_only
0.8665	0.999456	0.242424	chord_only
0.8635	0.999456	0.25	chord_only
0.8605	0.999456	0.257576	chord_only
0.859	0.999456	0.265152	chord_only
0.857	0.998912	0.272727	chord_only
0.8525	0.998912	0.280303	chord_only
0.8465	0.998912	0.295455	chord_only
0.8425	0.998912	0.310606	chord_only
0.838	0.998912	0.318182	chord_only
0.8345	0.998912	0.333333	chord_only
0.833	0.998912	0.340909	chord_only
0.8315	0.998912	0.356061	chord_only
0.8305	0.998912	0.378788	chord_only
0.8285	0.998912	0.393939	chord_only
0.821	0.998912	0.401515	chord_only
0.8135	0.998912	0.416667	chord_only
0.8105	0.998912	0.424242	chord_only
0.8085	0.998912	0.431818	chord_only
0.8075	0.998912	0.439394	chord_only
0.8015	0.998912	0.44697	chord_only
0.793	0.998912	0.454545	chord_only
0.788	0.998912	0.469697	chord_only
0.785	0.998912	0.477273	chord_only
0.7825	0.998912	0.484848	chord_only
0.7805	0.998912	0.5	chord_only
0.777	0.998912	0.507576	chord_only
0.7725	0.998912	0.515152	chord_only
0.77	0.998912	0.522727	chord_only
0.767	0.998912	0.530303	chord_only
0.7635	0.998912	0.537879	chord_only
0.761	0.998912	0.55303	chord_only
0.756	0.998912	0.568182	chord_only
0.7505	0.998912	0.575758	chord_only
0.7425	0.998912	0.583333	chord_only
0.7355	0.998912	0.590909	chord_only
0.7345	0.998912	0.598485	chord_only
0.7325	0.998912	0.606061	chord_only
0.7305	0.998912	0.613636	chord_only
0.727	0.998912	0.621212	chord_only
0.723	0.998912	0.628788	chord_only
0.7205	0.998912	0.636364	chord_only
0.7175	0.998912	0.643939	chord_only
0.7135	0.998912	0.666667	chord_only
0.707	0.998912	0.674242	chord_only
0.702	0.998368	0.674242	chord_only
0.699	0.998368	0.681818	chord_only
0.695	0.998368	0.689394	chord_only
0.6895	0.998368	0.69697	chord_only
0.678	0.997824	0.704545	chord_only
0.666	0.997824	0.712121	chord_only
0.6585	0.997824	0.719697	chord_only
0.6535	0.997824	0.727273	chord_only
0.651	0.997824	0.734848	chord_only
0.644	0.997824	0.742424	chord_only
0.6365	0.997824	0.75	chord_only
0.633	0.997824	0.757576	chord_only
0.6225	0.997824	0.765152	chord_only
0.613	0.997824	0.772727	chord_only
0.6105	0.997824	0.780303	chord_only
0.6025	0.997824	0.787879	chord_only
0.589	0.997824	0.795455	chord_only
0.555	0.997824	0.80303	chord_only
0.5275	0.997824	0.810606	chord_only
0.5235	0.997824	0.818182	chord_only
0.5155	0.99728	0.818182	chord_only
0.51	0.99728	0.825758	chord_only
0.5005	0.99728	0.833333	chord_only
0.455	0.996736	0.833333	chord_only
0.405	0.996736	0.840909	chord_only
0.3825	0.996736	0.848485	chord_only
0.3715	0.996192	0.848485	chord_only
0.3615	0.996192	0.856061	chord_only
0.3365	0.996192	0.863636	chord_only
0.308	0.996192	0.871212	chord_only
0.294	0.996192	0.878788	chord_only
0.2825	0.995647	0.878788	chord_only
0.271	0.995103	0.878788	chord_only
0.261	0.994559	0.878788	chord_only
0.2525	0.994015	0.878788	chord_only
0.2515	0.993471	0.878788	chord_only
0.2495	0.992383	0.878788	chord_only
0.246	0.991839	0.878788	chord_only
0.24	0.991295	0.878788	chord_only
0.2345	0.990751	0.878788	chord_only
0.2295	0.990207	0.878788	chord_only
0.2235	0.989663	0.878788	chord_only
0.219	0.989119	0.878788	chord_only
0.2165	0.988575	0.878788	chord_only
0.2155	0.98803	0.878788	chord_only
0.2125	0.987486	0.878788	chord_only
0.209	0.986942	0.878788	chord_only
0.2075	0.986398	0.878788	chord_only
0.205	0.985854	0.878788	chord_only
0.202	0.98531	0.878788	chord_only
0.2005	0.984766	0.878788	chord_only
0.1995	0.983134	0.878788	chord_only
0.1985	0.98259	0.878788	chord_only
0.197	0.982046	0.878788	chord_only
0.195	0.981502	0.878788	chord_only
0.1935	0.980958	0.878788	chord_only
0.19	0.980413	0.878788	chord_only
0.1865	0.979869	0.878788	chord_only
0.184	0.978781	0.878788	chord_only
0.1815	0.978237	0.878788	chord_only
0.1805	0.978237	0.886364	chord_only
0.1795	0.977693	0.886364	chord_only
0.1785	0.977693	0.893939	chord_only
0.1775	0.976605	0.893939	chord_only
0.1755	0.974973	0.893939	chord_only
0.1735	0.974429	0.893939	chord_only
0.172	0.973341	0.893939	chord_only
0.1705	0.972797	0.893939	chord_only
0.1695	0.972252	0.893939	chord_only
0.1685	0.971164	0.893939	chord_only
0.166	0.969532	0.893939	chord_only
0.1635	0.968988	0.893939	chord_only
0.162	0.968444	0.893939	chord_only
0.1605	0.967356	0.893939	chord_only
0.1595	0.965724	0.893939	chord_only
0.1585	0.965724	0.901515	chord_only
0.1575	0.96518	0.901515	chord_only
0.1565	0.964635	0.901515	chord_only
0.155	0.963547	0.901515	chord_only
0.1535	0.962459	0.901515	chord_only
0.1525	0.961915	0.901515	chord_only
0.1515	0.960283	0.901515	chord_only
0.1505	0.958651	0.901515	chord_only
0.1495	0.958107	0.901515	chord_only
0.1485	0.957018	0.901515	chord_only
0.1475	0.954842	0.901515	chord_only
0.1465	0.95321	0.901515	chord_only
0.1455	0.952666	0.901515	chord_only
0.1445	0.949946	0.901515	chord_only
0.1435	0.949402	0.901515	chord_only
0.1425	0.947769	0.901515	chord_only
0.1415	0.947225	0.901515	chord_only
0.1405	0.946681	0.901515	chord_only
0.1395	0.945049	0.901515	chord_only
0.1385	0.944505	0.901515	chord_only
0.1375	0.943417	0.901515	chord_only
0.136	0.942329	0.909091	chord_only
0.134	0.94124	0.909091	chord_only
0.132	0.940152	0.909091	chord_only
0.1305	0.939064	0.909091	chord_only
0.1295	0.93852	0.909091	chord_only
0.1285	0.937432	0.909091	chord_only
0.1275	0.936888	0.909091	chord_only
0.1265	0.934712	0.909091	chord_only
0.125	0.932535	0.909091	chord_only
0.1235	0.930903	0.909091	chord_only
0.1225	0.929271	0.909091	chord_only
0.1215	0.927095	0.909091	chord_only
0.1205	0.923286	0.909091	chord_only
0.1195	0.920566	0.909091	chord_only
0.1185	0.918934	0.916667	chord_only
0.1175	0.916213	0.916667	chord_only
0.1165	0.915669	0.916667	chord_only
0.1155	0.914581	0.916667	chord_only
0.1145	0.912405	0.916667	chord_only
0.1135	0.911317	0.916667	chord_only
0.1125	0.910229	0.916667	chord_only
0.1115	0.905876	0.916667	chord_only
0.1105	0.904788	0.916667	chord_only
0.1095	0.903156	0.916667	chord_only
0.1085	0.902067	0.916667	chord_only
0.1075	0.900435	0.916667	chord_only
0.1065	0.895539	0.916667	chord_only
0.1055	0.894995	0.916667	chord_only
0.1045	0.893906	0.916667	chord_only
0.1035	0.89173	0.916667	chord_only
0.1025	0.88901	0.916667	chord_only
0.1015	0.886289	0.916667	chord_only
0.1005	0.884113	0.916667	chord_only
0.0995	0.881393	0.916667	chord_only
0.0985	0.879217	0.916667	chord_only
0.0975	0.876496	0.916667	chord_only
0.0965	0.871055	0.916667	chord_only
0.0955	0.868335	0.924242	chord_only
0.0945	0.863983	0.924242	chord_only
0.0935	0.861806	0.924242	chord_only
0.0925	0.860718	0.924242	chord_only
0.0915	0.857454	0.924242	chord_only
0.0905	0.854733	0.924242	chord_only
0.0895	0.852013	0.924242	chord_only
0.0885	0.848749	0.924242	chord_only
0.0875	0.846572	0.931818	chord_only
0.0865	0.844396	0.931818	chord_only
0.0855	0.840044	0.931818	chord_only
0.0845	0.837323	0.931818	chord_only
0.0835	0.832427	0.931818	chord_only
0.0825	0.828074	0.931818	chord_only
0.0815	0.825354	0.931818	chord_only
0.0805	0.822633	0.931818	chord_only
0.0795	0.820457	0.931818	chord_only
0.0785	0.815016	0.931818	chord_only
0.0775	0.810664	0.931818	chord_only
0.0765	0.807399	0.931818	chord_only
0.0755	0.800871	0.931818	chord_only
0.0745	0.79815	0.931818	chord_only
0.0735	0.797062	0.939394	chord_only
0.0725	0.790533	0.939394	chord_only
0.0715	0.78346	0.939394	chord_only
0.0705	0.778564	0.939394	chord_only
0.0695	0.774755	0.939394	chord_only
0.0685	0.772035	0.939394	chord_only
0.0675	0.767138	0.939394	chord_only
0.0665	0.763874	0.939394	chord_only
0.0655	0.757345	0.939394	chord_only
0.0645	0.754081	0.94697	chord_only
0.0635	0.75136	0.954545	chord_only
0.0625	0.745919	0.954545	chord_only
0.0615	0.739391	0.954545	chord_only
0.0605	0.732318	0.954545	chord_only
0.0595	0.727421	0.954545	chord_only
0.0585	0.71926	0.954545	chord_only
0.0575	0.710011	0.954545	chord_only
0.0565	0.70457	0.954545	chord_only
0.0555	0.697497	0.954545	chord_only
0.0545	0.689336	0.962121	chord_only
0.0535	0.681719	0.962121	chord_only
0.0525	0.67247	0.962121	chord_only
0.0515	0.667573	0.962121	chord_only
0.0505	0.664309	0.969697	chord_only
0.0495	0.655604	0.969697	chord_only
0.0485	0.648531	0.969697	chord_only
0.0475	0.639826	0.977273	chord_only
0.0465	0.631665	0.977273	chord_only
0.0455	0.62568	0.977273	chord_only
0.0445	0.615887	0.977273	chord_only
0.0435	0.607726	0.977273	chord_only
0.0425	0.595756	0.984848	chord_only
0.0415	0.585963	0.984848	chord_only
0.0405	0.575626	0.984848	chord_only
0.0395	0.569097	0.984848	chord_only
0.0385	0.558215	0.984848	chord_only
0.0375	0.542437	0.984848	chord_only
0.0365	0.52938	0.984848	chord_only
0.0355	0.519587	0.984848	chord_only
0.0345	0.510337	0.984848	chord_only
0.0335	0.503808	0.984848	chord_only
0.0325	0.496192	0.984848	chord_only
0.0315	0.486398	0.984848	chord_only
0.0305	0.479325	0.984848	chord_only
0.0295	0.471164	0.984848	chord_only
0.0285	0.459195	0.984848	chord_only
0.0275	0.446681	0.984848	chord_only
0.0265	0.431991	0.984848	chord_only
0.0255	0.417845	0.984848	chord_only
0.0245	0.407508	0.984848	chord_only
0.0235	0.388466	0.984848	chord_only
0.0225	0.371055	0.984848	chord_only
0.0215	0.357454	0.984848	chord_only
0.0205	0.343308	0.984848	chord_only
0.0195	0.33025	0.984848	chord_only
0.0185	0.316104	0.992424	chord_only
0.0175	0.297062	0.992424	chord_only
0.0165	0.282916	0.992424	chord_only
0.0155	0.267138	0.992424	chord_only
0.0145	0.253536	0.992424	chord_only
0.0135	0.235582	0.992424	chord_only
0.0125	0.215996	0.992424	chord_only
0.0115	0.201306	1	chord_only
0.0105	0.182807	1	chord_only
0.0095	0.165397	1	chord_only
0.0085	0.143634	1	chord_only
0.0075	0.121872	1	chord_only
0.0065	0.0995647	1	chord_only
0.0055	0.0832427	1	chord_only
0.0045	0.0658324	1	chord_only
0.0035	0.0478781	1	chord_only
0.0025	0.031012	1	chord_only
0.0015	0.015778	1	chord_only
0.0005	0.00489663	1	chord_only
#NAME?	0	1	chord_only
Inf	1	0	chord_kh
0.958	1	0.00757576	chord_kh
0.952	1	0.0151515	chord_kh
0.943	1	0.0227273	chord_kh
0.9345	1	0.0378788	chord_kh
0.9325	1	0.0454545	chord_kh
0.93	1	0.0530303	chord_kh
0.9275	1	0.0606061	chord_kh
0.9255	1	0.0681818	chord_kh
0.9225	1	0.0757576	chord_kh
0.92	1	0.0833333	chord_kh
0.918	1	0.0909091	chord_kh
0.9165	1	0.0984848	chord_kh
0.9155	1	0.106061	chord_kh
0.9125	1	0.113636	chord_kh
0.9095	1	0.121212	chord_kh
0.9065	1	0.128788	chord_kh
0.899	0.999456	0.136364	chord_kh
0.8935	0.999456	0.143939	chord_kh
0.8915	0.999456	0.159091	chord_kh
0.8895	0.999456	0.174242	chord_kh
0.8875	0.999456	0.181818	chord_kh
0.8845	0.999456	0.189394	chord_kh
0.8815	0.999456	0.19697	chord_kh
0.8795	0.999456	0.204545	chord_kh
0.8785	0.999456	0.212121	chord_kh
0.8775	0.999456	0.219697	chord_kh
0.8755	0.999456	0.227273	chord_kh
0.8735	0.999456	0.234848	chord_kh
0.871	0.998912	0.242424	chord_kh
0.8675	0.998912	0.25	chord_kh
0.864	0.998912	0.257576	chord_kh
0.86	0.998912	0.265152	chord_kh
0.8555	0.998912	0.287879	chord_kh
0.8525	0.998912	0.295455	chord_kh
0.851	0.998912	0.30303	chord_kh
0.847	0.998912	0.310606	chord_kh
0.8435	0.998912	0.318182	chord_kh
0.8425	0.998912	0.325758	chord_kh
0.8405	0.998912	0.340909	chord_kh
0.8385	0.998912	0.348485	chord_kh
0.8375	0.998912	0.356061	chord_kh
0.8325	0.998912	0.363636	chord_kh
0.8265	0.998912	0.371212	chord_kh
0.824	0.998912	0.378788	chord_kh
0.8195	0.998912	0.386364	chord_kh
0.8145	0.998912	0.401515	chord_kh
0.8125	0.998912	0.409091	chord_kh
0.811	0.998912	0.416667	chord_kh
0.8095	0.998912	0.424242	chord_kh
0.808	0.998912	0.431818	chord_kh
0.8045	0.998912	0.439394	chord_kh
0.8015	0.998912	0.44697	chord_kh
0.8005	0.998912	0.454545	chord_kh
0.7965	0.998912	0.484848	chord_kh
0.79	0.998912	0.492424	chord_kh
0.785	0.998912	0.5	chord_kh
0.782	0.998912	0.507576	chord_kh
0.779	0.998912	0.515152	chord_kh
0.773	0.998912	0.522727	chord_kh
0.7665	0.998912	0.530303	chord_kh
0.763	0.998912	0.537879	chord_kh
0.7605	0.998912	0.545455	chord_kh
0.7565	0.998912	0.55303	chord_kh
0.7515	0.998912	0.560606	chord_kh
0.7485	0.998912	0.575758	chord_kh
0.744	0.998912	0.583333	chord_kh
0.7385	0.998912	0.598485	chord_kh
0.735	0.998368	0.606061	chord_kh
0.7325	0.998368	0.613636	chord_kh
0.7315	0.998368	0.621212	chord_kh
0.7295	0.998368	0.628788	chord_kh
0.7255	0.998368	0.636364	chord_kh
0.7215	0.998368	0.643939	chord_kh
0.7185	0.998368	0.651515	chord_kh
0.7165	0.998368	0.659091	chord_kh
0.7155	0.997824	0.659091	chord_kh
0.7135	0.997824	0.666667	chord_kh
0.711	0.997824	0.674242	chord_kh
0.708	0.997824	0.681818	chord_kh
0.702	0.997824	0.689394	chord_kh
0.6885	0.997824	0.704545	chord_kh
0.678	0.997824	0.712121	chord_kh
0.6765	0.997824	0.719697	chord_kh
0.6645	0.997824	0.727273	chord_kh
0.652	0.997824	0.734848	chord_kh
0.6505	0.997824	0.742424	chord_kh
0.6485	0.997824	0.75	chord_kh
0.636	0.997824	0.757576	chord_kh
0.624	0.997824	0.772727	chord_kh
0.6225	0.997824	0.780303	chord_kh
0.621	0.997824	0.787879	chord_kh
0.612	0.997824	0.795455	chord_kh
0.5995	0.997824	0.80303	chord_kh
0.576	0.997824	0.810606	chord_kh
0.541	0.997824	0.818182	chord_kh
0.5205	0.997824	0.825758	chord_kh
0.505	0.99728	0.825758	chord_kh
0.489	0.99728	0.833333	chord_kh
0.474	0.99728	0.840909	chord_kh
0.4525	0.996736	0.840909	chord_kh
0.437	0.996736	0.848485	chord_kh
0.385	0.996736	0.856061	chord_kh
0.3345	0.996192	0.856061	chord_kh
0.3215	0.995647	0.856061	chord_kh
0.3085	0.995103	0.863636	chord_kh
0.302	0.994559	0.863636	chord_kh
0.2965	0.994015	0.863636	chord_kh
0.2925	0.993471	0.863636	chord_kh
0.287	0.992927	0.863636	chord_kh
0.2835	0.992927	0.871212	chord_kh
0.2795	0.992383	0.871212	chord_kh
0.2735	0.991839	0.871212	chord_kh
0.2655	0.991295	0.871212	chord_kh
0.254	0.991295	0.878788	chord_kh
0.247	0.990751	0.878788	chord_kh
0.244	0.990207	0.878788	chord_kh
0.241	0.989663	0.878788	chord_kh
0.2395	0.989119	0.878788	chord_kh
0.2335	0.988575	0.878788	chord_kh
0.2275	0.988575	0.886364	chord_kh
0.222	0.98803	0.886364	chord_kh
0.2165	0.986942	0.886364	chord_kh
0.215	0.986398	0.886364	chord_kh
0.213	0.985854	0.886364	chord_kh
0.2095	0.98531	0.886364	chord_kh
0.2035	0.984766	0.886364	chord_kh
0.1995	0.984222	0.893939	chord_kh
0.1985	0.983678	0.893939	chord_kh
0.1975	0.983134	0.893939	chord_kh
0.1945	0.98259	0.901515	chord_kh
0.1915	0.980413	0.901515	chord_kh
0.1905	0.979869	0.901515	chord_kh
0.1895	0.979325	0.901515	chord_kh
0.1885	0.978237	0.901515	chord_kh
0.1865	0.977693	0.901515	chord_kh
0.1845	0.976605	0.901515	chord_kh
0.1835	0.976061	0.901515	chord_kh
0.182	0.974973	0.901515	chord_kh
0.1805	0.974429	0.901515	chord_kh
0.1795	0.973885	0.901515	chord_kh
0.178	0.972252	0.901515	chord_kh
0.1765	0.971708	0.901515	chord_kh
0.1755	0.97062	0.901515	chord_kh
0.1745	0.969532	0.901515	chord_kh
0.1735	0.968988	0.901515	chord_kh
0.1725	0.9679	0.901515	chord_kh
0.1715	0.966812	0.901515	chord_kh
0.1705	0.965724	0.901515	chord_kh
0.169	0.964635	0.901515	chord_kh
0.167	0.964091	0.909091	chord_kh
0.165	0.963003	0.909091	chord_kh
0.1635	0.961915	0.909091	chord_kh
0.1625	0.960283	0.909091	chord_kh
0.161	0.958651	0.909091	chord_kh
0.159	0.958107	0.909091	chord_kh
0.1575	0.957563	0.909091	chord_kh
0.1565	0.957018	0.909091	chord_kh
0.1555	0.955386	0.909091	chord_kh
0.1535	0.954842	0.909091	chord_kh
0.1515	0.954298	0.916667	chord_kh
0.1505	0.953754	0.916667	chord_kh
0.1495	0.952666	0.924242	chord_kh
0.1485	0.951578	0.924242	chord_kh
0.1475	0.951034	0.924242	chord_kh
0.1465	0.95049	0.924242	chord_kh
0.1455	0.948313	0.924242	chord_kh
0.1445	0.947769	0.924242	chord_kh
0.1435	0.946681	0.924242	chord_kh
0.1425	0.945593	0.924242	chord_kh
0.1415	0.943961	0.924242	chord_kh
0.1405	0.941785	0.924242	chord_kh
0.1395	0.939608	0.924242	chord_kh
0.138	0.937976	0.924242	chord_kh
0.136	0.936888	0.924242	chord_kh
0.1345	0.934168	0.924242	chord_kh
0.1335	0.931447	0.924242	chord_kh
0.1325	0.929815	0.924242	chord_kh
0.1315	0.929271	0.924242	chord_kh
0.1305	0.928727	0.931818	chord_kh
0.1295	0.927639	0.931818	chord_kh
0.1285	0.925462	0.931818	chord_kh
0.1275	0.923286	0.931818	chord_kh
0.126	0.92111	0.931818	chord_kh
0.1245	0.920022	0.931818	chord_kh
0.1235	0.916757	0.931818	chord_kh
0.1225	0.915669	0.931818	chord_kh
0.121	0.915669	0.939394	chord_kh
0.1195	0.912949	0.939394	chord_kh
0.1185	0.911317	0.939394	chord_kh
0.1175	0.909684	0.939394	chord_kh
0.1165	0.908596	0.939394	chord_kh
0.1155	0.904788	0.94697	chord_kh
0.1145	0.903156	0.94697	chord_kh
0.1135	0.900979	0.94697	chord_kh
0.1125	0.899347	0.94697	chord_kh
0.1115	0.897171	0.94697	chord_kh
0.1105	0.894995	0.94697	chord_kh
0.1095	0.893906	0.94697	chord_kh
0.1085	0.892274	0.94697	chord_kh
0.1075	0.89173	0.94697	chord_kh
0.1065	0.88901	0.94697	chord_kh
0.1055	0.887922	0.94697	chord_kh
0.1045	0.884657	0.94697	chord_kh
0.1035	0.879217	0.94697	chord_kh
0.1025	0.875408	0.94697	chord_kh
0.1015	0.873232	0.94697	chord_kh
0.1005	0.872688	0.94697	chord_kh
0.0995	0.870511	0.94697	chord_kh
0.0985	0.868335	0.94697	chord_kh
0.0975	0.866159	0.94697	chord_kh
0.0965	0.862894	0.94697	chord_kh
0.0955	0.860174	0.94697	chord_kh
0.0945	0.856366	0.94697	chord_kh
0.0935	0.853645	0.94697	chord_kh
0.0925	0.852013	0.94697	chord_kh
0.0915	0.850381	0.94697	chord_kh
0.0905	0.848205	0.94697	chord_kh
0.0895	0.844396	0.94697	chord_kh
0.0885	0.841132	0.94697	chord_kh
0.0875	0.836235	0.94697	chord_kh
0.0865	0.834603	0.94697	chord_kh
0.0855	0.830794	0.94697	chord_kh
0.0845	0.828074	0.94697	chord_kh
0.0835	0.822089	0.94697	chord_kh
0.0825	0.817737	0.94697	chord_kh
0.0815	0.812296	0.94697	chord_kh
0.0805	0.808487	0.94697	chord_kh
0.0795	0.806311	0.954545	chord_kh
0.0785	0.804679	0.954545	chord_kh
0.0775	0.801415	0.954545	chord_kh
0.0765	0.797606	0.954545	chord_kh
0.0755	0.792709	0.954545	chord_kh
0.0745	0.787269	0.954545	chord_kh
0.0735	0.784004	0.954545	chord_kh
0.0725	0.78074	0.954545	chord_kh
0.0715	0.776931	0.954545	chord_kh
0.0705	0.773123	0.962121	chord_kh
0.0695	0.768226	0.962121	chord_kh
0.0685	0.763874	0.962121	chord_kh
0.0675	0.758977	0.962121	chord_kh
0.0665	0.752992	0.962121	chord_kh
0.0655	0.749184	0.962121	chord_kh
0.0645	0.746464	0.962121	chord_kh
0.0635	0.742111	0.962121	chord_kh
0.0625	0.738303	0.962121	chord_kh
0.0615	0.73395	0.962121	chord_kh
0.0605	0.728509	0.962121	chord_kh
0.0595	0.720892	0.962121	chord_kh
0.0585	0.715452	0.962121	chord_kh
0.0575	0.706746	0.962121	chord_kh
0.0565	0.699129	0.962121	chord_kh
0.0555	0.693689	0.962121	chord_kh
0.0545	0.685528	0.969697	chord_kh
0.0535	0.679543	0.969697	chord_kh
0.0525	0.674102	0.969697	chord_kh
0.0515	0.66975	0.969697	chord_kh
0.0505	0.659956	0.969697	chord_kh
0.0495	0.651795	0.969697	chord_kh
0.0485	0.642002	0.977273	chord_kh
0.0475	0.635473	0.977273	chord_kh
0.0465	0.62568	0.977273	chord_kh
0.0455	0.618063	0.977273	chord_kh
0.0445	0.609902	0.977273	chord_kh
0.0435	0.603373	0.977273	chord_kh
0.0425	0.59086	0.977273	chord_kh
0.0415	0.584875	0.977273	chord_kh
0.0405	0.578346	0.977273	chord_kh
0.0395	0.571817	0.977273	chord_kh
0.0385	0.562024	0.977273	chord_kh
0.0375	0.550598	0.977273	chord_kh
0.0365	0.544614	0.977273	chord_kh
0.0355	0.535365	0.977273	chord_kh
0.0345	0.522851	0.984848	chord_kh
0.0335	0.511425	0.984848	chord_kh
0.0325	0.501088	0.992424	chord_kh
0.0315	0.48803	0.992424	chord_kh
0.0305	0.478237	0.992424	chord_kh
0.0295	0.4679	0.992424	chord_kh
0.0285	0.457018	0.992424	chord_kh
0.0275	0.44124	0.992424	chord_kh
0.0265	0.428727	0.992424	chord_kh
0.0255	0.415125	0.992424	chord_kh
0.0245	0.399347	0.992424	chord_kh
0.0235	0.387378	0.992424	chord_kh
0.0225	0.37432	0.992424	chord_kh
0.0215	0.354189	0.992424	chord_kh
0.0205	0.336235	0.992424	chord_kh
0.0195	0.321001	0.992424	chord_kh
0.0185	0.309576	0.992424	chord_kh
0.0175	0.297606	0.992424	chord_kh
0.0165	0.279652	0.992424	chord_kh
0.0155	0.262786	0.992424	chord_kh
0.0145	0.243199	0.992424	chord_kh
0.0135	0.223613	0.992424	chord_kh
0.0125	0.207835	0.992424	chord_kh
0.0115	0.190968	0.992424	chord_kh
0.0105	0.175734	0.992424	chord_kh
0.0095	0.160501	0.992424	chord_kh
0.0085	0.138738	0.992424	chord_kh
0.0075	0.120783	1	chord_kh
0.0065	0.106094	1	chord_kh
0.0055	0.0903156	1	chord_kh
0.0045	0.0707291	1	chord_kh
0.0035	0.0500544	1	chord_kh
0.0025	0.0326442	1	chord_kh
0.0015	0.0184984	1	chord_kh
0.0005	0.00816104	1	chord_kh
#NAME?	0	1	chord_kh
Inf	1	0	chord_oob
0.939	1	0.00757576	chord_oob
0.937	1	0.0151515	chord_oob
0.935	0.999456	0.0227273	chord_oob
0.933	0.999456	0.030303	chord_oob
0.93	0.999456	0.0378788	chord_oob
0.927	0.999456	0.0454545	chord_oob
0.925	0.999456	0.0530303	chord_oob
0.923	0.999456	0.0606061	chord_oob
0.922	0.999456	0.0757576	chord_oob
0.921	0.999456	0.0833333	chord_oob
0.918	0.999456	0.0909091	chord_oob
0.914	0.999456	0.0984848	chord_oob
0.91	0.999456	0.106061	chord_oob
0.907	0.999456	0.113636	chord_oob
0.904	0.999456	0.121212	chord_oob
0.901	0.999456	0.128788	chord_oob
0.898	0.999456	0.136364	chord_oob
0.894	0.999456	0.151515	chord_oob
0.89	0.999456	0.159091	chord_oob
0.884	0.999456	0.166667	chord_oob
0.876	0.999456	0.174242	chord_oob
0.869	0.999456	0.181818	chord_oob
0.865	0.999456	0.189394	chord_oob
0.863	0.999456	0.19697	chord_oob
0.86	0.999456	0.212121	chord_oob
0.856	0.999456	0.219697	chord_oob
0.853	0.999456	0.227273	chord_oob
0.85	0.999456	0.234848	chord_oob
0.848	0.999456	0.25	chord_oob
0.847	0.999456	0.280303	chord_oob
0.846	0.999456	0.287879	chord_oob
0.845	0.999456	0.295455	chord_oob
0.843	0.999456	0.310606	chord_oob
0.84	0.999456	0.325758	chord_oob
0.837	0.999456	0.348485	chord_oob
0.835	0.998912	0.356061	chord_oob
0.834	0.998912	0.363636	chord_oob
0.833	0.998912	0.378788	chord_oob
0.831	0.998912	0.393939	chord_oob
0.829	0.998912	0.401515	chord_oob
0.828	0.998368	0.416667	chord_oob
0.826	0.998368	0.431818	chord_oob
0.824	0.998368	0.439394	chord_oob
0.823	0.998368	0.44697	chord_oob
0.822	0.998368	0.454545	chord_oob
0.821	0.998368	0.462121	chord_oob
0.819	0.998368	0.477273	chord_oob
0.817	0.998368	0.5	chord_oob
0.816	0.998368	0.507576	chord_oob
0.814	0.998368	0.515152	chord_oob
0.811	0.998368	0.522727	chord_oob
0.809	0.997824	0.545455	chord_oob
0.807	0.997824	0.568182	chord_oob
0.806	0.997824	0.583333	chord_oob
0.805	0.997824	0.590909	chord_oob
0.803	0.997824	0.598485	chord_oob
0.802	0.997824	0.613636	chord_oob
0.801	0.997824	0.621212	chord_oob
0.799	0.997824	0.628788	chord_oob
0.798	0.997824	0.636364	chord_oob
0.797	0.997824	0.643939	chord_oob
0.796	0.997824	0.659091	chord_oob
0.795	0.997824	0.666667	chord_oob
0.793	0.997824	0.674242	chord_oob
0.79	0.997824	0.69697	chord_oob
0.786	0.997824	0.704545	chord_oob
0.783	0.997824	0.712121	chord_oob
0.781	0.99728	0.719697	chord_oob
0.779	0.99728	0.727273	chord_oob
0.777	0.99728	0.742424	chord_oob
0.775	0.99728	0.75	chord_oob
0.773	0.99728	0.765152	chord_oob
0.771	0.99728	0.772727	chord_oob
0.769	0.99728	0.780303	chord_oob
0.766	0.99728	0.787879	chord_oob
0.761	0.99728	0.795455	chord_oob
0.756	0.99728	0.80303	chord_oob
0.753	0.99728	0.810606	chord_oob
0.743	0.99728	0.818182	chord_oob
0.714	0.99728	0.825758	chord_oob
0.69	0.99728	0.833333	chord_oob
0.684	0.99728	0.840909	chord_oob
0.674	0.99728	0.848485	chord_oob
0.662	0.996736	0.848485	chord_oob
0.64	0.996192	0.848485	chord_oob
0.614	0.995647	0.848485	chord_oob
0.593	0.995647	0.856061	chord_oob
0.547	0.995647	0.863636	chord_oob
0.501	0.995647	0.871212	chord_oob
0.313	0.995103	0.871212	chord_oob
0.124	0.994559	0.871212	chord_oob
0.082	0.994015	0.871212	chord_oob
0.051	0.993471	0.871212	chord_oob
0.047	0.991839	0.871212	chord_oob
0.045	0.991295	0.871212	chord_oob
0.043	0.990751	0.871212	chord_oob
0.041	0.990207	0.871212	chord_oob
0.038	0.989663	0.871212	chord_oob
0.034	0.989663	0.878788	chord_oob
0.031	0.98803	0.886364	chord_oob
0.029	0.987486	0.886364	chord_oob
0.026	0.986942	0.886364	chord_oob
0.023	0.986942	0.893939	chord_oob
0.021	0.98531	0.893939	chord_oob
0.02	0.983134	0.893939	chord_oob
0.019	0.98259	0.893939	chord_oob
0.018	0.981502	0.893939	chord_oob
0.017	0.980958	0.893939	chord_oob
0.015	0.979869	0.893939	chord_oob
0.013	0.978237	0.893939	chord_oob
0.011	0.975517	0.893939	chord_oob
0.009	0.97062	0.893939	chord_oob
0.007	0.960827	0.901515	chord_oob
0.005	0.948313	0.909091	chord_oob
0.003	0.922198	0.909091	chord_oob
0.001	0.855277	0.931818	chord_oob
#NAME?	0	1	chord_oob

## Sheet: EDF8A_PR
.threshold	recall	precision	name
Inf	0	1	hrd_only
0.985	0.00757576	1	hrd_only
0.978	0.0151515	1	hrd_only
0.965	0.0227273	1	hrd_only
0.959	0.030303	1	hrd_only
0.955	0.030303	0.8	hrd_only
0.95	0.0378788	0.833333	hrd_only
0.947	0.0454545	0.857143	hrd_only
0.946	0.0530303	0.875	hrd_only
0.942	0.0606061	0.888889	hrd_only
0.941	0.0681818	0.9	hrd_only
0.933	0.0757576	0.909091	hrd_only
0.932	0.0833333	0.916667	hrd_only
0.93	0.0909091	0.923077	hrd_only
0.928	0.0984848	0.928571	hrd_only
0.927	0.106061	0.933333	hrd_only
0.926	0.113636	0.9375	hrd_only
0.925	0.128788	0.944444	hrd_only
0.923	0.143939	0.95	hrd_only
0.922	0.159091	0.954545	hrd_only
0.921	0.166667	0.956522	hrd_only
0.919	0.174242	0.958333	hrd_only
0.917	0.189394	0.961538	hrd_only
0.911	0.19697	0.962963	hrd_only
0.908	0.204545	0.964286	hrd_only
0.907	0.212121	0.965517	hrd_only
0.9	0.219697	0.966667	hrd_only
0.899	0.227273	0.967742	hrd_only
0.898	0.242424	0.969697	hrd_only
0.895	0.25	0.970588	hrd_only
0.894	0.257576	0.971429	hrd_only
0.891	0.265152	0.972222	hrd_only
0.887	0.272727	0.972973	hrd_only
0.886	0.287879	0.974359	hrd_only
0.883	0.30303	0.97561	hrd_only
0.881	0.310606	0.97619	hrd_only
0.877	0.310606	0.953488	hrd_only
0.873	0.325758	0.955556	hrd_only
0.872	0.333333	0.956522	hrd_only
0.87	0.333333	0.93617	hrd_only
0.869	0.340909	0.9375	hrd_only
0.865	0.348485	0.938776	hrd_only
0.863	0.356061	0.94	hrd_only
0.862	0.371212	0.942308	hrd_only
0.861	0.386364	0.944444	hrd_only
0.86	0.393939	0.945455	hrd_only
0.859	0.401515	0.946429	hrd_only
0.857	0.409091	0.947368	hrd_only
0.855	0.416667	0.948276	hrd_only
0.853	0.431818	0.95	hrd_only
0.849	0.44697	0.951613	hrd_only
0.848	0.462121	0.953125	hrd_only
0.843	0.462121	0.938462	hrd_only
0.842	0.469697	0.939394	hrd_only
0.839	0.477273	0.940299	hrd_only
0.838	0.484848	0.941176	hrd_only
0.831	0.492424	0.942029	hrd_only
0.825	0.5	0.942857	hrd_only
0.823	0.507576	0.943662	hrd_only
0.821	0.515152	0.944444	hrd_only
0.818	0.530303	0.945946	hrd_only
0.815	0.537879	0.946667	hrd_only
0.811	0.545455	0.947368	hrd_only
0.81	0.55303	0.948052	hrd_only
0.801	0.560606	0.948718	hrd_only
0.798	0.568182	0.949367	hrd_only
0.797	0.575758	0.95	hrd_only
0.792	0.583333	0.950617	hrd_only
0.791	0.590909	0.95122	hrd_only
0.789	0.598485	0.951807	hrd_only
0.784	0.598485	0.940476	hrd_only
0.781	0.606061	0.941176	hrd_only
0.773	0.613636	0.94186	hrd_only
0.766	0.621212	0.942529	hrd_only
0.763	0.628788	0.943182	hrd_only
0.762	0.636364	0.94382	hrd_only
0.746	0.643939	0.944444	hrd_only
0.724	0.651515	0.945055	hrd_only
0.712	0.659091	0.945652	hrd_only
0.698	0.666667	0.946237	hrd_only
0.697	0.666667	0.93617	hrd_only
0.687	0.674242	0.936842	hrd_only
0.686	0.681818	0.9375	hrd_only
0.68	0.681818	0.927835	hrd_only
0.672	0.681818	0.918367	hrd_only
0.668	0.689394	0.919192	hrd_only
0.654	0.69697	0.92	hrd_only
0.645	0.704545	0.920792	hrd_only
0.64	0.712121	0.921569	hrd_only
0.62	0.719697	0.92233	hrd_only
0.613	0.727273	0.923077	hrd_only
0.599	0.734848	0.915094	hrd_only
0.588	0.742424	0.915888	hrd_only
0.575	0.75	0.916667	hrd_only
0.563	0.75	0.908257	hrd_only
0.559	0.757576	0.909091	hrd_only
0.557	0.765152	0.90991	hrd_only
0.545	0.772727	0.910714	hrd_only
0.544	0.787879	0.912281	hrd_only
0.522	0.787879	0.904348	hrd_only
0.515	0.787879	0.888889	hrd_only
0.502	0.795455	0.889831	hrd_only
0.497	0.795455	0.882353	hrd_only
0.492	0.80303	0.883333	hrd_only
0.468	0.80303	0.876033	hrd_only
0.463	0.810606	0.877049	hrd_only
0.458	0.818182	0.878049	hrd_only
0.452	0.825758	0.879032	hrd_only
0.451	0.825758	0.872	hrd_only
0.43	0.833333	0.873016	hrd_only
0.423	0.833333	0.866142	hrd_only
0.412	0.840909	0.867188	hrd_only
0.41	0.840909	0.860465	hrd_only
0.408	0.840909	0.853846	hrd_only
0.396	0.840909	0.847328	hrd_only
0.395	0.840909	0.840909	hrd_only
0.388	0.848485	0.842105	hrd_only
0.376	0.856061	0.843284	hrd_only
0.371	0.856061	0.837037	hrd_only
0.362	0.856061	0.830882	hrd_only
0.343	0.856061	0.824818	hrd_only
0.342	0.856061	0.818841	hrd_only
0.326	0.856061	0.81295	hrd_only
0.325	0.856061	0.807143	hrd_only
0.313	0.856061	0.801418	hrd_only
0.312	0.856061	0.795775	hrd_only
0.307	0.856061	0.79021	hrd_only
0.302	0.856061	0.784722	hrd_only
0.298	0.856061	0.77931	hrd_only
0.293	0.863636	0.780822	hrd_only
0.291	0.871212	0.782313	hrd_only
0.29	0.871212	0.777027	hrd_only
0.284	0.871212	0.771812	hrd_only
0.283	0.871212	0.756579	hrd_only
0.282	0.871212	0.751634	hrd_only
0.28	0.871212	0.746753	hrd_only
0.273	0.871212	0.741935	hrd_only
0.271	0.871212	0.737179	hrd_only
0.265	0.871212	0.732484	hrd_only
0.24	0.871212	0.727848	hrd_only
0.239	0.871212	0.72327	hrd_only
0.236	0.871212	0.71875	hrd_only
0.232	0.871212	0.714286	hrd_only
0.229	0.871212	0.70122	hrd_only
0.228	0.878788	0.70303	hrd_only
0.227	0.878788	0.698795	hrd_only
0.223	0.878788	0.694611	hrd_only
0.219	0.878788	0.690476	hrd_only
0.218	0.886364	0.688235	hrd_only
0.217	0.886364	0.684211	hrd_only
0.213	0.886364	0.676301	hrd_only
0.211	0.886364	0.672414	hrd_only
0.209	0.886364	0.668571	hrd_only
0.207	0.886364	0.664773	hrd_only
0.202	0.886364	0.661017	hrd_only
0.201	0.886364	0.657303	hrd_only
0.2	0.886364	0.653631	hrd_only
0.197	0.886364	0.65	hrd_only
0.195	0.886364	0.646409	hrd_only
0.194	0.886364	0.642857	hrd_only
0.193	0.886364	0.639344	hrd_only
0.191	0.886364	0.63587	hrd_only
0.188	0.886364	0.632432	hrd_only
0.187	0.886364	0.629032	hrd_only
0.185	0.893939	0.631016	hrd_only
0.184	0.893939	0.62766	hrd_only
0.183	0.893939	0.624339	hrd_only
0.181	0.893939	0.621053	hrd_only
0.18	0.893939	0.617801	hrd_only
0.179	0.893939	0.614583	hrd_only
0.178	0.893939	0.611399	hrd_only
0.177	0.893939	0.605128	hrd_only
0.176	0.893939	0.59596	hrd_only
0.175	0.893939	0.592965	hrd_only
0.174	0.893939	0.59	hrd_only
0.17	0.893939	0.587065	hrd_only
0.169	0.893939	0.584158	hrd_only
0.168	0.893939	0.581281	hrd_only
0.166	0.893939	0.578431	hrd_only
0.165	0.893939	0.57561	hrd_only
0.164	0.893939	0.572816	hrd_only
0.163	0.893939	0.570048	hrd_only
0.162	0.893939	0.556604	hrd_only
0.161	0.893939	0.551402	hrd_only
0.16	0.893939	0.548837	hrd_only
0.159	0.901515	0.545872	hrd_only
0.157	0.901515	0.540909	hrd_only
0.155	0.901515	0.538462	hrd_only
0.153	0.901515	0.536036	hrd_only
0.152	0.909091	0.535714	hrd_only
0.151	0.909091	0.528634	hrd_only
0.15	0.909091	0.524017	hrd_only
0.148	0.916667	0.521552	hrd_only
0.147	0.916667	0.517094	hrd_only
0.144	0.916667	0.514894	hrd_only
0.142	0.916667	0.512712	hrd_only
0.141	0.916667	0.510549	hrd_only
0.14	0.916667	0.508403	hrd_only
0.138	0.916667	0.506276	hrd_only
0.137	0.916667	0.5	hrd_only
0.134	0.916667	0.497942	hrd_only
0.133	0.916667	0.495902	hrd_only
0.132	0.916667	0.493878	hrd_only
0.131	0.916667	0.489879	hrd_only
0.13	0.916667	0.487903	hrd_only
0.129	0.916667	0.485944	hrd_only
0.128	0.916667	0.478261	hrd_only
0.127	0.916667	0.472656	hrd_only
0.126	0.916667	0.470817	hrd_only
0.124	0.916667	0.468992	hrd_only
0.123	0.916667	0.467181	hrd_only
0.122	0.916667	0.465385	hrd_only
0.12	0.916667	0.458333	hrd_only
0.119	0.916667	0.456604	hrd_only
0.117	0.916667	0.451493	hrd_only
0.116	0.916667	0.449814	hrd_only
0.115	0.916667	0.448148	hrd_only
0.114	0.916667	0.438406	hrd_only
0.113	0.916667	0.435252	hrd_only
0.112	0.916667	0.433692	hrd_only
0.109	0.916667	0.427562	hrd_only
0.108	0.916667	0.426056	hrd_only
0.107	0.916667	0.421603	hrd_only
0.106	0.916667	0.420139	hrd_only
0.105	0.916667	0.418685	hrd_only
0.104	0.916667	0.412969	hrd_only
0.103	0.916667	0.408784	hrd_only
0.102	0.916667	0.403333	hrd_only
0.101	0.916667	0.400662	hrd_only
0.099	0.916667	0.396721	hrd_only
0.098	0.916667	0.394137	hrd_only
0.097	0.916667	0.392857	hrd_only
0.096	0.916667	0.391586	hrd_only
0.095	0.916667	0.390323	hrd_only
0.094	0.916667	0.389068	hrd_only
0.093	0.916667	0.38535	hrd_only
0.092	0.924242	0.384858	hrd_only
0.09	0.931818	0.37963	hrd_only
0.089	0.931818	0.378462	hrd_only
0.088	0.931818	0.377301	hrd_only
0.087	0.931818	0.37386	hrd_only
0.086	0.931818	0.371601	hrd_only
0.085	0.931818	0.368263	hrd_only
0.084	0.931818	0.364985	hrd_only
0.083	0.931818	0.361765	hrd_only
0.082	0.931818	0.357558	hrd_only
0.081	0.931818	0.351429	hrd_only
0.08	0.931818	0.348442	hrd_only
0.079	0.931818	0.342618	hrd_only
0.078	0.931818	0.339779	hrd_only
0.077	0.931818	0.336986	hrd_only
0.076	0.931818	0.333333	hrd_only
0.075	0.931818	0.329759	hrd_only
0.074	0.931818	0.32626	hrd_only
0.073	0.931818	0.321149	hrd_only
0.072	0.931818	0.320312	hrd_only
0.071	0.931818	0.319481	hrd_only
0.069	0.931818	0.316195	hrd_only
0.068	0.931818	0.315385	hrd_only
0.067	0.931818	0.310606	hrd_only
0.066	0.931818	0.3075	hrd_only
0.065	0.931818	0.306733	hrd_only
0.064	0.931818	0.305211	hrd_only
0.063	0.931818	0.3	hrd_only
0.062	0.931818	0.297821	hrd_only
0.061	0.939394	0.295238	hrd_only
0.06	0.939394	0.288372	hrd_only
0.059	0.939394	0.287037	hrd_only
0.058	0.939394	0.283753	hrd_only
0.057	0.939394	0.283105	hrd_only
0.056	0.939394	0.280543	hrd_only
0.055	0.939394	0.278027	hrd_only
0.054	0.939394	0.276169	hrd_only
0.053	0.939394	0.274336	hrd_only
0.052	0.939394	0.270153	hrd_only
0.051	0.939394	0.266667	hrd_only
0.05	0.939394	0.26383	hrd_only
0.049	0.939394	0.261053	hrd_only
0.048	0.939394	0.257796	hrd_only
0.047	0.939394	0.253061	hrd_only
0.046	0.939394	0.252033	hrd_only
0.045	0.94697	0.249004	hrd_only
0.044	0.94697	0.247036	hrd_only
0.043	0.94697	0.244141	hrd_only
0.042	0.94697	0.239923	hrd_only
0.041	0.94697	0.237192	hrd_only
0.04	0.94697	0.232342	hrd_only
0.039	0.94697	0.228102	hrd_only
0.038	0.94697	0.223214	hrd_only
0.037	0.94697	0.220459	hrd_only
0.036	0.94697	0.217391	hrd_only
0.035	0.94697	0.214041	hrd_only
0.034	0.94697	0.211149	hrd_only
0.033	0.94697	0.207641	hrd_only
0.032	0.94697	0.204248	hrd_only
0.031	0.94697	0.2	hrd_only
0.03	0.94697	0.197161	hrd_only
0.029	0.94697	0.194401	hrd_only
0.028	0.94697	0.18997	hrd_only
0.027	0.94697	0.187406	hrd_only
0.026	0.94697	0.184366	hrd_only
0.025	0.954545	0.181295	hrd_only
0.024	0.954545	0.177215	hrd_only
0.023	0.954545	0.173554	hrd_only
0.022	0.954545	0.169128	hrd_only
0.021	0.954545	0.165789	hrd_only
0.02	0.954545	0.163001	hrd_only
0.019	0.954545	0.16051	hrd_only
0.018	0.954545	0.158291	hrd_only
0.017	0.954545	0.154223	hrd_only
0.016	0.954545	0.150718	hrd_only
0.015	0.954545	0.146172	hrd_only
0.014	0.954545	0.142534	hrd_only
0.013	0.962121	0.13956	hrd_only
0.012	0.962121	0.13612	hrd_only
0.011	0.962121	0.132845	hrd_only
0.01	0.969697	0.130081	hrd_only
0.009	0.969697	0.125367	hrd_only
0.008	0.969697	0.120075	hrd_only
0.007	0.984848	0.118397	hrd_only
0.006	0.984848	0.113835	hrd_only
0.005	0.984848	0.109428	hrd_only
0.004	0.984848	0.104334	hrd_only
0.003	0.984848	0.0981132	hrd_only
0.002	0.984848	0.0927247	hrd_only
0.001	0.984848	0.0844156	hrd_only
0	1	0.0670051	hrd_only
Inf	0	1	hrd_kh
0.962	0	0	hrd_kh
0.958	0.00757576	0.5	hrd_kh
0.957	0.0151515	0.666667	hrd_kh
0.955	0.0227273	0.75	hrd_kh
0.953	0.030303	0.8	hrd_kh
0.951	0.0378788	0.833333	hrd_kh
0.948	0.0454545	0.857143	hrd_kh
0.941	0.0530303	0.875	hrd_kh
0.94	0.0681818	0.9	hrd_kh
0.938	0.0757576	0.909091	hrd_kh
0.937	0.0833333	0.916667	hrd_kh
0.936	0.0984848	0.928571	hrd_kh
0.935	0.113636	0.9375	hrd_kh
0.926	0.121212	0.941176	hrd_kh
0.925	0.128788	0.944444	hrd_kh
0.92	0.136364	0.947368	hrd_kh
0.919	0.143939	0.95	hrd_kh
0.916	0.151515	0.952381	hrd_kh
0.915	0.159091	0.954545	hrd_kh
0.913	0.166667	0.956522	hrd_kh
0.911	0.174242	0.958333	hrd_kh
0.91	0.181818	0.96	hrd_kh
0.909	0.189394	0.961538	hrd_kh
0.907	0.19697	0.962963	hrd_kh
0.904	0.204545	0.964286	hrd_kh
0.902	0.212121	0.965517	hrd_kh
0.9	0.219697	0.966667	hrd_kh
0.899	0.242424	0.969697	hrd_kh
0.898	0.25	0.970588	hrd_kh
0.897	0.280303	0.973684	hrd_kh
0.896	0.287879	0.974359	hrd_kh
0.895	0.295455	0.975	hrd_kh
0.894	0.30303	0.97561	hrd_kh
0.888	0.318182	0.976744	hrd_kh
0.885	0.325758	0.977273	hrd_kh
0.881	0.340909	0.978261	hrd_kh
0.878	0.348485	0.978723	hrd_kh
0.876	0.356061	0.979167	hrd_kh
0.875	0.363636	0.979592	hrd_kh
0.874	0.371212	0.98	hrd_kh
0.872	0.378788	0.980392	hrd_kh
0.871	0.386364	0.980769	hrd_kh
0.87	0.393939	0.981132	hrd_kh
0.868	0.424242	0.982456	hrd_kh
0.862	0.439394	0.983051	hrd_kh
0.861	0.44697	0.983333	hrd_kh
0.86	0.462121	0.983871	hrd_kh
0.859	0.477273	0.984375	hrd_kh
0.853	0.477273	0.969231	hrd_kh
0.851	0.484848	0.969697	hrd_kh
0.849	0.492424	0.970149	hrd_kh
0.847	0.507576	0.971014	hrd_kh
0.846	0.515152	0.971429	hrd_kh
0.844	0.522727	0.958333	hrd_kh
0.84	0.530303	0.958904	hrd_kh
0.838	0.545455	0.96	hrd_kh
0.837	0.560606	0.961039	hrd_kh
0.836	0.568182	0.961538	hrd_kh
0.833	0.583333	0.950617	hrd_kh
0.83	0.590909	0.95122	hrd_kh
0.824	0.598485	0.951807	hrd_kh
0.82	0.613636	0.94186	hrd_kh
0.809	0.621212	0.942529	hrd_kh
0.802	0.628788	0.943182	hrd_kh
0.801	0.636364	0.94382	hrd_kh
0.793	0.643939	0.944444	hrd_kh
0.781	0.651515	0.945055	hrd_kh
0.773	0.659091	0.945652	hrd_kh
0.762	0.666667	0.946237	hrd_kh
0.741	0.674242	0.946809	hrd_kh
0.716	0.681818	0.947368	hrd_kh
0.702	0.69697	0.948454	hrd_kh
0.691	0.704545	0.94898	hrd_kh
0.69	0.712121	0.949495	hrd_kh
0.689	0.712121	0.94	hrd_kh
0.679	0.719697	0.940594	hrd_kh
0.67	0.727273	0.941176	hrd_kh
0.666	0.734848	0.941748	hrd_kh
0.66	0.734848	0.932692	hrd_kh
0.63	0.742424	0.933333	hrd_kh
0.626	0.75	0.933962	hrd_kh
0.617	0.757576	0.934579	hrd_kh
0.608	0.765152	0.935185	hrd_kh
0.591	0.772727	0.93578	hrd_kh
0.586	0.780303	0.936364	hrd_kh
0.583	0.787879	0.936937	hrd_kh
0.58	0.795455	0.9375	hrd_kh
0.578	0.80303	0.938053	hrd_kh
0.572	0.810606	0.938596	hrd_kh
0.565	0.810606	0.930435	hrd_kh
0.555	0.818182	0.931034	hrd_kh
0.55	0.818182	0.923077	hrd_kh
0.542	0.818182	0.915254	hrd_kh
0.517	0.825758	0.915966	hrd_kh
0.515	0.833333	0.916667	hrd_kh
0.507	0.833333	0.909091	hrd_kh
0.497	0.833333	0.901639	hrd_kh
0.494	0.840909	0.902439	hrd_kh
0.489	0.840909	0.895161	hrd_kh
0.471	0.840909	0.888	hrd_kh
0.466	0.848485	0.888889	hrd_kh
0.461	0.848485	0.88189	hrd_kh
0.457	0.848485	0.875	hrd_kh
0.419	0.856061	0.875969	hrd_kh
0.41	0.856061	0.869231	hrd_kh
0.4	0.856061	0.862595	hrd_kh
0.398	0.856061	0.856061	hrd_kh
0.384	0.856061	0.849624	hrd_kh
0.37	0.856061	0.843284	hrd_kh
0.341	0.856061	0.837037	hrd_kh
0.333	0.863636	0.838235	hrd_kh
0.322	0.871212	0.839416	hrd_kh
0.317	0.871212	0.833333	hrd_kh
0.316	0.871212	0.827338	hrd_kh
0.302	0.871212	0.821429	hrd_kh
0.301	0.871212	0.815603	hrd_kh
0.3	0.871212	0.804196	hrd_kh
0.299	0.871212	0.798611	hrd_kh
0.298	0.871212	0.793103	hrd_kh
0.291	0.871212	0.782313	hrd_kh
0.289	0.878788	0.783784	hrd_kh
0.288	0.878788	0.778523	hrd_kh
0.287	0.878788	0.773333	hrd_kh
0.286	0.878788	0.768212	hrd_kh
0.284	0.878788	0.763158	hrd_kh
0.278	0.878788	0.75817	hrd_kh
0.273	0.886364	0.75974	hrd_kh
0.271	0.886364	0.75	hrd_kh
0.27	0.886364	0.745223	hrd_kh
0.266	0.886364	0.740506	hrd_kh
0.262	0.886364	0.735849	hrd_kh
0.258	0.886364	0.726708	hrd_kh
0.256	0.886364	0.722222	hrd_kh
0.254	0.886364	0.717791	hrd_kh
0.251	0.886364	0.713415	hrd_kh
0.25	0.886364	0.709091	hrd_kh
0.247	0.886364	0.704819	hrd_kh
0.245	0.886364	0.700599	hrd_kh
0.242	0.886364	0.696429	hrd_kh
0.236	0.886364	0.688235	hrd_kh
0.235	0.886364	0.684211	hrd_kh
0.23	0.893939	0.686047	hrd_kh
0.228	0.893939	0.674286	hrd_kh
0.225	0.893939	0.666667	hrd_kh
0.223	0.893939	0.662921	hrd_kh
0.222	0.893939	0.659218	hrd_kh
0.22	0.893939	0.644809	hrd_kh
0.217	0.893939	0.641304	hrd_kh
0.216	0.901515	0.639785	hrd_kh
0.214	0.901515	0.632979	hrd_kh
0.213	0.901515	0.62963	hrd_kh
0.21	0.901515	0.623037	hrd_kh
0.209	0.901515	0.619792	hrd_kh
0.206	0.901515	0.613402	hrd_kh
0.205	0.901515	0.610256	hrd_kh
0.204	0.901515	0.607143	hrd_kh
0.203	0.901515	0.604061	hrd_kh
0.202	0.901515	0.60101	hrd_kh
0.201	0.901515	0.59799	hrd_kh
0.2	0.901515	0.59204	hrd_kh
0.198	0.909091	0.594059	hrd_kh
0.196	0.909091	0.591133	hrd_kh
0.195	0.909091	0.588235	hrd_kh
0.193	0.909091	0.57971	hrd_kh
0.192	0.909091	0.574163	hrd_kh
0.191	0.909091	0.571429	hrd_kh
0.19	0.909091	0.56872	hrd_kh
0.189	0.909091	0.55814	hrd_kh
0.188	0.909091	0.552995	hrd_kh
0.186	0.909091	0.547945	hrd_kh
0.185	0.909091	0.538117	hrd_kh
0.182	0.909091	0.535714	hrd_kh
0.18	0.909091	0.533333	hrd_kh
0.179	0.909091	0.528634	hrd_kh
0.178	0.909091	0.526316	hrd_kh
0.177	0.909091	0.515021	hrd_kh
0.176	0.909091	0.506329	hrd_kh
0.175	0.909091	0.504202	hrd_kh
0.171	0.916667	0.506276	hrd_kh
0.17	0.916667	0.502075	hrd_kh
0.169	0.916667	0.497942	hrd_kh
0.168	0.916667	0.49187	hrd_kh
0.167	0.916667	0.489879	hrd_kh
0.164	0.916667	0.487903	hrd_kh
0.163	0.916667	0.484	hrd_kh
0.162	0.916667	0.478261	hrd_kh
0.161	0.916667	0.47451	hrd_kh
0.16	0.916667	0.470817	hrd_kh
0.159	0.916667	0.461832	hrd_kh
0.158	0.916667	0.460076	hrd_kh
0.157	0.916667	0.458333	hrd_kh
0.156	0.916667	0.456604	hrd_kh
0.154	0.916667	0.454887	hrd_kh
0.153	0.916667	0.448148	hrd_kh
0.152	0.916667	0.446494	hrd_kh
0.151	0.916667	0.443223	hrd_kh
0.15	0.916667	0.441606	hrd_kh
0.149	0.916667	0.438406	hrd_kh
0.147	0.916667	0.432143	hrd_kh
0.146	0.924242	0.434164	hrd_kh
0.145	0.931818	0.434629	hrd_kh
0.144	0.931818	0.433099	hrd_kh
0.143	0.931818	0.425606	hrd_kh
0.142	0.931818	0.424138	hrd_kh
0.141	0.931818	0.419795	hrd_kh
0.139	0.939394	0.420339	hrd_kh
0.138	0.939394	0.416107	hrd_kh
0.137	0.939394	0.413333	hrd_kh
0.136	0.939394	0.409241	hrd_kh
0.135	0.939394	0.406557	hrd_kh
0.134	0.939394	0.402597	hrd_kh
0.132	0.939394	0.4	hrd_kh
0.13	0.939394	0.398714	hrd_kh
0.129	0.939394	0.397436	hrd_kh
0.128	0.939394	0.393651	hrd_kh
0.127	0.939394	0.391167	hrd_kh
0.126	0.939394	0.388715	hrd_kh
0.125	0.939394	0.383901	hrd_kh
0.124	0.939394	0.382716	hrd_kh
0.123	0.939394	0.381538	hrd_kh
0.122	0.939394	0.3769	hrd_kh
0.121	0.939394	0.371257	hrd_kh
0.12	0.939394	0.369048	hrd_kh
0.119	0.939394	0.366864	hrd_kh
0.118	0.939394	0.363636	hrd_kh
0.117	0.939394	0.361516	hrd_kh
0.116	0.939394	0.35942	hrd_kh
0.115	0.939394	0.358382	hrd_kh
0.113	0.94697	0.358166	hrd_kh
0.112	0.94697	0.353107	hrd_kh
0.111	0.94697	0.35014	hrd_kh
0.11	0.94697	0.344353	hrd_kh
0.109	0.94697	0.343407	hrd_kh
0.108	0.94697	0.342466	hrd_kh
0.107	0.94697	0.339674	hrd_kh
0.106	0.94697	0.336927	hrd_kh
0.105	0.94697	0.331565	hrd_kh
0.104	0.94697	0.328084	hrd_kh
0.103	0.94697	0.324675	hrd_kh
0.102	0.94697	0.322165	hrd_kh
0.101	0.94697	0.321337	hrd_kh
0.1	0.94697	0.318066	hrd_kh
0.099	0.94697	0.314861	hrd_kh
0.098	0.94697	0.3125	hrd_kh
0.097	0.94697	0.307882	hrd_kh
0.096	0.954545	0.308068	hrd_kh
0.095	0.954545	0.303614	hrd_kh
0.094	0.954545	0.298578	hrd_kh
0.093	0.954545	0.295775	hrd_kh
0.092	0.954545	0.293023	hrd_kh
0.091	0.954545	0.292343	hrd_kh
0.09	0.954545	0.291667	hrd_kh
0.089	0.954545	0.287671	hrd_kh
0.088	0.954545	0.285068	hrd_kh
0.087	0.954545	0.282511	hrd_kh
0.086	0.954545	0.277533	hrd_kh
0.085	0.954545	0.273319	hrd_kh
0.084	0.954545	0.270386	hrd_kh
0.083	0.954545	0.268657	hrd_kh
0.082	0.954545	0.266949	hrd_kh
0.081	0.954545	0.265263	hrd_kh
0.08	0.954545	0.263048	hrd_kh
0.079	0.954545	0.261954	hrd_kh
0.078	0.954545	0.258197	hrd_kh
0.077	0.954545	0.255061	hrd_kh
0.076	0.954545	0.252505	hrd_kh
0.075	0.954545	0.250996	hrd_kh
0.074	0.954545	0.249505	hrd_kh
0.073	0.954545	0.24466	hrd_kh
0.072	0.954545	0.244186	hrd_kh
0.071	0.954545	0.242775	hrd_kh
0.07	0.954545	0.241379	hrd_kh
0.069	0.954545	0.239089	hrd_kh
0.068	0.954545	0.235955	hrd_kh
0.067	0.954545	0.233766	hrd_kh
0.066	0.954545	0.232472	hrd_kh
0.065	0.962121	0.230909	hrd_kh
0.064	0.962121	0.227191	hrd_kh
0.063	0.962121	0.223592	hrd_kh
0.062	0.962121	0.22164	hrd_kh
0.061	0.962121	0.217094	hrd_kh
0.06	0.962121	0.214527	hrd_kh
0.059	0.962121	0.209571	hrd_kh
0.058	0.962121	0.206169	hrd_kh
0.057	0.962121	0.203852	hrd_kh
0.056	0.962121	0.2	hrd_kh
0.055	0.962121	0.197512	hrd_kh
0.054	0.962121	0.19419	hrd_kh
0.053	0.962121	0.191843	hrd_kh
0.052	0.962121	0.188988	hrd_kh
0.051	0.962121	0.18787	hrd_kh
0.05	0.962121	0.185944	hrd_kh
0.049	0.962121	0.184593	hrd_kh
0.048	0.962121	0.180654	hrd_kh
0.047	0.962121	0.179379	hrd_kh
0.046	0.962121	0.176634	hrd_kh
0.045	0.962121	0.174211	hrd_kh
0.044	0.962121	0.172554	hrd_kh
0.043	0.969697	0.172275	hrd_kh
0.042	0.969697	0.170213	hrd_kh
0.041	0.969697	0.16732	hrd_kh
0.04	0.969697	0.165161	hrd_kh
0.039	0.969697	0.162025	hrd_kh
0.038	0.969697	0.1598	hrd_kh
0.037	0.969697	0.157055	hrd_kh
0.036	0.969697	0.155718	hrd_kh
0.035	0.969697	0.152927	hrd_kh
0.034	0.969697	0.151479	hrd_kh
0.033	0.969697	0.150059	hrd_kh
0.032	0.977273	0.149133	hrd_kh
0.031	0.977273	0.147597	hrd_kh
0.03	0.977273	0.145598	hrd_kh
0.029	0.977273	0.142857	hrd_kh
0.028	0.977273	0.141603	hrd_kh
0.027	0.977273	0.13961	hrd_kh
0.026	0.977273	0.136943	hrd_kh
0.025	0.977273	0.134937	hrd_kh
0.024	0.977273	0.133264	hrd_kh
0.023	0.977273	0.131767	hrd_kh
0.022	0.977273	0.128486	hrd_kh
0.021	0.977273	0.126471	hrd_kh
0.02	0.977273	0.124397	hrd_kh
0.019	0.977273	0.121928	hrd_kh
0.018	0.977273	0.119666	hrd_kh
0.017	0.977273	0.118132	hrd_kh
0.016	0.984848	0.116906	hrd_kh
0.015	0.984848	0.113537	hrd_kh
0.014	0.984848	0.111492	hrd_kh
0.013	0.984848	0.109336	hrd_kh
0.012	0.984848	0.107261	hrd_kh
0.011	0.992424	0.105221	hrd_kh
0.01	0.992424	0.103312	hrd_kh
0.009	0.992424	0.101393	hrd_kh
0.008	0.992424	0.0986446	hrd_kh
0.007	0.992424	0.0955507	hrd_kh
0.006	0.992424	0.0929078	hrd_kh
0.005	0.992424	0.0903448	hrd_kh
0.004	0.992424	0.0878016	hrd_kh
0.003	0.992424	0.0841902	hrd_kh
0.002	1	0.081381	hrd_kh
0.001	1	0.0763006	hrd_kh
0	1	0.0670051	hrd_kh
Inf	0	1	chord_only
0.963	0.00757576	1	chord_only
0.962	0.0151515	1	chord_only
0.957	0.0227273	1	chord_only
0.952	0.030303	1	chord_only
0.949	0.0378788	1	chord_only
0.947	0.0454545	1	chord_only
0.945	0.0606061	1	chord_only
0.942	0.0681818	1	chord_only
0.939	0.0757576	1	chord_only
0.935	0.0833333	1	chord_only
0.934	0.0984848	1	chord_only
0.933	0.106061	1	chord_only
0.929	0.113636	1	chord_only
0.92	0.121212	1	chord_only
0.918	0.128788	1	chord_only
0.911	0.136364	1	chord_only
0.908	0.143939	1	chord_only
0.907	0.151515	1	chord_only
0.905	0.159091	1	chord_only
0.898	0.166667	1	chord_only
0.897	0.174242	1	chord_only
0.891	0.189394	1	chord_only
0.89	0.19697	1	chord_only
0.889	0.204545	1	chord_only
0.884	0.212121	1	chord_only
0.878	0.219697	1	chord_only
0.877	0.227273	0.967742	chord_only
0.869	0.234848	0.96875	chord_only
0.867	0.242424	0.969697	chord_only
0.866	0.25	0.970588	chord_only
0.861	0.257576	0.971429	chord_only
0.86	0.265152	0.972222	chord_only
0.858	0.272727	0.947368	chord_only
0.856	0.280303	0.948718	chord_only
0.849	0.295455	0.95122	chord_only
0.844	0.310606	0.953488	chord_only
0.841	0.318182	0.954545	chord_only
0.835	0.333333	0.956522	chord_only
0.834	0.340909	0.957447	chord_only
0.832	0.356061	0.959184	chord_only
0.831	0.378788	0.961538	chord_only
0.83	0.393939	0.962963	chord_only
0.827	0.401515	0.963636	chord_only
0.815	0.416667	0.964912	chord_only
0.812	0.424242	0.965517	chord_only
0.809	0.431818	0.966102	chord_only
0.808	0.439394	0.966667	chord_only
0.807	0.44697	0.967213	chord_only
0.796	0.454545	0.967742	chord_only
0.79	0.469697	0.96875	chord_only
0.786	0.477273	0.969231	chord_only
0.784	0.484848	0.969697	chord_only
0.781	0.5	0.970588	chord_only
0.78	0.507576	0.971014	chord_only
0.774	0.515152	0.971429	chord_only
0.771	0.522727	0.971831	chord_only
0.769	0.530303	0.972222	chord_only
0.765	0.537879	0.972603	chord_only
0.762	0.55303	0.973333	chord_only
0.76	0.568182	0.974026	chord_only
0.752	0.575758	0.974359	chord_only
0.749	0.583333	0.974684	chord_only
0.736	0.590909	0.975	chord_only
0.735	0.598485	0.975309	chord_only
0.734	0.606061	0.97561	chord_only
0.731	0.613636	0.975904	chord_only
0.73	0.621212	0.97619	chord_only
0.724	0.628788	0.976471	chord_only
0.722	0.636364	0.976744	chord_only
0.719	0.643939	0.977011	chord_only
0.716	0.666667	0.977778	chord_only
0.711	0.674242	0.978022	chord_only
0.703	0.674242	0.967391	chord_only
0.701	0.681818	0.967742	chord_only
0.697	0.689394	0.968085	chord_only
0.693	0.69697	0.968421	chord_only
0.686	0.704545	0.958763	chord_only
0.67	0.712121	0.959184	chord_only
0.662	0.719697	0.959596	chord_only
0.655	0.727273	0.96	chord_only
0.652	0.734848	0.960396	chord_only
0.65	0.742424	0.960784	chord_only
0.638	0.75	0.961165	chord_only
0.635	0.757576	0.961538	chord_only
0.631	0.765152	0.961905	chord_only
0.614	0.772727	0.962264	chord_only
0.612	0.780303	0.962617	chord_only
0.609	0.787879	0.962963	chord_only
0.596	0.795455	0.963303	chord_only
0.582	0.80303	0.963636	chord_only
0.528	0.810606	0.963964	chord_only
0.527	0.818182	0.964286	chord_only
0.52	0.818182	0.955752	chord_only
0.511	0.825758	0.95614	chord_only
0.509	0.833333	0.956522	chord_only
0.492	0.833333	0.948276	chord_only
0.418	0.840909	0.948718	chord_only
0.392	0.848485	0.949153	chord_only
0.373	0.848485	0.941176	chord_only
0.37	0.856061	0.941667	chord_only
0.353	0.863636	0.942149	chord_only
0.32	0.871212	0.942623	chord_only
0.296	0.878788	0.943089	chord_only
0.292	0.878788	0.935484	chord_only
0.273	0.878788	0.928	chord_only
0.269	0.878788	0.920635	chord_only
0.253	0.878788	0.913386	chord_only
0.252	0.878788	0.90625	chord_only
0.251	0.878788	0.892308	chord_only
0.248	0.878788	0.885496	chord_only
0.244	0.878788	0.878788	chord_only
0.236	0.878788	0.87218	chord_only
0.233	0.878788	0.865672	chord_only
0.226	0.878788	0.859259	chord_only
0.221	0.878788	0.852941	chord_only
0.217	0.878788	0.846715	chord_only
0.216	0.878788	0.84058	chord_only
0.215	0.878788	0.834532	chord_only
0.21	0.878788	0.828571	chord_only
0.208	0.878788	0.822695	chord_only
0.207	0.878788	0.816901	chord_only
0.203	0.878788	0.811189	chord_only
0.201	0.878788	0.805556	chord_only
0.2	0.878788	0.789116	chord_only
0.199	0.878788	0.783784	chord_only
0.198	0.878788	0.778523	chord_only
0.196	0.878788	0.773333	chord_only
0.194	0.878788	0.768212	chord_only
0.193	0.878788	0.763158	chord_only
0.187	0.878788	0.75817	chord_only
0.186	0.878788	0.748387	chord_only
0.182	0.878788	0.74359	chord_only
0.181	0.886364	0.745223	chord_only
0.18	0.886364	0.740506	chord_only
0.179	0.893939	0.742138	chord_only
0.178	0.893939	0.732919	chord_only
0.177	0.893939	0.719512	chord_only
0.174	0.893939	0.715152	chord_only
0.173	0.893939	0.706587	chord_only
0.171	0.893939	0.702381	chord_only
0.17	0.893939	0.698225	chord_only
0.169	0.893939	0.690058	chord_only
0.168	0.893939	0.678161	chord_only
0.164	0.893939	0.674286	chord_only
0.163	0.893939	0.670455	chord_only
0.161	0.893939	0.662921	chord_only
0.16	0.893939	0.651934	chord_only
0.159	0.901515	0.653846	chord_only
0.158	0.901515	0.650273	chord_only
0.157	0.901515	0.646739	chord_only
0.156	0.901515	0.639785	chord_only
0.154	0.901515	0.632979	chord_only
0.153	0.901515	0.62963	chord_only
0.152	0.901515	0.619792	chord_only
0.151	0.901515	0.610256	chord_only
0.15	0.901515	0.607143	chord_only
0.149	0.901515	0.60101	chord_only
0.148	0.901515	0.589109	chord_only
0.147	0.901515	0.580488	chord_only
0.146	0.901515	0.57767	chord_only
0.145	0.901515	0.563981	chord_only
0.144	0.901515	0.561321	chord_only
0.143	0.901515	0.553488	chord_only
0.142	0.901515	0.550926	chord_only
0.141	0.901515	0.548387	chord_only
0.14	0.901515	0.540909	chord_only
0.139	0.901515	0.538462	chord_only
0.138	0.901515	0.533632	chord_only
0.137	0.909091	0.530973	chord_only
0.135	0.909091	0.526316	chord_only
0.133	0.909091	0.521739	chord_only
0.131	0.909091	0.517241	chord_only
0.13	0.909091	0.515021	chord_only
0.129	0.909091	0.510638	chord_only
0.128	0.909091	0.508475	chord_only
0.127	0.909091	0.5	chord_only
0.126	0.909091	0.491803	chord_only
0.124	0.909091	0.48583	chord_only
0.123	0.909091	0.48	chord_only
0.122	0.909091	0.472441	chord_only
0.121	0.909091	0.45977	chord_only
0.12	0.909091	0.451128	chord_only
0.119	0.916667	0.448148	chord_only
0.118	0.916667	0.44	chord_only
0.117	0.916667	0.438406	chord_only
0.116	0.916667	0.435252	chord_only
0.115	0.916667	0.429078	chord_only
0.114	0.916667	0.426056	chord_only
0.113	0.916667	0.423077	chord_only
0.112	0.916667	0.411565	chord_only
0.111	0.916667	0.408784	chord_only
0.11	0.916667	0.404682	chord_only
0.109	0.916667	0.401993	chord_only
0.108	0.916667	0.398026	chord_only
0.107	0.916667	0.386581	chord_only
0.106	0.916667	0.38535	chord_only
0.105	0.916667	0.382911	chord_only
0.104	0.916667	0.378125	chord_only
0.103	0.916667	0.372308	chord_only
0.102	0.916667	0.366667	chord_only
0.101	0.916667	0.362275	chord_only
0.1	0.916667	0.356932	chord_only
0.099	0.916667	0.35277	chord_only
0.098	0.916667	0.347701	chord_only
0.097	0.916667	0.337989	chord_only
0.096	0.924242	0.335165	chord_only
0.095	0.924242	0.327957	chord_only
0.094	0.924242	0.324468	chord_only
0.093	0.924242	0.322751	chord_only
0.092	0.924242	0.317708	chord_only
0.091	0.924242	0.313625	chord_only
0.09	0.924242	0.309645	chord_only
0.089	0.924242	0.305	chord_only
0.088	0.931818	0.303704	chord_only
0.087	0.931818	0.300733	chord_only
0.086	0.931818	0.294964	chord_only
0.085	0.931818	0.291469	chord_only
0.084	0.931818	0.285383	chord_only
0.083	0.931818	0.280182	chord_only
0.082	0.931818	0.277027	chord_only
0.081	0.931818	0.273942	chord_only
0.08	0.931818	0.271523	chord_only
0.079	0.931818	0.265659	chord_only
0.078	0.931818	0.261146	chord_only
0.077	0.931818	0.257862	chord_only
0.076	0.931818	0.251534	chord_only
0.075	0.931818	0.248988	chord_only
0.074	0.939394	0.249497	chord_only
0.073	0.939394	0.243615	chord_only
0.072	0.939394	0.237548	chord_only
0.071	0.939394	0.233522	chord_only
0.07	0.939394	0.230483	chord_only
0.069	0.939394	0.228361	chord_only
0.068	0.939394	0.224638	chord_only
0.067	0.939394	0.222222	chord_only
0.066	0.939394	0.217544	chord_only
0.065	0.94697	0.216638	chord_only
0.064	0.954545	0.216123	chord_only
0.063	0.954545	0.212479	chord_only
0.062	0.954545	0.208264	chord_only
0.061	0.954545	0.203883	chord_only
0.06	0.954545	0.200957	chord_only
0.059	0.954545	0.196262	chord_only
0.058	0.954545	0.191199	chord_only
0.057	0.954545	0.188341	chord_only
0.056	0.954545	0.184751	chord_only
0.055	0.962121	0.181948	chord_only
0.054	0.962121	0.178371	chord_only
0.053	0.962121	0.174211	chord_only
0.052	0.962121	0.172087	chord_only
0.051	0.969697	0.171812	chord_only
0.05	0.969697	0.1682	chord_only
0.049	0.969697	0.165375	chord_only
0.048	0.977273	0.163085	chord_only
0.047	0.977273	0.16005	chord_only
0.046	0.977273	0.157895	chord_only
0.045	0.977273	0.154491	chord_only
0.044	0.977273	0.151765	chord_only
0.043	0.984848	0.148912	chord_only
0.042	0.984848	0.145903	chord_only
0.041	0.984848	0.142857	chord_only
0.04	0.984848	0.140998	chord_only
0.039	0.984848	0.138004	chord_only
0.038	0.984848	0.133883	chord_only
0.037	0.984848	0.130653	chord_only
0.036	0.984848	0.128332	chord_only
0.035	0.984848	0.126214	chord_only
0.034	0.984848	0.12476	chord_only
0.033	0.984848	0.123106	chord_only
0.032	0.984848	0.121043	chord_only
0.031	0.984848	0.119595	chord_only
0.03	0.984848	0.117967	chord_only
0.029	0.984848	0.115658	chord_only
0.028	0.984848	0.113339	chord_only
0.027	0.984848	0.110733	chord_only
0.026	0.984848	0.108333	chord_only
0.025	0.984848	0.106645	chord_only
0.024	0.984848	0.103668	chord_only
0.023	0.984848	0.101089	chord_only
0.022	0.984848	0.0991609	chord_only
0.021	0.984848	0.0972326	chord_only
0.02	0.984848	0.095518	chord_only
0.019	0.992424	0.0943804	chord_only
0.018	0.992424	0.092059	chord_only
0.017	0.992424	0.0904072	chord_only
0.016	0.992424	0.0886333	chord_only
0.015	0.992424	0.087159	chord_only
0.014	0.992424	0.0852865	chord_only
0.013	0.992424	0.0833333	chord_only
0.012	1	0.0825	chord_only
0.011	1	0.0807834	chord_only
0.01	1	0.0792317	chord_only
0.009	1	0.077374	chord_only
0.008	1	0.0756014	chord_only
0.007	1	0.0738668	chord_only
0.006	1	0.0726472	chord_only
0.005	1	0.0713899	chord_only
0.004	1	0.0701382	chord_only
0.003	1	0.0690016	chord_only
0.002	1	0.0680062	chord_only
0.001	1	0.0673126	chord_only
0	1	0.0670051	chord_only
Inf	0	1	chord_kh
0.962	0.00757576	1	chord_kh
0.954	0.0151515	1	chord_kh
0.95	0.0227273	1	chord_kh
0.936	0.0378788	1	chord_kh
0.933	0.0454545	1	chord_kh
0.932	0.0530303	1	chord_kh
0.928	0.0606061	1	chord_kh
0.927	0.0681818	1	chord_kh
0.924	0.0757576	1	chord_kh
0.921	0.0833333	1	chord_kh
0.919	0.0909091	1	chord_kh
0.917	0.0984848	1	chord_kh
0.916	0.106061	1	chord_kh
0.915	0.113636	1	chord_kh
0.91	0.121212	1	chord_kh
0.909	0.128788	1	chord_kh
0.904	0.136364	0.947368	chord_kh
0.894	0.143939	0.95	chord_kh
0.893	0.159091	0.954545	chord_kh
0.89	0.174242	0.958333	chord_kh
0.889	0.181818	0.96	chord_kh
0.886	0.189394	0.961538	chord_kh
0.883	0.19697	0.962963	chord_kh
0.88	0.204545	0.964286	chord_kh
0.879	0.212121	0.965517	chord_kh
0.878	0.219697	0.966667	chord_kh
0.877	0.227273	0.967742	chord_kh
0.874	0.234848	0.96875	chord_kh
0.873	0.242424	0.941176	chord_kh
0.869	0.25	0.942857	chord_kh
0.866	0.257576	0.944444	chord_kh
0.862	0.265152	0.945946	chord_kh
0.858	0.287879	0.95	chord_kh
0.853	0.295455	0.95122	chord_kh
0.852	0.30303	0.952381	chord_kh
0.85	0.310606	0.953488	chord_kh
0.844	0.318182	0.954545	chord_kh
0.843	0.325758	0.955556	chord_kh
0.842	0.340909	0.957447	chord_kh
0.839	0.348485	0.958333	chord_kh
0.838	0.356061	0.959184	chord_kh
0.837	0.363636	0.96	chord_kh
0.828	0.371212	0.960784	chord_kh
0.825	0.378788	0.961538	chord_kh
0.823	0.386364	0.962264	chord_kh
0.816	0.401515	0.963636	chord_kh
0.813	0.409091	0.964286	chord_kh
0.812	0.416667	0.964912	chord_kh
0.81	0.424242	0.965517	chord_kh
0.809	0.431818	0.966102	chord_kh
0.807	0.439394	0.966667	chord_kh
0.802	0.44697	0.967213	chord_kh
0.801	0.454545	0.967742	chord_kh
0.8	0.484848	0.969697	chord_kh
0.793	0.492424	0.970149	chord_kh
0.787	0.5	0.970588	chord_kh
0.783	0.507576	0.971014	chord_kh
0.781	0.515152	0.971429	chord_kh
0.777	0.522727	0.971831	chord_kh
0.769	0.530303	0.972222	chord_kh
0.764	0.537879	0.972603	chord_kh
0.762	0.545455	0.972973	chord_kh
0.759	0.55303	0.973333	chord_kh
0.754	0.560606	0.973684	chord_kh
0.749	0.575758	0.974359	chord_kh
0.748	0.583333	0.974684	chord_kh
0.74	0.598485	0.975309	chord_kh
0.737	0.606061	0.963855	chord_kh
0.733	0.613636	0.964286	chord_kh
0.732	0.621212	0.964706	chord_kh
0.731	0.628788	0.965116	chord_kh
0.728	0.636364	0.965517	chord_kh
0.723	0.643939	0.965909	chord_kh
0.72	0.651515	0.966292	chord_kh
0.717	0.659091	0.966667	chord_kh
0.716	0.659091	0.956044	chord_kh
0.715	0.666667	0.956522	chord_kh
0.712	0.674242	0.956989	chord_kh
0.71	0.681818	0.957447	chord_kh
0.706	0.689394	0.957895	chord_kh
0.698	0.704545	0.958763	chord_kh
0.679	0.712121	0.959184	chord_kh
0.677	0.719697	0.959596	chord_kh
0.676	0.727273	0.96	chord_kh
0.653	0.734848	0.960396	chord_kh
0.651	0.742424	0.960784	chord_kh
0.65	0.75	0.961165	chord_kh
0.647	0.757576	0.961538	chord_kh
0.625	0.772727	0.962264	chord_kh
0.623	0.780303	0.962617	chord_kh
0.622	0.787879	0.962963	chord_kh
0.62	0.795455	0.963303	chord_kh
0.604	0.80303	0.963636	chord_kh
0.595	0.810606	0.963964	chord_kh
0.557	0.818182	0.964286	chord_kh
0.525	0.825758	0.964602	chord_kh
0.516	0.825758	0.95614	chord_kh
0.494	0.833333	0.956522	chord_kh
0.484	0.840909	0.956897	chord_kh
0.464	0.840909	0.948718	chord_kh
0.441	0.848485	0.949153	chord_kh
0.433	0.856061	0.94958	chord_kh
0.337	0.856061	0.941667	chord_kh
0.332	0.856061	0.933884	chord_kh
0.311	0.863636	0.926829	chord_kh
0.306	0.863636	0.919355	chord_kh
0.298	0.863636	0.912	chord_kh
0.295	0.863636	0.904762	chord_kh
0.29	0.863636	0.897638	chord_kh
0.284	0.871212	0.898438	chord_kh
0.283	0.871212	0.891473	chord_kh
0.276	0.871212	0.884615	chord_kh
0.271	0.871212	0.877863	chord_kh
0.26	0.878788	0.878788	chord_kh
0.248	0.878788	0.87218	chord_kh
0.246	0.878788	0.865672	chord_kh
0.242	0.878788	0.859259	chord_kh
0.24	0.878788	0.852941	chord_kh
0.239	0.878788	0.846715	chord_kh
0.228	0.886364	0.847826	chord_kh
0.227	0.886364	0.841727	chord_kh
0.217	0.886364	0.829787	chord_kh
0.216	0.886364	0.823944	chord_kh
0.214	0.886364	0.818182	chord_kh
0.212	0.886364	0.8125	chord_kh
0.207	0.886364	0.806897	chord_kh
0.2	0.893939	0.802721	chord_kh
0.199	0.893939	0.797297	chord_kh
0.198	0.893939	0.791946	chord_kh
0.197	0.901515	0.788079	chord_kh
0.192	0.901515	0.767742	chord_kh
0.191	0.901515	0.762821	chord_kh
0.19	0.901515	0.757962	chord_kh
0.189	0.901515	0.748428	chord_kh
0.188	0.901515	0.74375	chord_kh
0.185	0.901515	0.734568	chord_kh
0.184	0.901515	0.730061	chord_kh
0.183	0.901515	0.721212	chord_kh
0.181	0.901515	0.716867	chord_kh
0.18	0.901515	0.712575	chord_kh
0.179	0.901515	0.7	chord_kh
0.177	0.901515	0.695906	chord_kh
0.176	0.901515	0.687861	chord_kh
0.175	0.901515	0.68	chord_kh
0.174	0.901515	0.676136	chord_kh
0.173	0.901515	0.668539	chord_kh
0.172	0.901515	0.661111	chord_kh
0.171	0.901515	0.653846	chord_kh
0.17	0.901515	0.646739	chord_kh
0.168	0.909091	0.645161	chord_kh
0.166	0.909091	0.638298	chord_kh
0.164	0.909091	0.631579	chord_kh
0.163	0.909091	0.621762	chord_kh
0.162	0.909091	0.612245	chord_kh
0.16	0.909091	0.609137	chord_kh
0.158	0.909091	0.606061	chord_kh
0.157	0.909091	0.603015	chord_kh
0.156	0.909091	0.594059	chord_kh
0.155	0.909091	0.591133	chord_kh
0.152	0.916667	0.590244	chord_kh
0.151	0.916667	0.587379	chord_kh
0.15	0.924242	0.583732	chord_kh
0.149	0.924242	0.578199	chord_kh
0.148	0.924242	0.575472	chord_kh
0.147	0.924242	0.57277	chord_kh
0.146	0.924242	0.562212	chord_kh
0.145	0.924242	0.559633	chord_kh
0.144	0.924242	0.554545	chord_kh
0.143	0.924242	0.54955	chord_kh
0.142	0.924242	0.542222	chord_kh
0.141	0.924242	0.532751	chord_kh
0.14	0.924242	0.523605	chord_kh
0.139	0.924242	0.516949	chord_kh
0.137	0.924242	0.512605	chord_kh
0.135	0.924242	0.502058	chord_kh
0.134	0.924242	0.491935	chord_kh
0.133	0.924242	0.486056	chord_kh
0.132	0.924242	0.484127	chord_kh
0.131	0.931818	0.484252	chord_kh
0.13	0.931818	0.480469	chord_kh
0.129	0.931818	0.473077	chord_kh
0.128	0.931818	0.465909	chord_kh
0.127	0.931818	0.458955	chord_kh
0.125	0.931818	0.455556	chord_kh
0.124	0.931818	0.445652	chord_kh
0.123	0.931818	0.442446	chord_kh
0.122	0.939394	0.444444	chord_kh
0.12	0.939394	0.43662	chord_kh
0.119	0.939394	0.432056	chord_kh
0.118	0.939394	0.427586	chord_kh
0.117	0.939394	0.424658	chord_kh
0.116	0.94697	0.416667	chord_kh
0.115	0.94697	0.412541	chord_kh
0.114	0.94697	0.407166	chord_kh
0.113	0.94697	0.403226	chord_kh
0.112	0.94697	0.398089	chord_kh
0.111	0.94697	0.393082	chord_kh
0.11	0.94697	0.390625	chord_kh
0.109	0.94697	0.386997	chord_kh
0.108	0.94697	0.385802	chord_kh
0.107	0.94697	0.379939	chord_kh
0.106	0.94697	0.377644	chord_kh
0.105	0.94697	0.37092	chord_kh
0.104	0.94697	0.360231	chord_kh
0.103	0.94697	0.353107	chord_kh
0.102	0.94697	0.349162	chord_kh
0.101	0.94697	0.348189	chord_kh
0.1	0.94697	0.344353	chord_kh
0.099	0.94697	0.340599	chord_kh
0.098	0.94697	0.336927	chord_kh
0.097	0.94697	0.331565	chord_kh
0.096	0.94697	0.327225	chord_kh
0.095	0.94697	0.321337	chord_kh
0.094	0.94697	0.317259	chord_kh
0.093	0.94697	0.314861	chord_kh
0.092	0.94697	0.3125	chord_kh
0.091	0.94697	0.309406	chord_kh
0.09	0.94697	0.304136	chord_kh
0.089	0.94697	0.29976	chord_kh
0.088	0.94697	0.293427	chord_kh
0.087	0.94697	0.291375	chord_kh
0.086	0.94697	0.286697	chord_kh
0.085	0.94697	0.283447	chord_kh
0.084	0.94697	0.276549	chord_kh
0.083	0.94697	0.271739	chord_kh
0.082	0.94697	0.265957	chord_kh
0.081	0.94697	0.262055	chord_kh
0.08	0.954545	0.261411	chord_kh
0.079	0.954545	0.259794	chord_kh
0.078	0.954545	0.256619	chord_kh
0.077	0.954545	0.253012	chord_kh
0.076	0.954545	0.248521	chord_kh
0.075	0.954545	0.243714	chord_kh
0.074	0.954545	0.240918	chord_kh
0.073	0.954545	0.238185	chord_kh
0.072	0.954545	0.235075	chord_kh
0.071	0.962121	0.233456	chord_kh
0.07	0.962121	0.229656	chord_kh
0.069	0.962121	0.226381	chord_kh
0.068	0.962121	0.222807	chord_kh
0.067	0.962121	0.218589	chord_kh
0.066	0.962121	0.215986	chord_kh
0.065	0.962121	0.214165	chord_kh
0.064	0.962121	0.211314	chord_kh
0.063	0.962121	0.208882	chord_kh
0.062	0.962121	0.206169	chord_kh
0.061	0.962121	0.202875	chord_kh
0.06	0.962121	0.198437	chord_kh
0.059	0.962121	0.195385	chord_kh
0.058	0.962121	0.190691	chord_kh
0.057	0.962121	0.186765	chord_kh
0.056	0.962121	0.184058	chord_kh
0.055	0.969697	0.181303	chord_kh
0.054	0.969697	0.178522	chord_kh
0.053	0.969697	0.176066	chord_kh
0.052	0.969697	0.17415	chord_kh
0.051	0.969697	0.169987	chord_kh
0.05	0.969697	0.166667	chord_kh
0.049	0.977273	0.163914	chord_kh
0.048	0.977273	0.161452	chord_kh
0.047	0.977273	0.157895	chord_kh
0.046	0.977273	0.155235	chord_kh
0.045	0.977273	0.152482	chord_kh
0.044	0.977273	0.15035	chord_kh
0.043	0.977273	0.146425	chord_kh
0.042	0.977273	0.144619	chord_kh
0.041	0.977273	0.142699	chord_kh
0.04	0.977273	0.14083	chord_kh
0.039	0.977273	0.138116	chord_kh
0.038	0.977273	0.135079	chord_kh
0.037	0.977273	0.13354	chord_kh
0.036	0.977273	0.131231	chord_kh
0.035	0.984848	0.129096	chord_kh
0.034	0.984848	0.126459	chord_kh
0.033	0.992424	0.125	chord_kh
0.032	0.992424	0.122201	chord_kh
0.031	0.992424	0.120183	chord_kh
0.03	0.992424	0.118124	chord_kh
0.029	0.992424	0.116032	chord_kh
0.028	0.992424	0.113126	chord_kh
0.027	0.992424	0.110923	chord_kh
0.026	0.992424	0.108624	chord_kh
0.025	0.992424	0.106073	chord_kh
0.024	0.992424	0.104216	chord_kh
0.023	0.992424	0.102264	chord_kh
0.022	0.992424	0.099393	chord_kh
0.021	0.992424	0.0969652	chord_kh
0.02	0.992424	0.0949964	chord_kh
0.019	0.992424	0.0935714	chord_kh
0.018	0.992424	0.0921238	chord_kh
0.017	0.992424	0.0900344	chord_kh
0.016	0.992424	0.0881561	chord_kh
0.015	0.992424	0.086071	chord_kh
0.014	0.992424	0.0840822	chord_kh
0.013	0.992424	0.0825457	chord_kh
0.012	0.992424	0.0809642	chord_kh
0.011	0.992424	0.0795869	chord_kh
0.01	0.992424	0.0782557	chord_kh
0.009	0.992424	0.0764294	chord_kh
0.008	1	0.0755149	chord_kh
0.007	1	0.0743662	chord_kh
0.006	1	0.0731707	chord_kh
0.005	1	0.0717391	chord_kh
0.004	1	0.0702875	chord_kh
0.003	1	0.0691099	chord_kh
0.002	1	0.0681818	chord_kh
0.001	1	0.0675192	chord_kh
0	1	0.0670051	chord_kh
Inf	0	1	chord_oob
0.94	0.00757576	1	chord_oob
0.938	0.0151515	1	chord_oob
0.936	0.0227273	0.75	chord_oob
0.934	0.030303	0.8	chord_oob
0.932	0.0378788	0.833333	chord_oob
0.928	0.0454545	0.857143	chord_oob
0.926	0.0530303	0.875	chord_oob
0.924	0.0606061	0.888889	chord_oob
0.922	0.0757576	0.909091	chord_oob
0.922	0.0833333	0.916667	chord_oob
0.92	0.0909091	0.923077	chord_oob
0.916	0.0984848	0.928571	chord_oob
0.912	0.106061	0.933333	chord_oob
0.908	0.113636	0.9375	chord_oob
0.906	0.121212	0.941176	chord_oob
0.902	0.128788	0.944444	chord_oob
0.9	0.136364	0.947368	chord_oob
0.896	0.151515	0.952381	chord_oob
0.892	0.159091	0.954545	chord_oob
0.888	0.166667	0.956522	chord_oob
0.88	0.174242	0.958333	chord_oob
0.872	0.181818	0.96	chord_oob
0.866	0.189394	0.961538	chord_oob
0.864	0.19697	0.962963	chord_oob
0.862	0.212121	0.965517	chord_oob
0.858	0.219697	0.966667	chord_oob
0.854	0.227273	0.967742	chord_oob
0.852	0.234848	0.96875	chord_oob
0.848	0.25	0.970588	chord_oob
0.848	0.280303	0.973684	chord_oob
0.846	0.287879	0.974359	chord_oob
0.846	0.295455	0.975	chord_oob
0.844	0.310606	0.97619	chord_oob
0.842	0.325758	0.977273	chord_oob
0.838	0.348485	0.978723	chord_oob
0.836	0.356061	0.959184	chord_oob
0.834	0.363636	0.96	chord_oob
0.834	0.378788	0.961538	chord_oob
0.832	0.393939	0.962963	chord_oob
0.83	0.401515	0.963636	chord_oob
0.828	0.416667	0.948276	chord_oob
0.828	0.431818	0.95	chord_oob
0.824	0.439394	0.95082	chord_oob
0.824	0.44697	0.951613	chord_oob
0.822	0.454545	0.952381	chord_oob
0.822	0.462121	0.953125	chord_oob
0.82	0.477273	0.954545	chord_oob
0.818	0.5	0.956522	chord_oob
0.816	0.507576	0.957143	chord_oob
0.816	0.515152	0.957746	chord_oob
0.812	0.522727	0.958333	chord_oob
0.81	0.545455	0.947368	chord_oob
0.808	0.568182	0.949367	chord_oob
0.806	0.583333	0.950617	chord_oob
0.806	0.590909	0.95122	chord_oob
0.804	0.598485	0.951807	chord_oob
0.802	0.613636	0.952941	chord_oob
0.802	0.621212	0.953488	chord_oob
0.8	0.628788	0.954023	chord_oob
0.798	0.636364	0.954545	chord_oob
0.798	0.643939	0.955056	chord_oob
0.796	0.659091	0.956044	chord_oob
0.796	0.666667	0.956522	chord_oob
0.794	0.674242	0.956989	chord_oob
0.792	0.69697	0.958333	chord_oob
0.788	0.704545	0.958763	chord_oob
0.784	0.712121	0.959184	chord_oob
0.782	0.719697	0.95	chord_oob
0.78	0.727273	0.950495	chord_oob
0.778	0.742424	0.951456	chord_oob
0.776	0.75	0.951923	chord_oob
0.774	0.765152	0.95283	chord_oob
0.772	0.772727	0.953271	chord_oob
0.77	0.780303	0.953704	chord_oob
0.768	0.787879	0.954128	chord_oob
0.764	0.795455	0.954545	chord_oob
0.758	0.80303	0.954955	chord_oob
0.754	0.810606	0.955357	chord_oob
0.752	0.818182	0.955752	chord_oob
0.734	0.825758	0.95614	chord_oob
0.694	0.833333	0.956522	chord_oob
0.686	0.840909	0.956897	chord_oob
0.682	0.848485	0.957265	chord_oob
0.666	0.848485	0.949153	chord_oob
0.658	0.848485	0.941176	chord_oob
0.622	0.848485	0.933333	chord_oob
0.606	0.856061	0.933884	chord_oob
0.58	0.863636	0.934426	chord_oob
0.514	0.871212	0.934959	chord_oob
0.488	0.871212	0.927419	chord_oob
0.138	0.871212	0.92	chord_oob
0.11	0.871212	0.912698	chord_oob
0.054	0.871212	0.905512	chord_oob
0.048	0.871212	0.884615	chord_oob
0.046	0.871212	0.877863	chord_oob
0.044	0.871212	0.871212	chord_oob
0.042	0.871212	0.864662	chord_oob
0.04	0.871212	0.858209	chord_oob
0.036	0.878788	0.859259	chord_oob
0.032	0.886364	0.841727	chord_oob
0.03	0.886364	0.835714	chord_oob
0.028	0.886364	0.829787	chord_oob
0.024	0.893939	0.830986	chord_oob
0.022	0.893939	0.813793	chord_oob
0.02	0.893939	0.791946	chord_oob
0.02	0.893939	0.786667	chord_oob
0.018	0.893939	0.776316	chord_oob
0.018	0.893939	0.771242	chord_oob
0.016	0.893939	0.76129	chord_oob
0.014	0.893939	0.746835	chord_oob
0.012	0.893939	0.723926	chord_oob
0.01	0.893939	0.686047	chord_oob
0.008	0.901515	0.623037	chord_oob
0.006	0.909091	0.55814	chord_oob
0.004	0.909091	0.456274	chord_oob
0.002	0.931818	0.316195	chord_oob
0	1	0.0670051	chord_oob

## Sheet: EDF8B
permuted_set	mean.dec.auroc	std.dec.auroc	permuted_set_level
del.mh.prop	0.0567972	0.00565145	del.mh.prop
SNV3	0.00322739	0.00196704	SNV3
SNV8	0.00013485	0.00303573	SNV8
RS3	0.00148266	0.00113133	RS3
RS5	0.00230103	0.00165913	RS5
hrd	0.0147708	0.0031169	hrd
tib	0.00203277	0.00237318	tib
qrdel	0.0037514	0.00238134	qrdel
qrdup	0.00136512	0.00105333	qrdup
ihdel	0.00227836	0.00082501	ihdel
DUP_1kb_100kb	0.00050292	0.00180961	DUP_1kb_100kb
SV_KH	0.0148489	0.00475649	SV_KH

## Sheet: EDF8C
permuted_set	mean.dec.auroc	std.dec.auroc	permuted_set_level
del.mh.prop	0.0838725	0.0264789	del.mh.prop
SNV3	0.000674632	0.00540829	SNV3
SNV8	0.00266667	0.0135918	SNV8
RS3	0.00251961	0.00052259	RS3
RS5	0.0141281	0.00401657	RS5
hrd	0.0222917	0.00745229	hrd
tib	0.0142255	0.00356541	tib
qrdel	0.00747549	0.00463846	qrdel
qrdup	0.00174694	0.00124819	qrdup
ihdel	0.000762868	0.00314047	ihdel
DUP_1kb_100kb	0.00033027	0.00815738	DUP_1kb_100kb
SV_KH	0.0273143	0.0144384	SV_KH

## Sheet: EDF8D
sample	b12	hrd	b12_svonly	hrd_svonly	fmut_bi	biallelic_vus_brca	monoallelic_vus_brca	monoallelic_pathogenic_brca	monoallelic_likpathogenic_brca	biallelic_pathogenic_tier2	biallelic_pathogenic_tier3	biallelic_vus_tier2	biallelic_vus_tier3	monoallelic_pathogenic_tier2	monoallelic_pathogenic_tier3	monoallelic_vus_tier2	monoallelic_vus_tier3	barplot_genotype	scatterplot_genotype
0055e71c7c03d4ff4d57cd363f052914434bd306aff231125413c4703a30c84e	0.01	0.00134924	0.028	0									GEN1,EME1					OTHER biallelic vus	monoallelic or VUS
124	0	0.00183968	0	0	WT										RAD50			WT	WT
125	0.004	0.00839527	0	0	WT												EXO1	WT	WT
128	0	0.00172672	0	0													UIMC1	OTHER monoallelic vus	monoallelic or VUS
145	0	6.29e-05	0.004	0	WT												UIMC1,MCM9	WT	WT
152	0	7.07e-05	0	0	WT												BABAM1	WT	WT
155	0.001	5.99e-05	0	0	WT													WT	WT
171	0.006	0.0243824	0.001	0	WT												MDC1,SWSAP1	WT	WT
185	0.027	0.00335774	0	0	WT										NBN			WT	WT
190	0.001	0.01533	0.009	0	WT								SFR1,MUS81					WT	WT
208	0	0.00078358	0.001	0	WT		BRCA2											WT	WT
210	0	0.00115422	0	0	WT												RAD50,EME1	WT	WT
211	0.007	0.0200792	0.093	0.002	WT											PALB2		WT	WT
214	0.025	0.00049829	0.004	0													EME2	OTHER monoallelic vus	monoallelic or VUS
221	0	0.0090751	0	0													REV1	OTHER monoallelic vus	monoallelic or VUS
0289a1f386ad8b0778979ad178afc509fd403a198c98b926a7d2866fb0f886fc	0	0.00013402	0	0	WT												EXO1,SLX4,EME1	WT	WT
02cc37502f6301e4feb5b9b80e2ddbb71dd875d54eb8cf012348502978492251	0	6.13e-06	0	0	WT												RAD54L,SLX4,EME1,RTEL1	WT	WT
02d3c7c002a875493e63877e5517b7432c95b2b522ba67384c873737b9bab3b7	0.03	0.62366	0	0	WT												GEN1,EME1,BRIP1	WT	WT
03037cb67402cd2882ddc346bbbcacf2574475a18fef75aa96b2e42fc90532d9	0.003	0.00690964	0.065	0.165							EME2							OTHER biallelic pathogenic	OTHER biallelic pathogenic
040c323ac201378d9e3acb214b1420e07867e7f6ed2f255f9226ea0c7e2e6f62	0	0.00074245	0.027	0	WT								SLX4					WT	WT
04616fe602821be83f79e051c94c28347907f72d4e9ed5d7f1f50d4cfcd71d01	0	0.00031254	0.018	0.036	WT												FIGNL1	WT	WT
04f3767cc1c78f1c22b06d659d308741a588e272ee723b39f744913ad669cd6e	0	5.99e-06	0.011	0.015	WT										MRE11A,SLX4		WT	WT
04feb20b0eef08db14ff7df6ef52bd0f71fbaebc9fbb6099da2dafedd1ddef9a	0.09	0.492801	0	0				BRCA2										BRCA1/2 monoallelic pathogenic	monoallelic or VUS
04feb20b0eef08db14ff7df6ef52bd0f71fbaebc9fbb6099da2dafedd1ddef9a.2	0.913	0.99629	0.476	0.226	BRCA2													BRCA1/2 biallelic pathogenic	BRCA2
05fb093d1b2af292cf0795316e9afefc4407f42256c914edeee9ac881e1d435c	0.006	0.00522959	0	0	WT		BRCA2											WT	WT
648	0	0.00010255	0	0	WT												UIMC1,MDC1	WT	WT
0690f491108b0e56fd9901e02e68a918868ec8c5ab8772bcd8ae6ff931169d84	0.002	0.00027326	0.009	0	WT								MDC1					WT	WT
071d0791a2371be080640b76eab4cf34bedc1198d4e58a37992e39e66ad2ed34	0	0.0472699	0	0	WT												GEN1,EME1	WT	WT
723	0.089	0.306712	0.001	0							H2AFX							OTHER biallelic pathogenic	OTHER biallelic pathogenic
725	0.929	0.997344	0.575	0.596													UIMC1	OTHER monoallelic vus	monoallelic or VUS
727	0.003	0.0136325	0.085	0									EME1,BRIP1					OTHER biallelic vus	monoallelic or VUS
744	0.005	0.00358916	0.014	0	WT												GEN1,MDC1,RBBP8	WT	WT
745	0.031	0.0420576	0	0	WT													WT	WT
751	0.629	0.13836	0.578	0	BRCA2													BRCA1/2 biallelic pathogenic	BRCA2
078773cc36a9ab58ece5c92e50368462dea52ded70f1b0da8c66e65066a3ce53	0.076	0.133246	0.013	0	WT						HELQ							WT	WT
877	0.003	0.00101636	0	0	WT											RAD51D		WT	WT
881	0	8.18e-07	0	0	WT		BRCA2											WT	WT
890	0.96	0.99233	0.731	0.036	BRCA2													BRCA1/2 biallelic pathogenic	BRCA2
906	0.896	0.999071	0.376	0						RAD51C								OTHER biallelic pathogenic	OTHER biallelic pathogenic
912	0.004	0.0204857	0	0						RAD51B								OTHER biallelic pathogenic	OTHER biallelic pathogenic
934	0	0.00023681	0.014	0	WT												GEN1,FAM175A,MDC1	WT	WT
937	0.969	0.999016	0.775	0.771									MCM9,EME2					OTHER biallelic vus	monoallelic or VUS
938	0.027	0.143361	0.387	0.057													MCM9,XRCC3	OTHER monoallelic vus	monoallelic or VUS
0963f143cc945f2bf680c16240ac6b8d44b6c39c65453f32bc773408db826c31	0	0.00123257	0.032	0.006						RAD51B								OTHER biallelic pathogenic	OTHER biallelic pathogenic
980	0.698	0.879041	0.721	0.672	BRCA1													BRCA1/2 biallelic pathogenic	BRCA1
982	0.344	0.0106076	0	0								RAD51D						OTHER biallelic vus	monoallelic or VUS
0985a2e91070b77b0b7c61278b04d7c88864c3bc670f211bdb54bd09d271e986	0.001	0.00149133	0.002	0							H2AFX							OTHER biallelic pathogenic	OTHER biallelic pathogenic
0a60808f0d6e3b778273f426eeaa59435f9142b824da06a11ffc421128afb5dd	0.001	0.00184731	0.009	0.008	WT												NBN,EME1	WT	WT
0a85375cbfa23eb57f9647c13fd4a774922afd325ecca61ecb70f165f9e4a2e7	0.003	0.00242767	0.028	0.038													MCM9	OTHER monoallelic vus	monoallelic or VUS
0b64dd9e11bfd9b7413d9bc770587b6a011e6946109f1ded24bc92444941450f	0.007	0.00018692	0	0	WT												EME1	WT	WT
0c18dae928d5146c8b0d052a9ceffa02ef1e1dcd70f6e5c321dc37c264d9c9d8	0.185	0.0217319	0.015	0														OTHER monoallelic vus	monoallelic or VUS
0c596e131276a9448805de75baf6d331353edc214a9edfb7c6f41908d6d3130f	0	2.61e-05	0.003	0	WT													WT	WT
0c78eb71d79db50fbce1e174c7f14f47c7422346bc9f161ae36160f5c06d2fbd	0	0.00089226	0	0	WT												EME1	WT	WT
0de0307feaaebcd92622acc19aae9d7ee9ba2f58ebfbfa0f8523e7c4f1b6b3ed	0.039	0.0829421	0.01	0.001							EME2							OTHER biallelic pathogenic	OTHER biallelic pathogenic
0df54561b9dfce1f7cc6d2858f039c4303727558615b8b64364b09c963da19f2	0	0.00090824	0.002	0.004	WT												EXO1,BARD1,RAD51AP1,RBBP8	WT	WT
0f48df24681bff9daca43ea351a061173146b5a347774916fe4c683d65016d10	0	0.00017035	0.015	0.002									EME1					OTHER biallelic vus	monoallelic or VUS
0f4a8719dbb0caa2e8b638fe74d6c6dac6ca5ee91e4423e421a2f013170a0ca9	0.002	0.00215672	0.054	0									RAD50,EME1					OTHER biallelic vus	monoallelic or VUS
10	0.991	0.999819	0.85	0.857	BRCA1													BRCA1/2 biallelic pathogenic	BRCA1
1005-24097-96Y-31--1005-25055N-116Z-BLD	0	2.44e-05	0	0		BRCA2												BRCA1/2 biallelic vus	monoallelic or VUS
1005-24100-96Y-27--1005-25055N-116Z-BLD	0.001	4.74e-05	0.001	0		BRCA2												BRCA1/2 biallelic vus	monoallelic or VUS
1005-24106-127B-25--1005-25055N-116Z-BLD	0.006	0.00012848	0.081	0.002		BRCA2												BRCA1/2 biallelic vus	monoallelic or VUS
1005-25105-127B-30--1005-25055N-116Z-BLD	0	0.00029014	0.015	0		BRCA2												BRCA1/2 biallelic vus	monoallelic or VUS
1016	0.281	0.0509197	0	0												PALB2		OTHER monoallelic vus	monoallelic or VUS
1034	0.025	0.0148482	0	0												PALB2		OTHER monoallelic vus	monoallelic or VUS
1047-24271-180B-32--1047-24964N-180B-GST	0	0.00022251	0	0	WT								MDC1					WT	WT
1047-24274-180B-28--1047-24964N-180B-GST	0.007	0.00027942	0.026	0.002	WT								MDC1					WT	WT
1047-24277-101D-30--1047-24964N-180B-GST	0	0.00019665	0	0	WT								MDC1					WT	WT
1047-24280-101D-28--1047-24964N-180B-GST	0.002	0.00018604	0	0	WT								MDC1					WT	WT
1063	0.001	0.00917372	0.008	0	WT												UIMC1	WT	WT
1076	0.013	0.00022442	0.005	0		BRCA2												BRCA1/2 biallelic vus	monoallelic or VUS
1078	0	0.00021432	0	0	WT		BRCA2											WT	WT
1082	0.023	0.00046627	0.073	0.215		BRCA2												BRCA1/2 biallelic vus	monoallelic or VUS
1083	0.005	0.00014361	0.038	0.002					BRCA1									OTHER monoallelic vus	monoallelic or VUS
1086	0	0.00124129	0	0	WT												HELQ,SLX4	WT	WT
1103	0.906	0.996784	0.833	0.903	BRCA1													BRCA1/2 biallelic pathogenic	BRCA1
1110	0.901	0.998283	0.904	0.462						RAD51B								OTHER biallelic pathogenic	OTHER biallelic pathogenic
1118	0.934	0.999965	0.864	0.78	BRCA1													BRCA1/2 biallelic pathogenic	BRCA1
1124	0.889	0.999984	0.694	0.784									GEN1					OTHER biallelic vus	monoallelic or VUS
11524e868cfd06698eab18840572b21e31ccc772b0a6d8695b31b16d44f17de9	0	0.00010893	0.015	0	WT												RPA2,GEN1,MCM9	WT	WT
126-24343-135F-31--126-25058N-31X-BLD	0	0.00010081	0	0	WT										GEN1			WT	WT
126-24346-287R-31--126-25058N-31X-BLD	0.006	0.00028003	0.006	0.005	WT												REV1	WT	WT
126-24349-287R-33--126-25058N-31X-BLD	0	0.00014454	0	0	WT												REV1	WT	WT
126-24352-37Z-30--126-25058N-31X-BLD	0.002	0.00019162	0	0	WT												REV1	WT	WT
126-24355-37Z-32--126-25058N-31X-BLD	0	8.52e-05	0	0	WT												REV1	WT	WT
126-24631-135F-31--126-25058N-31X-BLD	0.06	0.00010343	0.016	0.003	WT												REV1	WT	WT
13	0.058	0.984143	0.021	0.002				BRCA1										BRCA1/2 monoallelic pathogenic	monoallelic or VUS
130-24295-71S-34--130-24993N-290R-BLD	0	0.00010494	0.004	0.001	WT												BARD1	WT	WT
130-24298-71S-36--130-24993N-290R-BLD	0	0.00014837	0.001	0	WT												BARD1	WT	WT
130-24301-85U-34--130-24993N-290R-BLD	0	1.57e-05	0.001	0	WT												BARD1	WT	WT
130-24304-85U-33--130-24993N-290R-BLD	0	0.00011178	0.01	0	WT												BARD1	WT	WT
1319	0.007	0.00187119	0	0							ZSWIM7							OTHER biallelic pathogenic	OTHER biallelic pathogenic
1331	0.928	0.996133	0.771	0.11	BRCA2													BRCA1/2 biallelic pathogenic	BRCA2
1347	0.192	0.808426	0.425	0.113													RAD50,SLX4	OTHER monoallelic vus	monoallelic or VUS
1349	0.061	0.0804642	0	0									MCM9,RMI1					OTHER biallelic vus	monoallelic or VUS
1367	0.942	0.998801	0.841	0.158	BRCA2													BRCA1/2 biallelic pathogenic	BRCA2
1371	0.004	0.00452124	0	0			BRCA2											BRCA1/2 monoallelic vus	monoallelic or VUS
1389	0.003	0.0620556	0	0	WT		BRCA1											WT	WT
1395dc4ab7c754e0a84c8daa3996f16e5caf11169f8a9be6c800f6da00474321	0	0.0006298	0	0									GEN1					OTHER biallelic vus	monoallelic or VUS
14	0.936	0.999948	0.937	0.829	BRCA1													BRCA1/2 biallelic pathogenic	BRCA1
1401	0.002	9.24e-05	0	0	WT												HELQ,FIGNL1,RBBP8	WT	WT
1402	0	0.00914715	0.068	0	WT												UIMC1,MUS81	WT	WT
1411	0.008	0.0867061	0	0.012		BRCA2												BRCA1/2 biallelic vus	monoallelic or VUS
1419	0.107	0.343369	0.078	0														OTHER monoallelic vus	monoallelic or VUS
141c4e0d1424a013faa785ef2fb5fc1bd47e434f8fc7193b4ae34bb3432a35ed	0	0.00100696	0.442	0.005			BRCA1											BRCA1/2 monoallelic vus	monoallelic or VUS
1438	0.007	0.0315769	0	0	WT													WT	WT
1454	0.015	0.00099823	0	0								RAD51B						OTHER biallelic vus	monoallelic or VUS
1459	0.009	0.00057924	0	0	WT		BRCA1											WT	WT
1460	0.001	0.00033447	0	0	WT													WT	WT
1466	0.027	0.0377709	0.279	0												PALB2		OTHER monoallelic vus	monoallelic or VUS
1477	0.001	0.00018648	0	0	WT												REV1	WT	WT
1487	0.066	0.509107	0.199	0.011							H2AFX							OTHER biallelic pathogenic	OTHER biallelic pathogenic
1491	0.124	0.419166	0.051	0			BRCA2											BRCA1/2 monoallelic vus	monoallelic or VUS
15	0.818	0.997785	0.294	0.446							ZSWIM7,BRCC3						OTHER biallelic pathogenic	OTHER biallelic pathogenic
1514	0.046	0.0288826	0.03	0.044												RAD51B		OTHER monoallelic vus	monoallelic or VUS
1527bc8b5a2bf76464676730388a7c05f30a7290fe2210e562cf5e0c7cac3345	0	0.00012127	0	0	WT						AUNIP							WT	WT
1542	0.058	0.301873	0.029	0													EME2	OTHER monoallelic vus	monoallelic or VUS
1544	0.09	0.402246	0.001	0									RBBP8					OTHER biallelic vus	monoallelic or VUS
1548	0.047	0.0879484	0	0													MCM8	OTHER monoallelic vus	monoallelic or VUS
1552	0.052	0.0415073	0.111	0									BRIP1					OTHER biallelic vus	monoallelic or VUS
1557	0.865	0.999958	0.538	0.27										PALB2				OTHER monoallelic pathogenic	monoallelic or VUS
1558	0.002	0.00300757	0	0														OTHER monoallelic vus	monoallelic or VUS
1562	0.004	0.0229273	0.009	0													FIGNL1,RAD54B,SWSAP1	OTHER monoallelic vus	monoallelic or VUS
1570	0.863	0.991499	0.407	0						RAD51C								OTHER biallelic pathogenic	OTHER biallelic pathogenic
1571	0.007	0.00487804	0	0							H2AFX							OTHER biallelic pathogenic	OTHER biallelic pathogenic
1574	0.996	0.999763	0.95	0.98	BRCA1													BRCA1/2 biallelic pathogenic	BRCA1
158cfbabcfd84336aa6020a4d6ada78d4cc56ae83802bc9e556d5d8db44af5a0	0.006	0.00018938	0.188	0.356							H2AFX							OTHER biallelic pathogenic	OTHER biallelic pathogenic
1594	0.022	0.00013996	0.034	0												RAD51C		OTHER monoallelic vus	monoallelic or VUS
1596	0.045	0.00024326	0.079	0.002							H2AFX							OTHER biallelic pathogenic	OTHER biallelic pathogenic
160-23716-53M-37--160-24958N-132N-GST	0	0.00010372	0.001	0	WT										GEN1			WT	WT
160-23719-53M-36--160-24958N-132N-GST	0.003	0.00010739	0	0	WT										GEN1			WT	WT
160-23722-132N-36--160-24958N-132N-GST	0	0.00014455	0.008	0	WT												MUS81	WT	WT
160-23725-132N-35--160-24958N-132N-GST	0.001	0.00032557	0	0	WT										GEN1			WT	WT
1614	0.861	0.999974	0.889	0.824														OTHER monoallelic vus	monoallelic or VUS
1622	0.004	0.0003802	0.001	0												RAD51B		OTHER monoallelic vus	monoallelic or VUS
163-23740-14O-37--163-25059N-78R-BLD	0.001	0.00269567	0.032	0.025	WT		BRCA2											WT	WT
163-23743-14O-35--163-25059N-78R-BLD	0	0.00041059	0.021	0.006	WT		BRCA2											WT	WT
163-23749-256R-35--163-25059N-78R-BLD	0.01	0.00033482	0.135	0.061		BRCA2												BRCA1/2 biallelic vus	monoallelic or VUS
163-24735-256R-37--163-25059N-78R-BLD	0.001	0.00038758	0.003	0.016	WT		BRCA2											WT	WT
1632	0.813	0.993079	0.93	0.969	BRCA1													BRCA1/2 biallelic pathogenic	BRCA1
1634	0.048	0.159161	0.238	0.019									BRIP1					OTHER biallelic vus	monoallelic or VUS
1653fc3624abafefb2732db164b723d47ea80920a4c2252398fe6ddd300ea997	0	0.0313265	0.103	0		BRCA1												BRCA1/2 biallelic vus	monoallelic or VUS
1666	0.968	0.999241	0.869	0.865	BRCA1													BRCA1/2 biallelic pathogenic	BRCA1
1678	0	0.00014426	0	0			BRCA1											BRCA1/2 monoallelic vus	monoallelic or VUS
169-23764-9T-31--169-25060N-253T-BLD	0.001	0.00029052	0.006	0														OTHER monoallelic vus	monoallelic or VUS
169-23767-9T-29--169-25060N-253T-BLD	0.002	0.00018514	0.008	0.001														OTHER monoallelic vus	monoallelic or VUS
169-23770-232V-33--169-25060N-253T-BLD	0	8.92e-05	0	0	WT													WT	WT
169-23773-232V-31--169-25060N-253T-BLD	0.007	0.00026932	0.007	0.003														OTHER monoallelic vus	monoallelic or VUS
16ecc4c79c9ca8e731e9b0f2c6084c63a222890ad8d448c3658736dbc6eff424	0.001	0.00142738	0.053	0	WT						AUNIP							WT	WT
17-23561-12V-35--17-24987N-105W-BLD	0	0.00026631	0	0	WT												RPA2,MCM9	WT	WT
17-23564-12V-31--17-24987N-105W-BLD	0	0.00038122	0.016	0	WT												RPA2,BARD1,MCM9	WT	WT
17-23567-37D-37--17-24987N-105W-BLD	0	4.45e-05	0.002	0	WT												RPA2,MCM9	WT	WT
17-24933-37D-40--17-24987N-105W-BLD	0	0.00024073	0.001	0	WT								MDC1					WT	WT
170-23788-73T-33--170-25061N-3B-BLD	0	9.46e-05	0	0	WT												MDC1	WT	WT
170-23791-73T-31--170-25061N-3B-BLD	0	0.00010129	0	0	WT												MDC1,MCM9	WT	WT
170-23794-3B-33--170-25061N-3B-BLD	0	0.00012145	0	0	WT												MDC1	WT	WT
170-23797-3B-35--170-25061N-3B-BLD	0	6.81e-05	0	0	WT												MDC1	WT	WT
1791449d2f01848f0d916bf0fe0ea5bbd445cac09cb4cfbb612f884153fc0297	0.001	0.0005611	0.013	0.003													XRCC2,EME1	OTHER monoallelic vus	monoallelic or VUS
18	0.894	0.957791	0.589	0.241	BRCA2													BRCA1/2 biallelic pathogenic	BRCA2
1831	0	0.00269949	0.052	0	WT												MDC1,RAD51AP1	WT	WT
184-24325-148K-31--184-24997N-267S-BLD	0.002	0.00010215	0.004	0	WT												BRIP1	WT	WT
184-24328-148K-35--184-24997N-267S-BLD	0	0.00010242	0.004	0	WT												BRIP1	WT	WT
184-24331-16R-29--184-24997N-267S-BLD	0.007	0.00013953	0.004	0	WT												BRIP1	WT	WT
184-24334-16R-33--184-24997N-267S-BLD	0.001	0.00012542	0	0	WT												BRIP1	WT	WT
184-24337-67C-31--184-24997N-267S-BLD	0	0.00010921	0	0	WT												BRIP1	WT	WT
184-24340-67C-35--184-24997N-267S-BLD	0.003	0.00024926	0	0.002	WT												BRIP1	WT	WT
18ca78d4585c3495bfe0961dc1c51ad36aea437da2e01f57756ced0514056b73	0	0.00010507	0	0	WT								RAD54L					WT	WT
19	0.953	0.999936	0.906	0.932	BRCA1													BRCA1/2 biallelic pathogenic	BRCA1
1970	0.004	0.00306305	0	0									GEN1					OTHER biallelic vus	monoallelic or VUS
1a7f4e2b2564e194582ecffac318dfbe9d86f05a14aac53a5f2e2cd58840ee08	0.007	0.00176106	0.002	0.002	WT											RAD51B		WT	WT
1aa5c1b7dc0951139f6eee1476ac8edcba8ddee881eeec50897c81d13d42a4f6	0	0.00111111	0.016	0.015													EME1,RTEL1	OTHER monoallelic vus	monoallelic or VUS
1abf4349b13234e9b9fe664e01960425da9b129ab4b0672a69a7103ff2bbf1b3	0	0.00015766	0.031	0.005														OTHER monoallelic vus	monoallelic or VUS
1b2666062ba4458789d5500896b198fc548feea869a79eabd35e141fdab59c09	0.115	0.00625404	0.317	0.322							RAD54L,H2AFX						OTHER biallelic pathogenic	OTHER biallelic pathogenic
1eb70f19ab2ed90ef04ee3f82ce470bae65c3538ea3722c564674916e7c99512	0.117	0.0199431	0.024	0.04								RAD51C						OTHER biallelic vus	monoallelic or VUS
2	0.93	0.996025	0.727	0.753	BRCA1													BRCA1/2 biallelic pathogenic	BRCA1
2000	0.02	0.0106616	0.207	0													RAD50	OTHER monoallelic vus	monoallelic or VUS
2024	0.878	0.990589	0.942	0.455	BRCA2													BRCA1/2 biallelic pathogenic	BRCA2
2045	0.9	0.997586	0.719	0.704	BRCA1													BRCA1/2 biallelic pathogenic	BRCA1
2050	0.965	0.999844	0.899	0.314	BRCA2													BRCA1/2 biallelic pathogenic	BRCA2
206327a320b967baf95361f43e814ab0e7403364077c84c04722fbe9ec7d59d5	0.064	0.0115559	0.18	0			BRCA2											BRCA1/2 monoallelic vus	monoallelic or VUS
2089c7c80de49c60c49a01deba8c80587307319d94d23b8464cbe53d2f1d4947	0.003	0.431655	0	0	WT								EME1					WT	WT
21c3e02f465c21c25f5d7f686b2a5c008b23a2fe5469d444ebac07f80a1ab962	0	0.00017065	0.015	0	WT						MDC1							WT	WT
222-24370-179T-30--222-25062N-179T-BLD	0	6.56e-05	0	0	WT													WT	WT
222-24373-179T-34--222-25062N-179T-BLD	0	0.00025391	0	0	WT													WT	WT
222-24376-88N-30--222-25062N-179T-BLD	0	0.00022073	0	0	WT													WT	WT
222-24379-88N-34--222-25062N-179T-BLD	0	5.24e-05	0	0	WT													WT	WT
2290	0.783	0.999855	0.67	0.689							H2AFX							OTHER biallelic pathogenic	OTHER biallelic pathogenic
2368c29b6b700ca640ec887666c149533231d23ea32718f6f83469b5b7ad7aa4	0	0.00168889	0.739	0.008													MDC1,EME1,RBBP8	OTHER monoallelic vus	monoallelic or VUS
2391	0.776	0.996726	0.528	0.478									EXO1					OTHER biallelic vus	monoallelic or VUS
23b4e52e36a71bfaec31dc2edd3dd8e6e470acab656279f96446223d654bcc2c	0.001	8.49e-07	0	0	WT												REV1,EME1	WT	WT
24	0.003	0.0025216	0.042	0				BRCA2										BRCA1/2 monoallelic pathogenic	monoallelic or VUS
2400	0.049	0.025354	0.004	0									RAD54L					OTHER biallelic vus	monoallelic or VUS
2485	0.002	0.00245339	0	0	WT												RAD52,SLX4	WT	WT
250e75e0ccb2d6cc7b159cc37fab47a4b056ed820a46b82b00bf46b8e7c61c36	0	0.00090534	0.016	0.006								PALB2						OTHER biallelic vus	monoallelic or VUS
251e8f9e35d4eba93dcd32dea1f713609f4cf97b8e537637921a670c52dc9861	0.005	0.00034785	0	0	WT						H2AFX							WT	WT
2523	0.01	0.0114386	0	0	WT												RAD54L,MUS81	WT	WT
2528	0.011	0.008161	0	0	WT												RPA2,MRE11A,XRCC3	WT	WT
2554	0.008	0.0001707	0.018	0	WT												RAD50	WT	WT
2567f5779f07b4c5c7eb5ef5590da72b4352f0e6353150b2f090c354721bebac	0	5.51e-06	0	0	WT										GEN1			WT	WT
2567f5779f07b4c5c7eb5ef5590da72b4352f0e6353150b2f090c354721bebac.2	0.001	0.00071695	0.022	0	WT										GEN1			WT	WT
2570	0	0.00401896	0.004	0													GEN1,BARD1,FIGNL1,SLX4,MCM8	OTHER monoallelic vus	monoallelic or VUS
2596	0.003	0.00035969	0.009	0							H2AFX							OTHER biallelic pathogenic	OTHER biallelic pathogenic
25e28ea260c8efc00de88a0e7da3faaea440f68bd539d0fd84e7ae65e33969e9	0.002	0.00125423	0.015	0	WT												EME1,MCM8	WT	WT
2600	0.018	0.00019909	0.003	0												PALB2		OTHER monoallelic vus	monoallelic or VUS
2613d0db5e6407392aa2691ce6db2a4cd350b8258a38f9f6b83844d3b8272685	0.025	0.00140204	0.031	0.022		BRCA1												BRCA1/2 biallelic vus	monoallelic or VUS
2624	0.006	0.00322518	0	0	WT												MCM9	WT	WT
2629	0.086	0.490263	0	0	WT													WT	WT
2638c364b22eb5c857d7ef4e6722b23232b2690383c5f34836cb2e9055e2a2fb	0.016	0.155957	0.134	0.183	WT						AUNIP							WT	WT
2656	0.015	3.79e-05	0	0								PALB2						OTHER biallelic vus	monoallelic or VUS
2659	0.451	4.61e-05	0	0							H2AFX,RAD51						OTHER biallelic pathogenic	OTHER biallelic pathogenic
266-24139-216R-35--266-25063N-67T-BLD	0.003	5.89e-05	0	0	WT													WT	WT
266-24145-67T-34--266-25063N-67T-BLD	0	0.00086461	0.143	0.041	WT												EME2	WT	WT
266-24148-67T-33--266-25063N-67T-BLD	0	4.2e-05	0.002	0	WT													WT	WT
266-24900-216R-33--266-25063N-67T-BLD	0	9.08e-05	0	0	WT													WT	WT
2665	0.216	0.00074413	0	0												RAD51B		OTHER monoallelic vus	monoallelic or VUS
2666	0.209	0.0278263	0	0	WT						MCM9							WT	WT
2668	0	1.41e-05	0	0	WT												GEN1,NBN,RPA1	WT	WT
2677	0.017	0.00808713	0	0	WT													WT	WT
2680	0.003	0.00030991	0	0								RAD51D						OTHER biallelic vus	monoallelic or VUS
2681	0.002	0.0012783	0.012	0.011			BRCA2											BRCA1/2 monoallelic vus	monoallelic or VUS
2683	0	0.00028938	0.012	0	WT													WT	WT
2684	0	2.14e-05	0	0													SLX4	OTHER monoallelic vus	monoallelic or VUS
2689	0.026	0.00553137	0	0	WT						H2AFX,ZSWIM7						WT	WT
2691	0.144	5.29e-05	0	0							AUNIP,RPA2,H2AFX,RPA1,ZSWIM7					OTHER biallelic pathogenic	OTHER biallelic pathogenic
2695	0.002	2.69e-05	0	0												RAD51B		OTHER monoallelic vus	monoallelic or VUS
2698	0.388	0.0230289	0	0		BRCA2												BRCA1/2 biallelic vus	monoallelic or VUS
26d51bb9b7c9974b5e753fc3520ffcfa2abdbd132509a887f4a5bc5630aa05d9	0	0.00010519	0	0	WT												HELQ,NBN,RAD54B	WT	WT
26f2fa25ea0f6c5911c3bb6e831d1a0633ce4a1b295028b1d09ef01b66cec0e2	0	0.0014071	0.021	0.005	WT						RAD50							WT	WT
27	0.719	0.00092754	0.717	0.583	BRCA1													BRCA1/2 biallelic pathogenic	BRCA1
2711	0.005	0.0391776	0.029	0.028													EXO1,MDC1,MCM9,MUS81	OTHER monoallelic vus	monoallelic or VUS
2713	0.212	0.0194981	0.03	0														OTHER monoallelic vus	monoallelic or VUS
2719	0.009	0.00038794	0.004	0													MUS81,MCM8	OTHER monoallelic vus	monoallelic or VUS
2722	0.047	8.36e-05	0.115	0							RAD50,H2AFX						OTHER biallelic pathogenic	OTHER biallelic pathogenic
2724	0	0.0001082	0.003	0													EXO1,FIGNL1	OTHER monoallelic vus	monoallelic or VUS
2726	0.009	0.00034669	0	0													RPA2	OTHER monoallelic vus	monoallelic or VUS
2744	0	0.00046098	0.07	0							RAD50,H2AFX						OTHER biallelic pathogenic	OTHER biallelic pathogenic
2747cb2bda1947f81a644e04eff504ecc3bdbd1723259420fbabbb33c4d2c8c0	0.465	0.068325	0.012	0		BRCA2												BRCA1/2 biallelic vus	monoallelic or VUS
2756	0.038	3.41e-05	0.005	0			BRCA1											BRCA1/2 monoallelic vus	monoallelic or VUS
2757	0.058	3.83e-05	0	0		BRCA2												BRCA1/2 biallelic vus	monoallelic or VUS
2759	0.006	0.00032753	0.08	0		BRCA2												BRCA1/2 biallelic vus	monoallelic or VUS
2766	0.759	0.973424	0.841	0.775	BRCA2													BRCA1/2 biallelic pathogenic	BRCA2
27766c2342c1b5fba9fda91d7f6a3fdcf78d6b96da879b820675899bfcbf146e	0.013	0.00021962	0.004	0									NBN,EME1					OTHER biallelic vus	monoallelic or VUS
2789	0.217	0.0235236	0.012	0						RAD51B								OTHER biallelic pathogenic	OTHER biallelic pathogenic
279-23818-251R-31--279-25064N-76R-BLD	0	0.00056065	0.002	0	WT		BRCA2											WT	WT
279-24744-53P-32--279-25064N-76R-BLD	0	8.59e-05	0	0	WT		BRCA2											WT	WT
279-24924-251R-32--279-25064N-76R-BLD	0.002	0.00019641	0	0		BRCA2												BRCA1/2 biallelic vus	monoallelic or VUS
279-24927-53P-31--279-25064N-76R-BLD	0	9.49e-05	0.006	0.001	WT		BRCA2											WT	WT
2793	0.344	0.149384	0.296	0.05			BRCA2											BRCA1/2 monoallelic vus	monoallelic or VUS
2795	0.002	0.00046177	0.027	0	WT												REV1	WT	WT
27daa3627c6baf36dd6500b5ff613e3b2550b869167947f42e23ba596f66ade4	0.004	0.00061522	0.01	0.008	WT						AUNIP							WT	WT
28	0.904	0.981115	0.75	0.031	BRCA2													BRCA1/2 biallelic pathogenic	BRCA2
286-24358-124X-33--286-25065N-223V-BLD	0.006	9.86e-05	0	0	WT										GEN1			WT	WT
286-24361-124X-36--286-25065N-223V-BLD	0	9.8e-05	0	0	WT												RAD54L	WT	WT
286-24364-152P-32--286-25065N-223V-BLD	0.002	0.00011813	0.011	0	WT												RAD54L	WT	WT
286-24367-152P-35--286-25065N-223V-BLD	0	4.06e-05	0	0	WT												RAD54L	WT	WT
29	0.961	0.998992	0.881	0.929	BRCA1													BRCA1/2 biallelic pathogenic	BRCA1
2905	0	0.00030595	0	0	WT												GEN1,SLX4	WT	WT
2906	0.003	8.43e-05	0	0	WT								MUS81					WT	WT
2907	0.003	0.00331858	0	0				BRCA2										BRCA1/2 monoallelic pathogenic	monoallelic or VUS
290d0ca5c183044dfb5f98e84bd2ca1cdc2aab53a21f90070e15694bd111fe16	0.021	0.00104723	0.138	0.123									MDC1					OTHER biallelic vus	monoallelic or VUS
295-24169-103S-32--295-25066N-72T-BLD	0	0.00058827	0	0														OTHER monoallelic vus	monoallelic or VUS
295-24172-103S-26--295-25066N-72T-BLD	0.001	6.97e-05	0.021	0	WT													WT	WT
295-24175-215U-34--295-25066N-72T-BLD	0.01	0.00094633	0.007	0														OTHER monoallelic vus	monoallelic or VUS
295-24184-215U-26--295-25066N-72T-BLD	0	0.00136612	0.016	0														OTHER monoallelic vus	monoallelic or VUS
2963	0	6.93e-07	0	0	WT								GEN1					WT	WT
2964	0	0.00032038	0	0	WT													WT	WT
2965	0	8.28e-07	0	0	WT												EXO1,RAD50	WT	WT
2966	0.005	2.65e-05	0	0	WT												MCM8	WT	WT
2967	0.019	8.33e-07	0	0	WT												GEN1,MUS81	WT	WT
2968	0	1.36e-05	0	0	WT												EXO1,RAD50	WT	WT
2969	0.001	4.36e-05	0	0	WT		BRCA1											WT	WT
2970	0	8.23e-07	0	0	WT												MDC1,MRE11A	WT	WT
2971	0	1.89e-05	0	0	WT						RMI1							WT	WT
2972	0	0.00036062	0	0	WT		BRCA1											WT	WT
2973	0.001	0.0389126	0	0	WT													WT	WT
2974	0	0.397634	0	0	WT												REV1,HELQ,FIGNL1	WT	WT
2975	0	7.98e-07	0	0	WT												UIMC1	WT	WT
2976	0	1.58e-05	0	0	WT											PALB2		WT	WT
2977	0	8.17e-07	0	0	WT											RAD51B		WT	WT
2978	0	2.85e-06	0	0	WT												SHFM1,RAD51	WT	WT
2979	0.001	2.34e-05	0	0														OTHER monoallelic vus	monoallelic or VUS
2980	0	3.22e-06	0	0	WT												MDC1,RAD51AP1	WT	WT
2981	0	8.12e-07	0	0	WT													WT	WT
2982	0.006	1.73e-05	0	0	WT												RAD52	WT	WT
2982202423e350625a9213329f841b023190e587635c72c66de7a841b3e00b8f	0.037	0.00266229	0	0.001									HELQ,EME1					OTHER biallelic vus	monoallelic or VUS
2983	0.017	0.00130296	0	0	WT						H2AFX							WT	WT
2984	0	6.93e-07	0	0	WT													WT	WT
2985	0	6.93e-07	0	0	WT													WT	WT
2986	0	2.88e-05	0	0	WT								EXO1,MDC1					WT	WT
2987	0	0.00016834	0	0	WT												GEN1,MDC1	WT	WT
2988	0	0.00013114	0	0												RAD51B		OTHER monoallelic vus	monoallelic or VUS
2989	0	8.31e-07	0	0	WT												MCM8	WT	WT
2990	0	8.09e-07	0	0	WT												GEN1,REV1,MCM9	WT	WT
2991	0.01	2.7e-06	0	0	WT												RAD54L,GEN1,MUS81,RAD51AP1,EME1	WT	WT
2992	0	4.08e-05	0	0	WT		BRCA2											WT	WT
2993	0	0.00026837	0	0	WT												MCM9	WT	WT
2994	0	0.0008732	0	0	WT													WT	WT
2995	0	1.88e-05	0	0	WT												AUNIP,FIGNL1,EME2	WT	WT
2996	0	6.23e-05	0	0	WT													WT	WT
2997	0	0.00147613	0	0	WT						H2AFX							WT	WT
2998	0	0.00010567	0	0	WT												EXO1,MDC1	WT	WT
2999	0	6.93e-07	0	0	WT												MCM9	WT	WT
29a625999b8102746891f4265f9aa80f576db0b4c9456ec553ff482d3c40d130	0.031	0.0430233	0.008	0												RAD51B		OTHER monoallelic vus	monoallelic or VUS
29b372caca7ac0df55f16fe9ce18e52022cee07eeed4ed6692bb5210aa7aa417	0.031	0.0019272	0.018	0.005	WT								MDC1					WT	WT
29c92c826c9be32c9026e917449cfd9871bc5b0acf21bbd8981c43a46fde33da	0.001	0.00173989	0	0.001	WT								GEN1,RTEL1					WT	WT
2a7d03d9baf47f8eb350e6993c8d7fb4e40c2b6a5aa3942b04b0fe98e697020b	0.001	0.00052339	0.001	0							AUNIP							OTHER biallelic pathogenic	OTHER biallelic pathogenic
2c62164585fe00eb93465364e38cf2b51b4c8f2c60d39c1d02847f332d4a408a	0.164	0.00149188	0.064	0.112							GEN1							OTHER biallelic pathogenic	OTHER biallelic pathogenic
2e84eea0e07ed72ce78dbc3111fb143778370d58de40f30a66e36a37cc314191	0.022	0.00173903	0.09	0.013	WT										GEN1			WT	WT
2e9faf28897dce9dfd86c06101eeb7398f945036f13b5f9d78dd02e113ca9ba0	0.016	0.129547	0.016	0.002	WT						AUNIP,H2AFX						WT	WT
2ebb7adee8dfe2f8b4c0820e9138453f3cf04251686f23b187dc30bbb52c7e96	0.004	0.00057791	0.011	0.014							AUNIP,H2AFX						OTHER biallelic pathogenic	OTHER biallelic pathogenic
2fb1c6063e7eac401741e82a2ac128bcb29d26f1f7f301a41db9878ab7813f6f	0.001	0.406367	0	0	WT												GEN1	WT	WT
3	0.931	0.991529	0.774	0.18	BRCA2													BRCA1/2 biallelic pathogenic	BRCA2
30	0.899	0.992191	0.865	0.864	BRCA1													BRCA1/2 biallelic pathogenic	BRCA1
3000	0.002	0.0123197	0	0	WT												MCM9,SLX4,MCM8	WT	WT
3001	0	2.94e-05	0	0	WT												MDC1	WT	WT
3002	0.001	2.24e-05	0	0	WT										EXO1			WT	WT
3005	0	2.47e-05	0	0	WT													WT	WT
3006	0.005	1.11e-05	0	0	WT											PALB2		WT	WT
3007	0.006	1.56e-05	0	0	WT												EXO1	WT	WT
3008	0	2.86e-05	0	0	WT												RAD51	WT	WT
3009	0	3.67e-05	0	0	WT												MCM9	WT	WT
3011	0.005	0.00014503	0	0	WT								MDC1					WT	WT
3012	0	0.00030824	0	0	WT													WT	WT
303-23599-41K-35--303-24975N-41K-GST	0	0.00027797	0.007	0	WT										RMI1			WT	WT
303-23602-162L-38--303-24975N-41K-GST	0	0.00029016	0.005	0.012	WT										RMI1			WT	WT
303-23605-162L-36--303-24975N-41K-GST	0.012	0.00012724	0.001	0	WT												BARD1	WT	WT
303-24660-41K-37--303-24975N-41K-GST	0	4.58e-05	0.001	0	WT										RMI1			WT	WT
30e5afb25005a5e6be0c0de29595b2f386308b854a73ffb15317c461718205a3	0	0.00016255	0.045	0													RAD54L,SWSAP1	OTHER monoallelic vus	monoallelic or VUS
310c15daca2145583e440e9a6ab0a6052fa4d08b785d6455e961ddce5f4196fe	0.003	0.00353811	0	0	WT						NBN							WT	WT
3132e2e81d7312f93261cf771e6cc7fdb8e4800ad8d8f4049bc7ec800b08789c	0.03	0.00445438	0.045	0.137														OTHER monoallelic vus	monoallelic or VUS
314b3b4419dd1967f0dc9d10e75e3c7e9fc44d9ca43a0994f5c53cb4bee343b3	0	0.00193363	0	0							HELQ							OTHER biallelic pathogenic	OTHER biallelic pathogenic
3180f8e34845d13e27dddd90486dba083cd87a340d919f75d29859766f7faee4	0.002	0.00283978	0.008	0.018	WT										GEN1			WT	WT
322-24394-130U-30--322-25067N-130U-BLD	0.001	6.93e-05	0	0	WT												MDC1	WT	WT
322-24403-31M-28--322-25067N-130U-BLD	0.003	0.00014145	0.049	0	WT		BRCA2											WT	WT
322-24406-31M-32--322-25067N-130U-BLD	0	9.53e-05	0	0	WT												MDC1	WT	WT
322-24807-130U-35--322-25067N-130U-BLD	0.021	0.00013022	0	0	WT												MDC1	WT	WT
32f6dd0cf166e5d3a0a43d41f24ecbe88f1dae02f2aa8f52611b4211877cfecf	0.227	0.00113558	0.224	0.038							AUNIP,RAD54L						OTHER biallelic pathogenic	OTHER biallelic pathogenic
3308	0	0.00166036	0	0	WT													WT	WT
33213ed7688e535922f25a5c920040d9bfda8801fd32ff3aaee12ae0ad627f48	0	1.77e-05	0	0	WT								REV1					WT	WT
3324	0.001	0.00237481	0	0	WT												MCM9,MCM8	WT	WT
335a0dc4a512dca9beb8390740b17ead2209d5e8550c970940668936df336e32	0	0.00362174	0.064	0							AUNIP							OTHER biallelic pathogenic	OTHER biallelic pathogenic
3363	0	0.0018562	0	0	WT										RAD54B			WT	WT
3370	0	0.00025093	0	0									EXO1					OTHER biallelic vus	monoallelic or VUS
3372	0.009	0.00175881	0	0	WT						NBN							WT	WT
3387	0.013	0.00201917	0	0	WT												RPA2,RAD54L,FIGNL1,RAD51AP1	WT	WT
3394	0.007	4e-05	0	0									EXO1,BARD1,HELQ,XRCC3				OTHER biallelic vus	monoallelic or VUS
34	0.903	0.993013	0.859	0.043	BRCA2													BRCA1/2 biallelic pathogenic	BRCA2
3408	0.001	0.00015037	0	0	WT											RAD51B		WT	WT
3415	0.301	0.158282	0.645	0.446														OTHER monoallelic vus	monoallelic or VUS
3428	0.02	0.00360212	0	0	WT		BRCA2											WT	WT
3454	0.006	0.00544345	0	0	WT								MCM9					WT	WT
3455	0	0.00012332	0	0	WT												SWSAP1	WT	WT
3466	0.017	0.0262814	0	0	WT												RAD50,FIGNL1	WT	WT
3467	0	2.06e-06	0	0	WT								MDC1					WT	WT
3468	0.004	0.00160141	0	0	WT												BARD1,EME1,BRIP1	WT	WT
3472	0	0.00317173	0	0	WT											PALB2		WT	WT
3473	0	0.00181578	0	0	WT												MDC1	WT	WT
34f4a1f2b8d24914cefc12aee36ebb37504d07511b70fec088a1d4102da92df0	0.015	0.00258002	0	0	WT												HELQ,EME1	WT	WT
350f647ea7d662181d621fc85e3ff5aec0df7cef64c67862b47042524e14d482	0.023	0.0188677	0.316	0									EME1					OTHER biallelic vus	monoallelic or VUS
3514	0	6.68e-05	0	0														OTHER monoallelic vus	monoallelic or VUS
3516	0	4.12e-06	0.038	0.03										PALB2				OTHER monoallelic pathogenic	monoallelic or VUS
3518	0.012	2.34e-06	0	0	WT		BRCA2											WT	WT
3529	0.015	0.00818995	0.087	0.019												PALB2		OTHER monoallelic vus	monoallelic or VUS
3534	0	0.00012335	0	0	WT						H2AFX							WT	WT
3555	0	5.59e-06	0	0														OTHER monoallelic vus	monoallelic or VUS
3574	0	5.11e-05	0	0	WT												EXO1,REV1,MDC1	WT	WT
3582	0	0.00029725	0.001	0.009									RMI1					OTHER biallelic vus	monoallelic or VUS
3593	0.022	0.0217151	0.025	0.001														OTHER monoallelic vus	monoallelic or VUS
360-24409-115M-25--360-25005N-225S-BLD	0	0.00034311	0.005	0.074	WT												GEN1,HELQ,UIMC1,MCM9,MUS81,MCM8	WT	WT
360-24412-115M-30--360-25005N-225S-BLD	0	0.00028077	0.027	0	WT						RMI1							WT	WT
360-24810-239U-25--360-25005N-225S-BLD	0	0.00019154	0	0.001	WT												GEN1,HELQ,UIMC1,MCM9,MUS81,MCM8	WT	WT
360-24813-239U-23--360-25005N-225S-BLD	0	0.00020502	0	0	WT								MCM9					WT	WT
3664	0.015	0.0217615	0.231	0.16	WT											RAD51C		WT	WT
3666	0.067	0.0167051	0.001	0.031								RAD51B						OTHER biallelic vus	monoallelic or VUS
3685	0.009	0.00174285	0	0													GEN1	OTHER monoallelic vus	monoallelic or VUS
36b945ee0e5c10e51bc0eb32ec06b3b1745c5ad2814d376b5ceccfd96e5c5b3a	0.007	0.00270675	0.01	0.007							REV1,RAD50,UIMC1						OTHER biallelic pathogenic	OTHER biallelic pathogenic
3709a5a3c78b4c21fbcb1c6a15585b054c7d38d78a1eaa3ee4e307b79c11a245	0	0.00072724	0.01	0.017		BRCA2												BRCA1/2 biallelic vus	monoallelic or VUS
3727	0.017	0.00150738	0.013	0.026	WT						H2AFX							WT	WT
3771	0.016	0.00073658	0.028	0.018	WT							RAD51B						WT	WT
3772	0.001	0.00343715	0	0	WT													WT	WT
37b56a8f3ae8e0f59bb17651a17a967c62f68204140b18b7d013c9eb709c69d2	0.017	0.00092434	0.52	0.122													EME1	OTHER monoallelic vus	monoallelic or VUS
3807	0.31	0.0183859	0	0							NBN,H2AFX							OTHER biallelic pathogenic	OTHER biallelic pathogenic
3809	0	3.91e-06	0	0	WT											RAD51D		WT	WT
381-23836-79T-27--381-25006N-248R-BLD	0	9.42e-05	0	0	WT													WT	WT
381-23839-79T-23--381-25006N-248R-BLD	0.001	0.00017924	0.012	0	WT													WT	WT
381-23842-234U-27--381-25006N-248R-BLD	0.004	0.00014746	0.012	0	WT													WT	WT
381-23845-234U-23--381-25006N-248R-BLD	0.002	0.00014441	0.012	0	WT													WT	WT
381-23848-22H-30--381-25006N-248R-BLD	0	0.00014177	0.005	0	WT													WT	WT
381-23851-22H-26--381-25006N-248R-BLD	0.01	0.00014142	0	0	WT													WT	WT
3810	0.029	0.00150875	0.007	0														OTHER monoallelic vus	monoallelic or VUS
385-24421-148R-27--385-24955N-148R-GST	0.001	0.00010161	0.006	0	WT											RAD51B,PALB2	WT	WT
385-24424-148R-29--385-24955N-148R-GST	0.009	0.00011602	0.016	0.003	WT											RAD51B,PALB2	WT	WT
385-24816-164U-29--385-24955N-148R-GST	0	4.09e-05	0	0	WT											RAD51B,PALB2	WT	WT
385-24819-164U-31--385-24955N-148R-GST	0	3.27e-05	0.004	0	WT											RAD51B,PALB2	WT	WT
387-23656-309J-39--387-24974N-309J-GST	0.009	0.00093221	0	0	WT													WT	WT
387-23659-309J-30--387-24974N-309J-GST	0	0.00012533	0.021	0	WT													WT	WT
387-23662-173L-36--387-24974N-309J-GST	0.001	1.35e-05	0	0	WT													WT	WT
387-23665-173L-29--387-24974N-309J-GST	0.013	7.53e-05	0.003	0.002	WT													WT	WT
3885	0	2e-05	0	0	WT												MCM9	WT	WT
3890	0.006	0.0299767	0.073	0	WT											PALB2		WT	WT
3896	0.001	0.00682442	0.02	0			BRCA2											BRCA1/2 monoallelic vus	monoallelic or VUS
39	0.962	0.992738	0.902	0.922	BRCA1													BRCA1/2 biallelic pathogenic	BRCA1
3901	0	0.0001169	0.044	0	WT						AUNIP							WT	WT
391-23521-155R-31--391-25007N-73P-BLD	0.014	0.00133613	0	0													MCM9	OTHER monoallelic vus	monoallelic or VUS
391-23869-82K-31--391-25007N-73P-BLD	0	0.00018261	0	0	WT						GEN1							WT	WT
391-23872-155R-34--391-25007N-73P-BLD	0.001	0.00067195	0.104	0.203													MCM9	OTHER monoallelic vus	monoallelic or VUS
3913	0.011	0.0424691	0.031	0									RAD51AP1,RBBP8				OTHER biallelic vus	monoallelic or VUS
3917	0.009	0.0002847	0	0							AUNIP,RAD50						OTHER biallelic pathogenic	OTHER biallelic pathogenic
3918	0.148	2.52e-05	0	0									MDC1					OTHER biallelic vus	monoallelic or VUS
3920	0.005	0.00024998	0.047	0													EXO1	OTHER monoallelic vus	monoallelic or VUS
3924	0.015	0.0206169	0	0	WT												RBBP8	WT	WT
3925	0	0.00082018	0	0	WT											PALB2		WT	WT
3926	0.001	0.00047288	0	0									MDC1					OTHER biallelic vus	monoallelic or VUS
392af0c06be23bfc8f60361072a92268662bbd2b0d739201b5c2fbd34a15ff25	0.009	0.00184499	0.116	0									EME1					OTHER biallelic vus	monoallelic or VUS
39402fc51383058bbd48d13bfe8dc613c344e0cdf764561fa33f861bd0e362e8	0.003	0.00066718	0	0		BRCA2												BRCA1/2 biallelic vus	monoallelic or VUS
3956	0.002	2.67e-05	0	0	WT													WT	WT
396-24445-52V-35--396-25008N-52V-BLD	0.003	8.8e-05	0.011	0.012	WT												MDC1	WT	WT
396-24448-52V-37--396-25008N-52V-BLD	0	8.53e-05	0.002	0	WT												MDC1	WT	WT
396-24457-98A-37--396-25008N-52V-BLD	0.075	0.0437879	0.068	0.102	WT													WT	WT
396-24461-98A-37--396-25008N-52V-BLD	0	0.00126328	0.007	0	WT												MDC1	WT	WT
3977	0	3.65e-06	0	0	WT		BRCA1											WT	WT
398e77278e5c2862fb2e8aad0059dca67ecf21af5a47df0c59c4e658aa882302	0	0.00041486	0.011	0.019													EME1	OTHER monoallelic vus	monoallelic or VUS
3994	0	0.00022964	0.009	0													MCM9	OTHER monoallelic vus	monoallelic or VUS
39967f20672678ab9fbeb33d30920937ad5e1a4b0485382920ac1fee8edcadbe	0.001	0.00037749	0.027	0.203				BRCA2										BRCA1/2 monoallelic pathogenic	monoallelic or VUS
3abbfc149ac774b3bfed61438c5b709a473c0c6162b6707b4bfebef67eba2260	0.012	0.00065793	0	0														OTHER monoallelic vus	monoallelic or VUS
3abbfc149ac774b3bfed61438c5b709a473c0c6162b6707b4bfebef67eba2260.2	0.012	0.00058501	0	0												RAD51B		OTHER monoallelic vus	monoallelic or VUS
3b5faf7fabba6b596f14ce281d06ce54af4d06027722cfd3114b8f0dd0ab5ae5	0.007	0.00416731	0.014	0.013							RAD50							OTHER biallelic pathogenic	OTHER biallelic pathogenic
3d2fee3d76b8059823c9262d59d1842189785bf37241b8df5c12f8a261598e35	0.005	0.00170719	0.128	0.247	WT								BRCC3					WT	WT
3d6f94f343bc3a4030461f304e31d6aea165b3bb39f965d71697c7db8c1cee47	0.052	0.00571005	0.179	0.12	WT												EME1	WT	WT
3ecd9b003fa28a4fde294f8a7b8f0f260fcf21f80d9ca1cf4e6312caab88c6a7	0.003	0.00105332	0.074	0												RAD51C		OTHER monoallelic vus	monoallelic or VUS
3f033a2314ecd6d19bd09179af1fd688ee38da8a63ea2b0879ec99d86e7460d6	0	0.00147613	0	0	WT												EME1	WT	WT
3f09772b941e0dc3721126176238df54197fca741e9c633c0860bc68791c6e7a	0.001	0.00033042	0.048	0.003							AUNIP,BRCC3						OTHER biallelic pathogenic	OTHER biallelic pathogenic
3ff03763c8288dca4d2513ab1f9ce95572eef640989b55b7ed10a722484ac238	0.011	3.54e-05	0.017	0	WT								MCM9					WT	WT
3fff03c9f87217265b27301425821d28012ec9572f60666565d1d3dc802d1030	0.001	0.00121583	0	0	WT										GEN1			WT	WT
4	0.788	0.147906	0.91	0.924	BRCA1													BRCA1/2 biallelic pathogenic	BRCA1
4007	0	0.00080714	0.045	0.005	WT													WT	WT
4008	0	0.00013982	0.021	0	WT		BRCA2											WT	WT
4015	0.002	0.00309723	0	0	WT													WT	WT
403-24383-153N-30--403-24957N-153N-GST	0	8.01e-05	0.012	0	WT								MDC1					WT	WT
403-24385-153N-33--403-24957N-153N-GST	0	8.13e-05	0	0.001	WT								MDC1					WT	WT
403-24388-175J-30--403-24957N-153N-GST	0	5.98e-05	0	0	WT								MDC1					WT	WT
403-24391-175J-32--403-24957N-153N-GST	0	2.85e-05	0	0	WT								MDC1					WT	WT
4076	0.124	0.0100194	0.006	0	WT						MCM9,H2AFX						WT	WT
4077	0.064	0.0316709	0.097	0	WT		BRCA2											WT	WT
4099	0.001	0.00178567	0	0	WT													WT	WT
41	0.859	0.998803	0.795	0.749	BRCA1													BRCA1/2 biallelic pathogenic	BRCA1
4101	0.001	0.0003531	0	0	WT												GEN1	WT	WT
4101316	0.001	8.47e-07	0	0		BRCA2												BRCA1/2 biallelic vus	monoallelic or VUS
4102	0	0.00158072	0	0	WT												FAM175A,MCM9,MUS81	WT	WT
4102009	0.612	0.000114	0.198	0.081	BRCA1													BRCA1/2 biallelic pathogenic	BRCA1
4103	0	0.00169577	0	0	WT												RMI1	WT	WT
4103141	0	2.94e-05	0	0	WT												GEN1,MCM9	WT	WT
4104	0	0.00014985	0	0	WT		BRCA2											WT	WT
4104893	0	2.89e-05	0	0	WT													WT	WT
4105105	0	1.47e-05	0	0	WT												GEN1	WT	WT
4105746	0	2.62e-05	0	0	WT								MDC1					WT	WT
4107137	0.003	0.00526985	0.018	0.049	WT												UIMC1	WT	WT
4108101	0	0.00032726	0	0	WT												RAD54L	WT	WT
4108992	0.002	0.00112733	0	0														OTHER monoallelic vus	monoallelic or VUS
4110378	0	2.57e-05	0	0	WT						RAD54L							WT	WT
4111326	0	0.00015698	0	0	WT												MUS81	WT	WT
4111337	0.001	3.01e-05	0.02	0	WT												REV1,NBN,SLX4,RBBP8	WT	WT
4112447	0.001	9.23e-06	0	0	WT												MCM8	WT	WT
4112512	0	1.27e-05	0	0	WT											RAD51C		WT	WT
4113	0	0.00115333	0	0	WT													WT	WT
4113191	0	0.00077979	0	0	WT												SLX4	WT	WT
4113825	0.001	5.09e-05	0	0	WT												MCM9	WT	WT
4114	0	0.00130204	0	0	WT											PALB2		WT	WT
4115	0.005	0.00196123	0	0	WT												RAD54L,REV1,NBN,SLX4	WT	WT
4115001	0.007	0.0354953	0.001	0	WT								RAD54L					WT	WT
4116	0.007	0.00307281	0	0	WT		BRCA2											WT	WT
4116738	0.115	0.482954	0.07	0.015	WT						ZSWIM7							WT	WT
4117	0	0.00321175	0	0	WT												RMI1,BABAM1	WT	WT
4119027	0	1.05e-05	0	0	WT													WT	WT
4119279	0	0.00056597	0.002	0.001	WT													WT	WT
4120157	0.008	0.00016131	0.042	0.021								PALB2						OTHER biallelic vus	monoallelic or VUS
4120193	0	2.89e-06	0	0	WT												MCM8	WT	WT
4120403	0	1.47e-05	0	0	WT								RPA1					WT	WT
4121361	0.003	0.00118807	0	0	WT													WT	WT
4124188	0.001	7.54e-05	0.027	0.149												PALB2		OTHER monoallelic vus	monoallelic or VUS
4124542	0	0.00025005	0	0	WT													WT	WT
4125240	0.001	1.33e-05	0	0	WT												GEN1	WT	WT
4127766	0	2.12e-06	0	0	WT													WT	WT
4128477	0	0.00187591	0	0	WT												MRE11A	WT	WT
4128852	0	5.22e-06	0	0														OTHER monoallelic vus	monoallelic or VUS
4130003	0	4.13e-05	0	0	WT												RAD54L,RAD54B,MUS81	WT	WT
4131095	0	0.00054473	0	0	WT											PALB2		WT	WT
4131257	0.002	0.00011207	0.02	0	WT								MDC1					WT	WT
4133263	0	0.00024127	0	0	WT		BRCA2											WT	WT
4133511	0.001	1.57e-05	0	0	WT								MDC1					WT	WT
4134005	0.008	0.0010259	0	0	WT												MCM8	WT	WT
4134434	0.025	0.0977279	0.001	0	WT												RAD50	WT	WT
4135	0	0.00101903	0	0.014														OTHER monoallelic vus	monoallelic or VUS
4135099	0.034	0.042188	0.477	0.312									MCM9					OTHER biallelic vus	monoallelic or VUS
4135350	0.004	0.00026177	0	0							HELQ,FAM175A						OTHER biallelic pathogenic	OTHER biallelic pathogenic
4136702	0	2.9e-05	0	0	WT												MDC1,MCM9,SLX4,MCM8	WT	WT
4138527	0	0.00037992	0.195	0.008	WT											RAD51B		WT	WT
4138885	0	1.22e-06	0	0	WT													WT	WT
4139696	0.001	4.02e-05	0	0	WT										MCM9			WT	WT
4142267	0.054	4.62e-06	0	0													GEN1,BARD1	OTHER monoallelic vus	monoallelic or VUS
4142605	0.002	0.0140829	0.005	0	WT													WT	WT
4144633	0.015	4.09e-05	0	0									RAD54L					OTHER biallelic vus	monoallelic or VUS
4144951	0.001	0.00099709	0	0	WT												GEN1,SLX4,SWSAP1	WT	WT
4145056	0.004	1.07e-05	0	0	WT												GEN1	WT	WT
4145177	0.001	9.62e-05	0	0	WT												MDC1,MCM9,RTEL1	WT	WT
4145528	0.066	0.200234	0.082	0.195	WT								GEN1					WT	WT
4146289	0	2.38e-05	0	0	WT												RAD54B,MCM8	WT	WT
4147081	0	4.31e-05	0	0	WT		BRCA1											WT	WT
4147968	0.007	0.0473993	0.025	0.12	WT													WT	WT
4149246	0	0.00018251	0	0	WT												HELQ,FAM175A,EME1	WT	WT
4150895	0.008	0.00031796	0.003	0													GEN1	OTHER monoallelic vus	monoallelic or VUS
4157186	0	5.73e-05	0	0	WT												RAD54L	WT	WT
4159170	0.001	2.8e-05	0	0	WT												RAD54L,RPA1	WT	WT
4159421	0.038	0.0690508	0	0	WT												RAD54L,RAD51,RTEL1	WT	WT
4160100	0.014	0.00029589	0.103	0.003														OTHER monoallelic vus	monoallelic or VUS
4160468	0	1.91e-05	0	0	WT												RMI1	WT	WT
4161781	0.002	0.00024887	0.012	0	WT												AUNIP,HELQ,FAM175A,UIMC1,SFR1	WT	WT
4163639	0.019	0.0944575	0.021	0.004	WT												MRE11A	WT	WT
4165379	0	1.36e-05	0	0	WT											RAD51B		WT	WT
4166151	0.024	0.00198177	0	0	WT											PALB2		WT	WT
4166503	0.019	1.42e-05	0	0	WT												MRE11A	WT	WT
4166706	0.001	7.13e-05	0	0	WT													WT	WT
4170686	0.001	7.55e-06	0	0	WT												MUS81	WT	WT
4172511	0	1.31e-05	0	0	WT											PALB2		WT	WT
4174905	0	5.53e-05	0	0	WT												MUS81	WT	WT
4175837	0.005	0.00011323	0	0	WT													WT	WT
4176133	0.001	0.00013695	0	0														OTHER monoallelic vus	monoallelic or VUS
4177376	0	6.11e-05	0	0	WT											RAD51C		WT	WT
4177434	0.002	0.00032666	0.002	0	WT												XRCC2	WT	WT
4177601	0	0.814462	0	0	WT										BRIP1			WT	WT
4177810	0.002	8.87e-06	0	0	WT		BRCA1											WT	WT
4177856	0	6.87e-06	0	0	WT													WT	WT
4177987	0	0.00013741	0	0	WT													WT	WT
4178310	0	1.55e-06	0	0	WT												MCM9	WT	WT
4178345	0	2.87e-05	0	0	WT													WT	WT
4178655	0.001	0.00010867	0	0	WT											RAD51B		WT	WT
4181460	0.003	5.8e-05	0	0	WT												MCM9	WT	WT
4182393	0	1.05e-05	0	0	WT		BRCA1											WT	WT
4184094	0	1.06e-05	0	0	WT						BRCC3							WT	WT
4188398	0	0.00039832	0.017	0.001	WT													WT	WT
4188879	0	7.57e-05	0	0	WT												RAD54L,RPA1	WT	WT
4188900	0	8.87e-05	0	0	WT		BRCA2											WT	WT
4189035	0	1.72e-05	0	0	WT												REV1,SFR1,MRE11A,MCM8	WT	WT
4189200	0.023	2.53e-05	0	0	WT													WT	WT
4189998	0.016	1.37e-05	0	0													RAD50	OTHER monoallelic vus	monoallelic or VUS
4190495	0.003	1.06e-05	0	0	WT												MUS81	WT	WT
4190784	0	4.13e-06	0	0	WT													WT	WT
4191799	0.012	0.00341921	0.03	0.058	WT						HELQ,RMI2							WT	WT
4193278	0.005	2.11e-05	0	0	WT												FIGNL1	WT	WT
4193638	0.001	0.00015004	0.006	0	WT													WT	WT
4194218	0	3.38e-06	0	0	WT											RAD51B		WT	WT
4194891	0	8.5e-06	0	0	WT													WT	WT
4196670	0.517	1.7e-05	0	0	BRCA2													BRCA1/2 biallelic pathogenic	BRCA2
4198542	0	2.9e-06	0	0									EXO1					OTHER biallelic vus	monoallelic or VUS
4199714	0.058	0.00215751	0.002	0	WT		BRCA2											WT	WT
4199996	0	3.14e-06	0	0	WT												REV1,MDC1,FIGNL1,SWSAP1,MCM8	WT	WT
41db2179d8691b0d49e9bc19245ac8af93d9c637a498ec7ab822269664452482	0.007	0.00570774	0.188	0.357		BRCA1												BRCA1/2 biallelic vus	monoallelic or VUS
42-24283-147M-34--42-24954N-53L-GST	0	8.59e-05	0.005	0														OTHER monoallelic vus	monoallelic or VUS
42-24286-147M-38--42-24954N-53L-GST	0	0.00026475	0	0	WT													WT	WT
42-24289-53L-34--42-24954N-53L-GST	0.005	6.14e-05	0.005	0.012														OTHER monoallelic vus	monoallelic or VUS
42-24292-53L-36--42-24954N-53L-GST	0	0.00116714	0.015	0	WT													WT	WT
422-24481-59W-30--422-25068N-135T-BLD	0	8.97e-05	0	0	WT											PALB2		WT	WT
422-25117-221S-31--422-25068N-135T-BLD	0	5.88e-05	0	0	WT											PALB2		WT	WT
422-25123-221S-29--422-25068N-135T-BLD	0.005	9.79e-05	0	0	WT											PALB2		WT	WT
422-25129-59W-31--422-25068N-135T-BLD	0	0.00011313	0	0	WT											PALB2		WT	WT
4225	0.023	0.00660712	0.094	0.009													HELQ,FIGNL1	OTHER monoallelic vus	monoallelic or VUS
4255	0	0.00018111	0	0							AUNIP							OTHER biallelic pathogenic	OTHER biallelic pathogenic
4280	0	5.74e-06	0	0	WT												RAD54L,GEN1,REV1,BARD1,HELQ,MRE11A,RBBP8	WT	WT
42a2b2ad86b3d0f66ecec5ce1d8b0cca6e334d365d6434d2bf1050e9b2f97990	0	0.00047927	0.007	0							H2AFX							OTHER biallelic pathogenic	OTHER biallelic pathogenic
43-23585-26O-35--43-24956N-29P-GST	0.001	5.37e-05	0.002	0.008	WT												GEN1	WT	WT
43-23593-29P-28--43-24956N-29P-GST	0	0.00068587	0.011	0													GEN1	OTHER monoallelic vus	monoallelic or VUS
43-24696-26O-35--43-24956N-29P-GST	0	9.88e-05	0	0	WT												GEN1	WT	WT
43-25093-29P-30--43-24956N-29P-GST	0	0.00056522	0.004	0	WT												GEN1	WT	WT
4326	0.008	0.00722425	0	0	WT								GEN1,MDC1					WT	WT
4327	0.013	0.00531672	0	0													RBBP8	OTHER monoallelic vus	monoallelic or VUS
433-23890-37N-30--433-25069N-154W-BLD	0	0.00014422	0	0	WT													WT	WT
433-23896-45R-30--433-25069N-154W-BLD	0	0.00017206	0	0	WT													WT	WT
433-23899-45R-26--433-25069N-154W-BLD	0	0.00011219	0.004	0	WT													WT	WT
433-24678-37N-28--433-25069N-154W-BLD	0	0.00041877	0.007	0	WT													WT	WT
43776438d2da3665682507747485430a7b1fd322b84446bcbf6a3e3dd9cfea32	0	0.236203	0	0	WT											PALB2		WT	WT
4389	0.033	0.00014949	0	0							H2AFX							OTHER biallelic pathogenic	OTHER biallelic pathogenic
4395	0.008	0.00025276	0.001	0.015	WT								EXO1,MDC1					WT	WT
4396	0.031	0.0001837	0	0													FIGNL1	OTHER monoallelic vus	monoallelic or VUS
4397	0.013	0.00016138	0.073	0		BRCA2												BRCA1/2 biallelic vus	monoallelic or VUS
4398	0.023	8.34e-05	0	0	WT													WT	WT
4432	0.006	1.86e-05	0	0													GEN1,RAD50	OTHER monoallelic vus	monoallelic or VUS
4442	0	4.28e-06	0.035	0.093		BRCA1												BRCA1/2 biallelic vus	monoallelic or VUS
4443	0.944	0.996592	0.581	0.939				BRCA1										BRCA1/2 monoallelic pathogenic	monoallelic or VUS
445fe324ced35562aa4eb787ace04dc826bbc25ec67b236bba7f226837270672	0	0.00191361	0	0	WT		BRCA2											WT	WT
4474	0	1.42e-05	0	0	WT													WT	WT
4486	0	6.52e-05	0	0	WT		BRCA2											WT	WT
450-23914-37P-34--450-25070N-120R-BLD	0.001	0.00144652	0.013	0.039												PALB2		OTHER monoallelic vus	monoallelic or VUS
450-23920-120R-34--450-25070N-120R-BLD	0	0.00015301	0	0	WT											PALB2		WT	WT
450-23923-120R-29--450-25070N-120R-BLD	0	0.00084956	0.049	0.001												PALB2		OTHER monoallelic vus	monoallelic or VUS
450-24753-37P-29--450-25070N-120R-BLD	0.001	0.00038902	0.002	0.003												PALB2		OTHER monoallelic vus	monoallelic or VUS
4510	0.018	0.00018848	0	0							H2AFX							OTHER biallelic pathogenic	OTHER biallelic pathogenic
4512	0.003	0.00025411	0	0	WT													WT	WT
4586	0.025	0.00018012	0	0						RAD51B								OTHER biallelic pathogenic	OTHER biallelic pathogenic
4617	0	0.00119489	0	0	WT												REV1	WT	WT
4628	0.292	0.655628	0.273	0.004									RAD50					OTHER biallelic vus	monoallelic or VUS
46289e477dc440bdafb440b79c282ebc60c7265daca677a5cba4863eeac20fa9	0	0.00131939	0.004	0.01	WT										GEN1			WT	WT
4630	0.034	0.331411	0.081	0.326	WT						RAD50							WT	WT
4639	0.077	0.0044356	0	0												RAD51C		OTHER monoallelic vus	monoallelic or VUS
4659	0	1.56e-05	0	0													SHFM1,SLX4	OTHER monoallelic vus	monoallelic or VUS
4666	0.131	0.00032332	0	0	WT											RAD51D,RAD51C	WT	WT
47	0.958	0.998347	0.937	0.923	BRCA1													BRCA1/2 biallelic pathogenic	BRCA1
4721	0.003	0.00076725	0.004	0.005									RAD54L					OTHER biallelic vus	monoallelic or VUS
4737	0.116	0.117842	0.223	0												RAD51B		OTHER monoallelic vus	monoallelic or VUS
4741	0.005	0.0025874	0.031	0.002	WT											RAD51B		WT	WT
4756	0	9.63e-05	0	0	WT												REV1,MUS81,RPA1,EME1	WT	WT
478-23938-114T-33--478-25071N-116V-BLD	0.015	0.0001028	0.007	0	WT													WT	WT
478-23941-114T-31--478-25071N-116V-BLD	0.009	0.00023309	0.003	0.007	WT													WT	WT
478-23944-52A-32--478-25071N-116V-BLD	0.027	0.00015763	0	0.019	WT													WT	WT
478-23947-52A-30--478-25071N-116V-BLD	0	0.00012354	0.001	0	WT													WT	WT
478-23950-46F-34--478-25071N-116V-BLD	0	0.00019223	0	0	WT													WT	WT
478-23953-46F-32--478-25071N-116V-BLD	0.002	0.00028876	0.027	0	WT													WT	WT
4781	0.001	0.00356478	0	0	WT						MCM9,H2AFX						WT	WT
47c4c85dbaca7b6e9e803f300c3d96a065ef3935c57390e6a6f4f29e6e8e6e3f	0.003	0.00151393	0.033	0.002	WT								UIMC1					WT	WT
48	0.92	0.980725	0.813	0.572	BRCA2													BRCA1/2 biallelic pathogenic	BRCA2
4807	0.004	0.00548963	0	0	WT												RAD54B,MUS81	WT	WT
483-23824-246S-28--483-24961N-246S-GST	0	0.00046167	0	0				BRCA1										BRCA1/2 monoallelic pathogenic	monoallelic or VUS
483-23827-246S-26--483-24961N-246S-GST	0.005	0.00012111	0	0				BRCA1										BRCA1/2 monoallelic pathogenic	monoallelic or VUS
483-23830-132U-31--483-24961N-246S-GST	0	0.0001263	0	0				BRCA1										BRCA1/2 monoallelic pathogenic	monoallelic or VUS
483-23833-132U-28--483-24961N-246S-GST	0.001	0.00034265	0.018	0.001				BRCA1										BRCA1/2 monoallelic pathogenic	monoallelic or VUS
4856	0.001	0.00102465	0	0	WT												FIGNL1,XRCC3	WT	WT
4870	0	0.00416766	0	0	WT											RAD51D		WT	WT
4878	0.011	0.0135922	0	0	WT													WT	WT
4885	0.001	0.00361378	0	0	WT													WT	WT
4899	0	0.00085202	0	0	WT		BRCA2											WT	WT
48bba806613d4dc7b432d75c0069ee314684f6d69e3f52503b52f3150448dc14	0.033	0.0194088	0	0.004	WT						H2AFX							WT	WT
49	0	0.00222912	0	0				BRCA1										BRCA1/2 monoallelic pathogenic	monoallelic or VUS
490ae7348c12a59b53192e341610b5c588783c80cbd969631ecf953ad0baf508	0.009	0.00513628	0.122	0						PALB2								OTHER biallelic pathogenic	OTHER biallelic pathogenic
4918	0	3.85e-05	0	0	WT												EXO1,MDC1	WT	WT
493bf7322b8c18365466c43bf7a9e119bd4d7782147f9bc368bf4909539c43de	0.001	0.0005125	0.007	0.005	WT												HELQ,MDC1,MCM9,EME1	WT	WT
4968	0	9.77e-05	0	0	WT											RAD51B		WT	WT
4977	0.001	0.00971915	0	0						RAD51B								OTHER biallelic pathogenic	OTHER biallelic pathogenic
4a1132bd3e8862b6dd112bd68d86287a243e252cc36df16ea0e4e18a0895bb5b	0.002	0.00244926	0	0.043													RAD54L,EME1	OTHER monoallelic vus	monoallelic or VUS
4b835a2c95eb284c4c3d48acdb251e067134f9789ebe63e622dae04ad3c286ee	0.01	0.988899	0	0	WT												GEN1	WT	WT
4e8a9e9de13e84cb13e7f68253d35f16e193470fcdb70f686c8bacfd2424356a	0.004	0.00094767	0.001	0.005	WT								MDC1					WT	WT
4f47f6288df7369b28f5c8b57440ea1196b2d92fca571abc1c83c18062924dc3	0	0.00185127	0.101	0.066									EME1					OTHER biallelic vus	monoallelic or VUS
4f7206365f5e132362b7810efb9b1797ddd516db3155fec497ef0c20014f90d3	0.101	0.00284561	0.002	0.002														OTHER monoallelic vus	monoallelic or VUS
5	0.032	0.219478	0.041	0.005								RAD51B						OTHER biallelic vus	monoallelic or VUS
50	0.879	0.984896	0.9	0.935	BRCA1													BRCA1/2 biallelic pathogenic	BRCA1
5010	0.001	0.0119391	0	0	WT												EXO1,RAD50	WT	WT
5066	0.018	1.34e-05	0.065	0		BRCA2												BRCA1/2 biallelic vus	monoallelic or VUS
5094	0.05	0.0308154	0.02	0.002													RAD54B,MUS81,RMI2,RPA1	OTHER monoallelic vus	monoallelic or VUS
50da2d6b3ff31238fea9f4ebb147722fc306715eea709cd1107d229810ce4202	0.044	0.00038521	0.152	0												RAD51B		OTHER monoallelic vus	monoallelic or VUS
51	0.683	0.0642342	0.889	0.915	BRCA1													BRCA1/2 biallelic pathogenic	BRCA1
51061bea37675a197e1e8e1cfeac9df7efd12166082308a3f471c61fb9005735	0	0.00075896	0.035	0.001	WT		BRCA2											WT	WT
5108af817a712e94d4f20406172cd020f05bdc131220b241bbc94e28c353c9b2	0.009	0.00462926	0.005	0	WT										GEN1,EME2			WT	WT
512-23968-43R-32--512-25072N-306R-BLD	0	0.0003335	0.075	0	WT						ZSWIM7							WT	WT
512-23971-43R-27--512-25072N-306R-BLD	0.002	0.00034921	0.007	0	WT						MCM9							WT	WT
512-23974-306R-33--512-25072N-306R-BLD	0	0.00071439	0.097	0.008	WT												BRIP1,RTEL1	WT	WT
512-23977-306R-29--512-25072N-306R-BLD	0	0.00070191	0.015	0.006	WT						HELQ,MCM9,ZSWIM7						WT	WT
513a077abb45b77174564db736c795e80db50fb6613c65dd52ac30362f5ac7a5	0.011	0.00442739	0.051	0		BRCA2												BRCA1/2 biallelic vus	monoallelic or VUS
5147	0	0.00013774	0	0									BARD1					OTHER biallelic vus	monoallelic or VUS
5149	0.016	0.067275	0.148	0.084													REV1	OTHER monoallelic vus	monoallelic or VUS
515-23683-156T-35--515-25073N-18V-BLD	0	5.87e-05	0	0	WT										GEN1			WT	WT
515-23686-18V-37--515-25073N-18V-BLD	0	5.67e-05	0	0	WT										GEN1			WT	WT
515-23689-18V-36--515-25073N-18V-BLD	0	0.00013168	0	0	WT										GEN1			WT	WT
515-24723-156T-36--515-25073N-18V-BLD	0	8.13e-05	0.005	0.001	WT						GEN1							WT	WT
5153	0	0.00027049	0	0							H2AFX							OTHER biallelic pathogenic	OTHER biallelic pathogenic
5168	0.013	0.0031919	0	0	WT												MCM9	WT	WT
521-23579-143Y-30--521-25074N-142U-BLD	0	2.34e-05	0	0	WT													WT	WT
521-24651-165P-30--521-25074N-142U-BLD	0.003	1.45e-05	0	0	WT													WT	WT
521-24654-165P-28--521-25074N-142U-BLD	0.001	5.89e-05	0	0.002	WT													WT	WT
521-24657-143Y-28--521-25074N-142U-BLD	0	4.6e-05	0	0	WT													WT	WT
5240	0	6.78e-05	0.015	0							H2AFX							OTHER biallelic pathogenic	OTHER biallelic pathogenic
5249	0.012	0.00023703	0	0	WT						H2AFX							WT	WT
5250	0.004	0.0033133	0	0	WT						H2AFX							WT	WT
5260	0	0.00037298	0.001	0													BARD1	OTHER monoallelic vus	monoallelic or VUS
5261	0	0.00150213	0	0							RAD54L							OTHER biallelic pathogenic	OTHER biallelic pathogenic
5262	0.011	0.00025751	0	0				BRCA1										BRCA1/2 monoallelic pathogenic	monoallelic or VUS
5278	0	4.08e-05	0	0	WT												MCM9	WT	WT
53	0.999	0.999385	0.851	0.872	BRCA1													BRCA1/2 biallelic pathogenic	BRCA1
5318	0.001	0.00012649	0	0	WT												RBBP8	WT	WT
5319	0	0.022709	0	0	WT													WT	WT
5365	0.093	0.112116	0.008	0	WT						H2AFX							WT	WT
5374	0.05	0.0011159	0	0							AUNIP							OTHER biallelic pathogenic	OTHER biallelic pathogenic
5395	0.001	0.0147244	0	0	WT												EME1	WT	WT
54	0.989	0.997448	0.932	0.869	BRCA1													BRCA1/2 biallelic pathogenic	BRCA1
541-24223-55O-33--541-24963N-55O-GST	0	6.35e-05	0	0	WT												HELQ	WT	WT
541-24226-55O-31--541-24963N-55O-GST	0.003	5.74e-05	0	0	WT												HELQ,MDC1	WT	WT
541-24229-69R-32--541-24963N-55O-GST	0	8.03e-05	0	0	WT												HELQ	WT	WT
541-24232-69R-30--541-24963N-55O-GST	0.001	9.66e-05	0	0.008	WT												HELQ	WT	WT
5411	0.001	0.00089763	0	0	WT						H2AFX							WT	WT
5415	0.002	0.0206671	0.023	0	WT												MDC1,RAD51AP1	WT	WT
5429	0.001	0.00013634	0	0	WT								BRCC3					WT	WT
5431	0.069	0.00892169	0.016	0.024												PALB2		OTHER monoallelic vus	monoallelic or VUS
5432	0.063	0.00044787	0.283	0							H2AFX							OTHER biallelic pathogenic	OTHER biallelic pathogenic
5442	0	5.46e-05	0	0	WT													WT	WT
5443	0.011	0.00353266	0.002	0	WT						H2AFX							WT	WT
5453	0.001	0.00585123	0	0	WT						NBN							WT	WT
5454	0	0.00530353	0	0	WT												HELQ,FIGNL1	WT	WT
5477	0.025	0.00537406	0.006	0	WT											PALB2		WT	WT
5485	0.031	2.37e-05	0.001	0							RAD50							OTHER biallelic pathogenic	OTHER biallelic pathogenic
5492	0.112	0.010553	0.005	0													RPA2	OTHER monoallelic vus	monoallelic or VUS
55	0.822	0.456084	0.743	0.463	BRCA1													BRCA1/2 biallelic pathogenic	BRCA1
55-23611-140P-31--55-25056N-204U-BLD	0.004	4.43e-05	0.003	0	WT											PALB2		WT	WT
55-23614-204U-32--55-25056N-204U-BLD	0	3.85e-05	0.044	0	WT											PALB2		WT	WT
55-23617-204U-30--55-25056N-204U-BLD	0	3.92e-05	0	0	WT											PALB2		WT	WT
55-23620-67G-33--55-25056N-204U-BLD	0.008	0.549405	0	0	WT											PALB2		WT	WT
55-23623-67G-31--55-25056N-204U-BLD	0.001	3.62e-05	0.008	0	WT											PALB2		WT	WT
55-24702-140P-32--55-25056N-204U-BLD	0.003	3.55e-05	0	0	WT											PALB2		WT	WT
5503	0	0.0329713	0	0	WT													WT	WT
5506	0	7.97e-07	0	0	WT												RAD54L,SLX4	WT	WT
5508a19531d9031685aba3008e0d3340a4cab684b5c62b1b1926d429d35c60c3	0.002	0.00178541	0.147	0													NBN,MCM8	OTHER monoallelic vus	monoallelic or VUS
551-24433-158P-30--551-25017N-129P-BLD	0	3.39e-05	0	0	WT												UIMC1,EME1	WT	WT
551-24436-158P-32--551-25017N-129P-BLD	0	3.25e-05	0	0	WT												UIMC1,EME1	WT	WT
551-24439-186T-29--551-25017N-129P-BLD	0	3.85e-05	0.013	0.004	WT		BRCA2											WT	WT
551-24822-186T-31--551-25017N-129P-BLD	0	3.54e-05	0	0	WT												HELQ,UIMC1,EME1	WT	WT
5556	0.005	6.44e-05	0	0	WT												RTEL1	WT	WT
5566	0	0.00255932	0	0	WT													WT	WT
5579	0.098	0.00249828	0.022	0													EXO1	OTHER monoallelic vus	monoallelic or VUS
5585	0.002	0.00642706	0	0	WT											PALB2		WT	WT
5625	0.001	0.00131802	0	0.001	WT						H2AFX							WT	WT
5629	0.02	0.00100281	0.227	0.137												RAD51B		OTHER monoallelic vus	monoallelic or VUS
5633	0	0.00135641	0	0	WT													WT	WT
5635	0	0.00096704	0	0	WT							RAD51B						WT	WT
5645	0.005	0.0859464	0	0	WT												GEN1	WT	WT
5647	0.002	0.00021349	0.128	0	WT						H2AFX,BABAM1						WT	WT
5651	0.009	0.000517	0	0	WT								MDC1,RAD51					WT	WT
5653075dfbef8dbf0fd2c89d49e162c3decfdf3b62db87ee57a7124937af2792	0.001	0.00611165	0.043	0.006	WT												GEN1,SWSAP1	WT	WT
5656	0	0.00019843	0	0								RAD51B						OTHER biallelic vus	monoallelic or VUS
5659	0	0.00013957	0	0	WT								RAD50,EME1					WT	WT
5670	0.025	0.0859068	0.002	0.001							AUNIP							OTHER biallelic pathogenic	OTHER biallelic pathogenic
568-24690-177S-27--568-25075N-302T-BLD	0	3e-05	0	0	WT												GEN1,HELQ	WT	WT
568-24693-177S-30--568-25075N-302T-BLD	0	0.00015191	0	0	WT												GEN1,HELQ	WT	WT
568-24885-191U-31--568-25075N-302T-BLD	0.001	0.00011719	0	0	WT												GEN1,HELQ	WT	WT
568-24888-191U-31--568-25075N-302T-BLD	0.007	0.0010393	0.024	0.002	WT												GEN1,HELQ	WT	WT
5681	0.003	0.0250584	0.002	0	WT		BRCA2											WT	WT
5682	0.015	0.00135672	0	0													MRE11A	OTHER monoallelic vus	monoallelic or VUS
5693	0	0.00220622	0	0	WT												GEN1,FIGNL1	WT	WT
5695	0.002	0.0041829	0	0	WT												SLX4	WT	WT
572-23776-94R-32--572-24962N-94R-GST	0	7.73e-05	0.005	0.004	WT												EXO1	WT	WT
572-23779-94R-31--572-24962N-94R-GST	0	6.46e-05	0	0.001	WT												EXO1	WT	WT
572-23785-66V-32--572-24962N-94R-GST	0	7.15e-05	0.002	0.001	WT												EXO1	WT	WT
572-24741-66V-34--572-24962N-94R-GST	0	0.360933	0.002	0	WT												EXO1	WT	WT
5723	0	7.09e-06	0	0	WT		BRCA2											WT	WT
5724	0.01	0.0012515	0.002	0	WT								AUNIP,MDC1,EME2				WT	WT
5730	0.014	0.00367721	0	0	WT												HELQ	WT	WT
575-24541-32W-30--575-25019N-181R-BLD	0	9.51e-05	0.026	0	WT													WT	WT
575-25141-181R-28--575-25019N-181R-BLD	0.002	5.27e-05	0	0	WT													WT	WT
575-25147-181R-26--575-25019N-181R-BLD	0	6.67e-05	0.039	0.003	WT													WT	WT
575-25150-32W-32--575-25019N-181R-BLD	0.001	5.4e-05	0	0	WT													WT	WT
5750	0	0.00010127	0	0													RAD50	OTHER monoallelic vus	monoallelic or VUS
5763	0	0.0380815	0	0	WT												MCM9,BRIP1	WT	WT
5771	0.001	8.37e-07	0	0	WT												RAD54L,MDC1	WT	WT
5782	0.735	0.744964	0.762	0.359	BRCA2													BRCA1/2 biallelic pathogenic	BRCA2
5788	0.007	0.0538371	0.021	0	WT								MCM9					WT	WT
5789	0	6.93e-07	0	0	WT										GEN1			WT	WT
5799	0	0.000208	0	0							H2AFX							OTHER biallelic pathogenic	OTHER biallelic pathogenic
57a0663fa71fd2018b62bf8a5a5090b31ca2a7bb834cf056d34a9ec8a9afdff8	0.029	0.00765562	0.104	0.195	WT								SLX4					WT	WT
57b7a98ac74112257612b3cadd241ef30d2cf823cac485e03f450365b7c6c789	0	0.00025302	0.009	0							AUNIP							OTHER biallelic pathogenic	OTHER biallelic pathogenic
58	0.973	0.999911	0.862	0.825	BRCA1													BRCA1/2 biallelic pathogenic	BRCA1
5802	0.092	0.0792636	0.173	0.261	WT						RAD54L							WT	WT
582a585182fcbf965e2f8fbab693d758f1838b685f002c0ad06aed112b99531d	0	0.0012474	0	0	WT						GEN1,H2AFX							WT	WT
5870	0.004	0.0202773	0	0	WT											PALB2		WT	WT
5872	0	0.017388	0	0	WT								MCM9					WT	WT
5874	0.002	0.00036613	0	0	WT												GEN1,RAD50	WT	WT
59-23638-114U-33--59-24989N-165S-BLD	0	8.21e-05	0	0	WT											PALB2		WT	WT
59-23641-114U-31--59-24989N-165S-BLD	0	0.00010547	0	0	WT											PALB2		WT	WT
59-23644-48W-33--59-24989N-165S-BLD	0.003	8.79e-05	0	0	WT											PALB2		WT	WT
59-23647-48W-31--59-24989N-165S-BLD	0	0.00016433	0	0	WT											PALB2		WT	WT
59-23650-95F-34--59-24989N-165S-BLD	0	0.0002943	0.004	0	WT											PALB2		WT	WT
59-23653-95F-32--59-24989N-165S-BLD	0	0.0001049	0.004	0	WT											PALB2		WT	WT
5930	0	1.4e-05	0.002	0	WT											RAD51B		WT	WT
5932	0	0.0001186	0	0	WT		BRCA2											WT	WT
5960	0.015	0.00320557	0.017	0														OTHER monoallelic vus	monoallelic or VUS
5964	0.009	0.0627945	0	0												PALB2		OTHER monoallelic vus	monoallelic or VUS
5965	0	0.00423255	0	0	WT												EXO1	WT	WT
5973	0.021	0.0123133	0.02	0												RAD51B		OTHER monoallelic vus	monoallelic or VUS
5987	0	0.00198395	0	0	WT													WT	WT
5a14b5248d76d98bda5dbcd1450b97ed6d6924045908299241f47080e057b505	0.004	0.00355857	0.008	0.11							MUS81							OTHER biallelic pathogenic	OTHER biallelic pathogenic
5a6c12d7e4141588ba41e5a07c2fdf878a57510ea4957fddbe1ce88e51d57864	0.005	0.00275443	0.037	0.057	WT						H2AFX							WT	WT
5b04c05bf5123ac16736f99285b1e7836815beab7399a4ffe44dc5c70e71a5e1	0	0.00031759	0.018	0	WT						H2AFX							WT	WT
5b45e0020f3ea36f4d034583a794622a871f1d67e133f83e8e9eb716a69c5ebc	0	0.00055594	0.123	0.001							MCM9							OTHER biallelic pathogenic	OTHER biallelic pathogenic
5b557890e45f2aabf992413035f27efd8083136ab3672325e68f00b2431b6c40	0.001	0.00416111	0.255	0.006													AUNIP,EME1	OTHER monoallelic vus	monoallelic or VUS
5da22e00966d4943aec9b7a576a2b19142226ea471f15fc5af051c53878b972c	0.003	0.00052519	0.024	0.017							GEN1							OTHER biallelic pathogenic	OTHER biallelic pathogenic
5dc4cf7cf944d91a6b9f54b6cd4aacff655f469bfa2e2569187f4ca7b20d1f5f	0.001	0.00094987	0	0.007													EME1	OTHER monoallelic vus	monoallelic or VUS
5e49d3e75f5a5faefb000800dda151a99cb2efe29603c7437a4a234c88bbb383	0.005	0.00509098	0.011	0.015	WT												RPA2,RAD50,EME1	WT	WT
5e8016e0d643f4bf71f9afa98548d2bbbb8a456b4a3b6b3175bf56e65e58908f	0.004	0.00041556	0	0	WT												RAD54L,BARD1,EME1	WT	WT
5efa2bbba4ebf72d558238583771ee85eb026dd17fb4aaf11f2e50988ab8cb79	0.005	0.00143365	0.001	0	WT											RAD51B		WT	WT
5fe63c5afb784fb862923cdaa8dbd1bd6765043759eb0ae4272e035b220171b2	0.043	0.00132241	0.119	0							GEN1							OTHER biallelic pathogenic	OTHER biallelic pathogenic
60	0.8	0.00428199	0.931	0.948	BRCA1													BRCA1/2 biallelic pathogenic	BRCA1
6011	0.02	0.0040957	0.01	0							H2AFX							OTHER biallelic pathogenic	OTHER biallelic pathogenic
6033	0.002	0.00471703	0	0	WT												GEN1	WT	WT
60371515e3cfb0e8639b418a30914bd018549608079e0b534a237d1c38c5da92	0	0.00261321	0.06	0				BRCA2										BRCA1/2 monoallelic pathogenic	monoallelic or VUS
6045efd1568af8638ab9b45cd3982c9f44b2d856d87e197792319997cdc4ab92	0	0.00027758	0.022	0.001							RAD50							OTHER biallelic pathogenic	OTHER biallelic pathogenic
6087	0	0.00042679	0	0	WT											PALB2		WT	WT
609-23992-126P-33--609-25076N-66Y-BLD	0.001	0.00022363	0	0.004	WT											RAD51D		WT	WT
609-23998-125T-32--609-25076N-66Y-BLD	0.008	0.00036924	0.008	0.021	WT											RAD51D		WT	WT
609-24004-66Y-31--609-25076N-66Y-BLD	0	0.00039103	0.002	0.002	WT											RAD51D		WT	WT
609-24007-66Y-29--609-25076N-66Y-BLD	0.001	0.00028602	0	0	WT											RAD51D		WT	WT
609-24768-126P-34--609-25076N-66Y-BLD	0.001	0.00067829	0	0	WT											RAD51D		WT	WT
609-24915-125T-29--609-25076N-66Y-BLD	0	0.00040566	0	0	WT											RAD51D		WT	WT
6093	0.003	0.00429584	0	0	WT													WT	WT
60a8253f1851d8a39758a74494add89110fd06dfbef509afedc07fe3b0bd9f15	0	1.41e-05	0	0	WT										GEN1			WT	WT
611-24559-125X-30--611-25077N-118V-BLD	0.003	5.05e-05	0	0	WT										ZSWIM7			WT	WT
611-24565-141T-31--611-25077N-118V-BLD	0	3.83e-05	0	0	WT						ZSWIM7							WT	WT
611-24837-125X-28--611-25077N-118V-BLD	0	0.00014336	0	0	WT										ZSWIM7			WT	WT
611-24843-141T-30--611-25077N-118V-BLD	0	3.12e-05	0	0	WT										ZSWIM7			WT	WT
6141	0	3.24e-06	0	0	WT		BRCA2											WT	WT
6146	0	2.91e-05	0	0	WT													WT	WT
6147	0	2.56e-05	0	0							ZSWIM7							OTHER biallelic pathogenic	OTHER biallelic pathogenic
6148	0	1.03e-05	0	0	WT													WT	WT
6177	0	1.01e-06	0	0	WT								RAD51AP1					WT	WT
6186	0.012	0.0166591	0.114	0	WT						AUNIP							WT	WT
619-24463-38N-29--619-25078N-72S-BLD	0	0.00016315	0	0	WT												BARD1,MCM9,FIGNL1	WT	WT
619-24466-38N-31--619-25078N-72S-BLD	0.013	2.79e-05	0	0	WT												BARD1,MCM9,FIGNL1	WT	WT
619-24469-83U-31--619-25078N-72S-BLD	0	3.81e-05	0	0	WT												BARD1,MCM9,FIGNL1	WT	WT
619-25183-83U-32--619-25078N-72S-BLD	0	0.00024073	0	0	WT												BARD1,MCM9,FIGNL1	WT	WT
6215	0.004	0.00057236	0	0	WT											RAD51B		WT	WT
6225	0.183	0.681465	0.122	0.02													RAD54B	OTHER monoallelic vus	monoallelic or VUS
6228	0.056	0.00584776	0.067	0.043							H2AFX							OTHER biallelic pathogenic	OTHER biallelic pathogenic
623-23710-1O-36--623-24959N-133N-GST	0.007	0.00022702	0.154	0.001													AUNIP,MUS81	OTHER monoallelic vus	monoallelic or VUS
623-23713-1O-35--623-24959N-133N-GST	0.018	0.00050334	0.053	0	WT												AUNIP,MUS81	WT	WT
623-24672-133N-36--623-24959N-133N-GST	0	6.13e-05	0	0	WT						BRCC3							WT	WT
623-24879-133N-38--623-24959N-133N-GST	0	6.93e-07	0	0	WT												AUNIP,MUS81	WT	WT
625721c0e551208d32de7879e3cb04bb5cfe7573266d5aec45e58e306e186c70	0.004	0.0017135	0.005	0.005	WT						SLX1B							WT	WT
626-24022-238S-33--626-25079N-194T-BLD	0	6.27e-05	0	0	WT													WT	WT
626-24028-12X-34--626-25079N-194T-BLD	0.001	0.00022588	0.005	0	WT								RAD50					WT	WT
626-24031-12X-33--626-25079N-194T-BLD	0	0.00023263	0	0	WT													WT	WT
626-24780-238S-34--626-25079N-194T-BLD	0.022	0.00026089	0.003	0	WT								RAD50					WT	WT
62731af34abfd9a368a3daca43f2ca2fdce78d50d02192ff8b7b68c9b179c591	0	0.00023752	0.008	0													GEN1,EME1,BRIP1	OTHER monoallelic vus	monoallelic or VUS
62d006ea1569dae280707516235efbb551613e782526764b4698ad19e66e1177	0.005	0.00465008	0.015	0.012	WT								RAD54B,MUS81				WT	WT
63	0.547	0.0113545	0.265	0	BRCA1													BRCA1/2 biallelic pathogenic	BRCA1
631-23728-72V-39--631-24973N-72V-GST	0.011	9.62e-06	0.002	0	WT												RAD54L,MDC1,MUS81	WT	WT
631-23731-72V-39--631-24973N-72V-GST	0	2.67e-05	0.003	0	WT												RAD54L,MUS81	WT	WT
631-24729-5X-36--631-24973N-72V-GST	0	2.12e-05	0.03	0	WT												RAD54L,MUS81	WT	WT
631-24732-5X-37--631-24973N-72V-GST	0	4.34e-05	0.034	0	WT												RAD54L,MUS81	WT	WT
6336	0	8.29e-07	0	0	WT													WT	WT
635-24037-159M-30--635-25080N-95V-BLD	0.034	7.65e-05	0.006	0	WT													WT	WT
635-24040-164S-33--635-25080N-95V-BLD	0	6.69e-05	0.007	0	WT													WT	WT
635-24043-164S-29--635-25080N-95V-BLD	0	7.22e-05	0	0	WT													WT	WT
635-24046-73F-34--635-25080N-95V-BLD	0	8.44e-05	0	0	WT													WT	WT
635-24049-73F-31--635-25080N-95V-BLD	0.014	8.46e-05	0.002	0	WT													WT	WT
635-24783-159M-34--635-25080N-95V-BLD	0.011	0.00012413	0.001	0	WT													WT	WT
6365	0.005	5.41e-05	0	0	WT												RAD54B	WT	WT
6370	0	0.395284	0	0	WT												RAD54L	WT	WT
6375459929f5a6320351e3b8851211460359ccde0ca0d7e858aae8fdbdf77d73	0	0.0001065	0.001	0	WT						UIMC1							WT	WT
6375459929f5a6320351e3b8851211460359ccde0ca0d7e858aae8fdbdf77d73.2	0.007	0.00491922	0.115	0.007	WT										UIMC1			WT	WT
639-24235-29V-33--639-25025N-173W-BLD	0	8.93e-05	0	0	WT												GEN1	WT	WT
639-24238-29V-33--639-25025N-173W-BLD	0	0.00011766	0	0	WT												GEN1	WT	WT
639-24241-173W-33--639-25025N-173W-BLD	0	2.48e-05	0	0	WT												GEN1	WT	WT
639-24244-173W-33--639-25025N-173W-BLD	0	5.09e-05	0	0	WT												GEN1	WT	WT
6397	0.001	0.0316797	0	0	WT													WT	WT
64	0.746	0.100067	0.798	0.933							RAD51							OTHER biallelic pathogenic	OTHER biallelic pathogenic
6401	0.036	0.0423909	0	0	WT											RAD51B		WT	WT
6404	0.037	0.00206851	0	0	WT								MDC1					WT	WT
6407	0.002	0.00913087	0	0	WT												NBN,EME1	WT	WT
6433	0.036	0.556081	0.019	0	WT						H2AFX							WT	WT
6452	0	9.14e-07	0	0	WT										MRE11A,XRCC3,SLX4,RPA1	WT	WT
6456	0.069	0.00065736	0.001	0							H2AFX							OTHER biallelic pathogenic	OTHER biallelic pathogenic
64565a24a525ce7b4e1a958d9ab3410a8ba5975337aa731ef00bab7625a20bc1	0	0.00320961	0	0	WT												RAD50,SLX4	WT	WT
6467	0.033	0.00304	0.003	0.008												PALB2		OTHER monoallelic vus	monoallelic or VUS
6470	0	0.00019419	0	0	WT												HELQ,EME2,RMI2	WT	WT
6472	0.681	0.996514	0.138	0.008							H2AFX							OTHER biallelic pathogenic	OTHER biallelic pathogenic
6480	0.026	0.00086805	0	0	WT						H2AFX							WT	WT
6482	0	0.00029086	0	0	WT												MCM9,FIGNL1,SLX4	WT	WT
6487	0.605	0.00378481	0.257	0.057	BRCA2													BRCA1/2 biallelic pathogenic	BRCA2
6491	0.002	0.00438989	0.003	0	WT						H2AFX							WT	WT
6519	0.061	0.355731	0.064	0.021	WT													WT	WT
652-23878-22R-38--652-25081N-92S-BLD	0	3.57e-05	0	0	WT												MCM9,MRE11A	WT	WT
652-23884-100Y-38--652-25081N-92S-BLD	0	8.04e-05	0	0	WT						GEN1							WT	WT
652-23887-100Y-37--652-25081N-92S-BLD	0.007	4.05e-05	0.021	0.022	WT												MCM9,MRE11A	WT	WT
652-25111-22R-38--652-25081N-92S-BLD	0	0.00011177	0	0	WT												MCM9,MRE11A	WT	WT
6527	0	0.00026572	0.153	0.034														OTHER monoallelic vus	monoallelic or VUS
6528	0.01	0.0256287	0.001	0.006	WT												GEN1	WT	WT
6540	0	1.17e-06	0.003	0	WT												RAD50,SLX4	WT	WT
65563f8e715e1117c73623defb3159d94318f41306526f79f5ba6134f72a925a	0	0.00328004	0.06	0	WT						H2AFX							WT	WT
6564	0.003	0.00044739	0	0	WT						H2AFX							WT	WT
6591	0.029	0.0202555	0	0											FIGNL1			OTHER monoallelic pathogenic	monoallelic or VUS
6597	0.067	0.0033707	0.017	0														OTHER monoallelic vus	monoallelic or VUS
660-24052-83O-31--660-25082N-213R-BLD	0.005	0.00161635	0.001	0	WT													WT	WT
660-24055-83O-27--660-25082N-213R-BLD	0.001	0.00174427	0	0.005	WT													WT	WT
660-24058-213R-33--660-25082N-213R-BLD	0.002	0.00088646	0.012	0.016														OTHER monoallelic vus	monoallelic or VUS
660-24897-213R-30--660-25082N-213R-BLD	0.002	0.00161399	0.012	0.002	WT													WT	WT
6601	0	2.91e-06	0	0	WT		BRCA2											WT	WT
660c9e00a1f27e8139f554e6b56a85eb55647e1ad41d7ecac296dd62a039a71e	0.004	0.00017966	0	0	WT													WT	WT
6650	0.01	0.0291684	0	0	WT										UIMC1			WT	WT
6665	0.003	0.00548669	0.018	0	WT												MRE11A	WT	WT
6668	0.001	0.00054843	0	0	WT												REV1,BARD1,MRE11A	WT	WT
6669	0	0.998599	0	0	WT													WT	WT
66a2d0738fe38f5b696b89088016921a5ba68467844906a415ad9c13c23f3f82	0.016	0.00143694	0.135	0.014									EME1					OTHER biallelic vus	monoallelic or VUS
66af59b0d91faab37629ca055f6286e4f6313b7e4250a9902c03c58d022219ac	0.002	0.125817	0	0	WT												FIGNL1,SLX4,EME1	WT	WT
66b579b673213c95751692e1322c794f179ebbf90d76f06b512c2bf05e7e9069	0	0.00071541	0.005	0.028	WT											RAD51B		WT	WT
66d29a68f9536abe282a5321902b40627b171515b4862c0f41556d682f23be75	0	0.00139168	0.005	0.001							RAD50							OTHER biallelic pathogenic	OTHER biallelic pathogenic
6717	0	1.9e-06	0	0		BRCA2												BRCA1/2 biallelic vus	monoallelic or VUS
6718	0	2.65e-05	0	0					BRCA2									OTHER monoallelic vus	monoallelic or VUS
672-24547-166V-42--672-25083N-47V-BLD	0	0.00048959	0.009	0.084	WT										GEN1			WT	WT
672-24550-5R-39--672-25083N-47V-BLD	0.001	0.00025397	0	0	WT										GEN1			WT	WT
672-24553-5R-40--672-25083N-47V-BLD	0	0.00017646	0	0	WT										GEN1			WT	WT
672-25156-166V-39--672-25083N-47V-BLD	0	9.42e-05	0	0	WT										GEN1			WT	WT
6729b31463a1e912fe4187556be5de212ee7150ff1bbe2a9fabe990ef988484e	0	0.00148567	0.001	0	WT												EXO1	WT	WT
6742	0.008	5.87e-05	0	0	WT												BARD1,MDC1,MCM8	WT	WT
674447974a213869433fdecef1d7825dcfbd972fa94ee78e89300dcd4e90fda9	0.001	0.00436994	0	0	WT											RAD51B,RAD51C	WT	WT
6775	0.024	0.0124828	0	0												RAD51D		OTHER monoallelic vus	monoallelic or VUS
6780	0	2.09e-05	0.001	0	WT										RTEL1			WT	WT
6781	0.001	1.05e-05	0	0	WT												BRIP1	WT	WT
6814	0.065	0.00031859	0.473	0.271		BRCA2												BRCA1/2 biallelic vus	monoallelic or VUS
6815	0.017	0.0040357	0.002	0.001	WT						H2AFX							WT	WT
6822	0.02	0.00472426	0.32	0.366							EME2							OTHER biallelic pathogenic	OTHER biallelic pathogenic
6840	0.035	0.00031698	0	0													RAD50	OTHER monoallelic vus	monoallelic or VUS
6843	0.008	0.00085525	0.063	0			BRCA2											BRCA1/2 monoallelic vus	monoallelic or VUS
6847	0.039	0.0196403	0.113	0														OTHER monoallelic vus	monoallelic or VUS
686-23635-1T-32--686-25029N-77P-BLD	0	0.00112324	0.022	0									BRCC3					OTHER biallelic vus	monoallelic or VUS
686-24663-69O-34--686-25029N-77P-BLD	0	0.00011112	0	0	WT												NBN,BRCC3	WT	WT
686-24669-1T-32--686-25029N-77P-BLD	0.004	0.00061727	0.007	0.001									BRCC3					OTHER biallelic vus	monoallelic or VUS
686-25096-69O-33--686-25029N-77P-BLD	0.001	1.88e-05	0	0	WT								BRCC3					WT	WT
6869	0.133	0.0738533	0.043	0.096		BRCA2												BRCA1/2 biallelic vus	monoallelic or VUS
6872	0.022	0.108951	0.023	0			BRCA1											BRCA1/2 monoallelic vus	monoallelic or VUS
6873	0	0.00120064	0	0	WT												REV1,MUS81	WT	WT
6875	0.001	0.00014655	0	0									EME2					OTHER biallelic vus	monoallelic or VUS
69	0.963	0.999237	0.858	0.034	BRCA2													BRCA1/2 biallelic pathogenic	BRCA2
6904b15afae6c2a0b1db92b5722ae54d1806030063ff51e3454e76193b2a5191	0	2.89e-05	0	0	WT		BRCA2											WT	WT
6917	0	7.51e-06	0	0	WT													WT	WT
69445a60bb3d928af26692ed3220960c8f142c5863af068392e92837bf271819	0.003	0.00053281	0.041	0.014	WT						EME2							WT	WT
6956	0.024	0.437806	0.056	0.021	WT								GEN1					WT	WT
6961	0.161	0.00241201	0.008	0														OTHER monoallelic vus	monoallelic or VUS
6964	0.028	5.69e-06	0.021	0.022		BRCA2												BRCA1/2 biallelic vus	monoallelic or VUS
6972	0.013	3.78e-05	0	0	WT		BRCA1											WT	WT
6982	0	0.00020876	0.001	0									SLX4					OTHER biallelic vus	monoallelic or VUS
6984	0	6.41e-05	0	0	WT												BRIP1	WT	WT
6986	0.002	2.58e-05	0	0	WT												RAD50,FIGNL1	WT	WT
6989	0.06	0.449969	0.017	0.109	WT						AUNIP,H2AFX						WT	WT
6994	0.017	0.203076	0.003	0.001	WT													WT	WT
69f1b2078352cbdee29724b705114ad434578dbfadf5a8df2f82fdf3cde3f72b	0	0.00027244	0	0.001									EME1					OTHER biallelic vus	monoallelic or VUS
6b5067457342d37b517770cbb38061c57a9b6264724dccedf068f6fb6668663b	0.013	0.101207	0.01	0.01	WT											RAD51B		WT	WT
6ba738d1b7f1289ce2bf360743238837586ae068c0b87a6bda8f7731589f8238	0	0.00082073	0.019	0.014	WT		BRCA2											WT	WT
6bb03952b5468708a1d1544dab4e4d542a649c1429f2b8e38877c2bf1abac6d4	0.048	0.00017095	0	0									EME1					OTHER biallelic vus	monoallelic or VUS
6be55759a31337c704a5cf2aa0b9a8848ad9305bd73b7291b2e5dca768e9a649	0.005	0.00108853	0.008	0.006	WT						AUNIP							WT	WT
6c53d8df4b1cabae706250c0eb7a58908a8f12cebf7812218513c0c4633e13c6	0.068	0.00146043	0.016	0							GEN1							OTHER biallelic pathogenic	OTHER biallelic pathogenic
6da40d823948f5dc6ccd01b4c9703cd86cdbfc7448384c185f067789a018a5be	0.001	0.00048992	0.004	0.02	WT								EME1,MCM8					WT	WT
6dbb23b5b9afd951a8e791a46fc4abe3e21b920313c9a90b650fac524a2075d3	0	6.64e-05	0.025	0	WT												HELQ,SLX4,EME1	WT	WT
6e270bf02cdf88374d9793eb09c46eafc1e11e29020b29b526640302fbf544a2	0.004	0.00014768	0.003	0.001	WT											RAD51B		WT	WT
6e3abcccf3140ce064846be83b92e0d93c9140e8e704125480bfa49f4c57fb57	0.003	1.57e-06	0	0	WT								MDC1					WT	WT
6e6ffd2fababfb900f63401a704f75dd8edd7e063f826d6da01789aa2df983d6	0.482	0.252905	0.326	0.357												PALB2		OTHER monoallelic vus	monoallelic or VUS
6e8fdfbc1b6673a9e7f0753ee13f672156f7333fac3083316c7f2d2994019053	0	0.00093534	0.025	0	WT							PALB2						WT	WT
7	0.857	0.947135	0.617	0.043	BRCA2													BRCA1/2 biallelic pathogenic	BRCA2
7009	0.001	0.0118681	0.017	0.003	WT													WT	WT
7013	0	0.00189182	0	0	WT								MDC1					WT	WT
70145187b71797a20da1daa158e859f297f5ff235c24e685ebf1c423e778b382	0	0.00111267	0.035	0.001	WT											PALB2		WT	WT
702-24852-115P-34--702-25030N-55S-BLD	0.001	0.0003455	0.001	0	WT												RAD54B	WT	WT
702-24855-115P-33--702-25030N-55S-BLD	0	3.03e-05	0	0	WT												RAD54B	WT	WT
702-24858-83A-35--702-25030N-55S-BLD	0	1.07e-05	0	0	WT												RAD54B	WT	WT
702-24861-83A-34--702-25030N-55S-BLD	0	7.54e-05	0.028	0.012	WT												MDC1,RAD54B	WT	WT
70224ed441451a81fd89f696be5993bde735a85317aeeece976d443a155bb554	0.009	0.00074549	0.202	0.356							H2AFX							OTHER biallelic pathogenic	OTHER biallelic pathogenic
70224ed441451a81fd89f696be5993bde735a85317aeeece976d443a155bb554.2	0.001	0.00061377	0.259	0.007						RAD51B								OTHER biallelic pathogenic	OTHER biallelic pathogenic
7030	0	0.00434618	0	0	WT		BRCA1											WT	WT
7075	0.049	0.00352751	0	0	WT													WT	WT
7079	0	6.93e-07	0	0	WT		BRCA2											WT	WT
7086	0.008	0.386924	0.146	0.005	WT						H2AFX							WT	WT
7090	0.002	0.000332	0.002	0	WT													WT	WT
70d958f9e0d68cc6d34a0e135b06640396e9bcde18b8c5102befb70fd7f07093	0.004	0.00207517	0.011	0	WT						NBN							WT	WT
70f91704e9653694e7ac63af2d817e56414f4fab3c54994f6744a7cc28bbe645	0	5.18e-05	0	0	WT													WT	WT
7100	0.024	0.00184882	0.014	0											AUNIP			OTHER monoallelic pathogenic	monoallelic or VUS
712aa46874b09ab06deba81351c03488694017f501de44f067bac388b622da01	0.007	0.00047086	0.009	0							HELQ,FAM175A,RMI1,MRE11A,H2AFX,RPA1,ZSWIM7				OTHER biallelic pathogenic	OTHER biallelic pathogenic
71311839d3cc0bad372e4d15ada1c2ecfbbac8c1909b23e11ad9689d1cd384eb	0	0.00181229	0.024	0.012	WT		BRCA2											WT	WT
7136	0.248	0.823901	0.398	0.324							NBN							OTHER biallelic pathogenic	OTHER biallelic pathogenic
7139	0	0.00044564	0.178	0							AUNIP,UIMC1						OTHER biallelic pathogenic	OTHER biallelic pathogenic
7143	0.424	0.19409	0	0							AUNIP,RMI1							OTHER biallelic pathogenic	OTHER biallelic pathogenic
7146	0.001	0.00018234	0.071	0.169	WT								RTEL1					WT	WT
7156	0.002	2.04e-05	0	0													MDC1	OTHER monoallelic vus	monoallelic or VUS
7158	0	2.74e-05	0	0	WT												RTEL1	WT	WT
7169	0	5.53e-05	0	0	WT												RBBP8	WT	WT
717c0ec0d622284b444dd3421c98c8334805326532582873d1e4e23518de33b0	0	3.73e-06	0	0	WT										GEN1			WT	WT
7180	0	9.87e-06	0	0	WT							PALB2						WT	WT
7233	0	9.9e-05	0	0	WT											PALB2		WT	WT
7255	0.042	0.266439	0.223	0.006	WT											PALB2		WT	WT
7264	0.045	0.00051159	0	0	WT								MDC1					WT	WT
728-24265-219S-39--728-25084N-219S-BLD	0	8.06e-05	0	0	WT													WT	WT
728-24268-219S-38--728-25084N-219S-BLD	0	9.88e-05	0	0	WT													WT	WT
728-25162-210R-39--728-25084N-219S-BLD	0.021	0.00025414	0	0	WT													WT	WT
728-25165-210R-38--728-25084N-219S-BLD	0.001	3.56e-05	0.005	0	WT													WT	WT
7281	0.003	6.81e-05	0	0.003	WT												MUS81	WT	WT
729-23752-237T-34--729-25033N-237R-BLD	0.001	0.00015643	0.054	0.001	WT											RAD51B		WT	WT
729-23755-237T-34--729-25033N-237R-BLD	0	0.00014602	0.03	0	WT											RAD51B		WT	WT
729-23758-146W-35--729-25033N-237R-BLD	0	0.0329713	0	0	WT											RAD51B		WT	WT
729-23761-146W-33--729-25033N-237R-BLD	0.001	0.0118314	0	0	WT											RAD51B		WT	WT
729ae39c61839b5c6bb6d8ec86b4e41bd4073cc8fac262bd32732144b1608045	0.004	0.00063524	0.223	0												PALB2		OTHER monoallelic vus	monoallelic or VUS
730015334ef3a709c18445d6ceb35becf86f4fc5635f6117c5ae1646ffea4aee	0.002	0.00216283	0.011	0	WT						HELQ							WT	WT
7301	0.014	0.0693376	0	0											AUNIP			OTHER monoallelic pathogenic	monoallelic or VUS
7304	0.003	0.00367515	0	0	WT												GEN1,REV1	WT	WT
736816540afbfc3e46000e6c943e77f13e5f3c8e590750374d0b01e94448df78	0	0.00095594	0.012	0.001											GEN1			OTHER monoallelic pathogenic	monoallelic or VUS
7382	0.006	0.00017941	0.057	0.086	WT												EME2	WT	WT
7385	0	0.00010535	0	0	WT						H2AFX							WT	WT
7391	0	8.1e-07	0	0	WT		BRCA2											WT	WT
74	0.966	0.999593	0.79	0.084	BRCA2													BRCA1/2 biallelic pathogenic	BRCA2
74-23668-230T-33--74-25057N-80U-BLD	0	0.00045876	0.004	0	WT								SLX4					WT	WT
74-23677-169U-32--74-25057N-80U-BLD	0	0.00105939	0.013	0	WT								SLX4					WT	WT
74-24714-230T-31--74-25057N-80U-BLD	0	0.00028533	0.013	0	WT								SLX4					WT	WT
74-24717-169U-30--74-25057N-80U-BLD	0.001	0.00107741	0.03	0	WT								SLX4					WT	WT
740-24247-138M-36--740-24960N-156N-GST	0.003	0.00012219	0.032	0	WT												FIGNL1,MCM8	WT	WT
740-24250-138M-33--740-24960N-156N-GST	0	9.28e-05	0.197	0	WT												FIGNL1,MCM8	WT	WT
740-24253-156N-35--740-24960N-156N-GST	0	0.00137287	0.018	0	WT												FIGNL1,MCM8	WT	WT
740-24256-156N-33--740-24960N-156N-GST	0.002	0.00023328	0.077	0	WT												FIGNL1,MCM8	WT	WT
7404	0.022	0.00072722	0.004	0	WT						H2AFX							WT	WT
7416	0.025	0.0431088	0.009	0												RAD51B		OTHER monoallelic vus	monoallelic or VUS
7432	0.02	0.00044826	0.004	0	WT						H2AFX							WT	WT
74854df07d95b6b1a2132579094fef3b8c13e8f81875e20143f4e19e49e5f446	0.013	0.00032527	0.079	0			BRCA2											BRCA1/2 monoallelic vus	monoallelic or VUS
7486	0.003	0.00402466	0	0	WT												FIGNL1	WT	WT
7487	0	0.00211102	0	0	WT								RMI1					WT	WT
74ffea6045f9ff44c0e3b46fe32fa30de6e616cd174fa30d5349a362f51424dd	0.048	0.00335377	0.121	0.323	WT												MDC1,RMI1,EME1	WT	WT
75	0.893	0.998114	0.288	0													EME2,SLX4	OTHER monoallelic vus	monoallelic or VUS
7522	0.001	8.63e-06	0	0	WT													WT	WT
7545	0.004	0.00070882	0.002	0							H2AFX							OTHER biallelic pathogenic	OTHER biallelic pathogenic
7582	0.018	0.00058754	0.059	0							H2AFX							OTHER biallelic pathogenic	OTHER biallelic pathogenic
75ce1bd6dbaf2d4ca50f51e6c1f2a09f3275b080539a07ac7ed962ae72c5179f	0.002	0.00058354	0.254	0.036													NBN,EME1,BRIP1	OTHER monoallelic vus	monoallelic or VUS
76	0.738	0.521723	0.294	0.149	BRCA2													BRCA1/2 biallelic pathogenic	BRCA2
7602	0.019	0.0290239	0	0	WT													WT	WT
7643	0.236	0.446735	0	0													HELQ,MUS81	OTHER monoallelic vus	monoallelic or VUS
7675	0.02	0.00424219	0	0		BRCA2												BRCA1/2 biallelic vus	monoallelic or VUS
7689	0.005	0.00352033	0	0														OTHER monoallelic vus	monoallelic or VUS
7695	0.001	0.00087089	0	0	WT												GEN1	WT	WT
76fc1cfd4a2e0c806b8ac8357d1c3ab9c603cda7e4346c39139d66ec59800699	0.011	0.00124393	0.094	0.485														OTHER monoallelic vus	monoallelic or VUS
772-24568-116N-34--772-24977N-116N-GST	0.012	0.00043488	0.003	0.001	WT											PALB2		WT	WT
772-24571-116N-36--772-24977N-116N-GST	0.001	0.0005082	0	0.002	WT												RMI1,MCM8	WT	WT
772-24574-123K-33--772-24977N-116N-GST	0	9.29e-05	0.017	0	WT												RMI1,MCM8	WT	WT
772-24577-123K-35--772-24977N-116N-GST	0.003	0.00021178	0	0	WT												RMI1,MCM8	WT	WT
7722	0.001	0.00162036	0	0	WT												MDC1,FIGNL1,RTEL1	WT	WT
7737	0.089	0.0149341	0.01	0													XRCC3	OTHER monoallelic vus	monoallelic or VUS
7740	0	2.81e-06	0.007	0							H2AFX							OTHER biallelic pathogenic	OTHER biallelic pathogenic
7744	0	0.0421067	0.007	0								PALB2						OTHER biallelic vus	monoallelic or VUS
7753	0.135	0.0300152	0.018	0.036							H2AFX							OTHER biallelic pathogenic	OTHER biallelic pathogenic
7755	0.025	0.0030584	0.011	0.05							AUNIP							OTHER biallelic pathogenic	OTHER biallelic pathogenic
7767	0.001	0.00075481	0.002	0.001												RAD51D		OTHER monoallelic vus	monoallelic or VUS
779-24082-103J-29--779-21582N-67M-GST	0	4.61e-05	0	0	WT											RAD51B		WT	WT
779-24085-103J-25--779-21582N-67M-GST	0.003	0.00113439	0	0												RAD51B		OTHER monoallelic vus	monoallelic or VUS
779-24091-67M-31--779-21582N-67M-GST	0.001	0.0014321	0	0												RAD51B		OTHER monoallelic vus	monoallelic or VUS
779-24094-67M-28--779-21582N-67M-GST	0.001	0.00178169	0	0												RAD51B		OTHER monoallelic vus	monoallelic or VUS
7791	0.003	1.13e-05	0	0	WT												REV1,RAD50,FIGNL1	WT	WT
77977ef0417ba90d8554929ffcc512163c9a455ae47f2e6655324952075ab57e	0.019	0.00299007	0	0							H2AFX							OTHER biallelic pathogenic	OTHER biallelic pathogenic
77e647a05a7bc6591ccdaaab2bbdef656649418e52d8f02e6f7f5d63af2f50fb	0	0.00121573	0.037	0.001													SLX4	OTHER monoallelic vus	monoallelic or VUS
78	0.031	0.0158353	0.001	0														OTHER monoallelic vus	monoallelic or VUS
7806	0.001	0.00029213	0.006	0	WT												FIGNL1	WT	WT
7812	0.001	0.00049691	0.01	0													RAD54L	OTHER monoallelic vus	monoallelic or VUS
7848bd725874b4f28f5c907834fab039f1c9489938a6d78b770e367be2973da9	0.016	0.00120511	0.307	0.19						RAD51B								OTHER biallelic pathogenic	OTHER biallelic pathogenic
7873d357d8c24ff28988da18280b1bfe16205f96d8cdcdc27166cd20b2158200	0.392	0.00243775	0.033	0.005							RAD50,UIMC1,XRCC3,SWSAP1					OTHER biallelic pathogenic	OTHER biallelic pathogenic
79	0.204	0.0130825	0	0		BRCA2												BRCA1/2 biallelic vus	monoallelic or VUS
7943	0	0.00073	0.01	0	WT						BRCC3							WT	WT
7998	0	3.3e-05	0	0	WT												RMI1,SWSAP1	WT	WT
7a376ec159162bfb8cec3d947ced67d9b1394ebac3ce1220da6f1b80e6197edf	0.007	0.00202044	0.017	0												RAD51B		OTHER monoallelic vus	monoallelic or VUS
7ae50f527740acb2518d25e9953e1222479f6f57e53db6be4a67ba8cc2b02253	0.008	0.0161795	0	0.001	WT												GEN1,REV1,EME2,EME1	WT	WT
7bc2eb9cbd76f57405c4db1820c587932da2dc3bc5396e612eaa68aec71f434d	0	0.00018332	0	0	WT		BRCA1											WT	WT
7c73cc5443237b3ac33d4578f03bfe1a94bb3ce14e7ec695ea6af93cbc6ba829	0.001	0.00101565	0.059	0.003	WT		BRCA1											WT	WT
7c965565bb8202941bbc7995e015807e3817397353b46aed7fafd568ec445009	0.019	0.00216286	0.288	0.366						RAD51B								OTHER biallelic pathogenic	OTHER biallelic pathogenic
7d8254a43db12e6da4fcb2218bbdd0f84ca3938dfc723c2442069f7e17e24504	0.006	0.00114999	0.096	0		BRCA2												BRCA1/2 biallelic vus	monoallelic or VUS
7e5fe54682f97841fdf2cea1ac5a3a9b0944e8de6a5bab414be5953e4a122203	0	0.00050464	0	0	WT												RAD51AP1,EME2	WT	WT
7f7a57bd92a6a9ec9594699e0185f312b87450c4becb3627adcaab4bbd64c96d	0.149	0.392824	0.63	0.312												RAD51B		OTHER monoallelic vus	monoallelic or VUS
8022	0	0.00048678	0	0											AUNIP			OTHER monoallelic pathogenic	monoallelic or VUS
8041	0.002	0.0341888	0.001	0	WT													WT	WT
8042	0.075	0.117152	0.024	0													MDC1,SLX4	OTHER monoallelic vus	monoallelic or VUS
8043	0	4.45e-05	0.265	0	WT													WT	WT
8046	0	5.63e-06	0	0	WT												GEN1,UIMC1,MUS81,MCM8	WT	WT
8047	0.004	0.00106716	0.103	0	WT		BRCA1											WT	WT
8052	0.004	8.94e-05	0.032	0							AUNIP							OTHER biallelic pathogenic	OTHER biallelic pathogenic
806-23341-225T-36--806-25035N-53S-BLD	0.001	4.19e-05	0	0	WT											RAD51B		WT	WT
806-24154-225T-37--806-25035N-53S-BLD	0	0.00019077	0.001	0	WT											RAD51B		WT	WT
806-24157-70V-34--806-25035N-53S-BLD	0.002	9.59e-05	0	0	WT											RAD51B		WT	WT
806-24160-70V-34--806-25035N-53S-BLD	0.004	9.17e-05	0.028	0.002	WT											RAD51B		WT	WT
8061	0.003	0.00011207	0.013	0.017	WT												BRIP1,RTEL1	WT	WT
8062	0.041	0.00171512	0	0							H2AFX							OTHER biallelic pathogenic	OTHER biallelic pathogenic
8064	0.007	0.00083026	0	0		BRCA2												BRCA1/2 biallelic vus	monoallelic or VUS
809f380be25b144a6197d915114cf007951bf3e5cf08729e1be5182611578bf6	0.154	0.0382788	0.027	0							H2AFX,RAD51						OTHER biallelic pathogenic	OTHER biallelic pathogenic
80f413de9f21648f16e847198f9ebc09c4df71a671657caed4d3e31caa55929d	0	0.00384252	0.028	0.004	WT												EME1	WT	WT
8104	0.001	0.0189607	0	0	WT								MDC1					WT	WT
815b14fc82802994d6234dbab1f4acf7fd67c3a1dc2c7b23418c82c61f08e91e	0	0.00077869	0.052	0.005	WT						RBBP8							WT	WT
8171	0	0.00024866	0	0	WT												EXO1,RAD50,MUS81	WT	WT
8182	0	0.00114362	0	0	WT												GEN1	WT	WT
81ed35f07e98127b64788fc315b51a78276fc69247cc9181dbf94096659eac2d	0.011	0.00173958	0.002	0									RAD52,XRCC3,EME1				OTHER biallelic vus	monoallelic or VUS
82	0.967	0.998734	0.93	0.893	BRCA1													BRCA1/2 biallelic pathogenic	BRCA1
823eddf546c8253ec7f422951166089c5ad26fec2e75a965efe3a5a6e43bcfe0	0.004	0.046407	0.09	0.005	WT												MRE11A,EME1,RBBP8	WT	WT
8245	0.053	0.00166937	0.188	0.218	WT						RAD50							WT	WT
8250	0.036	4.86e-05	0.005	0		BRCA2												BRCA1/2 biallelic vus	monoallelic or VUS
8258	0	8.13e-07	0	0	WT												REV1	WT	WT
826cb806c36242e06bda2a676b65446bc82ef365e10148aa36baec0b1afa872c	0.005	0.00070948	0.021	0.001	WT							RAD51B						WT	WT
8277	0.075	0.0129263	0.356	0.536								PALB2						OTHER biallelic vus	monoallelic or VUS
8299	0	1.1e-05	0	0	WT												MCM9	WT	WT
8323	0.028	0.0218937	0	0									GEN1					OTHER biallelic vus	monoallelic or VUS
8325	0.543	0.00395763	0	0	BRCA1													BRCA1/2 biallelic pathogenic	BRCA1
8326	0.016	0.00323113	0	0	WT													WT	WT
8327	0	0.00044865	0	0									REV1					OTHER biallelic vus	monoallelic or VUS
8328	0.102	0.00667842	0	0							H2AFX							OTHER biallelic pathogenic	OTHER biallelic pathogenic
833-24010-30T-31--833-25085N-211U-BLD	0.001	0.00026187	0.007	0.006	WT												REV1	WT	WT
833-24016-147V-30--833-25085N-211U-BLD	0	4.04e-05	0	0	WT								MDC1					WT	WT
833-24774-30T-27--833-25085N-211U-BLD	0.002	0.00035735	0	0	WT												REV1	WT	WT
833-24777-147V-26--833-25085N-211U-BLD	0.002	9.1e-05	0.034	0.005	WT												REV1	WT	WT
8330	0.004	0.00014639	0	0													RAD54B,RMI1	OTHER monoallelic vus	monoallelic or VUS
8331	0	0.0137469	0	0							AUNIP							OTHER biallelic pathogenic	OTHER biallelic pathogenic
8332	0	0.0113847	0	0									RAD54L					OTHER biallelic vus	monoallelic or VUS
8333	0.011	0.00990431	0	0	WT												MUS81,MCM8	WT	WT
8334	0.001	0.0524086	0	0									SFR1					OTHER biallelic vus	monoallelic or VUS
8337	0	0.00084581	0	0									HELQ					OTHER biallelic vus	monoallelic or VUS
8340	0	0.0259213	0	0									GEN1					OTHER biallelic vus	monoallelic or VUS
8341	0.021	0.0179214	0	0														OTHER monoallelic vus	monoallelic or VUS
8342	0	0.00015575	0	0									MDC1					OTHER biallelic vus	monoallelic or VUS
8343	0.001	0.00028228	0	0	WT												FIGNL1	WT	WT
8344	0	0.0147546	0	0	WT						AUNIP							WT	WT
8346	0.024	0.0344486	0	0							H2AFX							OTHER biallelic pathogenic	OTHER biallelic pathogenic
8373	0.013	0.0012812	0.057	0.116	WT												MCM9	WT	WT
8381	0.002	9.1e-05	0	0	WT												RMI1,SLX4	WT	WT
83e5f80b1c797b84fc0cb2cd64de1f93ba161fc7250d6638f1cfcdbfd8cbb1b6	0	0.00043559	0	0	WT		BRCA2											WT	WT
8405	0	0.00436889	0	0														OTHER monoallelic vus	monoallelic or VUS
8406	0	0.0111262	0	0														OTHER monoallelic vus	monoallelic or VUS
8407	0.001	8.82e-05	0	0														OTHER monoallelic vus	monoallelic or VUS
8409	0.001	0.00254799	0	0									EXO1,RAD50					OTHER biallelic vus	monoallelic or VUS
8410	0	0.00182693	0	0												RAD51B		OTHER monoallelic vus	monoallelic or VUS
8411	0.108	0.0194705	0	0									GEN1					OTHER biallelic vus	monoallelic or VUS
8416	0.002	0.060185	0.012	0.008									BARD1					OTHER biallelic vus	monoallelic or VUS
8417	0	0.001503	0	0									BARD1					OTHER biallelic vus	monoallelic or VUS
8418	0.001	0.00043728	0	0													FIGNL1	OTHER monoallelic vus	monoallelic or VUS
8419	0.527	0.00014994	0	0	BRCA1													BRCA1/2 biallelic pathogenic	BRCA1
8421	0.042	0.0462947	0	0							AUNIP							OTHER biallelic pathogenic	OTHER biallelic pathogenic
8422	0	0.00345913	0	0									BRIP1					OTHER biallelic vus	monoallelic or VUS
8424	0.027	0.0112223	0	0									MDC1					OTHER biallelic vus	monoallelic or VUS
8425	0.001	0.00013861	0	0							AUNIP							OTHER biallelic pathogenic	OTHER biallelic pathogenic
8426	0	0.001842	0	0									RAD51AP1					OTHER biallelic vus	monoallelic or VUS
8427	0.141	0.582766	0	0.012												RAD51D		OTHER monoallelic vus	monoallelic or VUS
8428	0.002	3.78e-05	0	0							RAD54L							OTHER biallelic pathogenic	OTHER biallelic pathogenic
8429	0	0.00216578	0	0														OTHER monoallelic vus	monoallelic or VUS
8430	0.003	0.00093352	0	0									EXO1,UIMC1,MDC1,MCM9				OTHER biallelic vus	monoallelic or VUS
8431	0	0.00020257	0	0		BRCA2												BRCA1/2 biallelic vus	monoallelic or VUS
8432	0	0.00330524	0	0							AUNIP							OTHER biallelic pathogenic	OTHER biallelic pathogenic
8434	0	0.0280782	0	0														OTHER monoallelic vus	monoallelic or VUS
8435	0.006	0.00083317	0	0													MUS81	OTHER monoallelic vus	monoallelic or VUS
8437	0	0.00625137	0	0	WT												MUS81	WT	WT
8438	0.01	0.0126832	0	0									MDC1					OTHER biallelic vus	monoallelic or VUS
8439	0	0.00052568	0	0	WT												GEN1,MDC1	WT	WT
8440	0.001	0.0044231	0	0		BRCA2												BRCA1/2 biallelic vus	monoallelic or VUS
8441	0	0.00042783	0	0	WT												MDC1	WT	WT
8442	0	0.00098899	0	0														OTHER monoallelic vus	monoallelic or VUS
8443	0.043	0.00522521	0	0							H2AFX							OTHER biallelic pathogenic	OTHER biallelic pathogenic
8476	0.006	0.00033912	0	0							MCM9							OTHER biallelic pathogenic	OTHER biallelic pathogenic
8477	0	0.00070822	0	0	WT												GEN1,MCM9,H2AFX	WT	WT
8486	0.009	0.0108257	0.102	0							ZSWIM7							OTHER biallelic pathogenic	OTHER biallelic pathogenic
85	0.705	0.888606	0.553	0.088	BRCA2													BRCA1/2 biallelic pathogenic	BRCA2
852-23902-163M-35--852-7031N-89O-GST	0.019	0.00018547	0.001	0	WT												MCM9,MUS81,MCM8	WT	WT
852-23905-163M-33--852-7031N-89O-GST	0	8.03e-05	0.001	0	WT								MCM9					WT	WT
852-23908-89O-35--852-7031N-89O-GST	0	0.00036435	0.003	0	WT												MCM9,MUS81,MCM8	WT	WT
852-24876-89O-34--852-7031N-89O-GST	0.054	0.0001142	0.001	0	WT								MCM9					WT	WT
8529	0.871	0.999933	0.777	0.696	BRCA2													BRCA1/2 biallelic pathogenic	BRCA2
856-23962-144Y-36--856-25038N-171U-BLD	0	6.31e-05	0	0	WT											RAD51B		WT	WT
856-24756-124W-37--856-25038N-171U-BLD	0.001	0.00015458	0	0	WT											RAD51B		WT	WT
856-24759-144Y-34--856-25038N-171U-BLD	0.001	7.71e-05	0	0	WT											RAD51B		WT	WT
856-24891-144Y-36--856-25038N-171U-BLD	0	9.97e-05	0	0	WT											RAD51B		WT	WT
856ab6587efdba886756df5a30511a26027e646b37aac2759c06f5209c241c88	0	0.00017	0.029	0	WT								RAD50					WT	WT
8570	0.029	0.234157	0.001	0	WT											RAD51C		WT	WT
85b73e9079e9cd6fd8efd465a1d7cb632075eebd61536049e6e3b9b3e2fd661a	0.048	0.249618	0.329	0.005							AUNIP							OTHER biallelic pathogenic	OTHER biallelic pathogenic
86	0.815	0.00033588	0	0	BRCA2													BRCA1/2 biallelic pathogenic	BRCA2
86068b946235d00d8fdea48c678acec11b3b7a094f6b5133a14ae2faaee2c8af	0	0.00029732	0.002	0.001	WT												EME1,RBBP8	WT	WT
8608	0.004	0.00011935	0.033	0	WT		BRCA1											WT	WT
862-24580-125S-33--862-25039N-6R-BLD	0.002	8.86e-06	0	0	WT													WT	WT
862-24586-19U-31--862-25039N-6R-BLD	0	1.22e-05	0	0	WT													WT	WT
862-24589-19U-33--862-25039N-6R-BLD	0.003	9.45e-05	0	0	WT													WT	WT
862-24846-125S-35--862-25039N-6R-BLD	0	3.1e-05	0	0	WT													WT	WT
86239462345aedb32f027ac695197cbe243d6984b0aa6e6f21f6ca8636a5f617	0.005	0.00438768	0.072	0							BARD1							OTHER biallelic pathogenic	OTHER biallelic pathogenic
8639	0	0.00985978	0	0	WT								MDC1					WT	WT
865-24070-221U-27--865-25040N-207R-BLD	0.002	0.00015222	0.005	0	WT											PALB2		WT	WT
865-24073-221U-26--865-25040N-207R-BLD	0.001	0.00030325	0.001	0	WT											PALB2		WT	WT
865-24076-60E-26--865-25040N-207R-BLD	0	0.00147613	0	0	WT											PALB2		WT	WT
865-24079-60E-25--865-25040N-207R-BLD	0	4.15e-05	0	0	WT											PALB2		WT	WT
865-24786-35T-27--865-25040N-207R-BLD	0.008	4.38e-05	0.004	0	WT											PALB2		WT	WT
865-24789-35T-25--865-25040N-207R-BLD	0	9.23e-05	0.004	0	WT											PALB2		WT	WT
8682	0	4.88e-05	0.015	0	WT								MCM8					WT	WT
8690	0	0.00201414	0.03	0	WT													WT	WT
86c633a436916422e25c43063f1d8fde99dfbcb303747adcce0d3da8cc1c3183	0	0.0392543	0	0	WT												EME1	WT	WT
870e93691ab4f1c57e0b454595d646bf6a96e193e171625236d3704fbf8e3a0f	0.007	0.00031834	0.003	0	WT						GEN1,EME2							WT	WT
875bfbff4c31a068c9824c557541698eea34f069a333d8aec6d2e6645a73d2fd	0	0.0017587	0.032	0.013	WT								EXO1					WT	WT
8793b789423fd13e39994b0f71a0659cdb8b79b8ab968e276050762d42f60c97	0	1.67e-05	0.005	0	WT											PALB2		WT	WT
88-23692-18U-36--88-24991N-123S-BLD	0	4.18e-05	0.002	0	WT												EXO1	WT	WT
88-23695-18U-35--88-24991N-123S-BLD	0	8.23e-05	0.014	0	WT												EXO1	WT	WT
88-23698-198V-33--88-24991N-123S-BLD	0.001	4.85e-05	0.005	0	WT												EXO1	WT	WT
88-23701-198V-33--88-24991N-123S-BLD	0	0.00031755	0.004	0	WT												EXO1	WT	WT
8812182da457dd94138bb1bd66a4c1daeccb446a4c79d31b05d0c0bfb1ff3507	0.001	0.00066471	0.003	0.003							REV1,BRIP1							OTHER biallelic pathogenic	OTHER biallelic pathogenic
887c41c3bf89e0fe6d721f4407b024294f01af4937a412310681db9e9bb57e8c	0.055	0.00118875	0.093	0.007	WT											RAD51D		WT	WT
88bbe83f6491f18fc9b694832f24793ff4e04cad590367aaee7db3a11644dc04	0.336	0.117028	0.001	0								RAD51B						OTHER biallelic vus	monoallelic or VUS
89	0.566	0.261805	0	0				BRCA1										BRCA1/2 monoallelic pathogenic	monoallelic or VUS
891-24604-309R-31--891-25041N-75P-BLD	0	0.00112025	0.043	0.015									MDC1					OTHER biallelic vus	monoallelic or VUS
891-24613-5P-25--891-25041N-75P-BLD	0	0.00041553	0.016	0												PALB2		OTHER monoallelic vus	monoallelic or VUS
891-24616-5P-31--891-25041N-75P-BLD	0.001	6.55e-05	0.095	0.003	WT								MDC1					WT	WT
891-24873-309R-32--891-25041N-75P-BLD	0	1.3e-05	0	0	WT								MDC1					WT	WT
89b5c96294b740fe8ab15637d580539194634e826abc6c2da47ee994bfc2d41f	0.235	0.00148994	0.303	0.016												RAD51B		OTHER monoallelic vus	monoallelic or VUS
89bab9e7f417efbc02ba5fbf3fe14630c12cbbfde41420e1e822417f0ca843ad	0	0.00043511	0.004	0.003	WT						AUNIP,H2AFX						WT	WT
89cc2856c17f27873ac56923ca22bc8282e5fbc5180670cd8917db51ffcc588d	0	2.36e-05	0	0	WT												GEN1,XRCC3	WT	WT
8b8bfea3af2e6628aabd6ed070192e8dccb16d9af2fae1b759ab63fb82f8e7a3	0	0.00107055	0.076	0.005	WT												EME1	WT	WT
8c2c7b95015ec9f664ed6225a09edc37e7697c2dc911a12e6d19e1cbef6400e7	0.119	0.00016502	0.057	0.071		BRCA2												BRCA1/2 biallelic vus	monoallelic or VUS
8cf58ec6aefc914022d30014ad2091b33ec3a4ee841d22ed964ec8d7ff515e61	0	0.00035886	0.048	0.013	WT												GEN1,RAD54B,RAD52,EME1	WT	WT
8debf2cb55d0f1b7011f183b83cc855caf6f06cbde5d34ff4449ac79b9f1abfb	0.003	0.00039503	0.004	0.012	WT								EXO1					WT	WT
8e4d0a4d30896e13a46ec1a156fd004b325aebb89e2a4bdcfce0d17f24356900	0	0.00268325	0.002	0.003	WT								MDC1					WT	WT
8e7b04ed4920cdfa2db0bff01a897ceed172392ec5ea964a2b1fa68d99117a4d	0.015	0.00167026	0.014	0								RAD51D						OTHER biallelic vus	monoallelic or VUS
8eaf6e7cd7af4825a2dcaebc5dd3897ce05b6bc1e6b642e278059b92a8e3fe83	0.002	0.00352243	0	0.043									RAD54L,MDC1				OTHER biallelic vus	monoallelic or VUS
8ec9d907cdf12c3184889dbeded8466994a0cf8ce6aa8dea3d74eb94eaa238cc	0.04	0.0006022	0.003	0	WT						BRIP1							WT	WT
8f456a908208dcb5f4fb5167a1b7e977d2b644935aeec1af0a6d647af410d828	0.001	0.00121446	0.003	0.012							AUNIP							OTHER biallelic pathogenic	OTHER biallelic pathogenic
9	0.949	0.999909	0.768	0.645	BRCA1													BRCA1/2 biallelic pathogenic	BRCA1
90	0.466	0.942542	0.206	0														OTHER monoallelic vus	monoallelic or VUS
900-23926-32P-30--900-25089N-32P-GST	0.002	6.22e-05	0	0	WT												GEN1,REV1,MCM8	WT	WT
900-23929-32P-28--900-25089N-32P-GST	0.003	3.84e-05	0	0	WT												GEN1,REV1,MCM8	WT	WT
900-23932-64R-32--900-25089N-32P-GST	0	7.65e-05	0.001	0	WT												GEN1,REV1,MCM8	WT	WT
900-23935-64R-30--900-25089N-32P-GST	0	5.1e-05	0	0	WT												GEN1,REV1,SLX4,MCM8	WT	WT
900fdae05c90e27aba521996cc05d0a83e32dec27c271a8f14e59fa84439ed34	0.042	0.00016593	0.128	0							RAD54L,RAD50						OTHER biallelic pathogenic	OTHER biallelic pathogenic
90687ad9d09f7677ab6fc83f75b78bd3fed8a9934e071f071306007c79277dab	0	6.97e-06	0.014	0														OTHER monoallelic vus	monoallelic or VUS
908457166335b6e82c7d81a026f23bddad632c6119a410f87c61d96e9819fd4b	0.674	0.00575216	0.672	0.18	BRCA1													BRCA1/2 biallelic pathogenic	BRCA1
909-24514-105U-34--909-25086N-9U-BLD	0.004	7.09e-05	0	0	WT												FIGNL1	WT	WT
909-24520-161W-35--909-25086N-9U-BLD	0.004	6.86e-05	0	0	WT												FIGNL1	WT	WT
909-24523-161W-36--909-25086N-9U-BLD	0.001	0.00011821	0	0.007	WT												FIGNL1	WT	WT
909-24526-41G-34--909-25086N-9U-BLD	0	5.92e-05	0	0	WT												MDC1,FIGNL1	WT	WT
909-24529-41G-36--909-25086N-9U-BLD	0	0.00012676	0	0	WT												FIGNL1	WT	WT
909-24831-105U-35--909-25086N-9U-BLD	0	0.00012229	0	0	WT												MDC1,FIGNL1	WT	WT
91	0.957	0.98097	0.416	0.048	BRCA2													BRCA1/2 biallelic pathogenic	BRCA2
911-24619-11Y-25--911-25044N-6X-BLD	0.013	9.23e-05	0.038	0.059	WT												RAD51AP1	WT	WT
911-24622-11Y-29--911-25044N-6X-BLD	0	2.11e-05	0	0	WT												RAD51AP1	WT	WT
911-24625-168V-28--911-25044N-6X-BLD	0.004	0.00032465	0.029	0.006	WT												RAD51AP1	WT	WT
911-24628-168V-30--911-25044N-6X-BLD	0.002	6.77e-05	0.003	0.001	WT												RAD51AP1	WT	WT
913ce613b66ab4f7fda444db13933c39c689bef153aaa1cbe05db00e4aa7a1a4	0	0.00155129	0.069	0.001						RAD51B								OTHER biallelic pathogenic	OTHER biallelic pathogenic
915-24490-121V-31--915-25045N-156W-BLD	0.004	0.00015555	0.077	0.039	WT												GEN1	WT	WT
915-25168-121V-31--915-25045N-156W-BLD	0	6.99e-05	0.001	0	WT												GEN1	WT	WT
915-25171-8Z-33--915-25045N-156W-BLD	0	0.00020735	0	0	WT												GEN1	WT	WT
915-25174-8Z-30--915-25045N-156W-BLD	0	0.00012497	0.012	0	WT											RAD51C		WT	WT
91b806330d0e632a29aac57bb4c22564728a6732fc25d7393a6075cc86ec86d8	0	0.00014296	0.127	0													RPA2,UIMC1,EME1	OTHER monoallelic vus	monoallelic or VUS
92	0.364	0.146414	0	0									AUNIP					OTHER biallelic vus	monoallelic or VUS
929bd4be9261b766fed4e9b6eb5dc4ba79d4f9b74e9b2c36f23398835215b95a	0.006	0.00132482	0.006	0.001														OTHER monoallelic vus	monoallelic or VUS
92cefde85804d46c8fc92a226bc04bc70482c225e4bad8c3a491c83e7a9844a9	0.004	0.00424343	0.018	0.006	WT							PALB2						WT	WT
92e63aeec5d5bfb17bdf90ebb4da303a859f9d663ef931cdd8fc89ec4d807919	0	0.00039886	0.037	0									RAD54L,MDC1,EME1				OTHER biallelic vus	monoallelic or VUS
93	0.72	0.00036081	0.467	0.444	BRCA1													BRCA1/2 biallelic pathogenic	BRCA1
932be781385ee8928b7497f31bc76e2d39794e65797f0afed7f025f46f63de04	0.001	0.00077586	0.14	0													RAD54B,EME1	OTHER monoallelic vus	monoallelic or VUS
934fe84809fc20a81f124747d5ed57817eb0f9120ea63a69a1548d514710978f	0.007	0.00489425	0.053	0.018											GEN1			OTHER monoallelic pathogenic	monoallelic or VUS
93db044aad3eaa4f6ff82647058c9cabc43087aed8738caabb5656a82d45d865	0.008	0.00123955	0.013	0.005	WT												EXO1,REV1	WT	WT
94	0.423	0.00640344	0	0														OTHER monoallelic vus	monoallelic or VUS
942-24124-18X-36--942-25046N-166T-BLD	0	0.00012752	0	0	WT													WT	WT
942-24792-157V-37--942-25046N-166T-BLD	0.022	1.76e-05	0	0	WT													WT	WT
942-24795-157V-36--942-25046N-166T-BLD	0.001	5.52e-05	0.007	0	WT													WT	WT
942-24906-18X-38--942-25046N-166T-BLD	0.005	0.00100879	0	0	WT													WT	WT
94649c5b2157e86623cef4ed305f17ab35a8026fde844bf59ba8763b5949c417	0.011	0.00864606	0.029	0						RAD51B								OTHER biallelic pathogenic	OTHER biallelic pathogenic
94c34e2475b3d421a3a49b49b8ef2fe278718a688445204887a53b76c720895e	0	0.00058196	0.016	0.015												PALB2		OTHER monoallelic vus	monoallelic or VUS
94cf9c15bcb2bf012d1fba51c4a2fd6e8796e7f0b749d99c805e24b8773e37b7	0.008	0.00722517	0.058	0.125	WT												MCM9,EME1	WT	WT
951-23800-129V-35--951-25047N-169W-BLD	0.001	0.00012942	0.021	0	WT													WT	WT
951-23803-129V-33--951-25047N-169W-BLD	0.002	0.000116	0	0.004	WT											PALB2		WT	WT
951-23806-108A-36--951-25047N-169W-BLD	0	0.00052035	0	0	WT													WT	WT
951-23809-108A-36--951-25047N-169W-BLD	0	0.00031525	0.003	0.019	WT													WT	WT
953dec19dc05015c97eb8cf35a0a4fabf53021d2fb65e7f4e770886db560e5f2	0.006	0.00267376	0.047	0.002	WT						MCM9							WT	WT
954-24205-298T-35--954-25048N-259T-BLD	0.004	0.00137261	0	0	WT													WT	WT
954-24208-298T-34--954-25048N-259T-BLD	0.014	0.00069209	0.003	0.015	WT										GEN1			WT	WT
954-24214-219U-36--954-25048N-259T-BLD	0.001	0.00051664	0.003	0.001	WT										GEN1			WT	WT
954-24220-219U-34--954-25048N-259T-BLD	0.002	0.00088912	0.002	0.023	WT										GEN1			WT	WT
956-23980-192V-36--956-25087N-192V-BLD	0	9.45e-05	0	0	WT												MDC1,MCM9,RMI2	WT	WT
956-23986-162W-37--956-25087N-192V-BLD	0	5.13e-05	0	0	WT												MDC1,MCM9,RMI2	WT	WT
956-24765-162W-35--956-25087N-192V-BLD	0.004	1.89e-05	0	0	WT												MDC1,MCM9,RMI2	WT	WT
956-24948-192V-35--956-25087N-192V-BLD	0	7.65e-06	0	0	WT												MDC1,MCM9,RMI2	WT	WT
957f3903f6dbe8d48a1e8dba183e12d8675e4a6596741aa976e2cf27764a66ab	0.001	0.00043026	0.045	0	WT												GEN1,REV1,MDC1,MCM9,RTEL1	WT	WT
968-24187-266V-29--968-25050N-23X-BLD	0	0.0001261	0.008	0	WT												MDC1,MUS81,RAD51AP1,SLX4,BRCC3	WT	WT
968-24190-266V-27--968-25050N-23X-BLD	0	4.81e-05	0	0	WT												MDC1,MUS81,RAD51AP1,SLX4,BRCC3	WT	WT
968-24193-31Z-28--968-25050N-23X-BLD	0.006	0.00406998	0	0	WT												MDC1,MUS81,RAD51AP1,SLX4,BRCC3	WT	WT
968-24196-31Z-26--968-25050N-23X-BLD	0	6.64e-05	0.01	0	WT												MDC1,MUS81,RAD51AP1,SLX4,BRCC3	WT	WT
96abdb3df8257963934d256627e830afd34b535b61f1caff482994f8f85dbece	0	0.00142117	0.059	0.006									EME1					OTHER biallelic vus	monoallelic or VUS
97530512fe3d55c750b838909f4f23326e988d266936d7d49d86b309e3276bcc	0.001	0.00067562	0.046	0.032	WT												GEN1	WT	WT
977-23854-209U-33--977-25088N-178U-BLD	0	4.28e-05	0	0	WT												EXO1,RMI2	WT	WT
977-23857-209U-28--977-25088N-178U-BLD	0	7.03e-05	0.001	0	WT												EXO1,RMI2	WT	WT
977-23860-115V-33--977-25088N-178U-BLD	0	0.0387929	0	0	WT												EXO1	WT	WT
977-24864-115V-32--977-25088N-178U-BLD	0.005	0.00064927	0.006	0													EXO1,RMI2	OTHER monoallelic vus	monoallelic or VUS
97a8da910044868e4b93f3bc66de54f863428a22b72f8e8c8896d562f7c970c3	0	3.87e-05	0	0	WT												EME1	WT	WT
98011f8fb58fa8eed6171691d09d2ac7c67eb943046e45f70c47352c3a559887	0	0.00683828	0	0.003	WT										GEN1			WT	WT
985acc6a7800cdb92bf96e459604d908526a5ca2af59d9f663979cbe2bcda0e7	0	0.00036001	0.151	0.001									EME1					OTHER biallelic vus	monoallelic or VUS
995-24130-187V-32--995-25053N-119V-BLD	0.009	9.78e-05	0	0	WT												MDC1	WT	WT
995-24133-91W-34--995-25053N-119V-BLD	0	7.45e-05	0	0	WT												MDC1	WT	WT
995-24136-91W-31--995-25053N-119V-BLD	0	0.0012861	0	0	WT												MDC1	WT	WT
995-24945-187V-35--995-25053N-119V-BLD	0	4.61e-05	0	0	WT												MDC1	WT	WT
997-24592-142W-30--997-25054N-122V-BLD	0.008	0.00317314	0.141	0				BRCA1										BRCA1/2 monoallelic pathogenic	monoallelic or VUS
997-24595-142W-33--997-25054N-122V-BLD	0.002	0.00218288	0.002	0.001				BRCA1										BRCA1/2 monoallelic pathogenic	monoallelic or VUS
997-24598-184V-29--997-25054N-122V-BLD	0.001	0.00173073	0.019	0.016				BRCA1										BRCA1/2 monoallelic pathogenic	monoallelic or VUS
997-24601-184V-32--997-25054N-122V-BLD	0.004	0.00142972	0.033	0.209				BRCA1										BRCA1/2 monoallelic pathogenic	monoallelic or VUS
997182d49057aa54375e2da5d222b23aa7b30b020f1e961aca988765aa0b1e08	0	0.00093979	0.069	0	WT												EME1	WT	WT
99febb5cb49a8d0e47fc43cb46c3c972af7077adde2b38b1919c294276ef563e	0.095	0.205592	0.006	0.008												PALB2		OTHER monoallelic vus	monoallelic or VUS
9aa3acd19da6ad36a8206d2dc11b4e8f54a1ba392aa4ae6ef853a174f016ab8d	0	1.35e-05	0.06	0				BRCA2										BRCA1/2 monoallelic pathogenic	monoallelic or VUS
9bede39d73b7a98225f1f8ea85d513c1739d6c55a43f8b284a41a49ec0c9a9df	0.001	0.00042062	0.021	0.004						RAD51B								OTHER biallelic pathogenic	OTHER biallelic pathogenic
9c1aa33d8cca6743039c73afa57991b46d5aae3796e1a1d2f7ad8480deb57bf7	0.011	0.00095032	0.002	0	WT								MDC1,SLX4,EME1				WT	WT
9dbb90a23f2804ff80e9633a1d4e16caa73f62200ad5de955ff35782a0d756bd	0	0.0057419	0	0	WT						H2AFX							WT	WT
9ea99e16eaaf486784cb0cd7e1c846a4dcc7bbaecfccc9a04d7853093f2cf775	0.001	0.00078103	0.017	0	WT						HELQ							WT	WT
A01R	0.017	1.71e-05	0.022	0	WT										SLX4			WT	WT
A01S	0	8.08e-05	0	0	WT													WT	WT
A01T	0.003	0.00819329	0	0.001									GEN1					OTHER biallelic vus	monoallelic or VUS
A01V	0	3.34e-05	0	0	WT								GEN1					WT	WT
A01X	0	7.74e-06	0	0	WT											RAD51C		WT	WT
A02O	0.012	3.78e-05	0	0									UIMC1					OTHER biallelic vus	monoallelic or VUS
A02Y	0	3.01e-05	0	0	WT													WT	WT
A032	0.001	0.00020556	0	0	WT												EXO1,UIMC1,SFR1	WT	WT
A03F	0	1.57e-05	0	0	WT													WT	WT
A03L	0.025	0.00145599	0	0							AUNIP,MRE11A						OTHER biallelic pathogenic	OTHER biallelic pathogenic
A03N	0	0.00030378	0.002	0									MDC1					OTHER biallelic vus	monoallelic or VUS
A04D	0.966	0.993716	0.668	0.079	BRCA2													BRCA1/2 biallelic pathogenic	BRCA2
A04J	0.85	0.981993	0.8	0.934														OTHER monoallelic vus	monoallelic or VUS
A04P	0.89	0.998909	0.329	0.662							H2AFX							OTHER biallelic pathogenic	OTHER biallelic pathogenic
A04Q	0	0.186512	0	0	WT												SLX4	WT	WT
A04T	0.866	0.99997	0.76	0.701							H2AFX							OTHER biallelic pathogenic	OTHER biallelic pathogenic
A04X	0.017	0.00150904	0	0							H2AFX							OTHER biallelic pathogenic	OTHER biallelic pathogenic
A051	0	7.88e-07	0	0		BRCA2,BRCA1											BRCA1/2 biallelic vus	monoallelic or VUS
A052	0.011	0.00088265	0.017	0		BRCA1												BRCA1/2 biallelic vus	monoallelic or VUS
A053	0.005	0.00090235	0.336	0													GEN1,MCM9,FIGNL1,BRIP1	OTHER monoallelic vus	monoallelic or VUS
A054	0	1.94e-06	0	0	WT											RAD51B,PALB2	WT	WT
A05A	0.002	0.00792092	0.23	0													RBBP8	OTHER monoallelic vus	monoallelic or VUS
A05D	0.01	0.0342254	0.272	0													UIMC1,FIGNL1	OTHER monoallelic vus	monoallelic or VUS
A05S	0.005	4.64e-06	0.004	0	WT		BRCA1											WT	WT
A06B	0.022	0.0303313	0.102	0			BRCA1											BRCA1/2 monoallelic vus	monoallelic or VUS
A075	0.865	0.981662	0.131	0														OTHER monoallelic vus	monoallelic or VUS
A07B	0.002	0.00145998	0.006	0							H2AFX							OTHER biallelic pathogenic	OTHER biallelic pathogenic
A07I	0.017	0.0011567	0	0		BRCA2												BRCA1/2 biallelic vus	monoallelic or VUS
A08L	0.959	0.997602	0.865	0.357	BRCA2													BRCA1/2 biallelic pathogenic	BRCA2
A08S	0.039	0.00082712	0	0													GEN1,MDC1	OTHER monoallelic vus	monoallelic or VUS
A092	0.047	0.0103421	0.006	0		BRCA1												BRCA1/2 biallelic vus	monoallelic or VUS
A094	0.652	0.801663	0	0							H2AFX							OTHER biallelic pathogenic	OTHER biallelic pathogenic
A09I	0.116	0.00403624	0.265	0			BRCA2											BRCA1/2 monoallelic vus	monoallelic or VUS
A09X	0	0.00030611	0	0														OTHER monoallelic vus	monoallelic or VUS
A0AT	0.845	0.999827	0.662	0.589			BRCA2											BRCA1/2 monoallelic vus	monoallelic or VUS
A0AV	0.882	0.991028	0.868	0.732		BRCA2												BRCA1/2 biallelic vus	monoallelic or VUS
A0B3	0.423	0.40621	0.504	0.932		BRCA2												BRCA1/2 biallelic vus	monoallelic or VUS
A0B9	0	0.00154099	0.12	0													RAD54L,RAD50,BABAM1	OTHER monoallelic vus	monoallelic or VUS
A0BW	0.527	0.535358	0.459	0.013									RAD52,XRCC3				OTHER biallelic vus	monoallelic or VUS
A0C8	0.075	0.00056687	0.03	0	WT		BRCA2											WT	WT
A0CA	0	4.21e-05	0	0	WT												GEN1	WT	WT
A0CC	0.009	0.00281984	0.012	0.07									SLX4,EME1					OTHER biallelic vus	monoallelic or VUS
A0CE	0.946	0.996786	0.58	0.095	BRCA2													BRCA1/2 biallelic pathogenic	BRCA2
A0D0	0.554	0.94525	0.22	0.023						RAD51B								OTHER biallelic pathogenic	OTHER biallelic pathogenic
A0D1	0.005	0.00283167	0	0												RAD51B		OTHER monoallelic vus	monoallelic or VUS
A0D2	0.867	0.997929	0.764	0.748	BRCA1													BRCA1/2 biallelic pathogenic	BRCA1
A0D4	0	0.00075353	0	0							AUNIP							OTHER biallelic pathogenic	OTHER biallelic pathogenic
A0DG	0.005	0.00014204	0	0												PALB2		OTHER monoallelic vus	monoallelic or VUS
A0DT	0.001	0.00294897	0	0	WT												EXO1,XRCC3,SLX4	WT	WT
A0E0	0.038	0.0640505	0.003	0								PALB2						OTHER biallelic vus	monoallelic or VUS
A0EA	0.001	0.00074968	0	0	WT													WT	WT
A0EY	0.19	0.00116529	0	0							AUNIP							OTHER biallelic pathogenic	OTHER biallelic pathogenic
A0G0	0.004	0.00017421	0.015	0													MCM8	OTHER monoallelic vus	monoallelic or VUS
A0G9	0	1.64e-06	0	0	WT												BRIP1	WT	WT
A0GA	0	1.35e-06	0	0	WT													WT	WT
A0GE	0.001	0.00036045	0	0	WT								MDC1					WT	WT
A0GG	0	1.41e-06	0	0	WT							PALB2						WT	WT
A0GJ	0.985	0.999854	0.886	0.972	BRCA1													BRCA1/2 biallelic pathogenic	BRCA1
A0H0	0.016	0.00070056	0	0													MDC1	OTHER monoallelic vus	monoallelic or VUS
A0H6	0	0.00055435	0	0	WT												RAD54B,MCM8	WT	WT
A0I1	0.205	0.00334488	0.05	0			BRCA1											BRCA1/2 monoallelic vus	monoallelic or VUS
A0I2	0.188	0.00655477	0	0							H2AFX							OTHER biallelic pathogenic	OTHER biallelic pathogenic
A0IJ	0.187	0.83506	0.235	0.279							GEN1,H2AFX							OTHER biallelic pathogenic	OTHER biallelic pathogenic
A0IQ	0.254	0.618592	0.028	0.158							SLX4							OTHER biallelic pathogenic	OTHER biallelic pathogenic
A0J1	0	1.22e-06	0	0		BRCA2												BRCA1/2 biallelic vus	monoallelic or VUS
A0J2	0.742	0.999203	0.557	0.62													EXO1,FIGNL1,SLX4	OTHER monoallelic vus	monoallelic or VUS
A0J4	0.268	0.934471	0.414	0.607												PALB2		OTHER monoallelic vus	monoallelic or VUS
A0JM	0	0.00031768	0	0							AUNIP,H2AFX						OTHER biallelic pathogenic	OTHER biallelic pathogenic
A0JN	0.019	0.29483	0.013	0.015	WT										REV1			WT	WT
A0K3	0.011	0.00145864	0.053	0									RAD52					OTHER biallelic vus	monoallelic or VUS
A0K8	0.009	0.00098999	0.017	0							H2AFX							OTHER biallelic pathogenic	OTHER biallelic pathogenic
A0L8	0.047	0.0670921	0.001	0													MDC1,RAD52	OTHER monoallelic vus	monoallelic or VUS
A0L9	0.192	0.0277859	0.011	0													RTEL1	OTHER monoallelic vus	monoallelic or VUS
A0LD	0	1.02e-06	0	0	WT											RAD51D		WT	WT
A0LE	0	2.87e-06	0	0				BRCA1										BRCA1/2 monoallelic pathogenic	monoallelic or VUS
A0LH	0	6.6e-05	0.035	0	WT												REV1,HELQ,RAD50	WT	WT
A0LI	0.134	0.0883073	0.073	0.017														OTHER monoallelic vus	monoallelic or VUS
A0LL	0.001	4.17e-05	0	0				BRCA2										BRCA1/2 monoallelic pathogenic	monoallelic or VUS
A0LO	0	5.21e-05	0	0		BRCA1												BRCA1/2 biallelic vus	monoallelic or VUS
A0RE	0.217	0.163075	0	0								RAD51C						OTHER biallelic vus	monoallelic or VUS
A0RT	0.068	0.739277	0.059	0.279	WT													WT	WT
A0RU	0.627	0.787489	0.744	0.939							AUNIP,BARD1						OTHER biallelic pathogenic	OTHER biallelic pathogenic
A0SM	0.001	0.00374443	0	0							H2AFX							OTHER biallelic pathogenic	OTHER biallelic pathogenic
A0TC	0	6.58e-06	0	0		BRCA2												BRCA1/2 biallelic vus	monoallelic or VUS
A0TD	0.001	0.0001722	0	0		BRCA2												BRCA1/2 biallelic vus	monoallelic or VUS
A0TE	0.004	3.36e-05	0.047	0.009								PALB2						OTHER biallelic vus	monoallelic or VUS
A0TG	0	5.12e-05	0	0	WT												RTEL1	WT	WT
A0TN	0.007	0.00162295	0	0	WT											RAD51B		WT	WT
A0TX	0.021	9.9e-05	0	0								PALB2						OTHER biallelic vus	monoallelic or VUS
A0V8	0.005	0.0496929	0.05	0			BRCA2											BRCA1/2 monoallelic vus	monoallelic or VUS
A0VL	0	0.00050408	0	0	WT						H2AFX							WT	WT
A0WA	0.957	0.989834	0.917	0.964	BRCA1													BRCA1/2 biallelic pathogenic	BRCA1
A0WX	0.002	0.00043528	0.004	0.003	WT								EME1					WT	WT
A0X5	0	0.0006112	0	0													AUNIP,MCM9,RMI1	OTHER monoallelic vus	monoallelic or VUS
A0XR	0.001	0.00037161	0.005	0											FAM175A			OTHER monoallelic pathogenic	monoallelic or VUS
A0Y3	0	0.00028157	0	0	WT												FIGNL1	WT	WT
A0YG	0.014	0.0289509	0	0													HELQ,FAM175A	OTHER monoallelic vus	monoallelic or VUS
A0Z2	0	0.00033819	0	0	WT										BARD1			WT	WT
A0ZB	0.009	4.57e-05	0	0	WT													WT	WT
A109	0.075	0.00071797	0.006	0							H2AFX							OTHER biallelic pathogenic	OTHER biallelic pathogenic
A10Q	0.018	0.00059909	0	0	WT													WT	WT
A11G	0	1.06e-05	0	0	WT		BRCA1											WT	WT
A11H	0	1.98e-06	0	0	WT													WT	WT
A124	0.965	0.99998	0.875	0.836	BRCA1													BRCA1/2 biallelic pathogenic	BRCA1
A12H	0	0.00032154	0	0	WT													WT	WT
A12L	0.753	0.999974	0.58	0.563							NBN							OTHER biallelic pathogenic	OTHER biallelic pathogenic
A12Q	0.046	0.00273249	0.001	0							H2AFX							OTHER biallelic pathogenic	OTHER biallelic pathogenic
A130	0.005	0.00267758	0.007	0	WT												MDC1,MUS81,RTEL1,BRCC3	WT	WT
A139	0.245	0.435212	0.015	0.04									UIMC1,EME1					OTHER biallelic vus	monoallelic or VUS
A13D	0.462	0.906225	0.255	0.021							H2AFX							OTHER biallelic pathogenic	OTHER biallelic pathogenic
A13J	0.077	0.00179601	0.003	0													RAD54L,RAD51AP1	OTHER monoallelic vus	monoallelic or VUS
A13L	0	0.00013631	0	0	WT													WT	WT
A13R	0	0.00020967	0	0	WT												GEN1,RAD50,UIMC1,MCM8	WT	WT
A13W	0.034	0.0001061	0	0	WT											PALB2		WT	WT
A148	0.002	0.00118888	0.004	0							H2AFX							OTHER biallelic pathogenic	OTHER biallelic pathogenic
A14P	0.027	0.00345455	0.073	0.002									RAD50,BRIP1					OTHER biallelic vus	monoallelic or VUS
A14X	0	0.00053105	0	0									MDC1					OTHER biallelic vus	monoallelic or VUS
A152	0.003	0.0003653	0	0							H2AFX							OTHER biallelic pathogenic	OTHER biallelic pathogenic
A156	0	6.09e-05	0	0	WT												RAD54L	WT	WT
A15E	0	8.46e-05	0	0														OTHER monoallelic vus	monoallelic or VUS
A15H	0.014	0.00210588	0	0														OTHER monoallelic vus	monoallelic or VUS
A15K	0.001	0.00043484	0.004	0					BRCA2									OTHER monoallelic vus	monoallelic or VUS
A16G	0	6e-05	0.005	0	WT													WT	WT
A17K	0.042	0.080945	0.049	0												RAD51B		OTHER monoallelic vus	monoallelic or VUS
A185	0	0.00071554	0	0	WT											RAD51B		WT	WT
A18C	0.002	0.0365799	0	0									BRIP1					OTHER biallelic vus	monoallelic or VUS
A18R	0.027	0.00062723	0	0							H2AFX							OTHER biallelic pathogenic	OTHER biallelic pathogenic
A18U	0.062	0.00546678	0	0											AUNIP			OTHER monoallelic pathogenic	monoallelic or VUS
A191	0	0.00016703	0	0	WT													WT	WT
A19D	0	0.00019912	0	0	WT						H2AFX							WT	WT
A19E	0.187	0.186033	0	0									MDC1,MCM9					OTHER biallelic vus	monoallelic or VUS
A19J	0.01	0.00445822	0.025	0.001	WT								MDC1					WT	WT
A19L	0.152	0.00326969	0.004	0		BRCA1												BRCA1/2 biallelic vus	monoallelic or VUS
A19T	0.074	0.0538396	0.025	0							H2AFX							OTHER biallelic pathogenic	OTHER biallelic pathogenic
A1A5	0.007	0.00012701	0.001	0	WT		BRCA2											WT	WT
A1A6	0	3.99e-05	0.085	0												PALB2		OTHER monoallelic vus	monoallelic or VUS
A1A7	0.332	0.811733	0.007	0	WT						H2AFX							WT	WT
A1AE	0.005	0.0192173	0.031	0	WT		BRCA1											WT	WT
A1AY	0.201	0.351361	0.006	0												PALB2		OTHER monoallelic vus	monoallelic or VUS
A1BF	0.039	0.00137189	0	0	WT		BRCA1											WT	WT
A1BJ	0.029	0.00011717	0.002	0												PALB2		OTHER monoallelic vus	monoallelic or VUS
A1BN	0.001	0.00723442	0.005	0.001													RAD54L	OTHER monoallelic vus	monoallelic or VUS
A1C8	0.515	0.00040162	0.618	0	BRCA1													BRCA1/2 biallelic pathogenic	BRCA1
A1CI	0.002	0.00040442	0	0	WT										MCM8			WT	WT
A1E9	0.574	0.00114965	0	0	BRCA1													BRCA1/2 biallelic pathogenic	BRCA1
A1EB	0.007	0.0120621	0.005	0	WT											RAD51D		WT	WT
A1ED	0.004	0.00268315	0	0	WT													WT	WT
A1EG	0.002	0.00027021	0	0	WT								RTEL1					WT	WT
A1EH	0	0.00025409	0	0	WT						AUNIP							WT	WT
A1EI	0.02	0.00063894	0	0														OTHER monoallelic vus	monoallelic or VUS
A1EJ	0.001	0.0167767	0.093	0	WT												RAD54L,BARD1,MDC1,SLX4,MCM8	WT	WT
A1EL	0.001	0.00025618	0	0	WT						BRCC3							WT	WT
A1FC	0.002	0.0127348	0	0		BRCA2												BRCA1/2 biallelic vus	monoallelic or VUS
A1GS	0.059	0.0123939	0.042	0							H2AFX							OTHER biallelic pathogenic	OTHER biallelic pathogenic
A1GW	0.007	0.00230211	0.003	0												PALB2		OTHER monoallelic vus	monoallelic or VUS
A1HT	0.001	0.00024774	0	0		BRCA2												BRCA1/2 biallelic vus	monoallelic or VUS
A1HV	0.045	0.00068656	0.037	0							H2AFX							OTHER biallelic pathogenic	OTHER biallelic pathogenic
A1HW	0.09	0.00045293	0.01	0							H2AFX							OTHER biallelic pathogenic	OTHER biallelic pathogenic
A1HY	0	0.00219739	0	0	WT		BRCA1											WT	WT
A1I0	0	2.37e-05	0.019	0	WT												HELQ,MUS81,BRIP1	WT	WT
A1I2	0.006	0.00040241	0	0							AUNIP							OTHER biallelic pathogenic	OTHER biallelic pathogenic
A1I8	0.021	0.00358569	0.015	0	WT													WT	WT
A1IC	0.058	0.00076822	0	0							H2AFX							OTHER biallelic pathogenic	OTHER biallelic pathogenic
A1J5	0.007	0.00026169	0	0	WT						AUNIP,H2AFX						WT	WT
A1KU	0	0.00045112	0.019	0	WT												RTEL1	WT	WT
A1KW	0.009	0.00228557	0.037	0	WT		BRCA1											WT	WT
A1L0	0.013	0.0325225	0	0	WT											RAD51B		WT	WT
A1L2	0.123	0.0144592	0.004	0														OTHER monoallelic vus	monoallelic or VUS
A1L3	0	8.29e-05	0.001	0	WT													WT	WT
A1LG	0	0.00100884	0	0	WT												RAD52,BRIP1	WT	WT
A1LK	0.176	0.0103868	0.109	0		BRCA2												BRCA1/2 biallelic vus	monoallelic or VUS
A1LL	0.033	0.362193	0.223	0.215									MDC1,EME1					OTHER biallelic vus	monoallelic or VUS
A1LZ	0.001	0.00318612	0.017	0				BRCA1										BRCA1/2 monoallelic pathogenic	monoallelic or VUS
A1M8	0.012	0.0093654	0	0	WT						H2AFX							WT	WT
A1M9	0.001	0.00021933	0	0	WT								AUNIP					WT	WT
A1MI	0.025	0.00392569	0.012	0	WT		BRCA1											WT	WT
A1ML	0.001	0.00110197	0.011	0	WT													WT	WT
A1MQ	0.033	0.0118893	0.015	0	WT						H2AFX							WT	WT
A1MY	0.032	0.00474362	0.032	0.013	WT												FIGNL1,SFR1,BABAM1	WT	WT
A1NH	0.002	0.00288181	0	0	WT											RAD51B		WT	WT
A1NN	0	0.00010729	0.002	0	WT						H2AFX							WT	WT
A1P8	0.118	0.0157406	0.003	0									SLX4					OTHER biallelic vus	monoallelic or VUS
A1PB	0.856	0.9997	0.493	0.258							H2AFX							OTHER biallelic pathogenic	OTHER biallelic pathogenic
A1PC	0.009	0.00035628	0.039	0													RMI1,MUS81	OTHER monoallelic vus	monoallelic or VUS
A1PH	0.045	0.16227	0.09	0									MDC1					OTHER biallelic vus	monoallelic or VUS
A1Q1	0.085	0.286196	0.119	0.321	WT												RAD54L	WT	WT
A1Q5	0.011	0.00140676	0.012	0	WT						H2AFX							WT	WT
A1QL	0	9.62e-05	0	0	WT											RAD51B		WT	WT
A1Y8	0.011	0.00058851	0.078	0													RAD54B	OTHER monoallelic vus	monoallelic or VUS
A1ZD	0.014	0.0254569	0.006	0.01	WT										AUNIP			WT	WT
A1ZK	0.086	0.00032785	0.163	0							H2AFX							OTHER biallelic pathogenic	OTHER biallelic pathogenic
A1ZP	0	3.25e-05	0	0	WT		BRCA1											WT	WT
A1ZU	0.004	0.0152293	0	0	WT													WT	WT
A20P	0.01	0.0003288	0	0	WT													WT	WT
A20Q	0.006	0.00303197	0	0	WT											PALB2		WT	WT
A20T	0.061	0.0001642	0	0	WT							PALB2						WT	WT
A20V	0.049	0.184032	0.027	0.007									MDC1					OTHER biallelic vus	monoallelic or VUS
A216	0.001	0.00200187	0.098	0.013	WT								MDC1					WT	WT
A217	0.063	0.00565933	0.204	0.715	WT								SLX4					WT	WT
A22O	0	0.00046259	0	0	WT												HELQ	WT	WT
A22Z	0	0.00190569	0	0	WT		BRCA1											WT	WT
A233	0	0.00175014	0	0	WT													WT	WT
A23B	0	0.00019581	0	0	WT		BRCA1											WT	WT
A23M	0.07	0.0182934	0.228	0														OTHER monoallelic vus	monoallelic or VUS
A240	0.012	0.00019867	0	0	WT													WT	WT
A24D	0.013	0.00527857	0	0	WT												MDC1,RAD51AP1	WT	WT
A259	0	0.00134469	0	0									MCM9					OTHER biallelic vus	monoallelic or VUS
A25B	0.838	0.920976	0.919	0.797	BRCA1													BRCA1/2 biallelic pathogenic	BRCA1
A25S	0	0.00153621	0	0													FIGNL1,SLX4	OTHER monoallelic vus	monoallelic or VUS
A25T	0.007	0.0421892	0.008	0.007	WT											PALB2		WT	WT
A25V	0.001	8.52e-07	0	0	WT											PALB2		WT	WT
A25W	0	0.00079489	0.055	0	WT						REV1							WT	WT
A25Y	0.692	0.983597	0.029	0.012														OTHER monoallelic vus	monoallelic or VUS
A262	0.02	0.0025511	0	0							H2AFX							OTHER biallelic pathogenic	OTHER biallelic pathogenic
A264	0.005	0.0151776	0.011	0	WT												GEN1,NBN	WT	WT
A266	0.019	0.00011983	0.032	0		BRCA2												BRCA1/2 biallelic vus	monoallelic or VUS
A26A	0.003	0.00138504	0.001	0	WT						H2AFX							WT	WT
A26C	0.061	0.00189419	0.092	0.003		BRCA2												BRCA1/2 biallelic vus	monoallelic or VUS
A26G	0.019	0.0114527	0.308	0								RAD51B						OTHER biallelic vus	monoallelic or VUS
A26J	0.018	0.00731497	0	0							AUNIP,MCM9,MUS81,MRE11A,H2AFX					OTHER biallelic pathogenic	OTHER biallelic pathogenic
A26L	0.019	0.00088036	0	0			BRCA2											BRCA1/2 monoallelic vus	monoallelic or VUS
A26S	0.009	0.00022041	0.011	0.002	WT											PALB2		WT	WT
A27C	0.006	0.00035559	0	0.008	WT						H2AFX							WT	WT
A27F	0.75	0.999845	0.759	0.683							H2AFX							OTHER biallelic pathogenic	OTHER biallelic pathogenic
A27H	0.95	0.99983	0.743	0.82							H2AFX							OTHER biallelic pathogenic	OTHER biallelic pathogenic
A28V	0	0.00048299	0	0				BRCA2										BRCA1/2 monoallelic pathogenic	monoallelic or VUS
A29B	0.017	0.00041014	0.005	0	WT												GEN1,MDC1,NBN	WT	WT
A2A0	0	1.68e-05	0	0	WT											RAD51B		WT	WT
A2BK	0.071	0.281575	0.035	0.006							H2AFX							OTHER biallelic pathogenic	OTHER biallelic pathogenic
A2C5	0.007	8.44e-05	0	0	WT								RAD50,MCM8				WT	WT
A2C9	0.933	0.99992	0.701	0.838									RAD51,EME1					OTHER biallelic vus	monoallelic or VUS
A2CN	0	0.00018849	0	0	WT											PALB2		WT	WT
A2CP	0	0.00088637	0	0	WT								MDC1					WT	WT
A2CU	0	0.00012748	0	0	WT												EME2	WT	WT
A2DF	0.776	0.141706	0.46	0	BRCA2													BRCA1/2 biallelic pathogenic	BRCA2
A2GN	0.011	0.00298079	0.023	0.012	WT												MDC1	WT	WT
A2GT	0.001	7.83e-06	0	0	WT												RPA2	WT	WT
A2H5	0.052	0.00970758	0.179	0									EME1					OTHER biallelic vus	monoallelic or VUS
A2HQ	0.001	0.00130136	0	0.006	WT													WT	WT
A2HS	0	9.41e-05	0.02	0	WT												RAD54L,GEN1,MDC1	WT	WT
A2HT	0	0.0012021	0	0	WT											RAD51D		WT	WT
A2IZ	0.006	0.0214054	0	0	WT		BRCA2											WT	WT
A2J0	0	0.00018717	0.002	0												PALB2		OTHER monoallelic vus	monoallelic or VUS
A2J4	0.001	0.00079894	0	0	WT												EXO1	WT	WT
A2KA	0.005	0.00023982	0.042	0	WT												RAD50	WT	WT
A2KB	0.017	0.00045623	0.042	0.085	WT								RAD54L					WT	WT
A2KJ	0.053	0.00785674	0.076	0						RAD51B								OTHER biallelic pathogenic	OTHER biallelic pathogenic
A2LA	0.522	0.00209563	0.425	0.084	BRCA1													BRCA1/2 biallelic pathogenic	BRCA1
A2LK	0	0.00130391	0	0	WT											PALB2		WT	WT
A2LT	0.001	0.00028677	0	0							HELQ,FAM175A						OTHER biallelic pathogenic	OTHER biallelic pathogenic
A2LV	0.062	0.295873	0.105	0	WT		BRCA1											WT	WT
A2LY	0.013	7.56e-05	0.032	0				BRCA1										BRCA1/2 monoallelic pathogenic	monoallelic or VUS
A2M5	0	0.00020805	0	0	WT												EME1	WT	WT
A2MI	0.019	0.00034963	0	0	WT												GEN1,REV1	WT	WT
A2N1	0	3.09e-05	0	0	WT												MDC1,MCM8	WT	WT
A2NF	0	0.00207612	0	0	WT						H2AFX							WT	WT
A2OL	0	0.00053538	0	0	WT												RAD54L,RAD51AP1	WT	WT
A2OV	0	5.11e-05	0	0	WT								MDC1					WT	WT
A2OW	0	0.0003378	0	0	WT												MUS81,RAD51AP1,SLX4,MCM8	WT	WT
A2Q1	0	0.00050466	0	0	WT													WT	WT
A2Q2	0.017	0.00074524	0	0	WT												GEN1,FIGNL1,EME2	WT	WT
A2Q8	0	0.00112387	0	0	WT													WT	WT
A2QD	0	0.00012594	0	0	WT												RAD54B,RMI1,RAD51AP1,SLX4,MCM8	WT	WT
A2QQ	0.002	0.00020252	0	0	WT												EXO1,GEN1,REV1,MDC1	WT	WT
A2QS	0.002	0.00013342	0.032	0	WT		BRCA2											WT	WT
A2RE	0.003	0.0009023	0	0													GEN1,REV1	OTHER monoallelic vus	monoallelic or VUS
A2RL	0	0.00079241	0.006	0.011	WT								REV1					WT	WT
A2RM	0.441	0.0568934	0.516	0.572				BRCA2										BRCA1/2 monoallelic pathogenic	monoallelic or VUS
A3A6	0.001	0.00045924	0	0	WT								MDC1					WT	WT
A3A7	0.042	0.00200633	0.035	0													UIMC1	OTHER monoallelic vus	monoallelic or VUS
A3A8	0.001	0.00422514	0	0	WT											RAD51B		WT	WT
A3A9	0.021	0.00086626	0.023	0													EXO1	OTHER monoallelic vus	monoallelic or VUS
A3AL	0.003	0.00015725	0	0	WT											PALB2		WT	WT
A3AQ	0	0.0521332	0	0	WT											PALB2		WT	WT
A3CK	0.024	0.00773109	0.002	0	WT											PALB2		WT	WT
A3CV	0	8.92e-05	0	0	WT												EXO1	WT	WT
A3CX	0	0.00075244	0	0	WT												SLX4	WT	WT
A3DV	0	0.00656335	0	0	WT												GEN1,MDC1	WT	WT
A3EE	0.688	0.254673	0	0			BRCA2											BRCA1/2 monoallelic vus	monoallelic or VUS
A3ES	0.006	0.0466375	0.008	0	WT												UIMC1	WT	WT
A3F3	0.003	5.71e-05	0	0	WT						H2AFX							WT	WT
A3F5	0.031	0.00512948	0.037	0							NBN							OTHER biallelic pathogenic	OTHER biallelic pathogenic
A3F8	0	4.85e-05	0	0	WT		BRCA1											WT	WT
A3FL	0	0.00012188	0	0	WT												GEN1,MCM9	WT	WT
A3FQ	0	6.93e-07	0	0	WT												BARD1	WT	WT
A3FR	0	0.0004939	0	0	WT											PALB2		WT	WT
A3H1	0	0.0003377	0	0	WT		BRCA1											WT	WT
A3I0	0.121	0.0025122	0.001	0		BRCA2												BRCA1/2 biallelic vus	monoallelic or VUS
A3I1	0	9.6e-05	0	0									MDC1					OTHER biallelic vus	monoallelic or VUS
A3IL	0.005	0.00032172	0	0	WT								RAD50					WT	WT
A3J5	0.003	0.0007603	0.051	0.004							MUS81,H2AFX						OTHER biallelic pathogenic	OTHER biallelic pathogenic
A3JI	0	0.00202272	0.033	0	WT		BRCA2											WT	WT
A3K7	0.049	0.0454762	0.114	0		BRCA2												BRCA1/2 biallelic vus	monoallelic or VUS
A3KA	0.003	0.00016066	0.073	0									RPA1					OTHER biallelic vus	monoallelic or VUS
A3KC	0.081	0.00028021	0	0	WT						H2AFX							WT	WT
A3KN	0	0.00318381	0.018	0	WT												RAD54L,MCM9	WT	WT
A3LS	0.016	0.00362057	0.009	0									MDC1					OTHER biallelic vus	monoallelic or VUS
A3LT	0	0.00012335	0	0	WT						RAD52,RAD51AP1,MCM8						WT	WT
A3LU	0.002	0.00014495	0.016	0	WT		BRCA2											WT	WT
A3LW	0.033	0.003568	0	0									MDC1					OTHER biallelic vus	monoallelic or VUS
A3LY	0.053	0.000101	0.085	0													FIGNL1,MCM8	OTHER monoallelic vus	monoallelic or VUS
A3M1	0.044	0.00036581	0.002	0									HELQ					OTHER biallelic vus	monoallelic or VUS
A3M4	0.002	0.00052262	0	0		BRCA2												BRCA1/2 biallelic vus	monoallelic or VUS
A3M5	0.054	0.087311	0	0							H2AFX							OTHER biallelic pathogenic	OTHER biallelic pathogenic
A3MF	0.019	0.00011268	0.034	0												RAD51D		OTHER monoallelic vus	monoallelic or VUS
A3MO	0	0.0021718	0	0	WT											RAD51B		WT	WT
A3MY	0	9.16e-05	0	0	WT												GEN1,MCM9,RAD52,BRIP1	WT	WT
A3N5	0.184	0.248364	0	0			BRCA1											BRCA1/2 monoallelic vus	monoallelic or VUS
A3N6	0.001	0.0185672	0	0	WT												RPA2,RAD54L	WT	WT
A3NJ	0	0.00175339	0	0														OTHER monoallelic vus	monoallelic or VUS
A3PD	0	0.00147613	0	0	WT													WT	WT
A3PH	0.012	8.43e-05	0.017	0		BRCA1												BRCA1/2 biallelic vus	monoallelic or VUS
A3PJ	0.011	0.034252	0.001	0.001	WT								EXO1,SLX4					WT	WT
A3PN	0.004	0.00390629	0	0	WT													WT	WT
A3R2	0	0.00010135	0	0													MDC1	OTHER monoallelic vus	monoallelic or VUS
A3R3	0	0.00027448	0	0	WT											PALB2,RAD51C	WT	WT
A3RE	0.128	0.581839	0.099	0.007						RAD51B								OTHER biallelic pathogenic	OTHER biallelic pathogenic
A3RK	0.001	0.00032387	0	0												PALB2		OTHER monoallelic vus	monoallelic or VUS
A3S3	0	0.00124873	0	0	WT											RAD51B		WT	WT
A3SD	0.02	0.00022305	0	0	WT												EME2	WT	WT
A3SE	0	2.82e-05	0	0	WT												MCM9,NBN	WT	WT
A3T0	0	0.115337	0	0	WT													WT	WT
A3T9	0	0.00044474	0	0	WT												MCM9	WT	WT
A3TB	0.003	1.95e-05	0	0	WT													WT	WT
A3U0	0.815	0.998984	0.691	0.922							NBN,H2AFX							OTHER biallelic pathogenic	OTHER biallelic pathogenic
A3U5	0	0.00159912	0.055	0	WT						HELQ,NBN,H2AFX						WT	WT
A3U6	0	0.00010701	0	0	WT												RAD54B,MCM8	WT	WT
A3U7	0.022	0.00246039	0	0														OTHER monoallelic vus	monoallelic or VUS
A3U8	0.005	0.00133565	0.016	0	WT												EXO1,RTEL1	WT	WT
A3US	0	0.00022749	0	0	WT												RAD51AP1	WT	WT
A3XL	0.877	0.999759	0.8	0.922			BRCA2											BRCA1/2 monoallelic vus	monoallelic or VUS
A3XX	0.001	0.00022525	0	0			BRCA2											BRCA1/2 monoallelic vus	monoallelic or VUS
A3Y0	0.952	0.996708	0.77	0.366	BRCA2													BRCA1/2 biallelic pathogenic	BRCA2
A3YB	0.213	0.118464	0.057	0.005									GEN1					OTHER biallelic vus	monoallelic or VUS
A40X	0.002	0.00202976	0	0	WT		BRCA2											WT	WT
A40Y	0.072	0.480975	0.024	0	WT												GEN1	WT	WT
A416	0	0.00031021	0	0	WT													WT	WT
A418	0	8.63e-05	0	0	WT													WT	WT
A43Z	0.001	0.015123	0.047	0							AUNIP							OTHER biallelic pathogenic	OTHER biallelic pathogenic
A44B	0	0.00963252	0.002	0	WT		BRCA2											WT	WT
A45K	0	5.03e-05	0	0	WT												FIGNL1	WT	WT
A47M	0	0.00150283	0	0	WT								EXO1,MDC1					WT	WT
A47N	0.042	0.00678885	0	0	WT												RAD50,RMI1	WT	WT
A47O	0.002	0.00097773	0	0	WT												EXO1,BRIP1,SWSAP1	WT	WT
A47R	0	0.0004254	0	0				BRCA2										BRCA1/2 monoallelic pathogenic	monoallelic or VUS
A48D	0.016	0.00364751	0	0	WT		BRCA2											WT	WT
A48G	0.106	0.0517771	0.006	0	WT								MDC1					WT	WT
A48U	0.038	0.115679	0	0														OTHER monoallelic vus	monoallelic or VUS
A495	0.093	0.00461185	0.422	0.546													HELQ,SLX4	OTHER monoallelic vus	monoallelic or VUS
A496	0.043	0.00101425	0.028	0	WT		BRCA2											WT	WT
A49L	0.273	0.851829	0.436	0.366								RAD51D						OTHER biallelic vus	monoallelic or VUS
A49M	0.177	0.0180096	0.022	0.158									RAD50					OTHER biallelic vus	monoallelic or VUS
A49Y	0.059	0.00039068	0	0	WT								MDC1					WT	WT
A4A1	0.447	0.983288	0.106	0.042									BARD1					OTHER biallelic vus	monoallelic or VUS
A4A4	0.485	0.30682	0.004	0									MDC1					OTHER biallelic vus	monoallelic or VUS
A4AJ	0.026	0.00399323	0.013	0													RTEL1	OTHER monoallelic vus	monoallelic or VUS
A4EI	0.052	0.00097167	0	0														OTHER monoallelic vus	monoallelic or VUS
A4EK	0.007	0.00964916	0.002	0									RPA1					OTHER biallelic vus	monoallelic or VUS
A4EM	0	0.00090567	0	0	WT												MDC1,MCM9	WT	WT
A4ET	0	1.89e-05	0	0	WT												BARD1	WT	WT
A4G6	0	0.00041661	0	0	WT													WT	WT
A4H0	0.004	0.00022758	0	0	WT												MUS81	WT	WT
A4IH	0.128	0.0896254	0.003	0							H2AFX							OTHER biallelic pathogenic	OTHER biallelic pathogenic
A4J4	0.001	7.25e-05	0	0	WT												MUS81	WT	WT
A4K6	0	0.00067775	0	0	WT						H2AFX							WT	WT
A4KN	0.013	0.0007419	0	0	WT													WT	WT
A4MT	0.003	0.0191128	0	0	WT												EXO1,RAD50,RBBP8	WT	WT
A4NA	0.153	0.0246434	0.102	0													REV1	OTHER monoallelic vus	monoallelic or VUS
A4NB	0.021	0.01067	0.003	0.003	WT												RAD54L,MCM8	WT	WT
A4ND	0.019	0.00015625	0	0	WT						H2AFX							WT	WT
A4NE	0	0.00964878	0.1	0	WT		BRCA2,BRCA1										WT	WT
A4NG	0.035	0.0039648	0	0		BRCA2												BRCA1/2 biallelic vus	monoallelic or VUS
A4OF	0.013	0.00011576	0.065	0							RMI1							OTHER biallelic pathogenic	OTHER biallelic pathogenic
A4OJ	0.006	0.00111866	0.041	0.012									FIGNL1					OTHER biallelic vus	monoallelic or VUS
A4OR	0.02	0.00175503	0.014	0	WT												MDC1	WT	WT
A4UT	0	5.74e-05	0	0	WT												RPA2,SLX4	WT	WT
A4XI	0	3.17e-05	0	0	WT												RPA2	WT	WT
A4YX	0.002	0.00106425	0.003	0.006	WT												EXO1,MDC1	WT	WT
A4ZQ	0.006	0.00020596	0	0														OTHER monoallelic vus	monoallelic or VUS
A4ZT	0	0.00111479	0	0	WT												RAD54L,MCM9,MCM8	WT	WT
A50T	0.003	0.00037258	0.023	0	WT								REV1					WT	WT
A50V	0.011	3.49e-05	0.002	0													RPA2,EXO1,SLX4,RTEL1	OTHER monoallelic vus	monoallelic or VUS
A520	0	9.51e-05	0	0	WT												MDC1	WT	WT
A54L	0.001	0.0001129	0	0												PALB2		OTHER monoallelic vus	monoallelic or VUS
A55W	0.002	0.00224271	0	0	WT											RAD51D		WT	WT
A55Z	0.007	0.00220008	0	0	WT		BRCA2											WT	WT
A560	0	0.00205243	0	0	WT													WT	WT
A561	0	0.00268574	0	0	WT												RAD50,SLX4	WT	WT
A562	0.002	0.00280088	0	0	WT												EXO1,SLX4	WT	WT
A565	0.019	1.6e-06	0	0	WT								MDC1					WT	WT
A566	0	6.25e-06	0	0	WT								EME2					WT	WT
A567	0	0.00010738	0	0	WT								HELQ					WT	WT
A56B	0	0.00046556	0	0	WT								EME2					WT	WT
A57E	0.012	0.0148694	0	0	WT								GEN1					WT	WT
A59R	0	0.00120158	0	0	WT												MDC1,RBBP8	WT	WT
A5DF	0.112	0.0431423	0.171	0.684	WT						H2AFX							WT	WT
A5DJ	0.004	0.0069731	0	0.002	WT						H2AFX							WT	WT
A5EJ	0	3.67e-06	0	0				BRCA2										BRCA1/2 monoallelic pathogenic	monoallelic or VUS
A5EK	0.006	2.25e-05	0	0	WT											RAD51B		WT	WT
A5MZ	0.003	0.00025606	0	0	WT													WT	WT
A5NF	0.002	0.00155036	0	0	WT												RMI1	WT	WT
A5NH	0	0.0008692	0	0	WT										SLX4			WT	WT
A5NI	0.002	0.00216357	0	0	WT						BRCC3							WT	WT
A5NJ	0	0.00146536	0	0	WT											PALB2		WT	WT
A5NK	0	0.00167988	0	0	WT								RAD54L,MDC1				WT	WT
A5NL	0	0.00094148	0	0	WT												GEN1,MCM9	WT	WT
A5NO	0.081	0.00182459	0.365	0.483									MDC1					OTHER biallelic vus	monoallelic or VUS
A5NP	0.012	0.00168002	0.007	0.001	WT								MDC1,MCM9					WT	WT
A5NQ	0	3.08e-05	0	0	WT												RAD51AP1	WT	WT
A5R7	0.006	0.00278126	0	0	WT								MDC1					WT	WT
A5SL	0.001	0.00019445	0	0	WT												GEN1,HELQ	WT	WT
A5U5	0.057	0.516677	0.001	0	WT												REV1,RTEL1	WT	WT
A5W3	0.009	0.0002006	0	0							H2AFX							OTHER biallelic pathogenic	OTHER biallelic pathogenic
A5YV	0.001	5.3e-05	0	0	WT		BRCA2											WT	WT
A5YW	0	5.56e-05	0.002	0													REV1,FIGNL1,RMI1	OTHER monoallelic vus	monoallelic or VUS
A5YX	0.001	2.7e-05	0	0	WT												FIGNL1,NBN,XRCC3	WT	WT
A5Z1	0.002	6.04e-05	0.018	0	WT													WT	WT
A5Z2	0	3.02e-06	0	0	WT												REV1	WT	WT
A61B	0.002	0.00608534	0	0	WT													WT	WT
A669	0.017	0.0354009	0	0													MCM8	OTHER monoallelic vus	monoallelic or VUS
A6IA	0.024	0.0097128	0.101	0									SLX4					OTHER biallelic vus	monoallelic or VUS
A6VZ	0	0.00272989	0.002	0									MDC1					OTHER biallelic vus	monoallelic or VUS
A6Z2	0.006	0.0108238	0	0									MDC1					OTHER biallelic vus	monoallelic or VUS
A7CF	0.002	0.017546	0	0	WT											RAD51B		WT	WT
A7RC	0.006	0.0519256	0	0	WT											PALB2		WT	WT
A7RK	0.01	0.0590114	0	0	WT								MDC1					WT	WT
A7RV	0.011	0.0018583	0	0			BRCA2											BRCA1/2 monoallelic vus	monoallelic or VUS
A891	0.233	0.0318392	0.332	0		BRCA2												BRCA1/2 biallelic vus	monoallelic or VUS
A8I1	0.248	0.916544	0.004	0.006	WT													WT	WT
A8NE	0.076	0.00108208	0.217	0.357	WT								MDC1					WT	WT
A8NN	0.003	0.0017688	0.016	0.066													MDC1,SLX4	OTHER monoallelic vus	monoallelic or VUS
A8XE	0.055	0.0552896	0	0										PALB2				OTHER monoallelic pathogenic	monoallelic or VUS
A93C	0	0.00055667	0	0	WT								MDC1					WT	WT
A95T	0.423	0.321072	0.107	0						RAD51B								OTHER biallelic pathogenic	OTHER biallelic pathogenic
A97I	0.009	0.190185	0.001	0	WT												MDC1	WT	WT
A9FQ	0.503	0.988502	0.029	0.023													GEN1,EME1	OTHER monoallelic vus	monoallelic or VUS
A9GB	0.462	0.896274	0.033	0.002									GEN1					OTHER biallelic vus	monoallelic or VUS
CA-0005	0.904	0.993888	0.633	0.197	BRCA2													BRCA1/2 biallelic pathogenic	BRCA2
CA-0006	0	0.125868	0	0	WT												GEN1	WT	WT
CA-0008	0	0.00099027	0	0	WT												MRE11A	WT	WT
CA-0009	0.015	0.00226216	0	0														OTHER monoallelic vus	monoallelic or VUS
CA-0011	0	0.0200779	0	0				BRCA2										BRCA1/2 monoallelic pathogenic	monoallelic or VUS
CA-0012	0.003	0.012474	0	0														OTHER monoallelic vus	monoallelic or VUS
CA-0014	0	0.814462	0	0	WT												RPA2,EME2	WT	WT
CA-0016	0.001	0.00249935	0	0	WT												FIGNL1	WT	WT
CA-0017	0.001	0.00018302	0.034	0	WT												MCM8	WT	WT
CA-0018	0.001	0.0002346	0	0													GEN1	OTHER monoallelic vus	monoallelic or VUS
CA-0019	0.035	0.00043645	0	0	WT												GEN1,HELQ	WT	WT
CA-0022	0	0.00040635	0	0	WT												FIGNL1,NBN	WT	WT
CA-0023	0.001	0.00282021	0	0	WT													WT	WT
CA-0024	0	0.0108281	0	0	WT												RAD51AP1	WT	WT
CA-0025	0	0.00013104	0	0	WT								MDC1,MUS81				WT	WT
CA-0026	0.001	0.00077257	0	0	WT												GEN1,HELQ,FAM175A,MCM9	WT	WT
CA-0027	0.001	0.00029163	0	0	WT												EXO1	WT	WT
CA-0028	0	0.00109328	0	0	WT													WT	WT
CA-0029	0.001	7.77e-05	0	0	WT											PALB2		WT	WT
CA-0030	0	0.00174701	0	0	WT													WT	WT
CA-0031	0	8.74e-05	0	0	WT												RAD50,RMI1,MRE11A,BRIP1	WT	WT
CA-0032	0.484	0.00036056	0.295	0.171	BRCA1													BRCA1/2 biallelic pathogenic	BRCA1
CA-0033	0.047	0.00706897	0.003	0	WT		BRCA2											WT	WT
CA-0034	0.002	0.0015641	0.003	0	WT		BRCA2											WT	WT
CA-0035	0	0.00030458	0	0	WT											RAD51B		WT	WT
CA-0036	0	0.00174724	0	0	WT		BRCA2											WT	WT
CA-0037	0.011	0.00064656	0.001	0	WT													WT	WT
CA-0038	0.001	0.00147168	0.01	0									AUNIP					OTHER biallelic vus	monoallelic or VUS
CA-0039	0.142	0.0164577	0	0							RAD51							OTHER biallelic pathogenic	OTHER biallelic pathogenic
CA-0040	0.003	0.00031089	0	0	WT													WT	WT
CA-0042	0.48	0.155341	0.064	0.193		BRCA2												BRCA1/2 biallelic vus	monoallelic or VUS
CA-0043	0.001	4.56e-05	0	0	WT												MDC1,BRCC3	WT	WT
CA-0044	0.006	0.00151112	0.005	0	WT												FIGNL1,MUS81,SLX4	WT	WT
CA-0045	0.007	0.0130944	0	0	WT												MDC1,SLX4,EME1,BRIP1	WT	WT
CA-0046	0.014	0.00029608	0	0														OTHER monoallelic vus	monoallelic or VUS
CA-0047	0	2.51e-05	0.001	0	WT											RAD51C		WT	WT
CA-0048	0	0.00024715	0.008	0.016									MUS81,RAD51AP1				OTHER biallelic vus	monoallelic or VUS
CA-0049	0.001	0.0001326	0	0	WT													WT	WT
CA-0050	0	4.12e-05	0	0	WT												EXO1,FIGNL1	WT	WT
CA-0051	0	0.0001802	0	0							XRCC3,RAD51,RPA1,SWSAP1,BABAM1					OTHER biallelic pathogenic	OTHER biallelic pathogenic
CA-0052	0.003	0.00010684	0.011	0	WT								EXO1					WT	WT
CA-0053	0.279	0.483698	0.326	0.366									UIMC1					OTHER biallelic vus	monoallelic or VUS
CA-0054	0.177	0.00111818	0.109	0.009														OTHER monoallelic vus	monoallelic or VUS
CA-0056	0	0.00225845	0	0	WT													WT	WT
CA-0057	0.023	0.0036001	0.086	0	WT												RAD51	WT	WT
CA-0058	0.006	0.00074007	0.001	0	WT												FAM175A,MCM9,RAD54B,MRE11A,SLX4	WT	WT
CA-0059	0.005	0.00408108	0	0	WT													WT	WT
CA-0060	0.011	0.0208419	0.001	0											RAD54L			OTHER monoallelic pathogenic	monoallelic or VUS
CA-0061	0	0.00159463	0	0	WT								MDC1					WT	WT
CA-0065	0.027	0.560957	0.003	0.008	WT												EXO1,RAD54B	WT	WT
CA-0067	0.007	0.0114184	0.003	0	WT												GEN1,FIGNL1,RAD51AP1,MCM8	WT	WT
CA-0071	0.004	0.0137396	0	0	WT													WT	WT
CA-0097	0	0.00396101	0	0	WT		BRCA2											WT	WT
CA-0098	0.006	0.0069371	0	0	WT												GEN1	WT	WT
CA-0100	0.002	0.00175416	0	0	WT												MDC1,MCM9	WT	WT
CA-0104	0	0.00011699	0	0	WT										GEN1			WT	WT
CA-0116	0	0.00024819	0	0	WT													WT	WT
CA-0117	0.001	0.00222652	0	0	WT								RAD54L					WT	WT
CA-0120	0.072	0.0718923	0.001	0								RAD51B						OTHER biallelic vus	monoallelic or VUS
CA-0124	0.054	0.135801	0.039	0	WT												HELQ	WT	WT
CA-0126	0.002	0.00081436	0	0	WT												GEN1,MCM9	WT	WT
CA-0127	0.002	0.00047211	0	0	WT		BRCA2											WT	WT
CA-0132	0	0.00190402	0	0	WT													WT	WT
CA-0134	0	1.39e-05	0.013	0	WT								BRIP1					WT	WT
CA-0135	0.089	0.0180456	0.037	0						RAD51B								OTHER biallelic pathogenic	OTHER biallelic pathogenic
CA-0136	0.119	0.272427	0.047	0.001		BRCA1												BRCA1/2 biallelic vus	monoallelic or VUS
CA-0137	0.016	0.0247533	0.194	0												PALB2		OTHER monoallelic vus	monoallelic or VUS
CA-0138	0.766	0.999847	0.634	0.591														OTHER monoallelic vus	monoallelic or VUS
CA-0140	0.004	0.0231649	0	0	WT							RAD51B						WT	WT
CA-0141	0.004	0.0115234	0	0	WT													WT	WT
CA-0144	0	0.524739	0	0	WT												EXO1,MUS81,EME2,RTEL1	WT	WT
CA-0146	0.629	0.00897183	0.701	0	BRCA1													BRCA1/2 biallelic pathogenic	BRCA1
CA-0147	0.11	0.065723	0	0							RAD52,RBBP8						OTHER biallelic pathogenic	OTHER biallelic pathogenic
CA-0150	0	6.12e-05	0	0	WT													WT	WT
CA-0152	0.334	0.952282	0.798	0.008						RAD51C								OTHER biallelic pathogenic	OTHER biallelic pathogenic
CA-0153	0.001	0.0103626	0	0	WT												BARD1,NBN	WT	WT
CA-0154	0.008	0.00119324	0.051	0													REV1	OTHER monoallelic vus	monoallelic or VUS
CA-0156	0.003	0.00205305	0.001	0	WT												GEN1	WT	WT
CA-0157	0.038	0.00430062	0.02	0.001	WT												MUS81	WT	WT
CA-0158	0	0.180261	0	0	WT													WT	WT
CA-0159	0.014	0.00225086	0	0	WT											PALB2		WT	WT
CA-0161	0.023	0.00460676	0.113	0	WT												RAD51AP1	WT	WT
CA-0163	0.001	0.00023901	0	0	WT								REV1					WT	WT
CA-0164	0.008	0.00045314	0.12	0	WT												MDC1,FIGNL1,EME2	WT	WT
CA-0165	0	0.00018351	0	0	WT											RAD51B		WT	WT
CA-0166	0	1.02e-05	0.064	0	WT		BRCA2											WT	WT
CA-0167	0.002	0.0457674	0.001	0	WT								MDC1					WT	WT
CA-0168	0.007	3.55e-05	0	0	WT		BRCA2											WT	WT
CA-0169	0.003	0.00084172	0	0	WT						RAD51AP1							WT	WT
CA-0172	0.001	0.223411	0	0	WT												FIGNL1,RAD51AP1	WT	WT
CA-0173	0.001	0.024444	0	0	WT												MCM9,FIGNL1,RAD54B,RAD52,SLX4,EME1	WT	WT
CA-0181	0.084	0.332679	0.442	0								PALB2						OTHER biallelic vus	monoallelic or VUS
CA-0182	0	0.00018259	0	0	WT												NBN	WT	WT
CA-0183	0.002	0.00017797	0	0	WT												MCM9	WT	WT
CA-0186	0	0.00012143	0	0	WT												SWSAP1	WT	WT
CA-0187	0.292	0.00120093	0	0		BRCA2,BRCA1											BRCA1/2 biallelic vus	monoallelic or VUS
CA-0188	0.631	0.970162	0.055	0.007			BRCA1											BRCA1/2 monoallelic vus	monoallelic or VUS
CA-0191	0.169	0.126849	0.286	0													HELQ,SWSAP1	OTHER monoallelic vus	monoallelic or VUS
CA-0192	0	0.00051963	0	0	WT												MUS81	WT	WT
CA-0193	0	9.09e-06	0	0	WT												MDC1,RMI1	WT	WT
CA-0194	0	1.02e-05	0	0	WT											PALB2,RAD51D	WT	WT
CA-0196	0	0.00915367	0.003	0.002	WT		BRCA2											WT	WT
CA-0198	0	1.87e-05	0	0	WT												REV1,MDC1	WT	WT
CA-0199	0	9.7e-05	0	0	WT												RPA2,MDC1	WT	WT
CA-0200	0.004	0.00093346	0	0	WT												GEN1,RTEL1	WT	WT
CA-0202	0.001	0.0009266	0.024	0.01	WT		BRCA2											WT	WT
CA-0203	0.005	0.00103225	0.001	0			BRCA1											BRCA1/2 monoallelic vus	monoallelic or VUS
CA-0205	0	5.96e-05	0	0													GEN1	OTHER monoallelic vus	monoallelic or VUS
CA-0208	0	0.00031771	0	0	WT												SLX4	WT	WT
CA-0209	0.026	0.283555	0.02	0.017	WT												MCM8	WT	WT
CA-0214	0.019	0.00667987	0.048	0.006									RAD51AP1					OTHER biallelic vus	monoallelic or VUS
CA-0215	0	8.03e-07	0	0	WT												EXO1,MDC1,MCM9,RAD54B,SLX4	WT	WT
CA-0222	0	0.988302	0	0	WT								RAD54L					WT	WT
CA-0224	0.005	0.0344079	0	0	WT											RAD51B		WT	WT
CA-0225	0	0.00459503	0	0	WT		BRCA2											WT	WT
CA-0227	0.003	0.00678154	0	0	WT												GEN1,RAD51AP1	WT	WT
CA-0229	0	0.00083185	0	0	WT												MDC1	WT	WT
CA-0230	0	1.14e-05	0.057	0	WT								NBN					WT	WT
CA-0231	0.001	0.00206083	0	0	WT													WT	WT
CPCT02010349	0	0.00021123	0	0	WT								MDC1					WT	WT
CPCT02010350	0.023	0.0715493	0	0	WT												GEN1,MUS81,RAD51AP1,RTEL1	WT	WT
CPCT02010351	0.87	0.962155	0.256	0.015							SLX4							OTHER biallelic pathogenic	OTHER biallelic pathogenic
CPCT02010352	0.06	0.00328895	0	0	WT								RBBP8					WT	WT
CPCT02010356	0.001	0.00017354	0.026	0									MCM9					OTHER biallelic vus	monoallelic or VUS
CPCT02010359	0.792	0.999967	0.734	0.44													MDC1	OTHER monoallelic vus	monoallelic or VUS
CPCT02010361	0.135	0.145299	0.21	0													RAD50	OTHER monoallelic vus	monoallelic or VUS
CPCT02010362	0.006	0.00492662	0	0				BRCA2										BRCA1/2 monoallelic pathogenic	monoallelic or VUS
CPCT02010366	0	0.0234717	0	0	WT												EXO1,HELQ,BABAM1	WT	WT
CPCT02010369	0.563	0.201942	0.035	0	WT												RPA1	WT	WT
CPCT02010370	0.067	0.0721278	0.615	0														OTHER monoallelic vus	monoallelic or VUS
CPCT02010371	0.008	0.00149218	0.067	0	WT												RAD54L,MCM9,MUS81	WT	WT
CPCT02010372	0.525	0.961756	0.337	0.446		BRCA2												BRCA1/2 biallelic vus	monoallelic or VUS
CPCT02010373	0.003	0.00011038	0.018	0.012									MCM9					OTHER biallelic vus	monoallelic or VUS
CPCT02010376	0.061	0.00139195	0	0	WT												MDC1,MUS81	WT	WT
CPCT02010377	0.187	0.00682494	0.024	0													GEN1,MCM9	OTHER monoallelic vus	monoallelic or VUS
CPCT02010378	0.157	0.320736	0	0	WT													WT	WT
CPCT02010382	0.001	0.00221335	0	0									MCM9					OTHER biallelic vus	monoallelic or VUS
CPCT02010383	0.008	0.00318515	0	0	WT												RAD54L	WT	WT
CPCT02010386	0.006	0.00361281	0.45	0	WT											PALB2		WT	WT
CPCT02010389	0.001	0.00472065	0.01	0	WT		BRCA2											WT	WT
CPCT02010392	0.04	0.00030774	0	0	WT													WT	WT
CPCT02010393	0.002	0.00014958	0	0												PALB2		OTHER monoallelic vus	monoallelic or VUS
CPCT02010397	0.001	6.08e-05	0	0													RAD54L,UIMC1,SLX4	OTHER monoallelic vus	monoallelic or VUS
CPCT02010398	0.066	0.0100253	0.005	0	WT											RAD51B		WT	WT
CPCT02010399	0.559	0.965603	0.473	0.001	BRCA2													BRCA1/2 biallelic pathogenic	BRCA2
CPCT02010401	0.134	0.125148	0	0														OTHER monoallelic vus	monoallelic or VUS
CPCT02010403	0.001	0.0056229	0	0	WT												MUS81	WT	WT
CPCT02010406	0.004	0.00141581	0.006	0	WT												MDC1,BRIP1	WT	WT
CPCT02010407	0.048	3.74e-05	0	0		BRCA2												BRCA1/2 biallelic vus	monoallelic or VUS
CPCT02010408	0.167	0.060153	0.017	0									RPA2					OTHER biallelic vus	monoallelic or VUS
CPCT02010409	0.007	0.0018222	0.002	0.001													MUS81	OTHER monoallelic vus	monoallelic or VUS
CPCT02010414	0.069	0.0121283	0.09	0.131	WT								RAD50					WT	WT
CPCT02010415	0.189	0.780598	0.064	0.356						RAD51B								OTHER biallelic pathogenic	OTHER biallelic pathogenic
CPCT02010419	0.895	0.999471	0.672	0.008	BRCA2													BRCA1/2 biallelic pathogenic	BRCA2
CPCT02010422	0.886	0.998989	0.31	0.005	BRCA2													BRCA1/2 biallelic pathogenic	BRCA2
CPCT02010424	0.093	0.0492571	0.101	0														OTHER monoallelic vus	monoallelic or VUS
CPCT02010427	0.033	0.00575006	0.017	0	WT						RPA2							WT	WT
CPCT02010429	0.021	0.0243717	0	0							RPA2							OTHER biallelic pathogenic	OTHER biallelic pathogenic
CPCT02010433	0.007	0.00347243	0	0	WT								MCM9					WT	WT
CPCT02010434	0.018	0.00205153	0.079	0													MDC1,RAD54B,MUS81,BABAM1,MCM8	OTHER monoallelic vus	monoallelic or VUS
CPCT02010436	0.003	0.00386211	0.003	0	WT								HELQ,FIGNL1					WT	WT
CPCT02010438	0.024	0.00148023	0	0	WT												MCM9,RBBP8	WT	WT
CPCT02010439	0.001	0.00034852	0	0	WT								MDC1					WT	WT
CPCT02010440	0.005	0.00033989	0.173	0	WT													WT	WT
CPCT02010441	0	1.08e-05	0.001	0.013	WT							PALB2						WT	WT
CPCT02010447	0.599	0.613246	0.144	0									MDC1					OTHER biallelic vus	monoallelic or VUS
CPCT02010450	0.017	0.00162564	0.321	0.001												PALB2		OTHER monoallelic vus	monoallelic or VUS
CPCT02010451	0.13	0.0761324	0.115	0									MDC1					OTHER biallelic vus	monoallelic or VUS
CPCT02010452	0.048	0.00191439	0	0	WT											RAD51D		WT	WT
CPCT02010453	0.059	2.45e-05	0.007	0													MDC1	OTHER monoallelic vus	monoallelic or VUS
CPCT02010454	0.001	0.00521694	0	0	WT								MDC1					WT	WT
CPCT02010455	0	2e-05	0	0	WT												GEN1,BARD1,EME2	WT	WT
CPCT02010458	0.312	0.00782774	0	0	WT								MDC1					WT	WT
CPCT02010461	0.199	0.817222	0.222	0.043														OTHER monoallelic vus	monoallelic or VUS
CPCT02010466	0	0.00462355	0	0	WT												REV1	WT	WT
CPCT02010468	0.151	0.0650357	0.051	0									GEN1					OTHER biallelic vus	monoallelic or VUS
CPCT02010469	0.009	0.00040316	0.06	0.017	WT												REV1,BARD1	WT	WT
CPCT02010471	0	0.00011457	0	0														OTHER monoallelic vus	monoallelic or VUS
CPCT02010473	0	2.63e-05	0	0													RTEL1	OTHER monoallelic vus	monoallelic or VUS
CPCT02010474	0.01	0.0164506	0.084	0									RPA2,BARD1					OTHER biallelic vus	monoallelic or VUS
CPCT02010477	0.096	0.0292606	0.073	0													MDC1,RBBP8	OTHER monoallelic vus	monoallelic or VUS
CPCT02010478	0	1.13e-05	0	0	WT								REV1					WT	WT
CPCT02010481	0.142	0.0129036	0	0												PALB2		OTHER monoallelic vus	monoallelic or VUS
CPCT02010483	0.03	0.024196	0.104	0.001													MDC1,RTEL1	OTHER monoallelic vus	monoallelic or VUS
CPCT02010484	0.105	0.0287978	0.032	0		BRCA2												BRCA1/2 biallelic vus	monoallelic or VUS
CPCT02010485	0.056	0.0538172	0.132	0	WT								MDC1					WT	WT
CPCT02010486	0	0.00044865	0	0												RAD51B		OTHER monoallelic vus	monoallelic or VUS
CPCT02010488	0.005	0.00150731	0	0													RAD54L,GEN1	OTHER monoallelic vus	monoallelic or VUS
CPCT02010490	0.045	0.0224091	0.001	0	WT												GEN1	WT	WT
CPCT02010492	0.002	0.00373531	0	0	WT												SLX4	WT	WT
CPCT02010493	0.039	0.00082852	0.008	0	WT											PALB2		WT	WT
CPCT02010494	0.016	0.0143798	0	0														OTHER monoallelic vus	monoallelic or VUS
CPCT02010497	0.006	0.0207565	0.11	0.006	WT												MCM8	WT	WT
CPCT02010498	0.291	0.00267848	0.007	0								PALB2						OTHER biallelic vus	monoallelic or VUS
CPCT02010500	0.008	0.00890364	0	0									BABAM1					OTHER biallelic vus	monoallelic or VUS
CPCT02010501	0	0.0001581	0	0	WT											RAD51B		WT	WT
CPCT02010503	0.046	0.00048871	0.192	0									MDC1					OTHER biallelic vus	monoallelic or VUS
CPCT02010504	0.427	0.142235	0.015	0											AUNIP			OTHER monoallelic pathogenic	monoallelic or VUS
CPCT02010505	0.206	0.168791	0	0													GEN1,MDC1	OTHER monoallelic vus	monoallelic or VUS
CPCT02010506	0.003	0.0002259	0.001	0														OTHER monoallelic vus	monoallelic or VUS
CPCT02010507	0.028	0.0600489	0.041	0	WT								MDC1					WT	WT
CPCT02010508	0.085	0.00180524	0	0														OTHER monoallelic vus	monoallelic or VUS
CPCT02010509	0.072	0.00667858	0.002	0									MDC1					OTHER biallelic vus	monoallelic or VUS
CPCT02010512	0.158	0.0264676	0.229	0.001									MDC1					OTHER biallelic vus	monoallelic or VUS
CPCT02010514	0.007	0.00072146	0.04	0													EXO1	OTHER monoallelic vus	monoallelic or VUS
CPCT02010517	0.004	0.0353986	0.204	0	WT												RAD54L,EXO1,MCM9,SLX4	WT	WT
CPCT02010518	0.05	0.0181358	0	0												RAD51B		OTHER monoallelic vus	monoallelic or VUS
CPCT02010520	0.012	0.00092733	0	0		BRCA2												BRCA1/2 biallelic vus	monoallelic or VUS
CPCT02010521	0.074	0.0704566	0	0													MDC1	OTHER monoallelic vus	monoallelic or VUS
CPCT02010523	0.201	0.00490808	0.104	0	WT							RAD51B						WT	WT
CPCT02010524	0.002	0.00031705	0.009	0									GEN1					OTHER biallelic vus	monoallelic or VUS
CPCT02010526	0.001	0.0001633	0	0	WT												FIGNL1	WT	WT
CPCT02010528	0.217	0.0133947	0	0													UIMC1,MDC1,RAD51AP1,XRCC3	OTHER monoallelic vus	monoallelic or VUS
CPCT02010529	0.16	0.00310481	0	0	WT								MDC1					WT	WT
CPCT02010530	0.416	0.554437	0.383	0									GEN1,MCM9					OTHER biallelic vus	monoallelic or VUS
CPCT02010531	0.342	0.759073	0.211	0.024								PALB2						OTHER biallelic vus	monoallelic or VUS
CPCT02010532	0.019	0.00037313	0.013	0	WT												RBBP8,MCM8	WT	WT
CPCT02010533	0.231	0.381096	0.161	0.333						RAD51B								OTHER biallelic pathogenic	OTHER biallelic pathogenic
CPCT02010534	0.008	0.265931	0.015	0	WT								MDC1,MCM9					WT	WT
CPCT02010535	0.001	0.00016298	0	0	WT										AUNIP			WT	WT
CPCT02010536	0.006	0.00014099	0.04	0.019	WT													WT	WT
CPCT02010537	0.006	0.0277114	0.052	0									UIMC1					OTHER biallelic vus	monoallelic or VUS
CPCT02010538	0.003	0.00045142	0	0													GEN1	OTHER monoallelic vus	monoallelic or VUS
CPCT02010541	0.007	0.00016832	0.466	0								PALB2						OTHER biallelic vus	monoallelic or VUS
CPCT02010543	0.01	8.89e-05	0.002	0	WT													WT	WT
CPCT02010545	0.123	0.0678671	0.053	0								RAD51C						OTHER biallelic vus	monoallelic or VUS
CPCT02010547	0	0.00019113	0	0	WT											RAD51D		WT	WT
CPCT02010548	0.008	0.00048327	0	0	WT													WT	WT
CPCT02010549	0.026	0.00826878	0.192	0	WT						ZSWIM7							WT	WT
CPCT02010550	0.042	0.00216744	0.137	0.01	WT												REV1,RTEL1	WT	WT
CPCT02010554	0.001	0.00048153	0.113	0													GEN1,RTEL1	OTHER monoallelic vus	monoallelic or VUS
CPCT02010555	0.001	0.00035997	0.058	0									MDC1,RPA1					OTHER biallelic vus	monoallelic or VUS
CPCT02010557	0.076	0.00112155	0	0	WT								MCM9					WT	WT
CPCT02010559	0.039	0.00445646	0	0	WT								MDC1					WT	WT
CPCT02010560	0.006	0.00541743	0	0	WT								MDC1					WT	WT
CPCT02010565	0	0.00071321	0	0	WT												MDC1,RPA1	WT	WT
CPCT02010567	0.034	0.00087754	0.107	0													EXO1	OTHER monoallelic vus	monoallelic or VUS
CPCT02010569	0.001	0.00036949	0.081	0.003									BRCC3					OTHER biallelic vus	monoallelic or VUS
CPCT02010571	0	0.00311538	0	0	WT											RAD51B		WT	WT
CPCT02010572	0	0.00105718	0.006	0	WT								MCM9					WT	WT
CPCT02010574	0.004	0.00242236	0	0	WT													WT	WT
CPCT02010576	0.002	2.5e-05	0.006	0									GEN1					OTHER biallelic vus	monoallelic or VUS
CPCT02010577	0.025	0.0547833	0.001	0	WT								GEN1					WT	WT
CPCT02010579	0.002	0.00055372	0.001	0	WT		BRCA2											WT	WT
CPCT02010585	0.01	0.0086747	0.071	0													MCM9	OTHER monoallelic vus	monoallelic or VUS
CPCT02010587	0.003	0.00013985	0.172	0														OTHER monoallelic vus	monoallelic or VUS
CPCT02010589	0.025	0.00997195	0.008	0.025	WT								MDC1,MRE11A				WT	WT
CPCT02010590	0.004	0.0108325	0.07	0														OTHER monoallelic vus	monoallelic or VUS
CPCT02010591	0.044	0.0161818	0.242	0.001									MDC1,SLX4					OTHER biallelic vus	monoallelic or VUS
CPCT02010593	0.942	0.99648	0.48	0.001	BRCA2													BRCA1/2 biallelic pathogenic	BRCA2
CPCT02010595	0	0.00026313	0.012	0	WT						RPA2							WT	WT
CPCT02010596	0.001	0.0010272	0	0	WT								MDC1					WT	WT
CPCT02010598	0.005	2.57e-05	0	0	WT												MDC1,RBBP8	WT	WT
CPCT02010599	0.005	0.0002087	0	0													HELQ,FAM175A,RBBP8	OTHER monoallelic vus	monoallelic or VUS
CPCT02010600	0.002	0.00058822	0	0	WT												GEN1	WT	WT
CPCT02010603	0.009	0.00171137	0.035	0.043									UIMC1,XRCC3				OTHER biallelic vus	monoallelic or VUS
CPCT02010604	0.004	0.00026546	0	0									MRE11A					OTHER biallelic vus	monoallelic or VUS
CPCT02010605	0	6.91e-05	0	0	WT								RBBP8					WT	WT
CPCT02010606	0.003	0.00083288	0.241	0				BRCA2										BRCA1/2 monoallelic pathogenic	monoallelic or VUS
CPCT02010607	0.021	0.012351	0.019	0.005													MDC1	OTHER monoallelic vus	monoallelic or VUS
CPCT02010608	0	0.00427832	0	0	WT		BRCA2											WT	WT
CPCT02010609	0	4.6e-05	0	0		BRCA2												BRCA1/2 biallelic vus	monoallelic or VUS
CPCT02010611	0.038	0.00532886	0	0	WT												GEN1	WT	WT
CPCT02010613	0.015	0.00855638	0	0	WT								MDC1					WT	WT
CPCT02010614	0.028	0.00723702	0	0	WT								XRCC3					WT	WT
CPCT02010618	0.003	0.00022384	0.002	0		BRCA2												BRCA1/2 biallelic vus	monoallelic or VUS
CPCT02010621	0.029	0.0008038	0	0	WT												UIMC1	WT	WT
CPCT02010622	0.01	0.00372346	0.059	0	WT								RAD54L,MDC1				WT	WT
CPCT02010623	0	9.02e-05	0.102	0.001	WT											PALB2		WT	WT
CPCT02010624	0.023	0.00012791	0.152	0	WT												RBBP8	WT	WT
CPCT02010625	0.002	0.00611903	0.009	0	WT												BRIP1	WT	WT
CPCT02010628	0.143	0.0264349	0.14	0													EXO1,MDC1,RAD54B	OTHER monoallelic vus	monoallelic or VUS
CPCT02010629	0.011	0.00200103	0	0		BRCA2												BRCA1/2 biallelic vus	monoallelic or VUS
CPCT02010632	0	0.00141565	0	0	WT								MDC1					WT	WT
CPCT02010633	0.001	0.00178138	0.119	0							GEN1							OTHER biallelic pathogenic	OTHER biallelic pathogenic
CPCT02010635	0.036	0.0197921	0	0	WT								HELQ					WT	WT
CPCT02010639	0.843	0.998564	0.759	0.715	WT		BRCA1											WT	WT
CPCT02010641	0.001	0.00434578	0.04	0	WT												MDC1	WT	WT
CPCT02010643	0.001	0.0003088	0	0									MDC1					OTHER biallelic vus	monoallelic or VUS
CPCT02010645	0.028	0.0128668	0	0	WT													WT	WT
CPCT02010646	0.023	0.00530445	0	0	WT												MDC1,MCM9,EME2	WT	WT
CPCT02010647	0.001	0.00045279	0	0													RAD54L	OTHER monoallelic vus	monoallelic or VUS
CPCT02010648	0.134	0.7083	0.275	0.074							ZSWIM7							OTHER biallelic pathogenic	OTHER biallelic pathogenic
CPCT02010649	0.013	0.00214568	0	0	WT								MDC1					WT	WT
CPCT02010653	0	0.00272144	0	0	WT								MDC1					WT	WT
[truncated: 5,924 more rows]

## Sheet: EDF8E
sample	b12	hrd	b12_svonly	hrd_svonly	fmut_bi	biallelic_vus_brca	monoallelic_vus_brca	monoallelic_pathogenic_brca	monoallelic_likpathogenic_brca	biallelic_pathogenic_tier2	biallelic_pathogenic_tier3	biallelic_vus_tier2	biallelic_vus_tier3	monoallelic_pathogenic_tier2	monoallelic_pathogenic_tier3	monoallelic_vus_tier2	monoallelic_vus_tier3	barplot_genotype	scatterplot_genotype
0055e71c7c03d4ff4d57cd363f052914434bd306aff231125413c4703a30c84e	0.01	0.00134924	0.028	0									GEN1,EME1					OTHER biallelic vus	monoallelic or VUS
124	0	0.00183968	0	0	WT										RAD50			WT	WT
125	0.004	0.00839527	0	0	WT												EXO1	WT	WT
128	0	0.00172672	0	0													UIMC1	OTHER monoallelic vus	monoallelic or VUS
145	0	6.29e-05	0.004	0	WT												UIMC1,MCM9	WT	WT
152	0	7.07e-05	0	0	WT												BABAM1	WT	WT
155	0.001	5.99e-05	0	0	WT													WT	WT
171	0.006	0.0243824	0.001	0	WT												MDC1,SWSAP1	WT	WT
185	0.027	0.00335774	0	0	WT										NBN			WT	WT
190	0.001	0.01533	0.009	0	WT								SFR1,MUS81					WT	WT
208	0	0.00078358	0.001	0	WT		BRCA2											WT	WT
210	0	0.00115422	0	0	WT												RAD50,EME1	WT	WT
211	0.007	0.0200792	0.093	0.002	WT											PALB2		WT	WT
214	0.025	0.00049829	0.004	0													EME2	OTHER monoallelic vus	monoallelic or VUS
221	0	0.0090751	0	0													REV1	OTHER monoallelic vus	monoallelic or VUS
0289a1f386ad8b0778979ad178afc509fd403a198c98b926a7d2866fb0f886fc	0	0.00013402	0	0	WT												EXO1,SLX4,EME1	WT	WT
02cc37502f6301e4feb5b9b80e2ddbb71dd875d54eb8cf012348502978492251	0	6.13e-06	0	0	WT												RAD54L,SLX4,EME1,RTEL1	WT	WT
02d3c7c002a875493e63877e5517b7432c95b2b522ba67384c873737b9bab3b7	0.03	0.62366	0	0	WT												GEN1,EME1,BRIP1	WT	WT
03037cb67402cd2882ddc346bbbcacf2574475a18fef75aa96b2e42fc90532d9	0.003	0.00690964	0.065	0.165							EME2							OTHER biallelic pathogenic	OTHER biallelic pathogenic
040c323ac201378d9e3acb214b1420e07867e7f6ed2f255f9226ea0c7e2e6f62	0	0.00074245	0.027	0	WT								SLX4					WT	WT
04616fe602821be83f79e051c94c28347907f72d4e9ed5d7f1f50d4cfcd71d01	0	0.00031254	0.018	0.036	WT												FIGNL1	WT	WT
04f3767cc1c78f1c22b06d659d308741a588e272ee723b39f744913ad669cd6e	0	5.99e-06	0.011	0.015	WT										MRE11A,SLX4		WT	WT
04feb20b0eef08db14ff7df6ef52bd0f71fbaebc9fbb6099da2dafedd1ddef9a	0.09	0.492801	0	0				BRCA2										BRCA1/2 monoallelic pathogenic	monoallelic or VUS
04feb20b0eef08db14ff7df6ef52bd0f71fbaebc9fbb6099da2dafedd1ddef9a.2	0.913	0.99629	0.476	0.226	BRCA2													BRCA1/2 biallelic pathogenic	BRCA2
05fb093d1b2af292cf0795316e9afefc4407f42256c914edeee9ac881e1d435c	0.006	0.00522959	0	0	WT		BRCA2											WT	WT
648	0	0.00010255	0	0	WT												UIMC1,MDC1	WT	WT
0690f491108b0e56fd9901e02e68a918868ec8c5ab8772bcd8ae6ff931169d84	0.002	0.00027326	0.009	0	WT								MDC1					WT	WT
071d0791a2371be080640b76eab4cf34bedc1198d4e58a37992e39e66ad2ed34	0	0.0472699	0	0	WT												GEN1,EME1	WT	WT
723	0.089	0.306712	0.001	0							H2AFX							OTHER biallelic pathogenic	OTHER biallelic pathogenic
725	0.929	0.997344	0.575	0.596													UIMC1	OTHER monoallelic vus	monoallelic or VUS
727	0.003	0.0136325	0.085	0									EME1,BRIP1					OTHER biallelic vus	monoallelic or VUS
744	0.005	0.00358916	0.014	0	WT												GEN1,MDC1,RBBP8	WT	WT
745	0.031	0.0420576	0	0	WT													WT	WT
751	0.629	0.13836	0.578	0	BRCA2													BRCA1/2 biallelic pathogenic	BRCA2
078773cc36a9ab58ece5c92e50368462dea52ded70f1b0da8c66e65066a3ce53	0.076	0.133246	0.013	0	WT						HELQ							WT	WT
877	0.003	0.00101636	0	0	WT											RAD51D		WT	WT
881	0	8.18e-07	0	0	WT		BRCA2											WT	WT
890	0.96	0.99233	0.731	0.036	BRCA2													BRCA1/2 biallelic pathogenic	BRCA2
906	0.896	0.999071	0.376	0						RAD51C								OTHER biallelic pathogenic	OTHER biallelic pathogenic
912	0.004	0.0204857	0	0						RAD51B								OTHER biallelic pathogenic	OTHER biallelic pathogenic
934	0	0.00023681	0.014	0	WT												GEN1,FAM175A,MDC1	WT	WT
937	0.969	0.999016	0.775	0.771									MCM9,EME2					OTHER biallelic vus	monoallelic or VUS
938	0.027	0.143361	0.387	0.057													MCM9,XRCC3	OTHER monoallelic vus	monoallelic or VUS
0963f143cc945f2bf680c16240ac6b8d44b6c39c65453f32bc773408db826c31	0	0.00123257	0.032	0.006						RAD51B								OTHER biallelic pathogenic	OTHER biallelic pathogenic
980	0.698	0.879041	0.721	0.672	BRCA1													BRCA1/2 biallelic pathogenic	BRCA1
982	0.344	0.0106076	0	0								RAD51D						OTHER biallelic vus	monoallelic or VUS
0985a2e91070b77b0b7c61278b04d7c88864c3bc670f211bdb54bd09d271e986	0.001	0.00149133	0.002	0							H2AFX							OTHER biallelic pathogenic	OTHER biallelic pathogenic
0a60808f0d6e3b778273f426eeaa59435f9142b824da06a11ffc421128afb5dd	0.001	0.00184731	0.009	0.008	WT												NBN,EME1	WT	WT
0a85375cbfa23eb57f9647c13fd4a774922afd325ecca61ecb70f165f9e4a2e7	0.003	0.00242767	0.028	0.038													MCM9	OTHER monoallelic vus	monoallelic or VUS
0b64dd9e11bfd9b7413d9bc770587b6a011e6946109f1ded24bc92444941450f	0.007	0.00018692	0	0	WT												EME1	WT	WT
0c18dae928d5146c8b0d052a9ceffa02ef1e1dcd70f6e5c321dc37c264d9c9d8	0.185	0.0217319	0.015	0														OTHER monoallelic vus	monoallelic or VUS
0c596e131276a9448805de75baf6d331353edc214a9edfb7c6f41908d6d3130f	0	2.61e-05	0.003	0	WT													WT	WT
0c78eb71d79db50fbce1e174c7f14f47c7422346bc9f161ae36160f5c06d2fbd	0	0.00089226	0	0	WT												EME1	WT	WT
0de0307feaaebcd92622acc19aae9d7ee9ba2f58ebfbfa0f8523e7c4f1b6b3ed	0.039	0.0829421	0.01	0.001							EME2							OTHER biallelic pathogenic	OTHER biallelic pathogenic
0df54561b9dfce1f7cc6d2858f039c4303727558615b8b64364b09c963da19f2	0	0.00090824	0.002	0.004	WT												EXO1,BARD1,RAD51AP1,RBBP8	WT	WT
0f48df24681bff9daca43ea351a061173146b5a347774916fe4c683d65016d10	0	0.00017035	0.015	0.002									EME1					OTHER biallelic vus	monoallelic or VUS
0f4a8719dbb0caa2e8b638fe74d6c6dac6ca5ee91e4423e421a2f013170a0ca9	0.002	0.00215672	0.054	0									RAD50,EME1					OTHER biallelic vus	monoallelic or VUS
10	0.991	0.999819	0.85	0.857	BRCA1													BRCA1/2 biallelic pathogenic	BRCA1
1005-24097-96Y-31--1005-25055N-116Z-BLD	0	2.44e-05	0	0		BRCA2												BRCA1/2 biallelic vus	monoallelic or VUS
1005-24100-96Y-27--1005-25055N-116Z-BLD	0.001	4.74e-05	0.001	0		BRCA2												BRCA1/2 biallelic vus	monoallelic or VUS
1005-24106-127B-25--1005-25055N-116Z-BLD	0.006	0.00012848	0.081	0.002		BRCA2												BRCA1/2 biallelic vus	monoallelic or VUS
1005-25105-127B-30--1005-25055N-116Z-BLD	0	0.00029014	0.015	0		BRCA2												BRCA1/2 biallelic vus	monoallelic or VUS
1016	0.281	0.0509197	0	0												PALB2		OTHER monoallelic vus	monoallelic or VUS
1034	0.025	0.0148482	0	0												PALB2		OTHER monoallelic vus	monoallelic or VUS
1047-24271-180B-32--1047-24964N-180B-GST	0	0.00022251	0	0	WT								MDC1					WT	WT
1047-24274-180B-28--1047-24964N-180B-GST	0.007	0.00027942	0.026	0.002	WT								MDC1					WT	WT
1047-24277-101D-30--1047-24964N-180B-GST	0	0.00019665	0	0	WT								MDC1					WT	WT
1047-24280-101D-28--1047-24964N-180B-GST	0.002	0.00018604	0	0	WT								MDC1					WT	WT
1063	0.001	0.00917372	0.008	0	WT												UIMC1	WT	WT
1076	0.013	0.00022442	0.005	0		BRCA2												BRCA1/2 biallelic vus	monoallelic or VUS
1078	0	0.00021432	0	0	WT		BRCA2											WT	WT
1082	0.023	0.00046627	0.073	0.215		BRCA2												BRCA1/2 biallelic vus	monoallelic or VUS
1083	0.005	0.00014361	0.038	0.002					BRCA1									OTHER monoallelic vus	monoallelic or VUS
1086	0	0.00124129	0	0	WT												HELQ,SLX4	WT	WT
1103	0.906	0.996784	0.833	0.903	BRCA1													BRCA1/2 biallelic pathogenic	BRCA1
1110	0.901	0.998283	0.904	0.462						RAD51B								OTHER biallelic pathogenic	OTHER biallelic pathogenic
1118	0.934	0.999965	0.864	0.78	BRCA1													BRCA1/2 biallelic pathogenic	BRCA1
1124	0.889	0.999984	0.694	0.784									GEN1					OTHER biallelic vus	monoallelic or VUS
11524e868cfd06698eab18840572b21e31ccc772b0a6d8695b31b16d44f17de9	0	0.00010893	0.015	0	WT												RPA2,GEN1,MCM9	WT	WT
126-24343-135F-31--126-25058N-31X-BLD	0	0.00010081	0	0	WT										GEN1			WT	WT
126-24346-287R-31--126-25058N-31X-BLD	0.006	0.00028003	0.006	0.005	WT												REV1	WT	WT
126-24349-287R-33--126-25058N-31X-BLD	0	0.00014454	0	0	WT												REV1	WT	WT
126-24352-37Z-30--126-25058N-31X-BLD	0.002	0.00019162	0	0	WT												REV1	WT	WT
126-24355-37Z-32--126-25058N-31X-BLD	0	8.52e-05	0	0	WT												REV1	WT	WT
126-24631-135F-31--126-25058N-31X-BLD	0.06	0.00010343	0.016	0.003	WT												REV1	WT	WT
13	0.058	0.984143	0.021	0.002				BRCA1										BRCA1/2 monoallelic pathogenic	monoallelic or VUS
130-24295-71S-34--130-24993N-290R-BLD	0	0.00010494	0.004	0.001	WT												BARD1	WT	WT
130-24298-71S-36--130-24993N-290R-BLD	0	0.00014837	0.001	0	WT												BARD1	WT	WT
130-24301-85U-34--130-24993N-290R-BLD	0	1.57e-05	0.001	0	WT												BARD1	WT	WT
130-24304-85U-33--130-24993N-290R-BLD	0	0.00011178	0.01	0	WT												BARD1	WT	WT
1319	0.007	0.00187119	0	0							ZSWIM7							OTHER biallelic pathogenic	OTHER biallelic pathogenic
1331	0.928	0.996133	0.771	0.11	BRCA2													BRCA1/2 biallelic pathogenic	BRCA2
1347	0.192	0.808426	0.425	0.113													RAD50,SLX4	OTHER monoallelic vus	monoallelic or VUS
1349	0.061	0.0804642	0	0									MCM9,RMI1					OTHER biallelic vus	monoallelic or VUS
1367	0.942	0.998801	0.841	0.158	BRCA2													BRCA1/2 biallelic pathogenic	BRCA2
1371	0.004	0.00452124	0	0			BRCA2											BRCA1/2 monoallelic vus	monoallelic or VUS
1389	0.003	0.0620556	0	0	WT		BRCA1											WT	WT
1395dc4ab7c754e0a84c8daa3996f16e5caf11169f8a9be6c800f6da00474321	0	0.0006298	0	0									GEN1					OTHER biallelic vus	monoallelic or VUS
14	0.936	0.999948	0.937	0.829	BRCA1													BRCA1/2 biallelic pathogenic	BRCA1
1401	0.002	9.24e-05	0	0	WT												HELQ,FIGNL1,RBBP8	WT	WT
1402	0	0.00914715	0.068	0	WT												UIMC1,MUS81	WT	WT
1411	0.008	0.0867061	0	0.012		BRCA2												BRCA1/2 biallelic vus	monoallelic or VUS
1419	0.107	0.343369	0.078	0														OTHER monoallelic vus	monoallelic or VUS
141c4e0d1424a013faa785ef2fb5fc1bd47e434f8fc7193b4ae34bb3432a35ed	0	0.00100696	0.442	0.005			BRCA1											BRCA1/2 monoallelic vus	monoallelic or VUS
1438	0.007	0.0315769	0	0	WT													WT	WT
1454	0.015	0.00099823	0	0								RAD51B						OTHER biallelic vus	monoallelic or VUS
1459	0.009	0.00057924	0	0	WT		BRCA1											WT	WT
1460	0.001	0.00033447	0	0	WT													WT	WT
1466	0.027	0.0377709	0.279	0												PALB2		OTHER monoallelic vus	monoallelic or VUS
1477	0.001	0.00018648	0	0	WT												REV1	WT	WT
1487	0.066	0.509107	0.199	0.011							H2AFX							OTHER biallelic pathogenic	OTHER biallelic pathogenic
1491	0.124	0.419166	0.051	0			BRCA2											BRCA1/2 monoallelic vus	monoallelic or VUS
15	0.818	0.997785	0.294	0.446							ZSWIM7,BRCC3						OTHER biallelic pathogenic	OTHER biallelic pathogenic
1514	0.046	0.0288826	0.03	0.044												RAD51B		OTHER monoallelic vus	monoallelic or VUS
1527bc8b5a2bf76464676730388a7c05f30a7290fe2210e562cf5e0c7cac3345	0	0.00012127	0	0	WT						AUNIP							WT	WT
1542	0.058	0.301873	0.029	0													EME2	OTHER monoallelic vus	monoallelic or VUS
1544	0.09	0.402246	0.001	0									RBBP8					OTHER biallelic vus	monoallelic or VUS
1548	0.047	0.0879484	0	0													MCM8	OTHER monoallelic vus	monoallelic or VUS
1552	0.052	0.0415073	0.111	0									BRIP1					OTHER biallelic vus	monoallelic or VUS
1557	0.865	0.999958	0.538	0.27										PALB2				OTHER monoallelic pathogenic	monoallelic or VUS
1558	0.002	0.00300757	0	0														OTHER monoallelic vus	monoallelic or VUS
1562	0.004	0.0229273	0.009	0													FIGNL1,RAD54B,SWSAP1	OTHER monoallelic vus	monoallelic or VUS
1570	0.863	0.991499	0.407	0						RAD51C								OTHER biallelic pathogenic	OTHER biallelic pathogenic
1571	0.007	0.00487804	0	0							H2AFX							OTHER biallelic pathogenic	OTHER biallelic pathogenic
1574	0.996	0.999763	0.95	0.98	BRCA1													BRCA1/2 biallelic pathogenic	BRCA1
158cfbabcfd84336aa6020a4d6ada78d4cc56ae83802bc9e556d5d8db44af5a0	0.006	0.00018938	0.188	0.356							H2AFX							OTHER biallelic pathogenic	OTHER biallelic pathogenic
1594	0.022	0.00013996	0.034	0												RAD51C		OTHER monoallelic vus	monoallelic or VUS
1596	0.045	0.00024326	0.079	0.002							H2AFX							OTHER biallelic pathogenic	OTHER biallelic pathogenic
160-23716-53M-37--160-24958N-132N-GST	0	0.00010372	0.001	0	WT										GEN1			WT	WT
160-23719-53M-36--160-24958N-132N-GST	0.003	0.00010739	0	0	WT										GEN1			WT	WT
160-23722-132N-36--160-24958N-132N-GST	0	0.00014455	0.008	0	WT												MUS81	WT	WT
160-23725-132N-35--160-24958N-132N-GST	0.001	0.00032557	0	0	WT										GEN1			WT	WT
1614	0.861	0.999974	0.889	0.824														OTHER monoallelic vus	monoallelic or VUS
1622	0.004	0.0003802	0.001	0												RAD51B		OTHER monoallelic vus	monoallelic or VUS
163-23740-14O-37--163-25059N-78R-BLD	0.001	0.00269567	0.032	0.025	WT		BRCA2											WT	WT
163-23743-14O-35--163-25059N-78R-BLD	0	0.00041059	0.021	0.006	WT		BRCA2											WT	WT
163-23749-256R-35--163-25059N-78R-BLD	0.01	0.00033482	0.135	0.061		BRCA2												BRCA1/2 biallelic vus	monoallelic or VUS
163-24735-256R-37--163-25059N-78R-BLD	0.001	0.00038758	0.003	0.016	WT		BRCA2											WT	WT
1632	0.813	0.993079	0.93	0.969	BRCA1													BRCA1/2 biallelic pathogenic	BRCA1
1634	0.048	0.159161	0.238	0.019									BRIP1					OTHER biallelic vus	monoallelic or VUS
1653fc3624abafefb2732db164b723d47ea80920a4c2252398fe6ddd300ea997	0	0.0313265	0.103	0		BRCA1												BRCA1/2 biallelic vus	monoallelic or VUS
1666	0.968	0.999241	0.869	0.865	BRCA1													BRCA1/2 biallelic pathogenic	BRCA1
1678	0	0.00014426	0	0			BRCA1											BRCA1/2 monoallelic vus	monoallelic or VUS
169-23764-9T-31--169-25060N-253T-BLD	0.001	0.00029052	0.006	0														OTHER monoallelic vus	monoallelic or VUS
169-23767-9T-29--169-25060N-253T-BLD	0.002	0.00018514	0.008	0.001														OTHER monoallelic vus	monoallelic or VUS
169-23770-232V-33--169-25060N-253T-BLD	0	8.92e-05	0	0	WT													WT	WT
169-23773-232V-31--169-25060N-253T-BLD	0.007	0.00026932	0.007	0.003														OTHER monoallelic vus	monoallelic or VUS
16ecc4c79c9ca8e731e9b0f2c6084c63a222890ad8d448c3658736dbc6eff424	0.001	0.00142738	0.053	0	WT						AUNIP							WT	WT
17-23561-12V-35--17-24987N-105W-BLD	0	0.00026631	0	0	WT												RPA2,MCM9	WT	WT
17-23564-12V-31--17-24987N-105W-BLD	0	0.00038122	0.016	0	WT												RPA2,BARD1,MCM9	WT	WT
17-23567-37D-37--17-24987N-105W-BLD	0	4.45e-05	0.002	0	WT												RPA2,MCM9	WT	WT
17-24933-37D-40--17-24987N-105W-BLD	0	0.00024073	0.001	0	WT								MDC1					WT	WT
170-23788-73T-33--170-25061N-3B-BLD	0	9.46e-05	0	0	WT												MDC1	WT	WT
170-23791-73T-31--170-25061N-3B-BLD	0	0.00010129	0	0	WT												MDC1,MCM9	WT	WT
170-23794-3B-33--170-25061N-3B-BLD	0	0.00012145	0	0	WT												MDC1	WT	WT
170-23797-3B-35--170-25061N-3B-BLD	0	6.81e-05	0	0	WT												MDC1	WT	WT
1791449d2f01848f0d916bf0fe0ea5bbd445cac09cb4cfbb612f884153fc0297	0.001	0.0005611	0.013	0.003													XRCC2,EME1	OTHER monoallelic vus	monoallelic or VUS
18	0.894	0.957791	0.589	0.241	BRCA2													BRCA1/2 biallelic pathogenic	BRCA2
1831	0	0.00269949	0.052	0	WT												MDC1,RAD51AP1	WT	WT
184-24325-148K-31--184-24997N-267S-BLD	0.002	0.00010215	0.004	0	WT												BRIP1	WT	WT
184-24328-148K-35--184-24997N-267S-BLD	0	0.00010242	0.004	0	WT												BRIP1	WT	WT
184-24331-16R-29--184-24997N-267S-BLD	0.007	0.00013953	0.004	0	WT												BRIP1	WT	WT
184-24334-16R-33--184-24997N-267S-BLD	0.001	0.00012542	0	0	WT												BRIP1	WT	WT
184-24337-67C-31--184-24997N-267S-BLD	0	0.00010921	0	0	WT												BRIP1	WT	WT
184-24340-67C-35--184-24997N-267S-BLD	0.003	0.00024926	0	0.002	WT												BRIP1	WT	WT
18ca78d4585c3495bfe0961dc1c51ad36aea437da2e01f57756ced0514056b73	0	0.00010507	0	0	WT								RAD54L					WT	WT
19	0.953	0.999936	0.906	0.932	BRCA1													BRCA1/2 biallelic pathogenic	BRCA1
1970	0.004	0.00306305	0	0									GEN1					OTHER biallelic vus	monoallelic or VUS
1a7f4e2b2564e194582ecffac318dfbe9d86f05a14aac53a5f2e2cd58840ee08	0.007	0.00176106	0.002	0.002	WT											RAD51B		WT	WT
1aa5c1b7dc0951139f6eee1476ac8edcba8ddee881eeec50897c81d13d42a4f6	0	0.00111111	0.016	0.015													EME1,RTEL1	OTHER monoallelic vus	monoallelic or VUS
1abf4349b13234e9b9fe664e01960425da9b129ab4b0672a69a7103ff2bbf1b3	0	0.00015766	0.031	0.005														OTHER monoallelic vus	monoallelic or VUS
1b2666062ba4458789d5500896b198fc548feea869a79eabd35e141fdab59c09	0.115	0.00625404	0.317	0.322							RAD54L,H2AFX						OTHER biallelic pathogenic	OTHER biallelic pathogenic
1eb70f19ab2ed90ef04ee3f82ce470bae65c3538ea3722c564674916e7c99512	0.117	0.0199431	0.024	0.04								RAD51C						OTHER biallelic vus	monoallelic or VUS
2	0.93	0.996025	0.727	0.753	BRCA1													BRCA1/2 biallelic pathogenic	BRCA1
2000	0.02	0.0106616	0.207	0													RAD50	OTHER monoallelic vus	monoallelic or VUS
2024	0.878	0.990589	0.942	0.455	BRCA2													BRCA1/2 biallelic pathogenic	BRCA2
2045	0.9	0.997586	0.719	0.704	BRCA1													BRCA1/2 biallelic pathogenic	BRCA1
2050	0.965	0.999844	0.899	0.314	BRCA2													BRCA1/2 biallelic pathogenic	BRCA2
206327a320b967baf95361f43e814ab0e7403364077c84c04722fbe9ec7d59d5	0.064	0.0115559	0.18	0			BRCA2											BRCA1/2 monoallelic vus	monoallelic or VUS
2089c7c80de49c60c49a01deba8c80587307319d94d23b8464cbe53d2f1d4947	0.003	0.431655	0	0	WT								EME1					WT	WT
21c3e02f465c21c25f5d7f686b2a5c008b23a2fe5469d444ebac07f80a1ab962	0	0.00017065	0.015	0	WT						MDC1							WT	WT
222-24370-179T-30--222-25062N-179T-BLD	0	6.56e-05	0	0	WT													WT	WT
222-24373-179T-34--222-25062N-179T-BLD	0	0.00025391	0	0	WT													WT	WT
222-24376-88N-30--222-25062N-179T-BLD	0	0.00022073	0	0	WT													WT	WT
222-24379-88N-34--222-25062N-179T-BLD	0	5.24e-05	0	0	WT													WT	WT
2290	0.783	0.999855	0.67	0.689							H2AFX							OTHER biallelic pathogenic	OTHER biallelic pathogenic
2368c29b6b700ca640ec887666c149533231d23ea32718f6f83469b5b7ad7aa4	0	0.00168889	0.739	0.008													MDC1,EME1,RBBP8	OTHER monoallelic vus	monoallelic or VUS
2391	0.776	0.996726	0.528	0.478									EXO1					OTHER biallelic vus	monoallelic or VUS
23b4e52e36a71bfaec31dc2edd3dd8e6e470acab656279f96446223d654bcc2c	0.001	8.49e-07	0	0	WT												REV1,EME1	WT	WT
24	0.003	0.0025216	0.042	0				BRCA2										BRCA1/2 monoallelic pathogenic	monoallelic or VUS
2400	0.049	0.025354	0.004	0									RAD54L					OTHER biallelic vus	monoallelic or VUS
2485	0.002	0.00245339	0	0	WT												RAD52,SLX4	WT	WT
250e75e0ccb2d6cc7b159cc37fab47a4b056ed820a46b82b00bf46b8e7c61c36	0	0.00090534	0.016	0.006								PALB2						OTHER biallelic vus	monoallelic or VUS
251e8f9e35d4eba93dcd32dea1f713609f4cf97b8e537637921a670c52dc9861	0.005	0.00034785	0	0	WT						H2AFX							WT	WT
2523	0.01	0.0114386	0	0	WT												RAD54L,MUS81	WT	WT
2528	0.011	0.008161	0	0	WT												RPA2,MRE11A,XRCC3	WT	WT
2554	0.008	0.0001707	0.018	0	WT												RAD50	WT	WT
2567f5779f07b4c5c7eb5ef5590da72b4352f0e6353150b2f090c354721bebac	0	5.51e-06	0	0	WT										GEN1			WT	WT
2567f5779f07b4c5c7eb5ef5590da72b4352f0e6353150b2f090c354721bebac.2	0.001	0.00071695	0.022	0	WT										GEN1			WT	WT
2570	0	0.00401896	0.004	0													GEN1,BARD1,FIGNL1,SLX4,MCM8	OTHER monoallelic vus	monoallelic or VUS
2596	0.003	0.00035969	0.009	0							H2AFX							OTHER biallelic pathogenic	OTHER biallelic pathogenic
25e28ea260c8efc00de88a0e7da3faaea440f68bd539d0fd84e7ae65e33969e9	0.002	0.00125423	0.015	0	WT												EME1,MCM8	WT	WT
2600	0.018	0.00019909	0.003	0												PALB2		OTHER monoallelic vus	monoallelic or VUS
2613d0db5e6407392aa2691ce6db2a4cd350b8258a38f9f6b83844d3b8272685	0.025	0.00140204	0.031	0.022		BRCA1												BRCA1/2 biallelic vus	monoallelic or VUS
2624	0.006	0.00322518	0	0	WT												MCM9	WT	WT
2629	0.086	0.490263	0	0	WT													WT	WT
2638c364b22eb5c857d7ef4e6722b23232b2690383c5f34836cb2e9055e2a2fb	0.016	0.155957	0.134	0.183	WT						AUNIP							WT	WT
2656	0.015	3.79e-05	0	0								PALB2						OTHER biallelic vus	monoallelic or VUS
2659	0.451	4.61e-05	0	0							H2AFX,RAD51						OTHER biallelic pathogenic	OTHER biallelic pathogenic
266-24139-216R-35--266-25063N-67T-BLD	0.003	5.89e-05	0	0	WT													WT	WT
266-24145-67T-34--266-25063N-67T-BLD	0	0.00086461	0.143	0.041	WT												EME2	WT	WT
266-24148-67T-33--266-25063N-67T-BLD	0	4.2e-05	0.002	0	WT													WT	WT
266-24900-216R-33--266-25063N-67T-BLD	0	9.08e-05	0	0	WT													WT	WT
2665	0.216	0.00074413	0	0												RAD51B		OTHER monoallelic vus	monoallelic or VUS
2666	0.209	0.0278263	0	0	WT						MCM9							WT	WT
2668	0	1.41e-05	0	0	WT												GEN1,NBN,RPA1	WT	WT
2677	0.017	0.00808713	0	0	WT													WT	WT
2680	0.003	0.00030991	0	0								RAD51D						OTHER biallelic vus	monoallelic or VUS
2681	0.002	0.0012783	0.012	0.011			BRCA2											BRCA1/2 monoallelic vus	monoallelic or VUS
2683	0	0.00028938	0.012	0	WT													WT	WT
2684	0	2.14e-05	0	0													SLX4	OTHER monoallelic vus	monoallelic or VUS
2689	0.026	0.00553137	0	0	WT						H2AFX,ZSWIM7						WT	WT
2691	0.144	5.29e-05	0	0							AUNIP,RPA2,H2AFX,RPA1,ZSWIM7					OTHER biallelic pathogenic	OTHER biallelic pathogenic
2695	0.002	2.69e-05	0	0												RAD51B		OTHER monoallelic vus	monoallelic or VUS
2698	0.388	0.0230289	0	0		BRCA2												BRCA1/2 biallelic vus	monoallelic or VUS
26d51bb9b7c9974b5e753fc3520ffcfa2abdbd132509a887f4a5bc5630aa05d9	0	0.00010519	0	0	WT												HELQ,NBN,RAD54B	WT	WT
26f2fa25ea0f6c5911c3bb6e831d1a0633ce4a1b295028b1d09ef01b66cec0e2	0	0.0014071	0.021	0.005	WT						RAD50							WT	WT
27	0.719	0.00092754	0.717	0.583	BRCA1													BRCA1/2 biallelic pathogenic	BRCA1
2711	0.005	0.0391776	0.029	0.028													EXO1,MDC1,MCM9,MUS81	OTHER monoallelic vus	monoallelic or VUS
2713	0.212	0.0194981	0.03	0														OTHER monoallelic vus	monoallelic or VUS
2719	0.009	0.00038794	0.004	0													MUS81,MCM8	OTHER monoallelic vus	monoallelic or VUS
2722	0.047	8.36e-05	0.115	0							RAD50,H2AFX						OTHER biallelic pathogenic	OTHER biallelic pathogenic
2724	0	0.0001082	0.003	0													EXO1,FIGNL1	OTHER monoallelic vus	monoallelic or VUS
2726	0.009	0.00034669	0	0													RPA2	OTHER monoallelic vus	monoallelic or VUS
2744	0	0.00046098	0.07	0							RAD50,H2AFX						OTHER biallelic pathogenic	OTHER biallelic pathogenic
2747cb2bda1947f81a644e04eff504ecc3bdbd1723259420fbabbb33c4d2c8c0	0.465	0.068325	0.012	0		BRCA2												BRCA1/2 biallelic vus	monoallelic or VUS
2756	0.038	3.41e-05	0.005	0			BRCA1											BRCA1/2 monoallelic vus	monoallelic or VUS
2757	0.058	3.83e-05	0	0		BRCA2												BRCA1/2 biallelic vus	monoallelic or VUS
2759	0.006	0.00032753	0.08	0		BRCA2												BRCA1/2 biallelic vus	monoallelic or VUS
2766	0.759	0.973424	0.841	0.775	BRCA2													BRCA1/2 biallelic pathogenic	BRCA2
27766c2342c1b5fba9fda91d7f6a3fdcf78d6b96da879b820675899bfcbf146e	0.013	0.00021962	0.004	0									NBN,EME1					OTHER biallelic vus	monoallelic or VUS
2789	0.217	0.0235236	0.012	0						RAD51B								OTHER biallelic pathogenic	OTHER biallelic pathogenic
279-23818-251R-31--279-25064N-76R-BLD	0	0.00056065	0.002	0	WT		BRCA2											WT	WT
279-24744-53P-32--279-25064N-76R-BLD	0	8.59e-05	0	0	WT		BRCA2											WT	WT
279-24924-251R-32--279-25064N-76R-BLD	0.002	0.00019641	0	0		BRCA2												BRCA1/2 biallelic vus	monoallelic or VUS
279-24927-53P-31--279-25064N-76R-BLD	0	9.49e-05	0.006	0.001	WT		BRCA2											WT	WT
2793	0.344	0.149384	0.296	0.05			BRCA2											BRCA1/2 monoallelic vus	monoallelic or VUS
2795	0.002	0.00046177	0.027	0	WT												REV1	WT	WT
27daa3627c6baf36dd6500b5ff613e3b2550b869167947f42e23ba596f66ade4	0.004	0.00061522	0.01	0.008	WT						AUNIP							WT	WT
28	0.904	0.981115	0.75	0.031	BRCA2													BRCA1/2 biallelic pathogenic	BRCA2
286-24358-124X-33--286-25065N-223V-BLD	0.006	9.86e-05	0	0	WT										GEN1			WT	WT
286-24361-124X-36--286-25065N-223V-BLD	0	9.8e-05	0	0	WT												RAD54L	WT	WT
286-24364-152P-32--286-25065N-223V-BLD	0.002	0.00011813	0.011	0	WT												RAD54L	WT	WT
286-24367-152P-35--286-25065N-223V-BLD	0	4.06e-05	0	0	WT												RAD54L	WT	WT
29	0.961	0.998992	0.881	0.929	BRCA1													BRCA1/2 biallelic pathogenic	BRCA1
2905	0	0.00030595	0	0	WT												GEN1,SLX4	WT	WT
2906	0.003	8.43e-05	0	0	WT								MUS81					WT	WT
2907	0.003	0.00331858	0	0				BRCA2										BRCA1/2 monoallelic pathogenic	monoallelic or VUS
290d0ca5c183044dfb5f98e84bd2ca1cdc2aab53a21f90070e15694bd111fe16	0.021	0.00104723	0.138	0.123									MDC1					OTHER biallelic vus	monoallelic or VUS
295-24169-103S-32--295-25066N-72T-BLD	0	0.00058827	0	0														OTHER monoallelic vus	monoallelic or VUS
295-24172-103S-26--295-25066N-72T-BLD	0.001	6.97e-05	0.021	0	WT													WT	WT
295-24175-215U-34--295-25066N-72T-BLD	0.01	0.00094633	0.007	0														OTHER monoallelic vus	monoallelic or VUS
295-24184-215U-26--295-25066N-72T-BLD	0	0.00136612	0.016	0														OTHER monoallelic vus	monoallelic or VUS
2963	0	6.93e-07	0	0	WT								GEN1					WT	WT
2964	0	0.00032038	0	0	WT													WT	WT
2965	0	8.28e-07	0	0	WT												EXO1,RAD50	WT	WT
2966	0.005	2.65e-05	0	0	WT												MCM8	WT	WT
2967	0.019	8.33e-07	0	0	WT												GEN1,MUS81	WT	WT
2968	0	1.36e-05	0	0	WT												EXO1,RAD50	WT	WT
2969	0.001	4.36e-05	0	0	WT		BRCA1											WT	WT
2970	0	8.23e-07	0	0	WT												MDC1,MRE11A	WT	WT
2971	0	1.89e-05	0	0	WT						RMI1							WT	WT
2972	0	0.00036062	0	0	WT		BRCA1											WT	WT
2973	0.001	0.0389126	0	0	WT													WT	WT
2974	0	0.397634	0	0	WT												REV1,HELQ,FIGNL1	WT	WT
2975	0	7.98e-07	0	0	WT												UIMC1	WT	WT
2976	0	1.58e-05	0	0	WT											PALB2		WT	WT
2977	0	8.17e-07	0	0	WT											RAD51B		WT	WT
2978	0	2.85e-06	0	0	WT												SHFM1,RAD51	WT	WT
2979	0.001	2.34e-05	0	0														OTHER monoallelic vus	monoallelic or VUS
2980	0	3.22e-06	0	0	WT												MDC1,RAD51AP1	WT	WT
2981	0	8.12e-07	0	0	WT													WT	WT
2982	0.006	1.73e-05	0	0	WT												RAD52	WT	WT
2982202423e350625a9213329f841b023190e587635c72c66de7a841b3e00b8f	0.037	0.00266229	0	0.001									HELQ,EME1					OTHER biallelic vus	monoallelic or VUS
2983	0.017	0.00130296	0	0	WT						H2AFX							WT	WT
2984	0	6.93e-07	0	0	WT													WT	WT
2985	0	6.93e-07	0	0	WT													WT	WT
2986	0	2.88e-05	0	0	WT								EXO1,MDC1					WT	WT
2987	0	0.00016834	0	0	WT												GEN1,MDC1	WT	WT
2988	0	0.00013114	0	0												RAD51B		OTHER monoallelic vus	monoallelic or VUS
2989	0	8.31e-07	0	0	WT												MCM8	WT	WT
2990	0	8.09e-07	0	0	WT												GEN1,REV1,MCM9	WT	WT
2991	0.01	2.7e-06	0	0	WT												RAD54L,GEN1,MUS81,RAD51AP1,EME1	WT	WT
2992	0	4.08e-05	0	0	WT		BRCA2											WT	WT
2993	0	0.00026837	0	0	WT												MCM9	WT	WT
2994	0	0.0008732	0	0	WT													WT	WT
2995	0	1.88e-05	0	0	WT												AUNIP,FIGNL1,EME2	WT	WT
2996	0	6.23e-05	0	0	WT													WT	WT
2997	0	0.00147613	0	0	WT						H2AFX							WT	WT
2998	0	0.00010567	0	0	WT												EXO1,MDC1	WT	WT
2999	0	6.93e-07	0	0	WT												MCM9	WT	WT
29a625999b8102746891f4265f9aa80f576db0b4c9456ec553ff482d3c40d130	0.031	0.0430233	0.008	0												RAD51B		OTHER monoallelic vus	monoallelic or VUS
29b372caca7ac0df55f16fe9ce18e52022cee07eeed4ed6692bb5210aa7aa417	0.031	0.0019272	0.018	0.005	WT								MDC1					WT	WT
29c92c826c9be32c9026e917449cfd9871bc5b0acf21bbd8981c43a46fde33da	0.001	0.00173989	0	0.001	WT								GEN1,RTEL1					WT	WT
2a7d03d9baf47f8eb350e6993c8d7fb4e40c2b6a5aa3942b04b0fe98e697020b	0.001	0.00052339	0.001	0							AUNIP							OTHER biallelic pathogenic	OTHER biallelic pathogenic
2c62164585fe00eb93465364e38cf2b51b4c8f2c60d39c1d02847f332d4a408a	0.164	0.00149188	0.064	0.112							GEN1							OTHER biallelic pathogenic	OTHER biallelic pathogenic
2e84eea0e07ed72ce78dbc3111fb143778370d58de40f30a66e36a37cc314191	0.022	0.00173903	0.09	0.013	WT										GEN1			WT	WT
2e9faf28897dce9dfd86c06101eeb7398f945036f13b5f9d78dd02e113ca9ba0	0.016	0.129547	0.016	0.002	WT						AUNIP,H2AFX						WT	WT
2ebb7adee8dfe2f8b4c0820e9138453f3cf04251686f23b187dc30bbb52c7e96	0.004	0.00057791	0.011	0.014							AUNIP,H2AFX						OTHER biallelic pathogenic	OTHER biallelic pathogenic
2fb1c6063e7eac401741e82a2ac128bcb29d26f1f7f301a41db9878ab7813f6f	0.001	0.406367	0	0	WT												GEN1	WT	WT
3	0.931	0.991529	0.774	0.18	BRCA2													BRCA1/2 biallelic pathogenic	BRCA2
30	0.899	0.992191	0.865	0.864	BRCA1													BRCA1/2 biallelic pathogenic	BRCA1
3000	0.002	0.0123197	0	0	WT												MCM9,SLX4,MCM8	WT	WT
3001	0	2.94e-05	0	0	WT												MDC1	WT	WT
3002	0.001	2.24e-05	0	0	WT										EXO1			WT	WT
3005	0	2.47e-05	0	0	WT													WT	WT
3006	0.005	1.11e-05	0	0	WT											PALB2		WT	WT
3007	0.006	1.56e-05	0	0	WT												EXO1	WT	WT
3008	0	2.86e-05	0	0	WT												RAD51	WT	WT
3009	0	3.67e-05	0	0	WT												MCM9	WT	WT
3011	0.005	0.00014503	0	0	WT								MDC1					WT	WT
3012	0	0.00030824	0	0	WT													WT	WT
303-23599-41K-35--303-24975N-41K-GST	0	0.00027797	0.007	0	WT										RMI1			WT	WT
303-23602-162L-38--303-24975N-41K-GST	0	0.00029016	0.005	0.012	WT										RMI1			WT	WT
303-23605-162L-36--303-24975N-41K-GST	0.012	0.00012724	0.001	0	WT												BARD1	WT	WT
303-24660-41K-37--303-24975N-41K-GST	0	4.58e-05	0.001	0	WT										RMI1			WT	WT
30e5afb25005a5e6be0c0de29595b2f386308b854a73ffb15317c461718205a3	0	0.00016255	0.045	0													RAD54L,SWSAP1	OTHER monoallelic vus	monoallelic or VUS
310c15daca2145583e440e9a6ab0a6052fa4d08b785d6455e961ddce5f4196fe	0.003	0.00353811	0	0	WT						NBN							WT	WT
3132e2e81d7312f93261cf771e6cc7fdb8e4800ad8d8f4049bc7ec800b08789c	0.03	0.00445438	0.045	0.137														OTHER monoallelic vus	monoallelic or VUS
314b3b4419dd1967f0dc9d10e75e3c7e9fc44d9ca43a0994f5c53cb4bee343b3	0	0.00193363	0	0							HELQ							OTHER biallelic pathogenic	OTHER biallelic pathogenic
3180f8e34845d13e27dddd90486dba083cd87a340d919f75d29859766f7faee4	0.002	0.00283978	0.008	0.018	WT										GEN1			WT	WT
322-24394-130U-30--322-25067N-130U-BLD	0.001	6.93e-05	0	0	WT												MDC1	WT	WT
322-24403-31M-28--322-25067N-130U-BLD	0.003	0.00014145	0.049	0	WT		BRCA2											WT	WT
322-24406-31M-32--322-25067N-130U-BLD	0	9.53e-05	0	0	WT												MDC1	WT	WT
322-24807-130U-35--322-25067N-130U-BLD	0.021	0.00013022	0	0	WT												MDC1	WT	WT
32f6dd0cf166e5d3a0a43d41f24ecbe88f1dae02f2aa8f52611b4211877cfecf	0.227	0.00113558	0.224	0.038							AUNIP,RAD54L						OTHER biallelic pathogenic	OTHER biallelic pathogenic
3308	0	0.00166036	0	0	WT													WT	WT
33213ed7688e535922f25a5c920040d9bfda8801fd32ff3aaee12ae0ad627f48	0	1.77e-05	0	0	WT								REV1					WT	WT
3324	0.001	0.00237481	0	0	WT												MCM9,MCM8	WT	WT
335a0dc4a512dca9beb8390740b17ead2209d5e8550c970940668936df336e32	0	0.00362174	0.064	0							AUNIP							OTHER biallelic pathogenic	OTHER biallelic pathogenic
3363	0	0.0018562	0	0	WT										RAD54B			WT	WT
3370	0	0.00025093	0	0									EXO1					OTHER biallelic vus	monoallelic or VUS
3372	0.009	0.00175881	0	0	WT						NBN							WT	WT
3387	0.013	0.00201917	0	0	WT												RPA2,RAD54L,FIGNL1,RAD51AP1	WT	WT
3394	0.007	4e-05	0	0									EXO1,BARD1,HELQ,XRCC3				OTHER biallelic vus	monoallelic or VUS
34	0.903	0.993013	0.859	0.043	BRCA2													BRCA1/2 biallelic pathogenic	BRCA2
3408	0.001	0.00015037	0	0	WT											RAD51B		WT	WT
3415	0.301	0.158282	0.645	0.446														OTHER monoallelic vus	monoallelic or VUS
3428	0.02	0.00360212	0	0	WT		BRCA2											WT	WT
3454	0.006	0.00544345	0	0	WT								MCM9					WT	WT
3455	0	0.00012332	0	0	WT												SWSAP1	WT	WT
3466	0.017	0.0262814	0	0	WT												RAD50,FIGNL1	WT	WT
3467	0	2.06e-06	0	0	WT								MDC1					WT	WT
3468	0.004	0.00160141	0	0	WT												BARD1,EME1,BRIP1	WT	WT
3472	0	0.00317173	0	0	WT											PALB2		WT	WT
3473	0	0.00181578	0	0	WT												MDC1	WT	WT
34f4a1f2b8d24914cefc12aee36ebb37504d07511b70fec088a1d4102da92df0	0.015	0.00258002	0	0	WT												HELQ,EME1	WT	WT
350f647ea7d662181d621fc85e3ff5aec0df7cef64c67862b47042524e14d482	0.023	0.0188677	0.316	0									EME1					OTHER biallelic vus	monoallelic or VUS
3514	0	6.68e-05	0	0														OTHER monoallelic vus	monoallelic or VUS
3516	0	4.12e-06	0.038	0.03										PALB2				OTHER monoallelic pathogenic	monoallelic or VUS
3518	0.012	2.34e-06	0	0	WT		BRCA2											WT	WT
3529	0.015	0.00818995	0.087	0.019												PALB2		OTHER monoallelic vus	monoallelic or VUS
3534	0	0.00012335	0	0	WT						H2AFX							WT	WT
3555	0	5.59e-06	0	0														OTHER monoallelic vus	monoallelic or VUS
3574	0	5.11e-05	0	0	WT												EXO1,REV1,MDC1	WT	WT
3582	0	0.00029725	0.001	0.009									RMI1					OTHER biallelic vus	monoallelic or VUS
3593	0.022	0.0217151	0.025	0.001														OTHER monoallelic vus	monoallelic or VUS
360-24409-115M-25--360-25005N-225S-BLD	0	0.00034311	0.005	0.074	WT												GEN1,HELQ,UIMC1,MCM9,MUS81,MCM8	WT	WT
360-24412-115M-30--360-25005N-225S-BLD	0	0.00028077	0.027	0	WT						RMI1							WT	WT
360-24810-239U-25--360-25005N-225S-BLD	0	0.00019154	0	0.001	WT												GEN1,HELQ,UIMC1,MCM9,MUS81,MCM8	WT	WT
360-24813-239U-23--360-25005N-225S-BLD	0	0.00020502	0	0	WT								MCM9					WT	WT
3664	0.015	0.0217615	0.231	0.16	WT											RAD51C		WT	WT
3666	0.067	0.0167051	0.001	0.031								RAD51B						OTHER biallelic vus	monoallelic or VUS
3685	0.009	0.00174285	0	0													GEN1	OTHER monoallelic vus	monoallelic or VUS
36b945ee0e5c10e51bc0eb32ec06b3b1745c5ad2814d376b5ceccfd96e5c5b3a	0.007	0.00270675	0.01	0.007							REV1,RAD50,UIMC1						OTHER biallelic pathogenic	OTHER biallelic pathogenic
3709a5a3c78b4c21fbcb1c6a15585b054c7d38d78a1eaa3ee4e307b79c11a245	0	0.00072724	0.01	0.017		BRCA2												BRCA1/2 biallelic vus	monoallelic or VUS
3727	0.017	0.00150738	0.013	0.026	WT						H2AFX							WT	WT
3771	0.016	0.00073658	0.028	0.018	WT							RAD51B						WT	WT
3772	0.001	0.00343715	0	0	WT													WT	WT
37b56a8f3ae8e0f59bb17651a17a967c62f68204140b18b7d013c9eb709c69d2	0.017	0.00092434	0.52	0.122													EME1	OTHER monoallelic vus	monoallelic or VUS
3807	0.31	0.0183859	0	0							NBN,H2AFX							OTHER biallelic pathogenic	OTHER biallelic pathogenic
3809	0	3.91e-06	0	0	WT											RAD51D		WT	WT
381-23836-79T-27--381-25006N-248R-BLD	0	9.42e-05	0	0	WT													WT	WT
381-23839-79T-23--381-25006N-248R-BLD	0.001	0.00017924	0.012	0	WT													WT	WT
381-23842-234U-27--381-25006N-248R-BLD	0.004	0.00014746	0.012	0	WT													WT	WT
381-23845-234U-23--381-25006N-248R-BLD	0.002	0.00014441	0.012	0	WT													WT	WT
381-23848-22H-30--381-25006N-248R-BLD	0	0.00014177	0.005	0	WT													WT	WT
381-23851-22H-26--381-25006N-248R-BLD	0.01	0.00014142	0	0	WT													WT	WT
3810	0.029	0.00150875	0.007	0														OTHER monoallelic vus	monoallelic or VUS
385-24421-148R-27--385-24955N-148R-GST	0.001	0.00010161	0.006	0	WT											RAD51B,PALB2	WT	WT
385-24424-148R-29--385-24955N-148R-GST	0.009	0.00011602	0.016	0.003	WT											RAD51B,PALB2	WT	WT
385-24816-164U-29--385-24955N-148R-GST	0	4.09e-05	0	0	WT											RAD51B,PALB2	WT	WT
385-24819-164U-31--385-24955N-148R-GST	0	3.27e-05	0.004	0	WT											RAD51B,PALB2	WT	WT
387-23656-309J-39--387-24974N-309J-GST	0.009	0.00093221	0	0	WT													WT	WT
387-23659-309J-30--387-24974N-309J-GST	0	0.00012533	0.021	0	WT													WT	WT
387-23662-173L-36--387-24974N-309J-GST	0.001	1.35e-05	0	0	WT													WT	WT
387-23665-173L-29--387-24974N-309J-GST	0.013	7.53e-05	0.003	0.002	WT													WT	WT
3885	0	2e-05	0	0	WT												MCM9	WT	WT
3890	0.006	0.0299767	0.073	0	WT											PALB2		WT	WT
3896	0.001	0.00682442	0.02	0			BRCA2											BRCA1/2 monoallelic vus	monoallelic or VUS
39	0.962	0.992738	0.902	0.922	BRCA1													BRCA1/2 biallelic pathogenic	BRCA1
3901	0	0.0001169	0.044	0	WT						AUNIP							WT	WT
391-23521-155R-31--391-25007N-73P-BLD	0.014	0.00133613	0	0													MCM9	OTHER monoallelic vus	monoallelic or VUS
391-23869-82K-31--391-25007N-73P-BLD	0	0.00018261	0	0	WT						GEN1							WT	WT
391-23872-155R-34--391-25007N-73P-BLD	0.001	0.00067195	0.104	0.203													MCM9	OTHER monoallelic vus	monoallelic or VUS
3913	0.011	0.0424691	0.031	0									RAD51AP1,RBBP8				OTHER biallelic vus	monoallelic or VUS
3917	0.009	0.0002847	0	0							AUNIP,RAD50						OTHER biallelic pathogenic	OTHER biallelic pathogenic
3918	0.148	2.52e-05	0	0									MDC1					OTHER biallelic vus	monoallelic or VUS
3920	0.005	0.00024998	0.047	0													EXO1	OTHER monoallelic vus	monoallelic or VUS
3924	0.015	0.0206169	0	0	WT												RBBP8	WT	WT
3925	0	0.00082018	0	0	WT											PALB2		WT	WT
3926	0.001	0.00047288	0	0									MDC1					OTHER biallelic vus	monoallelic or VUS
392af0c06be23bfc8f60361072a92268662bbd2b0d739201b5c2fbd34a15ff25	0.009	0.00184499	0.116	0									EME1					OTHER biallelic vus	monoallelic or VUS
39402fc51383058bbd48d13bfe8dc613c344e0cdf764561fa33f861bd0e362e8	0.003	0.00066718	0	0		BRCA2												BRCA1/2 biallelic vus	monoallelic or VUS
3956	0.002	2.67e-05	0	0	WT													WT	WT
396-24445-52V-35--396-25008N-52V-BLD	0.003	8.8e-05	0.011	0.012	WT												MDC1	WT	WT
396-24448-52V-37--396-25008N-52V-BLD	0	8.53e-05	0.002	0	WT												MDC1	WT	WT
396-24457-98A-37--396-25008N-52V-BLD	0.075	0.0437879	0.068	0.102	WT													WT	WT
396-24461-98A-37--396-25008N-52V-BLD	0	0.00126328	0.007	0	WT												MDC1	WT	WT
3977	0	3.65e-06	0	0	WT		BRCA1											WT	WT
398e77278e5c2862fb2e8aad0059dca67ecf21af5a47df0c59c4e658aa882302	0	0.00041486	0.011	0.019													EME1	OTHER monoallelic vus	monoallelic or VUS
3994	0	0.00022964	0.009	0													MCM9	OTHER monoallelic vus	monoallelic or VUS
39967f20672678ab9fbeb33d30920937ad5e1a4b0485382920ac1fee8edcadbe	0.001	0.00037749	0.027	0.203				BRCA2										BRCA1/2 monoallelic pathogenic	monoallelic or VUS
3abbfc149ac774b3bfed61438c5b709a473c0c6162b6707b4bfebef67eba2260	0.012	0.00065793	0	0														OTHER monoallelic vus	monoallelic or VUS
3abbfc149ac774b3bfed61438c5b709a473c0c6162b6707b4bfebef67eba2260.2	0.012	0.00058501	0	0												RAD51B		OTHER monoallelic vus	monoallelic or VUS
3b5faf7fabba6b596f14ce281d06ce54af4d06027722cfd3114b8f0dd0ab5ae5	0.007	0.00416731	0.014	0.013							RAD50							OTHER biallelic pathogenic	OTHER biallelic pathogenic
3d2fee3d76b8059823c9262d59d1842189785bf37241b8df5c12f8a261598e35	0.005	0.00170719	0.128	0.247	WT								BRCC3					WT	WT
3d6f94f343bc3a4030461f304e31d6aea165b3bb39f965d71697c7db8c1cee47	0.052	0.00571005	0.179	0.12	WT												EME1	WT	WT
3ecd9b003fa28a4fde294f8a7b8f0f260fcf21f80d9ca1cf4e6312caab88c6a7	0.003	0.00105332	0.074	0												RAD51C		OTHER monoallelic vus	monoallelic or VUS
3f033a2314ecd6d19bd09179af1fd688ee38da8a63ea2b0879ec99d86e7460d6	0	0.00147613	0	0	WT												EME1	WT	WT
3f09772b941e0dc3721126176238df54197fca741e9c633c0860bc68791c6e7a	0.001	0.00033042	0.048	0.003							AUNIP,BRCC3						OTHER biallelic pathogenic	OTHER biallelic pathogenic
3ff03763c8288dca4d2513ab1f9ce95572eef640989b55b7ed10a722484ac238	0.011	3.54e-05	0.017	0	WT								MCM9					WT	WT
3fff03c9f87217265b27301425821d28012ec9572f60666565d1d3dc802d1030	0.001	0.00121583	0	0	WT										GEN1			WT	WT
4	0.788	0.147906	0.91	0.924	BRCA1													BRCA1/2 biallelic pathogenic	BRCA1
4007	0	0.00080714	0.045	0.005	WT													WT	WT
4008	0	0.00013982	0.021	0	WT		BRCA2											WT	WT
4015	0.002	0.00309723	0	0	WT													WT	WT
403-24383-153N-30--403-24957N-153N-GST	0	8.01e-05	0.012	0	WT								MDC1					WT	WT
403-24385-153N-33--403-24957N-153N-GST	0	8.13e-05	0	0.001	WT								MDC1					WT	WT
403-24388-175J-30--403-24957N-153N-GST	0	5.98e-05	0	0	WT								MDC1					WT	WT
403-24391-175J-32--403-24957N-153N-GST	0	2.85e-05	0	0	WT								MDC1					WT	WT
4076	0.124	0.0100194	0.006	0	WT						MCM9,H2AFX						WT	WT
4077	0.064	0.0316709	0.097	0	WT		BRCA2											WT	WT
4099	0.001	0.00178567	0	0	WT													WT	WT
41	0.859	0.998803	0.795	0.749	BRCA1													BRCA1/2 biallelic pathogenic	BRCA1
4101	0.001	0.0003531	0	0	WT												GEN1	WT	WT
4101316	0.001	8.47e-07	0	0		BRCA2												BRCA1/2 biallelic vus	monoallelic or VUS
4102	0	0.00158072	0	0	WT												FAM175A,MCM9,MUS81	WT	WT
4102009	0.612	0.000114	0.198	0.081	BRCA1													BRCA1/2 biallelic pathogenic	BRCA1
4103	0	0.00169577	0	0	WT												RMI1	WT	WT
4103141	0	2.94e-05	0	0	WT												GEN1,MCM9	WT	WT
4104	0	0.00014985	0	0	WT		BRCA2											WT	WT
4104893	0	2.89e-05	0	0	WT													WT	WT
4105105	0	1.47e-05	0	0	WT												GEN1	WT	WT
4105746	0	2.62e-05	0	0	WT								MDC1					WT	WT
4107137	0.003	0.00526985	0.018	0.049	WT												UIMC1	WT	WT
4108101	0	0.00032726	0	0	WT												RAD54L	WT	WT
4108992	0.002	0.00112733	0	0														OTHER monoallelic vus	monoallelic or VUS
4110378	0	2.57e-05	0	0	WT						RAD54L							WT	WT
4111326	0	0.00015698	0	0	WT												MUS81	WT	WT
4111337	0.001	3.01e-05	0.02	0	WT												REV1,NBN,SLX4,RBBP8	WT	WT
4112447	0.001	9.23e-06	0	0	WT												MCM8	WT	WT
4112512	0	1.27e-05	0	0	WT											RAD51C		WT	WT
4113	0	0.00115333	0	0	WT													WT	WT
4113191	0	0.00077979	0	0	WT												SLX4	WT	WT
4113825	0.001	5.09e-05	0	0	WT												MCM9	WT	WT
4114	0	0.00130204	0	0	WT											PALB2		WT	WT
4115	0.005	0.00196123	0	0	WT												RAD54L,REV1,NBN,SLX4	WT	WT
4115001	0.007	0.0354953	0.001	0	WT								RAD54L					WT	WT
4116	0.007	0.00307281	0	0	WT		BRCA2											WT	WT
4116738	0.115	0.482954	0.07	0.015	WT						ZSWIM7							WT	WT
4117	0	0.00321175	0	0	WT												RMI1,BABAM1	WT	WT
4119027	0	1.05e-05	0	0	WT													WT	WT
4119279	0	0.00056597	0.002	0.001	WT													WT	WT
4120157	0.008	0.00016131	0.042	0.021								PALB2						OTHER biallelic vus	monoallelic or VUS
4120193	0	2.89e-06	0	0	WT												MCM8	WT	WT
4120403	0	1.47e-05	0	0	WT								RPA1					WT	WT
4121361	0.003	0.00118807	0	0	WT													WT	WT
4124188	0.001	7.54e-05	0.027	0.149												PALB2		OTHER monoallelic vus	monoallelic or VUS
4124542	0	0.00025005	0	0	WT													WT	WT
4125240	0.001	1.33e-05	0	0	WT												GEN1	WT	WT
4127766	0	2.12e-06	0	0	WT													WT	WT
4128477	0	0.00187591	0	0	WT												MRE11A	WT	WT
4128852	0	5.22e-06	0	0														OTHER monoallelic vus	monoallelic or VUS
4130003	0	4.13e-05	0	0	WT												RAD54L,RAD54B,MUS81	WT	WT
4131095	0	0.00054473	0	0	WT											PALB2		WT	WT
4131257	0.002	0.00011207	0.02	0	WT								MDC1					WT	WT
4133263	0	0.00024127	0	0	WT		BRCA2											WT	WT
4133511	0.001	1.57e-05	0	0	WT								MDC1					WT	WT
4134005	0.008	0.0010259	0	0	WT												MCM8	WT	WT
4134434	0.025	0.0977279	0.001	0	WT												RAD50	WT	WT
4135	0	0.00101903	0	0.014														OTHER monoallelic vus	monoallelic or VUS
4135099	0.034	0.042188	0.477	0.312									MCM9					OTHER biallelic vus	monoallelic or VUS
4135350	0.004	0.00026177	0	0							HELQ,FAM175A						OTHER biallelic pathogenic	OTHER biallelic pathogenic
4136702	0	2.9e-05	0	0	WT												MDC1,MCM9,SLX4,MCM8	WT	WT
4138527	0	0.00037992	0.195	0.008	WT											RAD51B		WT	WT
4138885	0	1.22e-06	0	0	WT													WT	WT
4139696	0.001	4.02e-05	0	0	WT										MCM9			WT	WT
4142267	0.054	4.62e-06	0	0													GEN1,BARD1	OTHER monoallelic vus	monoallelic or VUS
4142605	0.002	0.0140829	0.005	0	WT													WT	WT
4144633	0.015	4.09e-05	0	0									RAD54L					OTHER biallelic vus	monoallelic or VUS
4144951	0.001	0.00099709	0	0	WT												GEN1,SLX4,SWSAP1	WT	WT
4145056	0.004	1.07e-05	0	0	WT												GEN1	WT	WT
4145177	0.001	9.62e-05	0	0	WT												MDC1,MCM9,RTEL1	WT	WT
4145528	0.066	0.200234	0.082	0.195	WT								GEN1					WT	WT
4146289	0	2.38e-05	0	0	WT												RAD54B,MCM8	WT	WT
4147081	0	4.31e-05	0	0	WT		BRCA1											WT	WT
4147968	0.007	0.0473993	0.025	0.12	WT													WT	WT
4149246	0	0.00018251	0	0	WT												HELQ,FAM175A,EME1	WT	WT
4150895	0.008	0.00031796	0.003	0													GEN1	OTHER monoallelic vus	monoallelic or VUS
4157186	0	5.73e-05	0	0	WT												RAD54L	WT	WT
4159170	0.001	2.8e-05	0	0	WT												RAD54L,RPA1	WT	WT
4159421	0.038	0.0690508	0	0	WT												RAD54L,RAD51,RTEL1	WT	WT
4160100	0.014	0.00029589	0.103	0.003														OTHER monoallelic vus	monoallelic or VUS
4160468	0	1.91e-05	0	0	WT												RMI1	WT	WT
4161781	0.002	0.00024887	0.012	0	WT												AUNIP,HELQ,FAM175A,UIMC1,SFR1	WT	WT
4163639	0.019	0.0944575	0.021	0.004	WT												MRE11A	WT	WT
4165379	0	1.36e-05	0	0	WT											RAD51B		WT	WT
4166151	0.024	0.00198177	0	0	WT											PALB2		WT	WT
4166503	0.019	1.42e-05	0	0	WT												MRE11A	WT	WT
4166706	0.001	7.13e-05	0	0	WT													WT	WT
4170686	0.001	7.55e-06	0	0	WT												MUS81	WT	WT
4172511	0	1.31e-05	0	0	WT											PALB2		WT	WT
4174905	0	5.53e-05	0	0	WT												MUS81	WT	WT
4175837	0.005	0.00011323	0	0	WT													WT	WT
4176133	0.001	0.00013695	0	0														OTHER monoallelic vus	monoallelic or VUS
4177376	0	6.11e-05	0	0	WT											RAD51C		WT	WT
4177434	0.002	0.00032666	0.002	0	WT												XRCC2	WT	WT
4177601	0	0.814462	0	0	WT										BRIP1			WT	WT
4177810	0.002	8.87e-06	0	0	WT		BRCA1											WT	WT
4177856	0	6.87e-06	0	0	WT													WT	WT
4177987	0	0.00013741	0	0	WT													WT	WT
4178310	0	1.55e-06	0	0	WT												MCM9	WT	WT
4178345	0	2.87e-05	0	0	WT													WT	WT
4178655	0.001	0.00010867	0	0	WT											RAD51B		WT	WT
4181460	0.003	5.8e-05	0	0	WT												MCM9	WT	WT
4182393	0	1.05e-05	0	0	WT		BRCA1											WT	WT
4184094	0	1.06e-05	0	0	WT						BRCC3							WT	WT
4188398	0	0.00039832	0.017	0.001	WT													WT	WT
4188879	0	7.57e-05	0	0	WT												RAD54L,RPA1	WT	WT
4188900	0	8.87e-05	0	0	WT		BRCA2											WT	WT
4189035	0	1.72e-05	0	0	WT												REV1,SFR1,MRE11A,MCM8	WT	WT
4189200	0.023	2.53e-05	0	0	WT													WT	WT
4189998	0.016	1.37e-05	0	0													RAD50	OTHER monoallelic vus	monoallelic or VUS
4190495	0.003	1.06e-05	0	0	WT												MUS81	WT	WT
4190784	0	4.13e-06	0	0	WT													WT	WT
4191799	0.012	0.00341921	0.03	0.058	WT						HELQ,RMI2							WT	WT
4193278	0.005	2.11e-05	0	0	WT												FIGNL1	WT	WT
4193638	0.001	0.00015004	0.006	0	WT													WT	WT
4194218	0	3.38e-06	0	0	WT											RAD51B		WT	WT
4194891	0	8.5e-06	0	0	WT													WT	WT
4196670	0.517	1.7e-05	0	0	BRCA2													BRCA1/2 biallelic pathogenic	BRCA2
4198542	0	2.9e-06	0	0									EXO1					OTHER biallelic vus	monoallelic or VUS
4199714	0.058	0.00215751	0.002	0	WT		BRCA2											WT	WT
4199996	0	3.14e-06	0	0	WT												REV1,MDC1,FIGNL1,SWSAP1,MCM8	WT	WT
41db2179d8691b0d49e9bc19245ac8af93d9c637a498ec7ab822269664452482	0.007	0.00570774	0.188	0.357		BRCA1												BRCA1/2 biallelic vus	monoallelic or VUS
42-24283-147M-34--42-24954N-53L-GST	0	8.59e-05	0.005	0														OTHER monoallelic vus	monoallelic or VUS
42-24286-147M-38--42-24954N-53L-GST	0	0.00026475	0	0	WT													WT	WT
42-24289-53L-34--42-24954N-53L-GST	0.005	6.14e-05	0.005	0.012														OTHER monoallelic vus	monoallelic or VUS
42-24292-53L-36--42-24954N-53L-GST	0	0.00116714	0.015	0	WT													WT	WT
422-24481-59W-30--422-25068N-135T-BLD	0	8.97e-05	0	0	WT											PALB2		WT	WT
422-25117-221S-31--422-25068N-135T-BLD	0	5.88e-05	0	0	WT											PALB2		WT	WT
422-25123-221S-29--422-25068N-135T-BLD	0.005	9.79e-05	0	0	WT											PALB2		WT	WT
422-25129-59W-31--422-25068N-135T-BLD	0	0.00011313	0	0	WT											PALB2		WT	WT
4225	0.023	0.00660712	0.094	0.009													HELQ,FIGNL1	OTHER monoallelic vus	monoallelic or VUS
4255	0	0.00018111	0	0							AUNIP							OTHER biallelic pathogenic	OTHER biallelic pathogenic
4280	0	5.74e-06	0	0	WT												RAD54L,GEN1,REV1,BARD1,HELQ,MRE11A,RBBP8	WT	WT
42a2b2ad86b3d0f66ecec5ce1d8b0cca6e334d365d6434d2bf1050e9b2f97990	0	0.00047927	0.007	0							H2AFX							OTHER biallelic pathogenic	OTHER biallelic pathogenic
43-23585-26O-35--43-24956N-29P-GST	0.001	5.37e-05	0.002	0.008	WT												GEN1	WT	WT
43-23593-29P-28--43-24956N-29P-GST	0	0.00068587	0.011	0													GEN1	OTHER monoallelic vus	monoallelic or VUS
43-24696-26O-35--43-24956N-29P-GST	0	9.88e-05	0	0	WT												GEN1	WT	WT
43-25093-29P-30--43-24956N-29P-GST	0	0.00056522	0.004	0	WT												GEN1	WT	WT
4326	0.008	0.00722425	0	0	WT								GEN1,MDC1					WT	WT
4327	0.013	0.00531672	0	0													RBBP8	OTHER monoallelic vus	monoallelic or VUS
433-23890-37N-30--433-25069N-154W-BLD	0	0.00014422	0	0	WT													WT	WT
433-23896-45R-30--433-25069N-154W-BLD	0	0.00017206	0	0	WT													WT	WT
433-23899-45R-26--433-25069N-154W-BLD	0	0.00011219	0.004	0	WT													WT	WT
433-24678-37N-28--433-25069N-154W-BLD	0	0.00041877	0.007	0	WT													WT	WT
43776438d2da3665682507747485430a7b1fd322b84446bcbf6a3e3dd9cfea32	0	0.236203	0	0	WT											PALB2		WT	WT
4389	0.033	0.00014949	0	0							H2AFX							OTHER biallelic pathogenic	OTHER biallelic pathogenic
4395	0.008	0.00025276	0.001	0.015	WT								EXO1,MDC1					WT	WT
4396	0.031	0.0001837	0	0													FIGNL1	OTHER monoallelic vus	monoallelic or VUS
4397	0.013	0.00016138	0.073	0		BRCA2												BRCA1/2 biallelic vus	monoallelic or VUS
4398	0.023	8.34e-05	0	0	WT													WT	WT
4432	0.006	1.86e-05	0	0													GEN1,RAD50	OTHER monoallelic vus	monoallelic or VUS
4442	0	4.28e-06	0.035	0.093		BRCA1												BRCA1/2 biallelic vus	monoallelic or VUS
4443	0.944	0.996592	0.581	0.939				BRCA1										BRCA1/2 monoallelic pathogenic	monoallelic or VUS
445fe324ced35562aa4eb787ace04dc826bbc25ec67b236bba7f226837270672	0	0.00191361	0	0	WT		BRCA2											WT	WT
4474	0	1.42e-05	0	0	WT													WT	WT
4486	0	6.52e-05	0	0	WT		BRCA2											WT	WT
450-23914-37P-34--450-25070N-120R-BLD	0.001	0.00144652	0.013	0.039												PALB2		OTHER monoallelic vus	monoallelic or VUS
450-23920-120R-34--450-25070N-120R-BLD	0	0.00015301	0	0	WT											PALB2		WT	WT
450-23923-120R-29--450-25070N-120R-BLD	0	0.00084956	0.049	0.001												PALB2		OTHER monoallelic vus	monoallelic or VUS
450-24753-37P-29--450-25070N-120R-BLD	0.001	0.00038902	0.002	0.003												PALB2		OTHER monoallelic vus	monoallelic or VUS
4510	0.018	0.00018848	0	0							H2AFX							OTHER biallelic pathogenic	OTHER biallelic pathogenic
4512	0.003	0.00025411	0	0	WT													WT	WT
4586	0.025	0.00018012	0	0						RAD51B								OTHER biallelic pathogenic	OTHER biallelic pathogenic
4617	0	0.00119489	0	0	WT												REV1	WT	WT
4628	0.292	0.655628	0.273	0.004									RAD50					OTHER biallelic vus	monoallelic or VUS
46289e477dc440bdafb440b79c282ebc60c7265daca677a5cba4863eeac20fa9	0	0.00131939	0.004	0.01	WT										GEN1			WT	WT
4630	0.034	0.331411	0.081	0.326	WT						RAD50							WT	WT
4639	0.077	0.0044356	0	0												RAD51C		OTHER monoallelic vus	monoallelic or VUS
4659	0	1.56e-05	0	0													SHFM1,SLX4	OTHER monoallelic vus	monoallelic or VUS
4666	0.131	0.00032332	0	0	WT											RAD51D,RAD51C	WT	WT
47	0.958	0.998347	0.937	0.923	BRCA1													BRCA1/2 biallelic pathogenic	BRCA1
4721	0.003	0.00076725	0.004	0.005									RAD54L					OTHER biallelic vus	monoallelic or VUS
4737	0.116	0.117842	0.223	0												RAD51B		OTHER monoallelic vus	monoallelic or VUS
4741	0.005	0.0025874	0.031	0.002	WT											RAD51B		WT	WT
4756	0	9.63e-05	0	0	WT												REV1,MUS81,RPA1,EME1	WT	WT
478-23938-114T-33--478-25071N-116V-BLD	0.015	0.0001028	0.007	0	WT													WT	WT
478-23941-114T-31--478-25071N-116V-BLD	0.009	0.00023309	0.003	0.007	WT													WT	WT
478-23944-52A-32--478-25071N-116V-BLD	0.027	0.00015763	0	0.019	WT													WT	WT
478-23947-52A-30--478-25071N-116V-BLD	0	0.00012354	0.001	0	WT													WT	WT
478-23950-46F-34--478-25071N-116V-BLD	0	0.00019223	0	0	WT													WT	WT
478-23953-46F-32--478-25071N-116V-BLD	0.002	0.00028876	0.027	0	WT													WT	WT
4781	0.001	0.00356478	0	0	WT						MCM9,H2AFX						WT	WT
47c4c85dbaca7b6e9e803f300c3d96a065ef3935c57390e6a6f4f29e6e8e6e3f	0.003	0.00151393	0.033	0.002	WT								UIMC1					WT	WT
48	0.92	0.980725	0.813	0.572	BRCA2													BRCA1/2 biallelic pathogenic	BRCA2
4807	0.004	0.00548963	0	0	WT												RAD54B,MUS81	WT	WT
483-23824-246S-28--483-24961N-246S-GST	0	0.00046167	0	0				BRCA1										BRCA1/2 monoallelic pathogenic	monoallelic or VUS
483-23827-246S-26--483-24961N-246S-GST	0.005	0.00012111	0	0				BRCA1										BRCA1/2 monoallelic pathogenic	monoallelic or VUS
483-23830-132U-31--483-24961N-246S-GST	0	0.0001263	0	0				BRCA1										BRCA1/2 monoallelic pathogenic	monoallelic or VUS
483-23833-132U-28--483-24961N-246S-GST	0.001	0.00034265	0.018	0.001				BRCA1										BRCA1/2 monoallelic pathogenic	monoallelic or VUS
4856	0.001	0.00102465	0	0	WT												FIGNL1,XRCC3	WT	WT
4870	0	0.00416766	0	0	WT											RAD51D		WT	WT
4878	0.011	0.0135922	0	0	WT													WT	WT
4885	0.001	0.00361378	0	0	WT													WT	WT
4899	0	0.00085202	0	0	WT		BRCA2											WT	WT
48bba806613d4dc7b432d75c0069ee314684f6d69e3f52503b52f3150448dc14	0.033	0.0194088	0	0.004	WT						H2AFX							WT	WT
49	0	0.00222912	0	0				BRCA1										BRCA1/2 monoallelic pathogenic	monoallelic or VUS
490ae7348c12a59b53192e341610b5c588783c80cbd969631ecf953ad0baf508	0.009	0.00513628	0.122	0						PALB2								OTHER biallelic pathogenic	OTHER biallelic pathogenic
4918	0	3.85e-05	0	0	WT												EXO1,MDC1	WT	WT
493bf7322b8c18365466c43bf7a9e119bd4d7782147f9bc368bf4909539c43de	0.001	0.0005125	0.007	0.005	WT												HELQ,MDC1,MCM9,EME1	WT	WT
4968	0	9.77e-05	0	0	WT											RAD51B		WT	WT
4977	0.001	0.00971915	0	0						RAD51B								OTHER biallelic pathogenic	OTHER biallelic pathogenic
4a1132bd3e8862b6dd112bd68d86287a243e252cc36df16ea0e4e18a0895bb5b	0.002	0.00244926	0	0.043													RAD54L,EME1	OTHER monoallelic vus	monoallelic or VUS
4b835a2c95eb284c4c3d48acdb251e067134f9789ebe63e622dae04ad3c286ee	0.01	0.988899	0	0	WT												GEN1	WT	WT
4e8a9e9de13e84cb13e7f68253d35f16e193470fcdb70f686c8bacfd2424356a	0.004	0.00094767	0.001	0.005	WT								MDC1					WT	WT
4f47f6288df7369b28f5c8b57440ea1196b2d92fca571abc1c83c18062924dc3	0	0.00185127	0.101	0.066									EME1					OTHER biallelic vus	monoallelic or VUS
4f7206365f5e132362b7810efb9b1797ddd516db3155fec497ef0c20014f90d3	0.101	0.00284561	0.002	0.002														OTHER monoallelic vus	monoallelic or VUS
5	0.032	0.219478	0.041	0.005								RAD51B						OTHER biallelic vus	monoallelic or VUS
50	0.879	0.984896	0.9	0.935	BRCA1													BRCA1/2 biallelic pathogenic	BRCA1
5010	0.001	0.0119391	0	0	WT												EXO1,RAD50	WT	WT
5066	0.018	1.34e-05	0.065	0		BRCA2												BRCA1/2 biallelic vus	monoallelic or VUS
5094	0.05	0.0308154	0.02	0.002													RAD54B,MUS81,RMI2,RPA1	OTHER monoallelic vus	monoallelic or VUS
50da2d6b3ff31238fea9f4ebb147722fc306715eea709cd1107d229810ce4202	0.044	0.00038521	0.152	0												RAD51B		OTHER monoallelic vus	monoallelic or VUS
51	0.683	0.0642342	0.889	0.915	BRCA1													BRCA1/2 biallelic pathogenic	BRCA1
51061bea37675a197e1e8e1cfeac9df7efd12166082308a3f471c61fb9005735	0	0.00075896	0.035	0.001	WT		BRCA2											WT	WT
5108af817a712e94d4f20406172cd020f05bdc131220b241bbc94e28c353c9b2	0.009	0.00462926	0.005	0	WT										GEN1,EME2			WT	WT
512-23968-43R-32--512-25072N-306R-BLD	0	0.0003335	0.075	0	WT						ZSWIM7							WT	WT
512-23971-43R-27--512-25072N-306R-BLD	0.002	0.00034921	0.007	0	WT						MCM9							WT	WT
512-23974-306R-33--512-25072N-306R-BLD	0	0.00071439	0.097	0.008	WT												BRIP1,RTEL1	WT	WT
512-23977-306R-29--512-25072N-306R-BLD	0	0.00070191	0.015	0.006	WT						HELQ,MCM9,ZSWIM7						WT	WT
513a077abb45b77174564db736c795e80db50fb6613c65dd52ac30362f5ac7a5	0.011	0.00442739	0.051	0		BRCA2												BRCA1/2 biallelic vus	monoallelic or VUS
5147	0	0.00013774	0	0									BARD1					OTHER biallelic vus	monoallelic or VUS
5149	0.016	0.067275	0.148	0.084													REV1	OTHER monoallelic vus	monoallelic or VUS
515-23683-156T-35--515-25073N-18V-BLD	0	5.87e-05	0	0	WT										GEN1			WT	WT
515-23686-18V-37--515-25073N-18V-BLD	0	5.67e-05	0	0	WT										GEN1			WT	WT
515-23689-18V-36--515-25073N-18V-BLD	0	0.00013168	0	0	WT										GEN1			WT	WT
515-24723-156T-36--515-25073N-18V-BLD	0	8.13e-05	0.005	0.001	WT						GEN1							WT	WT
5153	0	0.00027049	0	0							H2AFX							OTHER biallelic pathogenic	OTHER biallelic pathogenic
5168	0.013	0.0031919	0	0	WT												MCM9	WT	WT
521-23579-143Y-30--521-25074N-142U-BLD	0	2.34e-05	0	0	WT													WT	WT
521-24651-165P-30--521-25074N-142U-BLD	0.003	1.45e-05	0	0	WT													WT	WT
521-24654-165P-28--521-25074N-142U-BLD	0.001	5.89e-05	0	0.002	WT													WT	WT
521-24657-143Y-28--521-25074N-142U-BLD	0	4.6e-05	0	0	WT													WT	WT
5240	0	6.78e-05	0.015	0							H2AFX							OTHER biallelic pathogenic	OTHER biallelic pathogenic
5249	0.012	0.00023703	0	0	WT						H2AFX							WT	WT
5250	0.004	0.0033133	0	0	WT						H2AFX							WT	WT
5260	0	0.00037298	0.001	0													BARD1	OTHER monoallelic vus	monoallelic or VUS
5261	0	0.00150213	0	0							RAD54L							OTHER biallelic pathogenic	OTHER biallelic pathogenic
5262	0.011	0.00025751	0	0				BRCA1										BRCA1/2 monoallelic pathogenic	monoallelic or VUS
5278	0	4.08e-05	0	0	WT												MCM9	WT	WT
53	0.999	0.999385	0.851	0.872	BRCA1													BRCA1/2 biallelic pathogenic	BRCA1
5318	0.001	0.00012649	0	0	WT												RBBP8	WT	WT
5319	0	0.022709	0	0	WT													WT	WT
5365	0.093	0.112116	0.008	0	WT						H2AFX							WT	WT
5374	0.05	0.0011159	0	0							AUNIP							OTHER biallelic pathogenic	OTHER biallelic pathogenic
5395	0.001	0.0147244	0	0	WT												EME1	WT	WT
54	0.989	0.997448	0.932	0.869	BRCA1													BRCA1/2 biallelic pathogenic	BRCA1
541-24223-55O-33--541-24963N-55O-GST	0	6.35e-05	0	0	WT												HELQ	WT	WT
541-24226-55O-31--541-24963N-55O-GST	0.003	5.74e-05	0	0	WT												HELQ,MDC1	WT	WT
541-24229-69R-32--541-24963N-55O-GST	0	8.03e-05	0	0	WT												HELQ	WT	WT
541-24232-69R-30--541-24963N-55O-GST	0.001	9.66e-05	0	0.008	WT												HELQ	WT	WT
5411	0.001	0.00089763	0	0	WT						H2AFX							WT	WT
5415	0.002	0.0206671	0.023	0	WT												MDC1,RAD51AP1	WT	WT
5429	0.001	0.00013634	0	0	WT								BRCC3					WT	WT
5431	0.069	0.00892169	0.016	0.024												PALB2		OTHER monoallelic vus	monoallelic or VUS
5432	0.063	0.00044787	0.283	0							H2AFX							OTHER biallelic pathogenic	OTHER biallelic pathogenic
5442	0	5.46e-05	0	0	WT													WT	WT
5443	0.011	0.00353266	0.002	0	WT						H2AFX							WT	WT
5453	0.001	0.00585123	0	0	WT						NBN							WT	WT
5454	0	0.00530353	0	0	WT												HELQ,FIGNL1	WT	WT
5477	0.025	0.00537406	0.006	0	WT											PALB2		WT	WT
5485	0.031	2.37e-05	0.001	0							RAD50							OTHER biallelic pathogenic	OTHER biallelic pathogenic
5492	0.112	0.010553	0.005	0													RPA2	OTHER monoallelic vus	monoallelic or VUS
55	0.822	0.456084	0.743	0.463	BRCA1													BRCA1/2 biallelic pathogenic	BRCA1
55-23611-140P-31--55-25056N-204U-BLD	0.004	4.43e-05	0.003	0	WT											PALB2		WT	WT
55-23614-204U-32--55-25056N-204U-BLD	0	3.85e-05	0.044	0	WT											PALB2		WT	WT
55-23617-204U-30--55-25056N-204U-BLD	0	3.92e-05	0	0	WT											PALB2		WT	WT
55-23620-67G-33--55-25056N-204U-BLD	0.008	0.549405	0	0	WT											PALB2		WT	WT
55-23623-67G-31--55-25056N-204U-BLD	0.001	3.62e-05	0.008	0	WT											PALB2		WT	WT
55-24702-140P-32--55-25056N-204U-BLD	0.003	3.55e-05	0	0	WT											PALB2		WT	WT
5503	0	0.0329713	0	0	WT													WT	WT
5506	0	7.97e-07	0	0	WT												RAD54L,SLX4	WT	WT
5508a19531d9031685aba3008e0d3340a4cab684b5c62b1b1926d429d35c60c3	0.002	0.00178541	0.147	0													NBN,MCM8	OTHER monoallelic vus	monoallelic or VUS
551-24433-158P-30--551-25017N-129P-BLD	0	3.39e-05	0	0	WT												UIMC1,EME1	WT	WT
551-24436-158P-32--551-25017N-129P-BLD	0	3.25e-05	0	0	WT												UIMC1,EME1	WT	WT
551-24439-186T-29--551-25017N-129P-BLD	0	3.85e-05	0.013	0.004	WT		BRCA2											WT	WT
551-24822-186T-31--551-25017N-129P-BLD	0	3.54e-05	0	0	WT												HELQ,UIMC1,EME1	WT	WT
5556	0.005	6.44e-05	0	0	WT												RTEL1	WT	WT
5566	0	0.00255932	0	0	WT													WT	WT
5579	0.098	0.00249828	0.022	0													EXO1	OTHER monoallelic vus	monoallelic or VUS
5585	0.002	0.00642706	0	0	WT											PALB2		WT	WT
5625	0.001	0.00131802	0	0.001	WT						H2AFX							WT	WT
5629	0.02	0.00100281	0.227	0.137												RAD51B		OTHER monoallelic vus	monoallelic or VUS
5633	0	0.00135641	0	0	WT													WT	WT
5635	0	0.00096704	0	0	WT							RAD51B						WT	WT
5645	0.005	0.0859464	0	0	WT												GEN1	WT	WT
5647	0.002	0.00021349	0.128	0	WT						H2AFX,BABAM1						WT	WT
5651	0.009	0.000517	0	0	WT								MDC1,RAD51					WT	WT
5653075dfbef8dbf0fd2c89d49e162c3decfdf3b62db87ee57a7124937af2792	0.001	0.00611165	0.043	0.006	WT												GEN1,SWSAP1	WT	WT
5656	0	0.00019843	0	0								RAD51B						OTHER biallelic vus	monoallelic or VUS
5659	0	0.00013957	0	0	WT								RAD50,EME1					WT	WT
5670	0.025	0.0859068	0.002	0.001							AUNIP							OTHER biallelic pathogenic	OTHER biallelic pathogenic
568-24690-177S-27--568-25075N-302T-BLD	0	3e-05	0	0	WT												GEN1,HELQ	WT	WT
568-24693-177S-30--568-25075N-302T-BLD	0	0.00015191	0	0	WT												GEN1,HELQ	WT	WT
568-24885-191U-31--568-25075N-302T-BLD	0.001	0.00011719	0	0	WT												GEN1,HELQ	WT	WT
568-24888-191U-31--568-25075N-302T-BLD	0.007	0.0010393	0.024	0.002	WT												GEN1,HELQ	WT	WT
5681	0.003	0.0250584	0.002	0	WT		BRCA2											WT	WT
5682	0.015	0.00135672	0	0													MRE11A	OTHER monoallelic vus	monoallelic or VUS
5693	0	0.00220622	0	0	WT												GEN1,FIGNL1	WT	WT
5695	0.002	0.0041829	0	0	WT												SLX4	WT	WT
572-23776-94R-32--572-24962N-94R-GST	0	7.73e-05	0.005	0.004	WT												EXO1	WT	WT
572-23779-94R-31--572-24962N-94R-GST	0	6.46e-05	0	0.001	WT												EXO1	WT	WT
572-23785-66V-32--572-24962N-94R-GST	0	7.15e-05	0.002	0.001	WT												EXO1	WT	WT
572-24741-66V-34--572-24962N-94R-GST	0	0.360933	0.002	0	WT												EXO1	WT	WT
5723	0	7.09e-06	0	0	WT		BRCA2											WT	WT
5724	0.01	0.0012515	0.002	0	WT								AUNIP,MDC1,EME2				WT	WT
5730	0.014	0.00367721	0	0	WT												HELQ	WT	WT
575-24541-32W-30--575-25019N-181R-BLD	0	9.51e-05	0.026	0	WT													WT	WT
575-25141-181R-28--575-25019N-181R-BLD	0.002	5.27e-05	0	0	WT													WT	WT
575-25147-181R-26--575-25019N-181R-BLD	0	6.67e-05	0.039	0.003	WT													WT	WT
575-25150-32W-32--575-25019N-181R-BLD	0.001	5.4e-05	0	0	WT													WT	WT
5750	0	0.00010127	0	0													RAD50	OTHER monoallelic vus	monoallelic or VUS
5763	0	0.0380815	0	0	WT												MCM9,BRIP1	WT	WT
5771	0.001	8.37e-07	0	0	WT												RAD54L,MDC1	WT	WT
5782	0.735	0.744964	0.762	0.359	BRCA2													BRCA1/2 biallelic pathogenic	BRCA2
5788	0.007	0.0538371	0.021	0	WT								MCM9					WT	WT
5789	0	6.93e-07	0	0	WT										GEN1			WT	WT
5799	0	0.000208	0	0							H2AFX							OTHER biallelic pathogenic	OTHER biallelic pathogenic
57a0663fa71fd2018b62bf8a5a5090b31ca2a7bb834cf056d34a9ec8a9afdff8	0.029	0.00765562	0.104	0.195	WT								SLX4					WT	WT
57b7a98ac74112257612b3cadd241ef30d2cf823cac485e03f450365b7c6c789	0	0.00025302	0.009	0							AUNIP							OTHER biallelic pathogenic	OTHER biallelic pathogenic
58	0.973	0.999911	0.862	0.825	BRCA1													BRCA1/2 biallelic pathogenic	BRCA1
5802	0.092	0.0792636	0.173	0.261	WT						RAD54L							WT	WT
582a585182fcbf965e2f8fbab693d758f1838b685f002c0ad06aed112b99531d	0	0.0012474	0	0	WT						GEN1,H2AFX							WT	WT
5870	0.004	0.0202773	0	0	WT											PALB2		WT	WT
5872	0	0.017388	0	0	WT								MCM9					WT	WT
5874	0.002	0.00036613	0	0	WT												GEN1,RAD50	WT	WT
59-23638-114U-33--59-24989N-165S-BLD	0	8.21e-05	0	0	WT											PALB2		WT	WT
59-23641-114U-31--59-24989N-165S-BLD	0	0.00010547	0	0	WT											PALB2		WT	WT
59-23644-48W-33--59-24989N-165S-BLD	0.003	8.79e-05	0	0	WT											PALB2		WT	WT
59-23647-48W-31--59-24989N-165S-BLD	0	0.00016433	0	0	WT											PALB2		WT	WT
59-23650-95F-34--59-24989N-165S-BLD	0	0.0002943	0.004	0	WT											PALB2		WT	WT
59-23653-95F-32--59-24989N-165S-BLD	0	0.0001049	0.004	0	WT											PALB2		WT	WT
5930	0	1.4e-05	0.002	0	WT											RAD51B		WT	WT
5932	0	0.0001186	0	0	WT		BRCA2											WT	WT
5960	0.015	0.00320557	0.017	0														OTHER monoallelic vus	monoallelic or VUS
5964	0.009	0.0627945	0	0												PALB2		OTHER monoallelic vus	monoallelic or VUS
5965	0	0.00423255	0	0	WT												EXO1	WT	WT
5973	0.021	0.0123133	0.02	0												RAD51B		OTHER monoallelic vus	monoallelic or VUS
5987	0	0.00198395	0	0	WT													WT	WT
5a14b5248d76d98bda5dbcd1450b97ed6d6924045908299241f47080e057b505	0.004	0.00355857	0.008	0.11							MUS81							OTHER biallelic pathogenic	OTHER biallelic pathogenic
5a6c12d7e4141588ba41e5a07c2fdf878a57510ea4957fddbe1ce88e51d57864	0.005	0.00275443	0.037	0.057	WT						H2AFX							WT	WT
5b04c05bf5123ac16736f99285b1e7836815beab7399a4ffe44dc5c70e71a5e1	0	0.00031759	0.018	0	WT						H2AFX							WT	WT
5b45e0020f3ea36f4d034583a794622a871f1d67e133f83e8e9eb716a69c5ebc	0	0.00055594	0.123	0.001							MCM9							OTHER biallelic pathogenic	OTHER biallelic pathogenic
5b557890e45f2aabf992413035f27efd8083136ab3672325e68f00b2431b6c40	0.001	0.00416111	0.255	0.006													AUNIP,EME1	OTHER monoallelic vus	monoallelic or VUS
5da22e00966d4943aec9b7a576a2b19142226ea471f15fc5af051c53878b972c	0.003	0.00052519	0.024	0.017							GEN1							OTHER biallelic pathogenic	OTHER biallelic pathogenic
5dc4cf7cf944d91a6b9f54b6cd4aacff655f469bfa2e2569187f4ca7b20d1f5f	0.001	0.00094987	0	0.007													EME1	OTHER monoallelic vus	monoallelic or VUS
5e49d3e75f5a5faefb000800dda151a99cb2efe29603c7437a4a234c88bbb383	0.005	0.00509098	0.011	0.015	WT												RPA2,RAD50,EME1	WT	WT
5e8016e0d643f4bf71f9afa98548d2bbbb8a456b4a3b6b3175bf56e65e58908f	0.004	0.00041556	0	0	WT												RAD54L,BARD1,EME1	WT	WT
5efa2bbba4ebf72d558238583771ee85eb026dd17fb4aaf11f2e50988ab8cb79	0.005	0.00143365	0.001	0	WT											RAD51B		WT	WT
5fe63c5afb784fb862923cdaa8dbd1bd6765043759eb0ae4272e035b220171b2	0.043	0.00132241	0.119	0							GEN1							OTHER biallelic pathogenic	OTHER biallelic pathogenic
60	0.8	0.00428199	0.931	0.948	BRCA1													BRCA1/2 biallelic pathogenic	BRCA1
6011	0.02	0.0040957	0.01	0							H2AFX							OTHER biallelic pathogenic	OTHER biallelic pathogenic
6033	0.002	0.00471703	0	0	WT												GEN1	WT	WT
60371515e3cfb0e8639b418a30914bd018549608079e0b534a237d1c38c5da92	0	0.00261321	0.06	0				BRCA2										BRCA1/2 monoallelic pathogenic	monoallelic or VUS
6045efd1568af8638ab9b45cd3982c9f44b2d856d87e197792319997cdc4ab92	0	0.00027758	0.022	0.001							RAD50							OTHER biallelic pathogenic	OTHER biallelic pathogenic
6087	0	0.00042679	0	0	WT											PALB2		WT	WT
609-23992-126P-33--609-25076N-66Y-BLD	0.001	0.00022363	0	0.004	WT											RAD51D		WT	WT
609-23998-125T-32--609-25076N-66Y-BLD	0.008	0.00036924	0.008	0.021	WT											RAD51D		WT	WT
609-24004-66Y-31--609-25076N-66Y-BLD	0	0.00039103	0.002	0.002	WT											RAD51D		WT	WT
609-24007-66Y-29--609-25076N-66Y-BLD	0.001	0.00028602	0	0	WT											RAD51D		WT	WT
609-24768-126P-34--609-25076N-66Y-BLD	0.001	0.00067829	0	0	WT											RAD51D		WT	WT
609-24915-125T-29--609-25076N-66Y-BLD	0	0.00040566	0	0	WT											RAD51D		WT	WT
6093	0.003	0.00429584	0	0	WT													WT	WT
60a8253f1851d8a39758a74494add89110fd06dfbef509afedc07fe3b0bd9f15	0	1.41e-05	0	0	WT										GEN1			WT	WT
611-24559-125X-30--611-25077N-118V-BLD	0.003	5.05e-05	0	0	WT										ZSWIM7			WT	WT
611-24565-141T-31--611-25077N-118V-BLD	0	3.83e-05	0	0	WT						ZSWIM7							WT	WT
611-24837-125X-28--611-25077N-118V-BLD	0	0.00014336	0	0	WT										ZSWIM7			WT	WT
611-24843-141T-30--611-25077N-118V-BLD	0	3.12e-05	0	0	WT										ZSWIM7			WT	WT
6141	0	3.24e-06	0	0	WT		BRCA2											WT	WT
6146	0	2.91e-05	0	0	WT													WT	WT
6147	0	2.56e-05	0	0							ZSWIM7							OTHER biallelic pathogenic	OTHER biallelic pathogenic
6148	0	1.03e-05	0	0	WT													WT	WT
6177	0	1.01e-06	0	0	WT								RAD51AP1					WT	WT
6186	0.012	0.0166591	0.114	0	WT						AUNIP							WT	WT
619-24463-38N-29--619-25078N-72S-BLD	0	0.00016315	0	0	WT												BARD1,MCM9,FIGNL1	WT	WT
619-24466-38N-31--619-25078N-72S-BLD	0.013	2.79e-05	0	0	WT												BARD1,MCM9,FIGNL1	WT	WT
619-24469-83U-31--619-25078N-72S-BLD	0	3.81e-05	0	0	WT												BARD1,MCM9,FIGNL1	WT	WT
619-25183-83U-32--619-25078N-72S-BLD	0	0.00024073	0	0	WT												BARD1,MCM9,FIGNL1	WT	WT
6215	0.004	0.00057236	0	0	WT											RAD51B		WT	WT
6225	0.183	0.681465	0.122	0.02													RAD54B	OTHER monoallelic vus	monoallelic or VUS
6228	0.056	0.00584776	0.067	0.043							H2AFX							OTHER biallelic pathogenic	OTHER biallelic pathogenic
623-23710-1O-36--623-24959N-133N-GST	0.007	0.00022702	0.154	0.001													AUNIP,MUS81	OTHER monoallelic vus	monoallelic or VUS
623-23713-1O-35--623-24959N-133N-GST	0.018	0.00050334	0.053	0	WT												AUNIP,MUS81	WT	WT
623-24672-133N-36--623-24959N-133N-GST	0	6.13e-05	0	0	WT						BRCC3							WT	WT
623-24879-133N-38--623-24959N-133N-GST	0	6.93e-07	0	0	WT												AUNIP,MUS81	WT	WT
625721c0e551208d32de7879e3cb04bb5cfe7573266d5aec45e58e306e186c70	0.004	0.0017135	0.005	0.005	WT						SLX1B							WT	WT
626-24022-238S-33--626-25079N-194T-BLD	0	6.27e-05	0	0	WT													WT	WT
626-24028-12X-34--626-25079N-194T-BLD	0.001	0.00022588	0.005	0	WT								RAD50					WT	WT
626-24031-12X-33--626-25079N-194T-BLD	0	0.00023263	0	0	WT													WT	WT
626-24780-238S-34--626-25079N-194T-BLD	0.022	0.00026089	0.003	0	WT								RAD50					WT	WT
62731af34abfd9a368a3daca43f2ca2fdce78d50d02192ff8b7b68c9b179c591	0	0.00023752	0.008	0													GEN1,EME1,BRIP1	OTHER monoallelic vus	monoallelic or VUS
62d006ea1569dae280707516235efbb551613e782526764b4698ad19e66e1177	0.005	0.00465008	0.015	0.012	WT								RAD54B,MUS81				WT	WT
63	0.547	0.0113545	0.265	0	BRCA1													BRCA1/2 biallelic pathogenic	BRCA1
631-23728-72V-39--631-24973N-72V-GST	0.011	9.62e-06	0.002	0	WT												RAD54L,MDC1,MUS81	WT	WT
631-23731-72V-39--631-24973N-72V-GST	0	2.67e-05	0.003	0	WT												RAD54L,MUS81	WT	WT
631-24729-5X-36--631-24973N-72V-GST	0	2.12e-05	0.03	0	WT												RAD54L,MUS81	WT	WT
631-24732-5X-37--631-24973N-72V-GST	0	4.34e-05	0.034	0	WT												RAD54L,MUS81	WT	WT
6336	0	8.29e-07	0	0	WT													WT	WT
635-24037-159M-30--635-25080N-95V-BLD	0.034	7.65e-05	0.006	0	WT													WT	WT
635-24040-164S-33--635-25080N-95V-BLD	0	6.69e-05	0.007	0	WT													WT	WT
635-24043-164S-29--635-25080N-95V-BLD	0	7.22e-05	0	0	WT													WT	WT
635-24046-73F-34--635-25080N-95V-BLD	0	8.44e-05	0	0	WT													WT	WT
635-24049-73F-31--635-25080N-95V-BLD	0.014	8.46e-05	0.002	0	WT													WT	WT
635-24783-159M-34--635-25080N-95V-BLD	0.011	0.00012413	0.001	0	WT													WT	WT
6365	0.005	5.41e-05	0	0	WT												RAD54B	WT	WT
6370	0	0.395284	0	0	WT												RAD54L	WT	WT
6375459929f5a6320351e3b8851211460359ccde0ca0d7e858aae8fdbdf77d73	0	0.0001065	0.001	0	WT						UIMC1							WT	WT
6375459929f5a6320351e3b8851211460359ccde0ca0d7e858aae8fdbdf77d73.2	0.007	0.00491922	0.115	0.007	WT										UIMC1			WT	WT
639-24235-29V-33--639-25025N-173W-BLD	0	8.93e-05	0	0	WT												GEN1	WT	WT
639-24238-29V-33--639-25025N-173W-BLD	0	0.00011766	0	0	WT												GEN1	WT	WT
639-24241-173W-33--639-25025N-173W-BLD	0	2.48e-05	0	0	WT												GEN1	WT	WT
639-24244-173W-33--639-25025N-173W-BLD	0	5.09e-05	0	0	WT												GEN1	WT	WT
6397	0.001	0.0316797	0	0	WT													WT	WT
64	0.746	0.100067	0.798	0.933							RAD51							OTHER biallelic pathogenic	OTHER biallelic pathogenic
6401	0.036	0.0423909	0	0	WT											RAD51B		WT	WT
6404	0.037	0.00206851	0	0	WT								MDC1					WT	WT
6407	0.002	0.00913087	0	0	WT												NBN,EME1	WT	WT
6433	0.036	0.556081	0.019	0	WT						H2AFX							WT	WT
6452	0	9.14e-07	0	0	WT										MRE11A,XRCC3,SLX4,RPA1	WT	WT
6456	0.069	0.00065736	0.001	0							H2AFX							OTHER biallelic pathogenic	OTHER biallelic pathogenic
64565a24a525ce7b4e1a958d9ab3410a8ba5975337aa731ef00bab7625a20bc1	0	0.00320961	0	0	WT												RAD50,SLX4	WT	WT
6467	0.033	0.00304	0.003	0.008												PALB2		OTHER monoallelic vus	monoallelic or VUS
6470	0	0.00019419	0	0	WT												HELQ,EME2,RMI2	WT	WT
6472	0.681	0.996514	0.138	0.008							H2AFX							OTHER biallelic pathogenic	OTHER biallelic pathogenic
6480	0.026	0.00086805	0	0	WT						H2AFX							WT	WT
6482	0	0.00029086	0	0	WT												MCM9,FIGNL1,SLX4	WT	WT
6487	0.605	0.00378481	0.257	0.057	BRCA2													BRCA1/2 biallelic pathogenic	BRCA2
6491	0.002	0.00438989	0.003	0	WT						H2AFX							WT	WT
6519	0.061	0.355731	0.064	0.021	WT													WT	WT
652-23878-22R-38--652-25081N-92S-BLD	0	3.57e-05	0	0	WT												MCM9,MRE11A	WT	WT
652-23884-100Y-38--652-25081N-92S-BLD	0	8.04e-05	0	0	WT						GEN1							WT	WT
652-23887-100Y-37--652-25081N-92S-BLD	0.007	4.05e-05	0.021	0.022	WT												MCM9,MRE11A	WT	WT
652-25111-22R-38--652-25081N-92S-BLD	0	0.00011177	0	0	WT												MCM9,MRE11A	WT	WT
6527	0	0.00026572	0.153	0.034														OTHER monoallelic vus	monoallelic or VUS
6528	0.01	0.0256287	0.001	0.006	WT												GEN1	WT	WT
6540	0	1.17e-06	0.003	0	WT												RAD50,SLX4	WT	WT
65563f8e715e1117c73623defb3159d94318f41306526f79f5ba6134f72a925a	0	0.00328004	0.06	0	WT						H2AFX							WT	WT
6564	0.003	0.00044739	0	0	WT						H2AFX							WT	WT
6591	0.029	0.0202555	0	0											FIGNL1			OTHER monoallelic pathogenic	monoallelic or VUS
6597	0.067	0.0033707	0.017	0														OTHER monoallelic vus	monoallelic or VUS
660-24052-83O-31--660-25082N-213R-BLD	0.005	0.00161635	0.001	0	WT													WT	WT
660-24055-83O-27--660-25082N-213R-BLD	0.001	0.00174427	0	0.005	WT													WT	WT
660-24058-213R-33--660-25082N-213R-BLD	0.002	0.00088646	0.012	0.016														OTHER monoallelic vus	monoallelic or VUS
660-24897-213R-30--660-25082N-213R-BLD	0.002	0.00161399	0.012	0.002	WT													WT	WT
6601	0	2.91e-06	0	0	WT		BRCA2											WT	WT
660c9e00a1f27e8139f554e6b56a85eb55647e1ad41d7ecac296dd62a039a71e	0.004	0.00017966	0	0	WT													WT	WT
6650	0.01	0.0291684	0	0	WT										UIMC1			WT	WT
6665	0.003	0.00548669	0.018	0	WT												MRE11A	WT	WT
6668	0.001	0.00054843	0	0	WT												REV1,BARD1,MRE11A	WT	WT
6669	0	0.998599	0	0	WT													WT	WT
66a2d0738fe38f5b696b89088016921a5ba68467844906a415ad9c13c23f3f82	0.016	0.00143694	0.135	0.014									EME1					OTHER biallelic vus	monoallelic or VUS
66af59b0d91faab37629ca055f6286e4f6313b7e4250a9902c03c58d022219ac	0.002	0.125817	0	0	WT												FIGNL1,SLX4,EME1	WT	WT
66b579b673213c95751692e1322c794f179ebbf90d76f06b512c2bf05e7e9069	0	0.00071541	0.005	0.028	WT											RAD51B		WT	WT
66d29a68f9536abe282a5321902b40627b171515b4862c0f41556d682f23be75	0	0.00139168	0.005	0.001							RAD50							OTHER biallelic pathogenic	OTHER biallelic pathogenic
6717	0	1.9e-06	0	0		BRCA2												BRCA1/2 biallelic vus	monoallelic or VUS
6718	0	2.65e-05	0	0					BRCA2									OTHER monoallelic vus	monoallelic or VUS
672-24547-166V-42--672-25083N-47V-BLD	0	0.00048959	0.009	0.084	WT										GEN1			WT	WT
672-24550-5R-39--672-25083N-47V-BLD	0.001	0.00025397	0	0	WT										GEN1			WT	WT
672-24553-5R-40--672-25083N-47V-BLD	0	0.00017646	0	0	WT										GEN1			WT	WT
672-25156-166V-39--672-25083N-47V-BLD	0	9.42e-05	0	0	WT										GEN1			WT	WT
6729b31463a1e912fe4187556be5de212ee7150ff1bbe2a9fabe990ef988484e	0	0.00148567	0.001	0	WT												EXO1	WT	WT
6742	0.008	5.87e-05	0	0	WT												BARD1,MDC1,MCM8	WT	WT
674447974a213869433fdecef1d7825dcfbd972fa94ee78e89300dcd4e90fda9	0.001	0.00436994	0	0	WT											RAD51B,RAD51C	WT	WT
6775	0.024	0.0124828	0	0												RAD51D		OTHER monoallelic vus	monoallelic or VUS
6780	0	2.09e-05	0.001	0	WT										RTEL1			WT	WT
6781	0.001	1.05e-05	0	0	WT												BRIP1	WT	WT
6814	0.065	0.00031859	0.473	0.271		BRCA2												BRCA1/2 biallelic vus	monoallelic or VUS
6815	0.017	0.0040357	0.002	0.001	WT						H2AFX							WT	WT
6822	0.02	0.00472426	0.32	0.366							EME2							OTHER biallelic pathogenic	OTHER biallelic pathogenic
6840	0.035	0.00031698	0	0													RAD50	OTHER monoallelic vus	monoallelic or VUS
6843	0.008	0.00085525	0.063	0			BRCA2											BRCA1/2 monoallelic vus	monoallelic or VUS
6847	0.039	0.0196403	0.113	0														OTHER monoallelic vus	monoallelic or VUS
686-23635-1T-32--686-25029N-77P-BLD	0	0.00112324	0.022	0									BRCC3					OTHER biallelic vus	monoallelic or VUS
686-24663-69O-34--686-25029N-77P-BLD	0	0.00011112	0	0	WT												NBN,BRCC3	WT	WT
686-24669-1T-32--686-25029N-77P-BLD	0.004	0.00061727	0.007	0.001									BRCC3					OTHER biallelic vus	monoallelic or VUS
686-25096-69O-33--686-25029N-77P-BLD	0.001	1.88e-05	0	0	WT								BRCC3					WT	WT
6869	0.133	0.0738533	0.043	0.096		BRCA2												BRCA1/2 biallelic vus	monoallelic or VUS
6872	0.022	0.108951	0.023	0			BRCA1											BRCA1/2 monoallelic vus	monoallelic or VUS
6873	0	0.00120064	0	0	WT												REV1,MUS81	WT	WT
6875	0.001	0.00014655	0	0									EME2					OTHER biallelic vus	monoallelic or VUS
69	0.963	0.999237	0.858	0.034	BRCA2													BRCA1/2 biallelic pathogenic	BRCA2
6904b15afae6c2a0b1db92b5722ae54d1806030063ff51e3454e76193b2a5191	0	2.89e-05	0	0	WT		BRCA2											WT	WT
6917	0	7.51e-06	0	0	WT													WT	WT
69445a60bb3d928af26692ed3220960c8f142c5863af068392e92837bf271819	0.003	0.00053281	0.041	0.014	WT						EME2							WT	WT
6956	0.024	0.437806	0.056	0.021	WT								GEN1					WT	WT
6961	0.161	0.00241201	0.008	0														OTHER monoallelic vus	monoallelic or VUS
6964	0.028	5.69e-06	0.021	0.022		BRCA2												BRCA1/2 biallelic vus	monoallelic or VUS
6972	0.013	3.78e-05	0	0	WT		BRCA1											WT	WT
6982	0	0.00020876	0.001	0									SLX4					OTHER biallelic vus	monoallelic or VUS
6984	0	6.41e-05	0	0	WT												BRIP1	WT	WT
6986	0.002	2.58e-05	0	0	WT												RAD50,FIGNL1	WT	WT
6989	0.06	0.449969	0.017	0.109	WT						AUNIP,H2AFX						WT	WT
6994	0.017	0.203076	0.003	0.001	WT													WT	WT
69f1b2078352cbdee29724b705114ad434578dbfadf5a8df2f82fdf3cde3f72b	0	0.00027244	0	0.001									EME1					OTHER biallelic vus	monoallelic or VUS
6b5067457342d37b517770cbb38061c57a9b6264724dccedf068f6fb6668663b	0.013	0.101207	0.01	0.01	WT											RAD51B		WT	WT
6ba738d1b7f1289ce2bf360743238837586ae068c0b87a6bda8f7731589f8238	0	0.00082073	0.019	0.014	WT		BRCA2											WT	WT
6bb03952b5468708a1d1544dab4e4d542a649c1429f2b8e38877c2bf1abac6d4	0.048	0.00017095	0	0									EME1					OTHER biallelic vus	monoallelic or VUS
6be55759a31337c704a5cf2aa0b9a8848ad9305bd73b7291b2e5dca768e9a649	0.005	0.00108853	0.008	0.006	WT						AUNIP							WT	WT
6c53d8df4b1cabae706250c0eb7a58908a8f12cebf7812218513c0c4633e13c6	0.068	0.00146043	0.016	0							GEN1							OTHER biallelic pathogenic	OTHER biallelic pathogenic
6da40d823948f5dc6ccd01b4c9703cd86cdbfc7448384c185f067789a018a5be	0.001	0.00048992	0.004	0.02	WT								EME1,MCM8					WT	WT
6dbb23b5b9afd951a8e791a46fc4abe3e21b920313c9a90b650fac524a2075d3	0	6.64e-05	0.025	0	WT												HELQ,SLX4,EME1	WT	WT
6e270bf02cdf88374d9793eb09c46eafc1e11e29020b29b526640302fbf544a2	0.004	0.00014768	0.003	0.001	WT											RAD51B		WT	WT
6e3abcccf3140ce064846be83b92e0d93c9140e8e704125480bfa49f4c57fb57	0.003	1.57e-06	0	0	WT								MDC1					WT	WT
6e6ffd2fababfb900f63401a704f75dd8edd7e063f826d6da01789aa2df983d6	0.482	0.252905	0.326	0.357												PALB2		OTHER monoallelic vus	monoallelic or VUS
6e8fdfbc1b6673a9e7f0753ee13f672156f7333fac3083316c7f2d2994019053	0	0.00093534	0.025	0	WT							PALB2						WT	WT
7	0.857	0.947135	0.617	0.043	BRCA2													BRCA1/2 biallelic pathogenic	BRCA2
7009	0.001	0.0118681	0.017	0.003	WT													WT	WT
7013	0	0.00189182	0	0	WT								MDC1					WT	WT
70145187b71797a20da1daa158e859f297f5ff235c24e685ebf1c423e778b382	0	0.00111267	0.035	0.001	WT											PALB2		WT	WT
702-24852-115P-34--702-25030N-55S-BLD	0.001	0.0003455	0.001	0	WT												RAD54B	WT	WT
702-24855-115P-33--702-25030N-55S-BLD	0	3.03e-05	0	0	WT												RAD54B	WT	WT
702-24858-83A-35--702-25030N-55S-BLD	0	1.07e-05	0	0	WT												RAD54B	WT	WT
702-24861-83A-34--702-25030N-55S-BLD	0	7.54e-05	0.028	0.012	WT												MDC1,RAD54B	WT	WT
70224ed441451a81fd89f696be5993bde735a85317aeeece976d443a155bb554	0.009	0.00074549	0.202	0.356							H2AFX							OTHER biallelic pathogenic	OTHER biallelic pathogenic
70224ed441451a81fd89f696be5993bde735a85317aeeece976d443a155bb554.2	0.001	0.00061377	0.259	0.007						RAD51B								OTHER biallelic pathogenic	OTHER biallelic pathogenic
7030	0	0.00434618	0	0	WT		BRCA1											WT	WT
7075	0.049	0.00352751	0	0	WT													WT	WT
7079	0	6.93e-07	0	0	WT		BRCA2											WT	WT
7086	0.008	0.386924	0.146	0.005	WT						H2AFX							WT	WT
7090	0.002	0.000332	0.002	0	WT													WT	WT
70d958f9e0d68cc6d34a0e135b06640396e9bcde18b8c5102befb70fd7f07093	0.004	0.00207517	0.011	0	WT						NBN							WT	WT
70f91704e9653694e7ac63af2d817e56414f4fab3c54994f6744a7cc28bbe645	0	5.18e-05	0	0	WT													WT	WT
7100	0.024	0.00184882	0.014	0											AUNIP			OTHER monoallelic pathogenic	monoallelic or VUS
712aa46874b09ab06deba81351c03488694017f501de44f067bac388b622da01	0.007	0.00047086	0.009	0							HELQ,FAM175A,RMI1,MRE11A,H2AFX,RPA1,ZSWIM7				OTHER biallelic pathogenic	OTHER biallelic pathogenic
71311839d3cc0bad372e4d15ada1c2ecfbbac8c1909b23e11ad9689d1cd384eb	0	0.00181229	0.024	0.012	WT		BRCA2											WT	WT
7136	0.248	0.823901	0.398	0.324							NBN							OTHER biallelic pathogenic	OTHER biallelic pathogenic
7139	0	0.00044564	0.178	0							AUNIP,UIMC1						OTHER biallelic pathogenic	OTHER biallelic pathogenic
7143	0.424	0.19409	0	0							AUNIP,RMI1							OTHER biallelic pathogenic	OTHER biallelic pathogenic
7146	0.001	0.00018234	0.071	0.169	WT								RTEL1					WT	WT
7156	0.002	2.04e-05	0	0													MDC1	OTHER monoallelic vus	monoallelic or VUS
7158	0	2.74e-05	0	0	WT												RTEL1	WT	WT
7169	0	5.53e-05	0	0	WT												RBBP8	WT	WT
717c0ec0d622284b444dd3421c98c8334805326532582873d1e4e23518de33b0	0	3.73e-06	0	0	WT										GEN1			WT	WT
7180	0	9.87e-06	0	0	WT							PALB2						WT	WT
7233	0	9.9e-05	0	0	WT											PALB2		WT	WT
7255	0.042	0.266439	0.223	0.006	WT											PALB2		WT	WT
7264	0.045	0.00051159	0	0	WT								MDC1					WT	WT
728-24265-219S-39--728-25084N-219S-BLD	0	8.06e-05	0	0	WT													WT	WT
728-24268-219S-38--728-25084N-219S-BLD	0	9.88e-05	0	0	WT													WT	WT
728-25162-210R-39--728-25084N-219S-BLD	0.021	0.00025414	0	0	WT													WT	WT
728-25165-210R-38--728-25084N-219S-BLD	0.001	3.56e-05	0.005	0	WT													WT	WT
7281	0.003	6.81e-05	0	0.003	WT												MUS81	WT	WT
729-23752-237T-34--729-25033N-237R-BLD	0.001	0.00015643	0.054	0.001	WT											RAD51B		WT	WT
729-23755-237T-34--729-25033N-237R-BLD	0	0.00014602	0.03	0	WT											RAD51B		WT	WT
729-23758-146W-35--729-25033N-237R-BLD	0	0.0329713	0	0	WT											RAD51B		WT	WT
729-23761-146W-33--729-25033N-237R-BLD	0.001	0.0118314	0	0	WT											RAD51B		WT	WT
729ae39c61839b5c6bb6d8ec86b4e41bd4073cc8fac262bd32732144b1608045	0.004	0.00063524	0.223	0												PALB2		OTHER monoallelic vus	monoallelic or VUS
730015334ef3a709c18445d6ceb35becf86f4fc5635f6117c5ae1646ffea4aee	0.002	0.00216283	0.011	0	WT						HELQ							WT	WT
7301	0.014	0.0693376	0	0											AUNIP			OTHER monoallelic pathogenic	monoallelic or VUS
7304	0.003	0.00367515	0	0	WT												GEN1,REV1	WT	WT
736816540afbfc3e46000e6c943e77f13e5f3c8e590750374d0b01e94448df78	0	0.00095594	0.012	0.001											GEN1			OTHER monoallelic pathogenic	monoallelic or VUS
7382	0.006	0.00017941	0.057	0.086	WT												EME2	WT	WT
7385	0	0.00010535	0	0	WT						H2AFX							WT	WT
7391	0	8.1e-07	0	0	WT		BRCA2											WT	WT
74	0.966	0.999593	0.79	0.084	BRCA2													BRCA1/2 biallelic pathogenic	BRCA2
74-23668-230T-33--74-25057N-80U-BLD	0	0.00045876	0.004	0	WT								SLX4					WT	WT
74-23677-169U-32--74-25057N-80U-BLD	0	0.00105939	0.013	0	WT								SLX4					WT	WT
74-24714-230T-31--74-25057N-80U-BLD	0	0.00028533	0.013	0	WT								SLX4					WT	WT
74-24717-169U-30--74-25057N-80U-BLD	0.001	0.00107741	0.03	0	WT								SLX4					WT	WT
740-24247-138M-36--740-24960N-156N-GST	0.003	0.00012219	0.032	0	WT												FIGNL1,MCM8	WT	WT
740-24250-138M-33--740-24960N-156N-GST	0	9.28e-05	0.197	0	WT												FIGNL1,MCM8	WT	WT
740-24253-156N-35--740-24960N-156N-GST	0	0.00137287	0.018	0	WT												FIGNL1,MCM8	WT	WT
740-24256-156N-33--740-24960N-156N-GST	0.002	0.00023328	0.077	0	WT												FIGNL1,MCM8	WT	WT
7404	0.022	0.00072722	0.004	0	WT						H2AFX							WT	WT
7416	0.025	0.0431088	0.009	0												RAD51B		OTHER monoallelic vus	monoallelic or VUS
7432	0.02	0.00044826	0.004	0	WT						H2AFX							WT	WT
74854df07d95b6b1a2132579094fef3b8c13e8f81875e20143f4e19e49e5f446	0.013	0.00032527	0.079	0			BRCA2											BRCA1/2 monoallelic vus	monoallelic or VUS
7486	0.003	0.00402466	0	0	WT												FIGNL1	WT	WT
7487	0	0.00211102	0	0	WT								RMI1					WT	WT
74ffea6045f9ff44c0e3b46fe32fa30de6e616cd174fa30d5349a362f51424dd	0.048	0.00335377	0.121	0.323	WT												MDC1,RMI1,EME1	WT	WT
75	0.893	0.998114	0.288	0													EME2,SLX4	OTHER monoallelic vus	monoallelic or VUS
7522	0.001	8.63e-06	0	0	WT													WT	WT
7545	0.004	0.00070882	0.002	0							H2AFX							OTHER biallelic pathogenic	OTHER biallelic pathogenic
7582	0.018	0.00058754	0.059	0							H2AFX							OTHER biallelic pathogenic	OTHER biallelic pathogenic
75ce1bd6dbaf2d4ca50f51e6c1f2a09f3275b080539a07ac7ed962ae72c5179f	0.002	0.00058354	0.254	0.036													NBN,EME1,BRIP1	OTHER monoallelic vus	monoallelic or VUS
76	0.738	0.521723	0.294	0.149	BRCA2													BRCA1/2 biallelic pathogenic	BRCA2
7602	0.019	0.0290239	0	0	WT													WT	WT
7643	0.236	0.446735	0	0													HELQ,MUS81	OTHER monoallelic vus	monoallelic or VUS
7675	0.02	0.00424219	0	0		BRCA2												BRCA1/2 biallelic vus	monoallelic or VUS
7689	0.005	0.00352033	0	0														OTHER monoallelic vus	monoallelic or VUS
7695	0.001	0.00087089	0	0	WT												GEN1	WT	WT
76fc1cfd4a2e0c806b8ac8357d1c3ab9c603cda7e4346c39139d66ec59800699	0.011	0.00124393	0.094	0.485														OTHER monoallelic vus	monoallelic or VUS
772-24568-116N-34--772-24977N-116N-GST	0.012	0.00043488	0.003	0.001	WT											PALB2		WT	WT
772-24571-116N-36--772-24977N-116N-GST	0.001	0.0005082	0	0.002	WT												RMI1,MCM8	WT	WT
772-24574-123K-33--772-24977N-116N-GST	0	9.29e-05	0.017	0	WT												RMI1,MCM8	WT	WT
772-24577-123K-35--772-24977N-116N-GST	0.003	0.00021178	0	0	WT												RMI1,MCM8	WT	WT
7722	0.001	0.00162036	0	0	WT												MDC1,FIGNL1,RTEL1	WT	WT
7737	0.089	0.0149341	0.01	0													XRCC3	OTHER monoallelic vus	monoallelic or VUS
7740	0	2.81e-06	0.007	0							H2AFX							OTHER biallelic pathogenic	OTHER biallelic pathogenic
7744	0	0.0421067	0.007	0								PALB2						OTHER biallelic vus	monoallelic or VUS
7753	0.135	0.0300152	0.018	0.036							H2AFX							OTHER biallelic pathogenic	OTHER biallelic pathogenic
7755	0.025	0.0030584	0.011	0.05							AUNIP							OTHER biallelic pathogenic	OTHER biallelic pathogenic
7767	0.001	0.00075481	0.002	0.001												RAD51D		OTHER monoallelic vus	monoallelic or VUS
779-24082-103J-29--779-21582N-67M-GST	0	4.61e-05	0	0	WT											RAD51B		WT	WT
779-24085-103J-25--779-21582N-67M-GST	0.003	0.00113439	0	0												RAD51B		OTHER monoallelic vus	monoallelic or VUS
779-24091-67M-31--779-21582N-67M-GST	0.001	0.0014321	0	0												RAD51B		OTHER monoallelic vus	monoallelic or VUS
779-24094-67M-28--779-21582N-67M-GST	0.001	0.00178169	0	0												RAD51B		OTHER monoallelic vus	monoallelic or VUS
7791	0.003	1.13e-05	0	0	WT												REV1,RAD50,FIGNL1	WT	WT
77977ef0417ba90d8554929ffcc512163c9a455ae47f2e6655324952075ab57e	0.019	0.00299007	0	0							H2AFX							OTHER biallelic pathogenic	OTHER biallelic pathogenic
77e647a05a7bc6591ccdaaab2bbdef656649418e52d8f02e6f7f5d63af2f50fb	0	0.00121573	0.037	0.001													SLX4	OTHER monoallelic vus	monoallelic or VUS
78	0.031	0.0158353	0.001	0														OTHER monoallelic vus	monoallelic or VUS
7806	0.001	0.00029213	0.006	0	WT												FIGNL1	WT	WT
7812	0.001	0.00049691	0.01	0													RAD54L	OTHER monoallelic vus	monoallelic or VUS
7848bd725874b4f28f5c907834fab039f1c9489938a6d78b770e367be2973da9	0.016	0.00120511	0.307	0.19						RAD51B								OTHER biallelic pathogenic	OTHER biallelic pathogenic
7873d357d8c24ff28988da18280b1bfe16205f96d8cdcdc27166cd20b2158200	0.392	0.00243775	0.033	0.005							RAD50,UIMC1,XRCC3,SWSAP1					OTHER biallelic pathogenic	OTHER biallelic pathogenic
79	0.204	0.0130825	0	0		BRCA2												BRCA1/2 biallelic vus	monoallelic or VUS
7943	0	0.00073	0.01	0	WT						BRCC3							WT	WT
7998	0	3.3e-05	0	0	WT												RMI1,SWSAP1	WT	WT
7a376ec159162bfb8cec3d947ced67d9b1394ebac3ce1220da6f1b80e6197edf	0.007	0.00202044	0.017	0												RAD51B		OTHER monoallelic vus	monoallelic or VUS
7ae50f527740acb2518d25e9953e1222479f6f57e53db6be4a67ba8cc2b02253	0.008	0.0161795	0	0.001	WT												GEN1,REV1,EME2,EME1	WT	WT
7bc2eb9cbd76f57405c4db1820c587932da2dc3bc5396e612eaa68aec71f434d	0	0.00018332	0	0	WT		BRCA1											WT	WT
7c73cc5443237b3ac33d4578f03bfe1a94bb3ce14e7ec695ea6af93cbc6ba829	0.001	0.00101565	0.059	0.003	WT		BRCA1											WT	WT
7c965565bb8202941bbc7995e015807e3817397353b46aed7fafd568ec445009	0.019	0.00216286	0.288	0.366						RAD51B								OTHER biallelic pathogenic	OTHER biallelic pathogenic
7d8254a43db12e6da4fcb2218bbdd0f84ca3938dfc723c2442069f7e17e24504	0.006	0.00114999	0.096	0		BRCA2												BRCA1/2 biallelic vus	monoallelic or VUS
7e5fe54682f97841fdf2cea1ac5a3a9b0944e8de6a5bab414be5953e4a122203	0	0.00050464	0	0	WT												RAD51AP1,EME2	WT	WT
7f7a57bd92a6a9ec9594699e0185f312b87450c4becb3627adcaab4bbd64c96d	0.149	0.392824	0.63	0.312												RAD51B		OTHER monoallelic vus	monoallelic or VUS
8022	0	0.00048678	0	0											AUNIP			OTHER monoallelic pathogenic	monoallelic or VUS
8041	0.002	0.0341888	0.001	0	WT													WT	WT
8042	0.075	0.117152	0.024	0													MDC1,SLX4	OTHER monoallelic vus	monoallelic or VUS
8043	0	4.45e-05	0.265	0	WT													WT	WT
8046	0	5.63e-06	0	0	WT												GEN1,UIMC1,MUS81,MCM8	WT	WT
8047	0.004	0.00106716	0.103	0	WT		BRCA1											WT	WT
8052	0.004	8.94e-05	0.032	0							AUNIP							OTHER biallelic pathogenic	OTHER biallelic pathogenic
806-23341-225T-36--806-25035N-53S-BLD	0.001	4.19e-05	0	0	WT											RAD51B		WT	WT
806-24154-225T-37--806-25035N-53S-BLD	0	0.00019077	0.001	0	WT											RAD51B		WT	WT
806-24157-70V-34--806-25035N-53S-BLD	0.002	9.59e-05	0	0	WT											RAD51B		WT	WT
806-24160-70V-34--806-25035N-53S-BLD	0.004	9.17e-05	0.028	0.002	WT											RAD51B		WT	WT
8061	0.003	0.00011207	0.013	0.017	WT												BRIP1,RTEL1	WT	WT
8062	0.041	0.00171512	0	0							H2AFX							OTHER biallelic pathogenic	OTHER biallelic pathogenic
8064	0.007	0.00083026	0	0		BRCA2												BRCA1/2 biallelic vus	monoallelic or VUS
809f380be25b144a6197d915114cf007951bf3e5cf08729e1be5182611578bf6	0.154	0.0382788	0.027	0							H2AFX,RAD51						OTHER biallelic pathogenic	OTHER biallelic pathogenic
80f413de9f21648f16e847198f9ebc09c4df71a671657caed4d3e31caa55929d	0	0.00384252	0.028	0.004	WT												EME1	WT	WT
8104	0.001	0.0189607	0	0	WT								MDC1					WT	WT
815b14fc82802994d6234dbab1f4acf7fd67c3a1dc2c7b23418c82c61f08e91e	0	0.00077869	0.052	0.005	WT						RBBP8							WT	WT
8171	0	0.00024866	0	0	WT												EXO1,RAD50,MUS81	WT	WT
8182	0	0.00114362	0	0	WT												GEN1	WT	WT
81ed35f07e98127b64788fc315b51a78276fc69247cc9181dbf94096659eac2d	0.011	0.00173958	0.002	0									RAD52,XRCC3,EME1				OTHER biallelic vus	monoallelic or VUS
82	0.967	0.998734	0.93	0.893	BRCA1													BRCA1/2 biallelic pathogenic	BRCA1
823eddf546c8253ec7f422951166089c5ad26fec2e75a965efe3a5a6e43bcfe0	0.004	0.046407	0.09	0.005	WT												MRE11A,EME1,RBBP8	WT	WT
8245	0.053	0.00166937	0.188	0.218	WT						RAD50							WT	WT
8250	0.036	4.86e-05	0.005	0		BRCA2												BRCA1/2 biallelic vus	monoallelic or VUS
8258	0	8.13e-07	0	0	WT												REV1	WT	WT
826cb806c36242e06bda2a676b65446bc82ef365e10148aa36baec0b1afa872c	0.005	0.00070948	0.021	0.001	WT							RAD51B						WT	WT
8277	0.075	0.0129263	0.356	0.536								PALB2						OTHER biallelic vus	monoallelic or VUS
8299	0	1.1e-05	0	0	WT												MCM9	WT	WT
8323	0.028	0.0218937	0	0									GEN1					OTHER biallelic vus	monoallelic or VUS
8325	0.543	0.00395763	0	0	BRCA1													BRCA1/2 biallelic pathogenic	BRCA1
8326	0.016	0.00323113	0	0	WT													WT	WT
8327	0	0.00044865	0	0									REV1					OTHER biallelic vus	monoallelic or VUS
8328	0.102	0.00667842	0	0							H2AFX							OTHER biallelic pathogenic	OTHER biallelic pathogenic
833-24010-30T-31--833-25085N-211U-BLD	0.001	0.00026187	0.007	0.006	WT												REV1	WT	WT
833-24016-147V-30--833-25085N-211U-BLD	0	4.04e-05	0	0	WT								MDC1					WT	WT
833-24774-30T-27--833-25085N-211U-BLD	0.002	0.00035735	0	0	WT												REV1	WT	WT
833-24777-147V-26--833-25085N-211U-BLD	0.002	9.1e-05	0.034	0.005	WT												REV1	WT	WT
8330	0.004	0.00014639	0	0													RAD54B,RMI1	OTHER monoallelic vus	monoallelic or VUS
8331	0	0.0137469	0	0							AUNIP							OTHER biallelic pathogenic	OTHER biallelic pathogenic
8332	0	0.0113847	0	0									RAD54L					OTHER biallelic vus	monoallelic or VUS
8333	0.011	0.00990431	0	0	WT												MUS81,MCM8	WT	WT
8334	0.001	0.0524086	0	0									SFR1					OTHER biallelic vus	monoallelic or VUS
8337	0	0.00084581	0	0									HELQ					OTHER biallelic vus	monoallelic or VUS
8340	0	0.0259213	0	0									GEN1					OTHER biallelic vus	monoallelic or VUS
8341	0.021	0.0179214	0	0														OTHER monoallelic vus	monoallelic or VUS
8342	0	0.00015575	0	0									MDC1					OTHER biallelic vus	monoallelic or VUS
8343	0.001	0.00028228	0	0	WT												FIGNL1	WT	WT
8344	0	0.0147546	0	0	WT						AUNIP							WT	WT
8346	0.024	0.0344486	0	0							H2AFX							OTHER biallelic pathogenic	OTHER biallelic pathogenic
8373	0.013	0.0012812	0.057	0.116	WT												MCM9	WT	WT
8381	0.002	9.1e-05	0	0	WT												RMI1,SLX4	WT	WT
83e5f80b1c797b84fc0cb2cd64de1f93ba161fc7250d6638f1cfcdbfd8cbb1b6	0	0.00043559	0	0	WT		BRCA2											WT	WT
8405	0	0.00436889	0	0														OTHER monoallelic vus	monoallelic or VUS
8406	0	0.0111262	0	0														OTHER monoallelic vus	monoallelic or VUS
8407	0.001	8.82e-05	0	0														OTHER monoallelic vus	monoallelic or VUS
8409	0.001	0.00254799	0	0									EXO1,RAD50					OTHER biallelic vus	monoallelic or VUS
8410	0	0.00182693	0	0												RAD51B		OTHER monoallelic vus	monoallelic or VUS
8411	0.108	0.0194705	0	0									GEN1					OTHER biallelic vus	monoallelic or VUS
8416	0.002	0.060185	0.012	0.008									BARD1					OTHER biallelic vus	monoallelic or VUS
8417	0	0.001503	0	0									BARD1					OTHER biallelic vus	monoallelic or VUS
8418	0.001	0.00043728	0	0													FIGNL1	OTHER monoallelic vus	monoallelic or VUS
8419	0.527	0.00014994	0	0	BRCA1													BRCA1/2 biallelic pathogenic	BRCA1
8421	0.042	0.0462947	0	0							AUNIP							OTHER biallelic pathogenic	OTHER biallelic pathogenic
8422	0	0.00345913	0	0									BRIP1					OTHER biallelic vus	monoallelic or VUS
8424	0.027	0.0112223	0	0									MDC1					OTHER biallelic vus	monoallelic or VUS
8425	0.001	0.00013861	0	0							AUNIP							OTHER biallelic pathogenic	OTHER biallelic pathogenic
8426	0	0.001842	0	0									RAD51AP1					OTHER biallelic vus	monoallelic or VUS
8427	0.141	0.582766	0	0.012												RAD51D		OTHER monoallelic vus	monoallelic or VUS
8428	0.002	3.78e-05	0	0							RAD54L							OTHER biallelic pathogenic	OTHER biallelic pathogenic
8429	0	0.00216578	0	0														OTHER monoallelic vus	monoallelic or VUS
8430	0.003	0.00093352	0	0									EXO1,UIMC1,MDC1,MCM9				OTHER biallelic vus	monoallelic or VUS
8431	0	0.00020257	0	0		BRCA2												BRCA1/2 biallelic vus	monoallelic or VUS
8432	0	0.00330524	0	0							AUNIP							OTHER biallelic pathogenic	OTHER biallelic pathogenic
8434	0	0.0280782	0	0														OTHER monoallelic vus	monoallelic or VUS
8435	0.006	0.00083317	0	0													MUS81	OTHER monoallelic vus	monoallelic or VUS
8437	0	0.00625137	0	0	WT												MUS81	WT	WT
8438	0.01	0.0126832	0	0									MDC1					OTHER biallelic vus	monoallelic or VUS
8439	0	0.00052568	0	0	WT												GEN1,MDC1	WT	WT
8440	0.001	0.0044231	0	0		BRCA2												BRCA1/2 biallelic vus	monoallelic or VUS
8441	0	0.00042783	0	0	WT												MDC1	WT	WT
8442	0	0.00098899	0	0														OTHER monoallelic vus	monoallelic or VUS
8443	0.043	0.00522521	0	0							H2AFX							OTHER biallelic pathogenic	OTHER biallelic pathogenic
8476	0.006	0.00033912	0	0							MCM9							OTHER biallelic pathogenic	OTHER biallelic pathogenic
8477	0	0.00070822	0	0	WT												GEN1,MCM9,H2AFX	WT	WT
8486	0.009	0.0108257	0.102	0							ZSWIM7							OTHER biallelic pathogenic	OTHER biallelic pathogenic
85	0.705	0.888606	0.553	0.088	BRCA2													BRCA1/2 biallelic pathogenic	BRCA2
852-23902-163M-35--852-7031N-89O-GST	0.019	0.00018547	0.001	0	WT												MCM9,MUS81,MCM8	WT	WT
852-23905-163M-33--852-7031N-89O-GST	0	8.03e-05	0.001	0	WT								MCM9					WT	WT
852-23908-89O-35--852-7031N-89O-GST	0	0.00036435	0.003	0	WT												MCM9,MUS81,MCM8	WT	WT
852-24876-89O-34--852-7031N-89O-GST	0.054	0.0001142	0.001	0	WT								MCM9					WT	WT
8529	0.871	0.999933	0.777	0.696	BRCA2													BRCA1/2 biallelic pathogenic	BRCA2
856-23962-144Y-36--856-25038N-171U-BLD	0	6.31e-05	0	0	WT											RAD51B		WT	WT
856-24756-124W-37--856-25038N-171U-BLD	0.001	0.00015458	0	0	WT											RAD51B		WT	WT
856-24759-144Y-34--856-25038N-171U-BLD	0.001	7.71e-05	0	0	WT											RAD51B		WT	WT
856-24891-144Y-36--856-25038N-171U-BLD	0	9.97e-05	0	0	WT											RAD51B		WT	WT
856ab6587efdba886756df5a30511a26027e646b37aac2759c06f5209c241c88	0	0.00017	0.029	0	WT								RAD50					WT	WT
8570	0.029	0.234157	0.001	0	WT											RAD51C		WT	WT
85b73e9079e9cd6fd8efd465a1d7cb632075eebd61536049e6e3b9b3e2fd661a	0.048	0.249618	0.329	0.005							AUNIP							OTHER biallelic pathogenic	OTHER biallelic pathogenic
86	0.815	0.00033588	0	0	BRCA2													BRCA1/2 biallelic pathogenic	BRCA2
86068b946235d00d8fdea48c678acec11b3b7a094f6b5133a14ae2faaee2c8af	0	0.00029732	0.002	0.001	WT												EME1,RBBP8	WT	WT
8608	0.004	0.00011935	0.033	0	WT		BRCA1											WT	WT
862-24580-125S-33--862-25039N-6R-BLD	0.002	8.86e-06	0	0	WT													WT	WT
862-24586-19U-31--862-25039N-6R-BLD	0	1.22e-05	0	0	WT													WT	WT
862-24589-19U-33--862-25039N-6R-BLD	0.003	9.45e-05	0	0	WT													WT	WT
862-24846-125S-35--862-25039N-6R-BLD	0	3.1e-05	0	0	WT													WT	WT
86239462345aedb32f027ac695197cbe243d6984b0aa6e6f21f6ca8636a5f617	0.005	0.00438768	0.072	0							BARD1							OTHER biallelic pathogenic	OTHER biallelic pathogenic
8639	0	0.00985978	0	0	WT								MDC1					WT	WT
865-24070-221U-27--865-25040N-207R-BLD	0.002	0.00015222	0.005	0	WT											PALB2		WT	WT
865-24073-221U-26--865-25040N-207R-BLD	0.001	0.00030325	0.001	0	WT											PALB2		WT	WT
865-24076-60E-26--865-25040N-207R-BLD	0	0.00147613	0	0	WT											PALB2		WT	WT
865-24079-60E-25--865-25040N-207R-BLD	0	4.15e-05	0	0	WT											PALB2		WT	WT
865-24786-35T-27--865-25040N-207R-BLD	0.008	4.38e-05	0.004	0	WT											PALB2		WT	WT
865-24789-35T-25--865-25040N-207R-BLD	0	9.23e-05	0.004	0	WT											PALB2		WT	WT
8682	0	4.88e-05	0.015	0	WT								MCM8					WT	WT
8690	0	0.00201414	0.03	0	WT													WT	WT
86c633a436916422e25c43063f1d8fde99dfbcb303747adcce0d3da8cc1c3183	0	0.0392543	0	0	WT												EME1	WT	WT
870e93691ab4f1c57e0b454595d646bf6a96e193e171625236d3704fbf8e3a0f	0.007	0.00031834	0.003	0	WT						GEN1,EME2							WT	WT
875bfbff4c31a068c9824c557541698eea34f069a333d8aec6d2e6645a73d2fd	0	0.0017587	0.032	0.013	WT								EXO1					WT	WT
8793b789423fd13e39994b0f71a0659cdb8b79b8ab968e276050762d42f60c97	0	1.67e-05	0.005	0	WT											PALB2		WT	WT
88-23692-18U-36--88-24991N-123S-BLD	0	4.18e-05	0.002	0	WT												EXO1	WT	WT
88-23695-18U-35--88-24991N-123S-BLD	0	8.23e-05	0.014	0	WT												EXO1	WT	WT
88-23698-198V-33--88-24991N-123S-BLD	0.001	4.85e-05	0.005	0	WT												EXO1	WT	WT
88-23701-198V-33--88-24991N-123S-BLD	0	0.00031755	0.004	0	WT												EXO1	WT	WT
8812182da457dd94138bb1bd66a4c1daeccb446a4c79d31b05d0c0bfb1ff3507	0.001	0.00066471	0.003	0.003							REV1,BRIP1							OTHER biallelic pathogenic	OTHER biallelic pathogenic
887c41c3bf89e0fe6d721f4407b024294f01af4937a412310681db9e9bb57e8c	0.055	0.00118875	0.093	0.007	WT											RAD51D		WT	WT
88bbe83f6491f18fc9b694832f24793ff4e04cad590367aaee7db3a11644dc04	0.336	0.117028	0.001	0								RAD51B						OTHER biallelic vus	monoallelic or VUS
89	0.566	0.261805	0	0				BRCA1										BRCA1/2 monoallelic pathogenic	monoallelic or VUS
891-24604-309R-31--891-25041N-75P-BLD	0	0.00112025	0.043	0.015									MDC1					OTHER biallelic vus	monoallelic or VUS
891-24613-5P-25--891-25041N-75P-BLD	0	0.00041553	0.016	0												PALB2		OTHER monoallelic vus	monoallelic or VUS
891-24616-5P-31--891-25041N-75P-BLD	0.001	6.55e-05	0.095	0.003	WT								MDC1					WT	WT
891-24873-309R-32--891-25041N-75P-BLD	0	1.3e-05	0	0	WT								MDC1					WT	WT
89b5c96294b740fe8ab15637d580539194634e826abc6c2da47ee994bfc2d41f	0.235	0.00148994	0.303	0.016												RAD51B		OTHER monoallelic vus	monoallelic or VUS
89bab9e7f417efbc02ba5fbf3fe14630c12cbbfde41420e1e822417f0ca843ad	0	0.00043511	0.004	0.003	WT						AUNIP,H2AFX						WT	WT
89cc2856c17f27873ac56923ca22bc8282e5fbc5180670cd8917db51ffcc588d	0	2.36e-05	0	0	WT												GEN1,XRCC3	WT	WT
8b8bfea3af2e6628aabd6ed070192e8dccb16d9af2fae1b759ab63fb82f8e7a3	0	0.00107055	0.076	0.005	WT												EME1	WT	WT
8c2c7b95015ec9f664ed6225a09edc37e7697c2dc911a12e6d19e1cbef6400e7	0.119	0.00016502	0.057	0.071		BRCA2												BRCA1/2 biallelic vus	monoallelic or VUS
8cf58ec6aefc914022d30014ad2091b33ec3a4ee841d22ed964ec8d7ff515e61	0	0.00035886	0.048	0.013	WT												GEN1,RAD54B,RAD52,EME1	WT	WT
8debf2cb55d0f1b7011f183b83cc855caf6f06cbde5d34ff4449ac79b9f1abfb	0.003	0.00039503	0.004	0.012	WT								EXO1					WT	WT
8e4d0a4d30896e13a46ec1a156fd004b325aebb89e2a4bdcfce0d17f24356900	0	0.00268325	0.002	0.003	WT								MDC1					WT	WT
8e7b04ed4920cdfa2db0bff01a897ceed172392ec5ea964a2b1fa68d99117a4d	0.015	0.00167026	0.014	0								RAD51D						OTHER biallelic vus	monoallelic or VUS
8eaf6e7cd7af4825a2dcaebc5dd3897ce05b6bc1e6b642e278059b92a8e3fe83	0.002	0.00352243	0	0.043									RAD54L,MDC1				OTHER biallelic vus	monoallelic or VUS
8ec9d907cdf12c3184889dbeded8466994a0cf8ce6aa8dea3d74eb94eaa238cc	0.04	0.0006022	0.003	0	WT						BRIP1							WT	WT
8f456a908208dcb5f4fb5167a1b7e977d2b644935aeec1af0a6d647af410d828	0.001	0.00121446	0.003	0.012							AUNIP							OTHER biallelic pathogenic	OTHER biallelic pathogenic
9	0.949	0.999909	0.768	0.645	BRCA1													BRCA1/2 biallelic pathogenic	BRCA1
90	0.466	0.942542	0.206	0														OTHER monoallelic vus	monoallelic or VUS
900-23926-32P-30--900-25089N-32P-GST	0.002	6.22e-05	0	0	WT												GEN1,REV1,MCM8	WT	WT
900-23929-32P-28--900-25089N-32P-GST	0.003	3.84e-05	0	0	WT												GEN1,REV1,MCM8	WT	WT
900-23932-64R-32--900-25089N-32P-GST	0	7.65e-05	0.001	0	WT												GEN1,REV1,MCM8	WT	WT
900-23935-64R-30--900-25089N-32P-GST	0	5.1e-05	0	0	WT												GEN1,REV1,SLX4,MCM8	WT	WT
900fdae05c90e27aba521996cc05d0a83e32dec27c271a8f14e59fa84439ed34	0.042	0.00016593	0.128	0							RAD54L,RAD50						OTHER biallelic pathogenic	OTHER biallelic pathogenic
90687ad9d09f7677ab6fc83f75b78bd3fed8a9934e071f071306007c79277dab	0	6.97e-06	0.014	0														OTHER monoallelic vus	monoallelic or VUS
908457166335b6e82c7d81a026f23bddad632c6119a410f87c61d96e9819fd4b	0.674	0.00575216	0.672	0.18	BRCA1													BRCA1/2 biallelic pathogenic	BRCA1
909-24514-105U-34--909-25086N-9U-BLD	0.004	7.09e-05	0	0	WT												FIGNL1	WT	WT
909-24520-161W-35--909-25086N-9U-BLD	0.004	6.86e-05	0	0	WT												FIGNL1	WT	WT
909-24523-161W-36--909-25086N-9U-BLD	0.001	0.00011821	0	0.007	WT												FIGNL1	WT	WT
909-24526-41G-34--909-25086N-9U-BLD	0	5.92e-05	0	0	WT												MDC1,FIGNL1	WT	WT
909-24529-41G-36--909-25086N-9U-BLD	0	0.00012676	0	0	WT												FIGNL1	WT	WT
909-24831-105U-35--909-25086N-9U-BLD	0	0.00012229	0	0	WT												MDC1,FIGNL1	WT	WT
91	0.957	0.98097	0.416	0.048	BRCA2													BRCA1/2 biallelic pathogenic	BRCA2
911-24619-11Y-25--911-25044N-6X-BLD	0.013	9.23e-05	0.038	0.059	WT												RAD51AP1	WT	WT
911-24622-11Y-29--911-25044N-6X-BLD	0	2.11e-05	0	0	WT												RAD51AP1	WT	WT
911-24625-168V-28--911-25044N-6X-BLD	0.004	0.00032465	0.029	0.006	WT												RAD51AP1	WT	WT
911-24628-168V-30--911-25044N-6X-BLD	0.002	6.77e-05	0.003	0.001	WT												RAD51AP1	WT	WT
913ce613b66ab4f7fda444db13933c39c689bef153aaa1cbe05db00e4aa7a1a4	0	0.00155129	0.069	0.001						RAD51B								OTHER biallelic pathogenic	OTHER biallelic pathogenic
915-24490-121V-31--915-25045N-156W-BLD	0.004	0.00015555	0.077	0.039	WT												GEN1	WT	WT
915-25168-121V-31--915-25045N-156W-BLD	0	6.99e-05	0.001	0	WT												GEN1	WT	WT
915-25171-8Z-33--915-25045N-156W-BLD	0	0.00020735	0	0	WT												GEN1	WT	WT
915-25174-8Z-30--915-25045N-156W-BLD	0	0.00012497	0.012	0	WT											RAD51C		WT	WT
91b806330d0e632a29aac57bb4c22564728a6732fc25d7393a6075cc86ec86d8	0	0.00014296	0.127	0													RPA2,UIMC1,EME1	OTHER monoallelic vus	monoallelic or VUS
92	0.364	0.146414	0	0									AUNIP					OTHER biallelic vus	monoallelic or VUS
929bd4be9261b766fed4e9b6eb5dc4ba79d4f9b74e9b2c36f23398835215b95a	0.006	0.00132482	0.006	0.001														OTHER monoallelic vus	monoallelic or VUS
92cefde85804d46c8fc92a226bc04bc70482c225e4bad8c3a491c83e7a9844a9	0.004	0.00424343	0.018	0.006	WT							PALB2						WT	WT
92e63aeec5d5bfb17bdf90ebb4da303a859f9d663ef931cdd8fc89ec4d807919	0	0.00039886	0.037	0									RAD54L,MDC1,EME1				OTHER biallelic vus	monoallelic or VUS
93	0.72	0.00036081	0.467	0.444	BRCA1													BRCA1/2 biallelic pathogenic	BRCA1
932be781385ee8928b7497f31bc76e2d39794e65797f0afed7f025f46f63de04	0.001	0.00077586	0.14	0													RAD54B,EME1	OTHER monoallelic vus	monoallelic or VUS
934fe84809fc20a81f124747d5ed57817eb0f9120ea63a69a1548d514710978f	0.007	0.00489425	0.053	0.018											GEN1			OTHER monoallelic pathogenic	monoallelic or VUS
93db044aad3eaa4f6ff82647058c9cabc43087aed8738caabb5656a82d45d865	0.008	0.00123955	0.013	0.005	WT												EXO1,REV1	WT	WT
94	0.423	0.00640344	0	0														OTHER monoallelic vus	monoallelic or VUS
942-24124-18X-36--942-25046N-166T-BLD	0	0.00012752	0	0	WT													WT	WT
942-24792-157V-37--942-25046N-166T-BLD	0.022	1.76e-05	0	0	WT													WT	WT
942-24795-157V-36--942-25046N-166T-BLD	0.001	5.52e-05	0.007	0	WT													WT	WT
942-24906-18X-38--942-25046N-166T-BLD	0.005	0.00100879	0	0	WT													WT	WT
94649c5b2157e86623cef4ed305f17ab35a8026fde844bf59ba8763b5949c417	0.011	0.00864606	0.029	0						RAD51B								OTHER biallelic pathogenic	OTHER biallelic pathogenic
94c34e2475b3d421a3a49b49b8ef2fe278718a688445204887a53b76c720895e	0	0.00058196	0.016	0.015												PALB2		OTHER monoallelic vus	monoallelic or VUS
94cf9c15bcb2bf012d1fba51c4a2fd6e8796e7f0b749d99c805e24b8773e37b7	0.008	0.00722517	0.058	0.125	WT												MCM9,EME1	WT	WT
951-23800-129V-35--951-25047N-169W-BLD	0.001	0.00012942	0.021	0	WT													WT	WT
951-23803-129V-33--951-25047N-169W-BLD	0.002	0.000116	0	0.004	WT											PALB2		WT	WT
951-23806-108A-36--951-25047N-169W-BLD	0	0.00052035	0	0	WT													WT	WT
951-23809-108A-36--951-25047N-169W-BLD	0	0.00031525	0.003	0.019	WT													WT	WT
953dec19dc05015c97eb8cf35a0a4fabf53021d2fb65e7f4e770886db560e5f2	0.006	0.00267376	0.047	0.002	WT						MCM9							WT	WT
954-24205-298T-35--954-25048N-259T-BLD	0.004	0.00137261	0	0	WT													WT	WT
954-24208-298T-34--954-25048N-259T-BLD	0.014	0.00069209	0.003	0.015	WT										GEN1			WT	WT
954-24214-219U-36--954-25048N-259T-BLD	0.001	0.00051664	0.003	0.001	WT										GEN1			WT	WT
954-24220-219U-34--954-25048N-259T-BLD	0.002	0.00088912	0.002	0.023	WT										GEN1			WT	WT
956-23980-192V-36--956-25087N-192V-BLD	0	9.45e-05	0	0	WT												MDC1,MCM9,RMI2	WT	WT
956-23986-162W-37--956-25087N-192V-BLD	0	5.13e-05	0	0	WT												MDC1,MCM9,RMI2	WT	WT
956-24765-162W-35--956-25087N-192V-BLD	0.004	1.89e-05	0	0	WT												MDC1,MCM9,RMI2	WT	WT
956-24948-192V-35--956-25087N-192V-BLD	0	7.65e-06	0	0	WT												MDC1,MCM9,RMI2	WT	WT
957f3903f6dbe8d48a1e8dba183e12d8675e4a6596741aa976e2cf27764a66ab	0.001	0.00043026	0.045	0	WT												GEN1,REV1,MDC1,MCM9,RTEL1	WT	WT
968-24187-266V-29--968-25050N-23X-BLD	0	0.0001261	0.008	0	WT												MDC1,MUS81,RAD51AP1,SLX4,BRCC3	WT	WT
968-24190-266V-27--968-25050N-23X-BLD	0	4.81e-05	0	0	WT												MDC1,MUS81,RAD51AP1,SLX4,BRCC3	WT	WT
968-24193-31Z-28--968-25050N-23X-BLD	0.006	0.00406998	0	0	WT												MDC1,MUS81,RAD51AP1,SLX4,BRCC3	WT	WT
968-24196-31Z-26--968-25050N-23X-BLD	0	6.64e-05	0.01	0	WT												MDC1,MUS81,RAD51AP1,SLX4,BRCC3	WT	WT
96abdb3df8257963934d256627e830afd34b535b61f1caff482994f8f85dbece	0	0.00142117	0.059	0.006									EME1					OTHER biallelic vus	monoallelic or VUS
97530512fe3d55c750b838909f4f23326e988d266936d7d49d86b309e3276bcc	0.001	0.00067562	0.046	0.032	WT												GEN1	WT	WT
977-23854-209U-33--977-25088N-178U-BLD	0	4.28e-05	0	0	WT												EXO1,RMI2	WT	WT
977-23857-209U-28--977-25088N-178U-BLD	0	7.03e-05	0.001	0	WT												EXO1,RMI2	WT	WT
977-23860-115V-33--977-25088N-178U-BLD	0	0.0387929	0	0	WT												EXO1	WT	WT
977-24864-115V-32--977-25088N-178U-BLD	0.005	0.00064927	0.006	0													EXO1,RMI2	OTHER monoallelic vus	monoallelic or VUS
97a8da910044868e4b93f3bc66de54f863428a22b72f8e8c8896d562f7c970c3	0	3.87e-05	0	0	WT												EME1	WT	WT
98011f8fb58fa8eed6171691d09d2ac7c67eb943046e45f70c47352c3a559887	0	0.00683828	0	0.003	WT										GEN1			WT	WT
985acc6a7800cdb92bf96e459604d908526a5ca2af59d9f663979cbe2bcda0e7	0	0.00036001	0.151	0.001									EME1					OTHER biallelic vus	monoallelic or VUS
995-24130-187V-32--995-25053N-119V-BLD	0.009	9.78e-05	0	0	WT												MDC1	WT	WT
995-24133-91W-34--995-25053N-119V-BLD	0	7.45e-05	0	0	WT												MDC1	WT	WT
995-24136-91W-31--995-25053N-119V-BLD	0	0.0012861	0	0	WT												MDC1	WT	WT
995-24945-187V-35--995-25053N-119V-BLD	0	4.61e-05	0	0	WT												MDC1	WT	WT
997-24592-142W-30--997-25054N-122V-BLD	0.008	0.00317314	0.141	0				BRCA1										BRCA1/2 monoallelic pathogenic	monoallelic or VUS
997-24595-142W-33--997-25054N-122V-BLD	0.002	0.00218288	0.002	0.001				BRCA1										BRCA1/2 monoallelic pathogenic	monoallelic or VUS
997-24598-184V-29--997-25054N-122V-BLD	0.001	0.00173073	0.019	0.016				BRCA1										BRCA1/2 monoallelic pathogenic	monoallelic or VUS
997-24601-184V-32--997-25054N-122V-BLD	0.004	0.00142972	0.033	0.209				BRCA1										BRCA1/2 monoallelic pathogenic	monoallelic or VUS
997182d49057aa54375e2da5d222b23aa7b30b020f1e961aca988765aa0b1e08	0	0.00093979	0.069	0	WT												EME1	WT	WT
99febb5cb49a8d0e47fc43cb46c3c972af7077adde2b38b1919c294276ef563e	0.095	0.205592	0.006	0.008												PALB2		OTHER monoallelic vus	monoallelic or VUS
9aa3acd19da6ad36a8206d2dc11b4e8f54a1ba392aa4ae6ef853a174f016ab8d	0	1.35e-05	0.06	0				BRCA2										BRCA1/2 monoallelic pathogenic	monoallelic or VUS
9bede39d73b7a98225f1f8ea85d513c1739d6c55a43f8b284a41a49ec0c9a9df	0.001	0.00042062	0.021	0.004						RAD51B								OTHER biallelic pathogenic	OTHER biallelic pathogenic
9c1aa33d8cca6743039c73afa57991b46d5aae3796e1a1d2f7ad8480deb57bf7	0.011	0.00095032	0.002	0	WT								MDC1,SLX4,EME1				WT	WT
9dbb90a23f2804ff80e9633a1d4e16caa73f62200ad5de955ff35782a0d756bd	0	0.0057419	0	0	WT						H2AFX							WT	WT
9ea99e16eaaf486784cb0cd7e1c846a4dcc7bbaecfccc9a04d7853093f2cf775	0.001	0.00078103	0.017	0	WT						HELQ							WT	WT
A01R	0.017	1.71e-05	0.022	0	WT										SLX4			WT	WT
A01S	0	8.08e-05	0	0	WT													WT	WT
A01T	0.003	0.00819329	0	0.001									GEN1					OTHER biallelic vus	monoallelic or VUS
A01V	0	3.34e-05	0	0	WT								GEN1					WT	WT
A01X	0	7.74e-06	0	0	WT											RAD51C		WT	WT
A02O	0.012	3.78e-05	0	0									UIMC1					OTHER biallelic vus	monoallelic or VUS
A02Y	0	3.01e-05	0	0	WT													WT	WT
A032	0.001	0.00020556	0	0	WT												EXO1,UIMC1,SFR1	WT	WT
A03F	0	1.57e-05	0	0	WT													WT	WT
A03L	0.025	0.00145599	0	0							AUNIP,MRE11A						OTHER biallelic pathogenic	OTHER biallelic pathogenic
A03N	0	0.00030378	0.002	0									MDC1					OTHER biallelic vus	monoallelic or VUS
A04D	0.966	0.993716	0.668	0.079	BRCA2													BRCA1/2 biallelic pathogenic	BRCA2
A04J	0.85	0.981993	0.8	0.934														OTHER monoallelic vus	monoallelic or VUS
A04P	0.89	0.998909	0.329	0.662							H2AFX							OTHER biallelic pathogenic	OTHER biallelic pathogenic
A04Q	0	0.186512	0	0	WT												SLX4	WT	WT
A04T	0.866	0.99997	0.76	0.701							H2AFX							OTHER biallelic pathogenic	OTHER biallelic pathogenic
A04X	0.017	0.00150904	0	0							H2AFX							OTHER biallelic pathogenic	OTHER biallelic pathogenic
A051	0	7.88e-07	0	0		BRCA2,BRCA1											BRCA1/2 biallelic vus	monoallelic or VUS
A052	0.011	0.00088265	0.017	0		BRCA1												BRCA1/2 biallelic vus	monoallelic or VUS
A053	0.005	0.00090235	0.336	0													GEN1,MCM9,FIGNL1,BRIP1	OTHER monoallelic vus	monoallelic or VUS
A054	0	1.94e-06	0	0	WT											RAD51B,PALB2	WT	WT
A05A	0.002	0.00792092	0.23	0													RBBP8	OTHER monoallelic vus	monoallelic or VUS
A05D	0.01	0.0342254	0.272	0													UIMC1,FIGNL1	OTHER monoallelic vus	monoallelic or VUS
A05S	0.005	4.64e-06	0.004	0	WT		BRCA1											WT	WT
A06B	0.022	0.0303313	0.102	0			BRCA1											BRCA1/2 monoallelic vus	monoallelic or VUS
A075	0.865	0.981662	0.131	0														OTHER monoallelic vus	monoallelic or VUS
A07B	0.002	0.00145998	0.006	0							H2AFX							OTHER biallelic pathogenic	OTHER biallelic pathogenic
A07I	0.017	0.0011567	0	0		BRCA2												BRCA1/2 biallelic vus	monoallelic or VUS
A08L	0.959	0.997602	0.865	0.357	BRCA2													BRCA1/2 biallelic pathogenic	BRCA2
A08S	0.039	0.00082712	0	0													GEN1,MDC1	OTHER monoallelic vus	monoallelic or VUS
A092	0.047	0.0103421	0.006	0		BRCA1												BRCA1/2 biallelic vus	monoallelic or VUS
A094	0.652	0.801663	0	0							H2AFX							OTHER biallelic pathogenic	OTHER biallelic pathogenic
A09I	0.116	0.00403624	0.265	0			BRCA2											BRCA1/2 monoallelic vus	monoallelic or VUS
A09X	0	0.00030611	0	0														OTHER monoallelic vus	monoallelic or VUS
A0AT	0.845	0.999827	0.662	0.589			BRCA2											BRCA1/2 monoallelic vus	monoallelic or VUS
A0AV	0.882	0.991028	0.868	0.732		BRCA2												BRCA1/2 biallelic vus	monoallelic or VUS
A0B3	0.423	0.40621	0.504	0.932		BRCA2												BRCA1/2 biallelic vus	monoallelic or VUS
A0B9	0	0.00154099	0.12	0													RAD54L,RAD50,BABAM1	OTHER monoallelic vus	monoallelic or VUS
A0BW	0.527	0.535358	0.459	0.013									RAD52,XRCC3				OTHER biallelic vus	monoallelic or VUS
A0C8	0.075	0.00056687	0.03	0	WT		BRCA2											WT	WT
A0CA	0	4.21e-05	0	0	WT												GEN1	WT	WT
A0CC	0.009	0.00281984	0.012	0.07									SLX4,EME1					OTHER biallelic vus	monoallelic or VUS
A0CE	0.946	0.996786	0.58	0.095	BRCA2													BRCA1/2 biallelic pathogenic	BRCA2
A0D0	0.554	0.94525	0.22	0.023						RAD51B								OTHER biallelic pathogenic	OTHER biallelic pathogenic
A0D1	0.005	0.00283167	0	0												RAD51B		OTHER monoallelic vus	monoallelic or VUS
A0D2	0.867	0.997929	0.764	0.748	BRCA1													BRCA1/2 biallelic pathogenic	BRCA1
A0D4	0	0.00075353	0	0							AUNIP							OTHER biallelic pathogenic	OTHER biallelic pathogenic
A0DG	0.005	0.00014204	0	0												PALB2		OTHER monoallelic vus	monoallelic or VUS
A0DT	0.001	0.00294897	0	0	WT												EXO1,XRCC3,SLX4	WT	WT
A0E0	0.038	0.0640505	0.003	0								PALB2						OTHER biallelic vus	monoallelic or VUS
A0EA	0.001	0.00074968	0	0	WT													WT	WT
A0EY	0.19	0.00116529	0	0							AUNIP							OTHER biallelic pathogenic	OTHER biallelic pathogenic
A0G0	0.004	0.00017421	0.015	0													MCM8	OTHER monoallelic vus	monoallelic or VUS
A0G9	0	1.64e-06	0	0	WT												BRIP1	WT	WT
A0GA	0	1.35e-06	0	0	WT													WT	WT
A0GE	0.001	0.00036045	0	0	WT								MDC1					WT	WT
A0GG	0	1.41e-06	0	0	WT							PALB2						WT	WT
A0GJ	0.985	0.999854	0.886	0.972	BRCA1													BRCA1/2 biallelic pathogenic	BRCA1
A0H0	0.016	0.00070056	0	0													MDC1	OTHER monoallelic vus	monoallelic or VUS
A0H6	0	0.00055435	0	0	WT												RAD54B,MCM8	WT	WT
A0I1	0.205	0.00334488	0.05	0			BRCA1											BRCA1/2 monoallelic vus	monoallelic or VUS
A0I2	0.188	0.00655477	0	0							H2AFX							OTHER biallelic pathogenic	OTHER biallelic pathogenic
A0IJ	0.187	0.83506	0.235	0.279							GEN1,H2AFX							OTHER biallelic pathogenic	OTHER biallelic pathogenic
A0IQ	0.254	0.618592	0.028	0.158							SLX4							OTHER biallelic pathogenic	OTHER biallelic pathogenic
A0J1	0	1.22e-06	0	0		BRCA2												BRCA1/2 biallelic vus	monoallelic or VUS
A0J2	0.742	0.999203	0.557	0.62													EXO1,FIGNL1,SLX4	OTHER monoallelic vus	monoallelic or VUS
A0J4	0.268	0.934471	0.414	0.607												PALB2		OTHER monoallelic vus	monoallelic or VUS
A0JM	0	0.00031768	0	0							AUNIP,H2AFX						OTHER biallelic pathogenic	OTHER biallelic pathogenic
A0JN	0.019	0.29483	0.013	0.015	WT										REV1			WT	WT
A0K3	0.011	0.00145864	0.053	0									RAD52					OTHER biallelic vus	monoallelic or VUS
A0K8	0.009	0.00098999	0.017	0							H2AFX							OTHER biallelic pathogenic	OTHER biallelic pathogenic
A0L8	0.047	0.0670921	0.001	0													MDC1,RAD52	OTHER monoallelic vus	monoallelic or VUS
A0L9	0.192	0.0277859	0.011	0													RTEL1	OTHER monoallelic vus	monoallelic or VUS
A0LD	0	1.02e-06	0	0	WT											RAD51D		WT	WT
A0LE	0	2.87e-06	0	0				BRCA1										BRCA1/2 monoallelic pathogenic	monoallelic or VUS
A0LH	0	6.6e-05	0.035	0	WT												REV1,HELQ,RAD50	WT	WT
A0LI	0.134	0.0883073	0.073	0.017														OTHER monoallelic vus	monoallelic or VUS
A0LL	0.001	4.17e-05	0	0				BRCA2										BRCA1/2 monoallelic pathogenic	monoallelic or VUS
A0LO	0	5.21e-05	0	0		BRCA1												BRCA1/2 biallelic vus	monoallelic or VUS
A0RE	0.217	0.163075	0	0								RAD51C						OTHER biallelic vus	monoallelic or VUS
A0RT	0.068	0.739277	0.059	0.279	WT													WT	WT
A0RU	0.627	0.787489	0.744	0.939							AUNIP,BARD1						OTHER biallelic pathogenic	OTHER biallelic pathogenic
A0SM	0.001	0.00374443	0	0							H2AFX							OTHER biallelic pathogenic	OTHER biallelic pathogenic
A0TC	0	6.58e-06	0	0		BRCA2												BRCA1/2 biallelic vus	monoallelic or VUS
A0TD	0.001	0.0001722	0	0		BRCA2												BRCA1/2 biallelic vus	monoallelic or VUS
A0TE	0.004	3.36e-05	0.047	0.009								PALB2						OTHER biallelic vus	monoallelic or VUS
A0TG	0	5.12e-05	0	0	WT												RTEL1	WT	WT
A0TN	0.007	0.00162295	0	0	WT											RAD51B		WT	WT
A0TX	0.021	9.9e-05	0	0								PALB2						OTHER biallelic vus	monoallelic or VUS
A0V8	0.005	0.0496929	0.05	0			BRCA2											BRCA1/2 monoallelic vus	monoallelic or VUS
A0VL	0	0.00050408	0	0	WT						H2AFX							WT	WT
A0WA	0.957	0.989834	0.917	0.964	BRCA1													BRCA1/2 biallelic pathogenic	BRCA1
A0WX	0.002	0.00043528	0.004	0.003	WT								EME1					WT	WT
A0X5	0	0.0006112	0	0													AUNIP,MCM9,RMI1	OTHER monoallelic vus	monoallelic or VUS
A0XR	0.001	0.00037161	0.005	0											FAM175A			OTHER monoallelic pathogenic	monoallelic or VUS
A0Y3	0	0.00028157	0	0	WT												FIGNL1	WT	WT
A0YG	0.014	0.0289509	0	0													HELQ,FAM175A	OTHER monoallelic vus	monoallelic or VUS
A0Z2	0	0.00033819	0	0	WT										BARD1			WT	WT
A0ZB	0.009	4.57e-05	0	0	WT													WT	WT
A109	0.075	0.00071797	0.006	0							H2AFX							OTHER biallelic pathogenic	OTHER biallelic pathogenic
A10Q	0.018	0.00059909	0	0	WT													WT	WT
A11G	0	1.06e-05	0	0	WT		BRCA1											WT	WT
A11H	0	1.98e-06	0	0	WT													WT	WT
A124	0.965	0.99998	0.875	0.836	BRCA1													BRCA1/2 biallelic pathogenic	BRCA1
A12H	0	0.00032154	0	0	WT													WT	WT
A12L	0.753	0.999974	0.58	0.563							NBN							OTHER biallelic pathogenic	OTHER biallelic pathogenic
A12Q	0.046	0.00273249	0.001	0							H2AFX							OTHER biallelic pathogenic	OTHER biallelic pathogenic
A130	0.005	0.00267758	0.007	0	WT												MDC1,MUS81,RTEL1,BRCC3	WT	WT
A139	0.245	0.435212	0.015	0.04									UIMC1,EME1					OTHER biallelic vus	monoallelic or VUS
A13D	0.462	0.906225	0.255	0.021							H2AFX							OTHER biallelic pathogenic	OTHER biallelic pathogenic
A13J	0.077	0.00179601	0.003	0													RAD54L,RAD51AP1	OTHER monoallelic vus	monoallelic or VUS
A13L	0	0.00013631	0	0	WT													WT	WT
A13R	0	0.00020967	0	0	WT												GEN1,RAD50,UIMC1,MCM8	WT	WT
A13W	0.034	0.0001061	0	0	WT											PALB2		WT	WT
A148	0.002	0.00118888	0.004	0							H2AFX							OTHER biallelic pathogenic	OTHER biallelic pathogenic
A14P	0.027	0.00345455	0.073	0.002									RAD50,BRIP1					OTHER biallelic vus	monoallelic or VUS
A14X	0	0.00053105	0	0									MDC1					OTHER biallelic vus	monoallelic or VUS
A152	0.003	0.0003653	0	0							H2AFX							OTHER biallelic pathogenic	OTHER biallelic pathogenic
A156	0	6.09e-05	0	0	WT												RAD54L	WT	WT
A15E	0	8.46e-05	0	0														OTHER monoallelic vus	monoallelic or VUS
A15H	0.014	0.00210588	0	0														OTHER monoallelic vus	monoallelic or VUS
A15K	0.001	0.00043484	0.004	0					BRCA2									OTHER monoallelic vus	monoallelic or VUS
A16G	0	6e-05	0.005	0	WT													WT	WT
A17K	0.042	0.080945	0.049	0												RAD51B		OTHER monoallelic vus	monoallelic or VUS
A185	0	0.00071554	0	0	WT											RAD51B		WT	WT
A18C	0.002	0.0365799	0	0									BRIP1					OTHER biallelic vus	monoallelic or VUS
A18R	0.027	0.00062723	0	0							H2AFX							OTHER biallelic pathogenic	OTHER biallelic pathogenic
A18U	0.062	0.00546678	0	0											AUNIP			OTHER monoallelic pathogenic	monoallelic or VUS
A191	0	0.00016703	0	0	WT													WT	WT
A19D	0	0.00019912	0	0	WT						H2AFX							WT	WT
A19E	0.187	0.186033	0	0									MDC1,MCM9					OTHER biallelic vus	monoallelic or VUS
A19J	0.01	0.00445822	0.025	0.001	WT								MDC1					WT	WT
A19L	0.152	0.00326969	0.004	0		BRCA1												BRCA1/2 biallelic vus	monoallelic or VUS
A19T	0.074	0.0538396	0.025	0							H2AFX							OTHER biallelic pathogenic	OTHER biallelic pathogenic
A1A5	0.007	0.00012701	0.001	0	WT		BRCA2											WT	WT
A1A6	0	3.99e-05	0.085	0												PALB2		OTHER monoallelic vus	monoallelic or VUS
A1A7	0.332	0.811733	0.007	0	WT						H2AFX							WT	WT
A1AE	0.005	0.0192173	0.031	0	WT		BRCA1											WT	WT
A1AY	0.201	0.351361	0.006	0												PALB2		OTHER monoallelic vus	monoallelic or VUS
A1BF	0.039	0.00137189	0	0	WT		BRCA1											WT	WT
A1BJ	0.029	0.00011717	0.002	0												PALB2		OTHER monoallelic vus	monoallelic or VUS
A1BN	0.001	0.00723442	0.005	0.001													RAD54L	OTHER monoallelic vus	monoallelic or VUS
A1C8	0.515	0.00040162	0.618	0	BRCA1													BRCA1/2 biallelic pathogenic	BRCA1
A1CI	0.002	0.00040442	0	0	WT										MCM8			WT	WT
A1E9	0.574	0.00114965	0	0	BRCA1													BRCA1/2 biallelic pathogenic	BRCA1
A1EB	0.007	0.0120621	0.005	0	WT											RAD51D		WT	WT
A1ED	0.004	0.00268315	0	0	WT													WT	WT
A1EG	0.002	0.00027021	0	0	WT								RTEL1					WT	WT
A1EH	0	0.00025409	0	0	WT						AUNIP							WT	WT
A1EI	0.02	0.00063894	0	0														OTHER monoallelic vus	monoallelic or VUS
A1EJ	0.001	0.0167767	0.093	0	WT												RAD54L,BARD1,MDC1,SLX4,MCM8	WT	WT
A1EL	0.001	0.00025618	0	0	WT						BRCC3							WT	WT
A1FC	0.002	0.0127348	0	0		BRCA2												BRCA1/2 biallelic vus	monoallelic or VUS
A1GS	0.059	0.0123939	0.042	0							H2AFX							OTHER biallelic pathogenic	OTHER biallelic pathogenic
A1GW	0.007	0.00230211	0.003	0												PALB2		OTHER monoallelic vus	monoallelic or VUS
A1HT	0.001	0.00024774	0	0		BRCA2												BRCA1/2 biallelic vus	monoallelic or VUS
A1HV	0.045	0.00068656	0.037	0							H2AFX							OTHER biallelic pathogenic	OTHER biallelic pathogenic
A1HW	0.09	0.00045293	0.01	0							H2AFX							OTHER biallelic pathogenic	OTHER biallelic pathogenic
A1HY	0	0.00219739	0	0	WT		BRCA1											WT	WT
A1I0	0	2.37e-05	0.019	0	WT												HELQ,MUS81,BRIP1	WT	WT
A1I2	0.006	0.00040241	0	0							AUNIP							OTHER biallelic pathogenic	OTHER biallelic pathogenic
A1I8	0.021	0.00358569	0.015	0	WT													WT	WT
A1IC	0.058	0.00076822	0	0							H2AFX							OTHER biallelic pathogenic	OTHER biallelic pathogenic
A1J5	0.007	0.00026169	0	0	WT						AUNIP,H2AFX						WT	WT
A1KU	0	0.00045112	0.019	0	WT												RTEL1	WT	WT
A1KW	0.009	0.00228557	0.037	0	WT		BRCA1											WT	WT
A1L0	0.013	0.0325225	0	0	WT											RAD51B		WT	WT
A1L2	0.123	0.0144592	0.004	0														OTHER monoallelic vus	monoallelic or VUS
A1L3	0	8.29e-05	0.001	0	WT													WT	WT
A1LG	0	0.00100884	0	0	WT												RAD52,BRIP1	WT	WT
A1LK	0.176	0.0103868	0.109	0		BRCA2												BRCA1/2 biallelic vus	monoallelic or VUS
A1LL	0.033	0.362193	0.223	0.215									MDC1,EME1					OTHER biallelic vus	monoallelic or VUS
A1LZ	0.001	0.00318612	0.017	0				BRCA1										BRCA1/2 monoallelic pathogenic	monoallelic or VUS
A1M8	0.012	0.0093654	0	0	WT						H2AFX							WT	WT
A1M9	0.001	0.00021933	0	0	WT								AUNIP					WT	WT
A1MI	0.025	0.00392569	0.012	0	WT		BRCA1											WT	WT
A1ML	0.001	0.00110197	0.011	0	WT													WT	WT
A1MQ	0.033	0.0118893	0.015	0	WT						H2AFX							WT	WT
A1MY	0.032	0.00474362	0.032	0.013	WT												FIGNL1,SFR1,BABAM1	WT	WT
A1NH	0.002	0.00288181	0	0	WT											RAD51B		WT	WT
A1NN	0	0.00010729	0.002	0	WT						H2AFX							WT	WT
A1P8	0.118	0.0157406	0.003	0									SLX4					OTHER biallelic vus	monoallelic or VUS
A1PB	0.856	0.9997	0.493	0.258							H2AFX							OTHER biallelic pathogenic	OTHER biallelic pathogenic
A1PC	0.009	0.00035628	0.039	0													RMI1,MUS81	OTHER monoallelic vus	monoallelic or VUS
A1PH	0.045	0.16227	0.09	0									MDC1					OTHER biallelic vus	monoallelic or VUS
A1Q1	0.085	0.286196	0.119	0.321	WT												RAD54L	WT	WT
A1Q5	0.011	0.00140676	0.012	0	WT						H2AFX							WT	WT
A1QL	0	9.62e-05	0	0	WT											RAD51B		WT	WT
A1Y8	0.011	0.00058851	0.078	0													RAD54B	OTHER monoallelic vus	monoallelic or VUS
A1ZD	0.014	0.0254569	0.006	0.01	WT										AUNIP			WT	WT
A1ZK	0.086	0.00032785	0.163	0							H2AFX							OTHER biallelic pathogenic	OTHER biallelic pathogenic
A1ZP	0	3.25e-05	0	0	WT		BRCA1											WT	WT
A1ZU	0.004	0.0152293	0	0	WT													WT	WT
A20P	0.01	0.0003288	0	0	WT													WT	WT
A20Q	0.006	0.00303197	0	0	WT											PALB2		WT	WT
A20T	0.061	0.0001642	0	0	WT							PALB2						WT	WT
A20V	0.049	0.184032	0.027	0.007									MDC1					OTHER biallelic vus	monoallelic or VUS
A216	0.001	0.00200187	0.098	0.013	WT								MDC1					WT	WT
A217	0.063	0.00565933	0.204	0.715	WT								SLX4					WT	WT
A22O	0	0.00046259	0	0	WT												HELQ	WT	WT
A22Z	0	0.00190569	0	0	WT		BRCA1											WT	WT
A233	0	0.00175014	0	0	WT													WT	WT
A23B	0	0.00019581	0	0	WT		BRCA1											WT	WT
A23M	0.07	0.0182934	0.228	0														OTHER monoallelic vus	monoallelic or VUS
A240	0.012	0.00019867	0	0	WT													WT	WT
A24D	0.013	0.00527857	0	0	WT												MDC1,RAD51AP1	WT	WT
A259	0	0.00134469	0	0									MCM9					OTHER biallelic vus	monoallelic or VUS
A25B	0.838	0.920976	0.919	0.797	BRCA1													BRCA1/2 biallelic pathogenic	BRCA1
A25S	0	0.00153621	0	0													FIGNL1,SLX4	OTHER monoallelic vus	monoallelic or VUS
A25T	0.007	0.0421892	0.008	0.007	WT											PALB2		WT	WT
A25V	0.001	8.52e-07	0	0	WT											PALB2		WT	WT
A25W	0	0.00079489	0.055	0	WT						REV1							WT	WT
A25Y	0.692	0.983597	0.029	0.012														OTHER monoallelic vus	monoallelic or VUS
A262	0.02	0.0025511	0	0							H2AFX							OTHER biallelic pathogenic	OTHER biallelic pathogenic
A264	0.005	0.0151776	0.011	0	WT												GEN1,NBN	WT	WT
A266	0.019	0.00011983	0.032	0		BRCA2												BRCA1/2 biallelic vus	monoallelic or VUS
A26A	0.003	0.00138504	0.001	0	WT						H2AFX							WT	WT
A26C	0.061	0.00189419	0.092	0.003		BRCA2												BRCA1/2 biallelic vus	monoallelic or VUS
A26G	0.019	0.0114527	0.308	0								RAD51B						OTHER biallelic vus	monoallelic or VUS
A26J	0.018	0.00731497	0	0							AUNIP,MCM9,MUS81,MRE11A,H2AFX					OTHER biallelic pathogenic	OTHER biallelic pathogenic
A26L	0.019	0.00088036	0	0			BRCA2											BRCA1/2 monoallelic vus	monoallelic or VUS
A26S	0.009	0.00022041	0.011	0.002	WT											PALB2		WT	WT
A27C	0.006	0.00035559	0	0.008	WT						H2AFX							WT	WT
A27F	0.75	0.999845	0.759	0.683							H2AFX							OTHER biallelic pathogenic	OTHER biallelic pathogenic
A27H	0.95	0.99983	0.743	0.82							H2AFX							OTHER biallelic pathogenic	OTHER biallelic pathogenic
A28V	0	0.00048299	0	0				BRCA2										BRCA1/2 monoallelic pathogenic	monoallelic or VUS
A29B	0.017	0.00041014	0.005	0	WT												GEN1,MDC1,NBN	WT	WT
A2A0	0	1.68e-05	0	0	WT											RAD51B		WT	WT
A2BK	0.071	0.281575	0.035	0.006							H2AFX							OTHER biallelic pathogenic	OTHER biallelic pathogenic
A2C5	0.007	8.44e-05	0	0	WT								RAD50,MCM8				WT	WT
A2C9	0.933	0.99992	0.701	0.838									RAD51,EME1					OTHER biallelic vus	monoallelic or VUS
A2CN	0	0.00018849	0	0	WT											PALB2		WT	WT
A2CP	0	0.00088637	0	0	WT								MDC1					WT	WT
A2CU	0	0.00012748	0	0	WT												EME2	WT	WT
A2DF	0.776	0.141706	0.46	0	BRCA2													BRCA1/2 biallelic pathogenic	BRCA2
A2GN	0.011	0.00298079	0.023	0.012	WT												MDC1	WT	WT
A2GT	0.001	7.83e-06	0	0	WT												RPA2	WT	WT
A2H5	0.052	0.00970758	0.179	0									EME1					OTHER biallelic vus	monoallelic or VUS
A2HQ	0.001	0.00130136	0	0.006	WT													WT	WT
A2HS	0	9.41e-05	0.02	0	WT												RAD54L,GEN1,MDC1	WT	WT
A2HT	0	0.0012021	0	0	WT											RAD51D		WT	WT
A2IZ	0.006	0.0214054	0	0	WT		BRCA2											WT	WT
A2J0	0	0.00018717	0.002	0												PALB2		OTHER monoallelic vus	monoallelic or VUS
A2J4	0.001	0.00079894	0	0	WT												EXO1	WT	WT
A2KA	0.005	0.00023982	0.042	0	WT												RAD50	WT	WT
A2KB	0.017	0.00045623	0.042	0.085	WT								RAD54L					WT	WT
A2KJ	0.053	0.00785674	0.076	0						RAD51B								OTHER biallelic pathogenic	OTHER biallelic pathogenic
A2LA	0.522	0.00209563	0.425	0.084	BRCA1													BRCA1/2 biallelic pathogenic	BRCA1
A2LK	0	0.00130391	0	0	WT											PALB2		WT	WT
A2LT	0.001	0.00028677	0	0							HELQ,FAM175A						OTHER biallelic pathogenic	OTHER biallelic pathogenic
A2LV	0.062	0.295873	0.105	0	WT		BRCA1											WT	WT
A2LY	0.013	7.56e-05	0.032	0				BRCA1										BRCA1/2 monoallelic pathogenic	monoallelic or VUS
A2M5	0	0.00020805	0	0	WT												EME1	WT	WT
A2MI	0.019	0.00034963	0	0	WT												GEN1,REV1	WT	WT
A2N1	0	3.09e-05	0	0	WT												MDC1,MCM8	WT	WT
A2NF	0	0.00207612	0	0	WT						H2AFX							WT	WT
A2OL	0	0.00053538	0	0	WT												RAD54L,RAD51AP1	WT	WT
A2OV	0	5.11e-05	0	0	WT								MDC1					WT	WT
A2OW	0	0.0003378	0	0	WT												MUS81,RAD51AP1,SLX4,MCM8	WT	WT
A2Q1	0	0.00050466	0	0	WT													WT	WT
A2Q2	0.017	0.00074524	0	0	WT												GEN1,FIGNL1,EME2	WT	WT
A2Q8	0	0.00112387	0	0	WT													WT	WT
A2QD	0	0.00012594	0	0	WT												RAD54B,RMI1,RAD51AP1,SLX4,MCM8	WT	WT
A2QQ	0.002	0.00020252	0	0	WT												EXO1,GEN1,REV1,MDC1	WT	WT
A2QS	0.002	0.00013342	0.032	0	WT		BRCA2											WT	WT
A2RE	0.003	0.0009023	0	0													GEN1,REV1	OTHER monoallelic vus	monoallelic or VUS
A2RL	0	0.00079241	0.006	0.011	WT								REV1					WT	WT
A2RM	0.441	0.0568934	0.516	0.572				BRCA2										BRCA1/2 monoallelic pathogenic	monoallelic or VUS
A3A6	0.001	0.00045924	0	0	WT								MDC1					WT	WT
A3A7	0.042	0.00200633	0.035	0													UIMC1	OTHER monoallelic vus	monoallelic or VUS
A3A8	0.001	0.00422514	0	0	WT											RAD51B		WT	WT
A3A9	0.021	0.00086626	0.023	0													EXO1	OTHER monoallelic vus	monoallelic or VUS
A3AL	0.003	0.00015725	0	0	WT											PALB2		WT	WT
A3AQ	0	0.0521332	0	0	WT											PALB2		WT	WT
A3CK	0.024	0.00773109	0.002	0	WT											PALB2		WT	WT
A3CV	0	8.92e-05	0	0	WT												EXO1	WT	WT
A3CX	0	0.00075244	0	0	WT												SLX4	WT	WT
A3DV	0	0.00656335	0	0	WT												GEN1,MDC1	WT	WT
A3EE	0.688	0.254673	0	0			BRCA2											BRCA1/2 monoallelic vus	monoallelic or VUS
A3ES	0.006	0.0466375	0.008	0	WT												UIMC1	WT	WT
A3F3	0.003	5.71e-05	0	0	WT						H2AFX							WT	WT
A3F5	0.031	0.00512948	0.037	0							NBN							OTHER biallelic pathogenic	OTHER biallelic pathogenic
A3F8	0	4.85e-05	0	0	WT		BRCA1											WT	WT
A3FL	0	0.00012188	0	0	WT												GEN1,MCM9	WT	WT
A3FQ	0	6.93e-07	0	0	WT												BARD1	WT	WT
A3FR	0	0.0004939	0	0	WT											PALB2		WT	WT
A3H1	0	0.0003377	0	0	WT		BRCA1											WT	WT
A3I0	0.121	0.0025122	0.001	0		BRCA2												BRCA1/2 biallelic vus	monoallelic or VUS
A3I1	0	9.6e-05	0	0									MDC1					OTHER biallelic vus	monoallelic or VUS
A3IL	0.005	0.00032172	0	0	WT								RAD50					WT	WT
A3J5	0.003	0.0007603	0.051	0.004							MUS81,H2AFX						OTHER biallelic pathogenic	OTHER biallelic pathogenic
A3JI	0	0.00202272	0.033	0	WT		BRCA2											WT	WT
A3K7	0.049	0.0454762	0.114	0		BRCA2												BRCA1/2 biallelic vus	monoallelic or VUS
A3KA	0.003	0.00016066	0.073	0									RPA1					OTHER biallelic vus	monoallelic or VUS
A3KC	0.081	0.00028021	0	0	WT						H2AFX							WT	WT
A3KN	0	0.00318381	0.018	0	WT												RAD54L,MCM9	WT	WT
A3LS	0.016	0.00362057	0.009	0									MDC1					OTHER biallelic vus	monoallelic or VUS
A3LT	0	0.00012335	0	0	WT						RAD52,RAD51AP1,MCM8						WT	WT
A3LU	0.002	0.00014495	0.016	0	WT		BRCA2											WT	WT
A3LW	0.033	0.003568	0	0									MDC1					OTHER biallelic vus	monoallelic or VUS
A3LY	0.053	0.000101	0.085	0													FIGNL1,MCM8	OTHER monoallelic vus	monoallelic or VUS
A3M1	0.044	0.00036581	0.002	0									HELQ					OTHER biallelic vus	monoallelic or VUS
A3M4	0.002	0.00052262	0	0		BRCA2												BRCA1/2 biallelic vus	monoallelic or VUS
A3M5	0.054	0.087311	0	0							H2AFX							OTHER biallelic pathogenic	OTHER biallelic pathogenic
A3MF	0.019	0.00011268	0.034	0												RAD51D		OTHER monoallelic vus	monoallelic or VUS
A3MO	0	0.0021718	0	0	WT											RAD51B		WT	WT
A3MY	0	9.16e-05	0	0	WT												GEN1,MCM9,RAD52,BRIP1	WT	WT
A3N5	0.184	0.248364	0	0			BRCA1											BRCA1/2 monoallelic vus	monoallelic or VUS
A3N6	0.001	0.0185672	0	0	WT												RPA2,RAD54L	WT	WT
A3NJ	0	0.00175339	0	0														OTHER monoallelic vus	monoallelic or VUS
A3PD	0	0.00147613	0	0	WT													WT	WT
A3PH	0.012	8.43e-05	0.017	0		BRCA1												BRCA1/2 biallelic vus	monoallelic or VUS
A3PJ	0.011	0.034252	0.001	0.001	WT								EXO1,SLX4					WT	WT
A3PN	0.004	0.00390629	0	0	WT													WT	WT
A3R2	0	0.00010135	0	0													MDC1	OTHER monoallelic vus	monoallelic or VUS
A3R3	0	0.00027448	0	0	WT											PALB2,RAD51C	WT	WT
A3RE	0.128	0.581839	0.099	0.007						RAD51B								OTHER biallelic pathogenic	OTHER biallelic pathogenic
A3RK	0.001	0.00032387	0	0												PALB2		OTHER monoallelic vus	monoallelic or VUS
A3S3	0	0.00124873	0	0	WT											RAD51B		WT	WT
A3SD	0.02	0.00022305	0	0	WT												EME2	WT	WT
A3SE	0	2.82e-05	0	0	WT												MCM9,NBN	WT	WT
A3T0	0	0.115337	0	0	WT													WT	WT
A3T9	0	0.00044474	0	0	WT												MCM9	WT	WT
A3TB	0.003	1.95e-05	0	0	WT													WT	WT
A3U0	0.815	0.998984	0.691	0.922							NBN,H2AFX							OTHER biallelic pathogenic	OTHER biallelic pathogenic
A3U5	0	0.00159912	0.055	0	WT						HELQ,NBN,H2AFX						WT	WT
A3U6	0	0.00010701	0	0	WT												RAD54B,MCM8	WT	WT
A3U7	0.022	0.00246039	0	0														OTHER monoallelic vus	monoallelic or VUS
A3U8	0.005	0.00133565	0.016	0	WT												EXO1,RTEL1	WT	WT
A3US	0	0.00022749	0	0	WT												RAD51AP1	WT	WT
A3XL	0.877	0.999759	0.8	0.922			BRCA2											BRCA1/2 monoallelic vus	monoallelic or VUS
A3XX	0.001	0.00022525	0	0			BRCA2											BRCA1/2 monoallelic vus	monoallelic or VUS
A3Y0	0.952	0.996708	0.77	0.366	BRCA2													BRCA1/2 biallelic pathogenic	BRCA2
A3YB	0.213	0.118464	0.057	0.005									GEN1					OTHER biallelic vus	monoallelic or VUS
A40X	0.002	0.00202976	0	0	WT		BRCA2											WT	WT
A40Y	0.072	0.480975	0.024	0	WT												GEN1	WT	WT
A416	0	0.00031021	0	0	WT													WT	WT
A418	0	8.63e-05	0	0	WT													WT	WT
A43Z	0.001	0.015123	0.047	0							AUNIP							OTHER biallelic pathogenic	OTHER biallelic pathogenic
A44B	0	0.00963252	0.002	0	WT		BRCA2											WT	WT
A45K	0	5.03e-05	0	0	WT												FIGNL1	WT	WT
A47M	0	0.00150283	0	0	WT								EXO1,MDC1					WT	WT
A47N	0.042	0.00678885	0	0	WT												RAD50,RMI1	WT	WT
A47O	0.002	0.00097773	0	0	WT												EXO1,BRIP1,SWSAP1	WT	WT
A47R	0	0.0004254	0	0				BRCA2										BRCA1/2 monoallelic pathogenic	monoallelic or VUS
A48D	0.016	0.00364751	0	0	WT		BRCA2											WT	WT
A48G	0.106	0.0517771	0.006	0	WT								MDC1					WT	WT
A48U	0.038	0.115679	0	0														OTHER monoallelic vus	monoallelic or VUS
A495	0.093	0.00461185	0.422	0.546													HELQ,SLX4	OTHER monoallelic vus	monoallelic or VUS
A496	0.043	0.00101425	0.028	0	WT		BRCA2											WT	WT
A49L	0.273	0.851829	0.436	0.366								RAD51D						OTHER biallelic vus	monoallelic or VUS
A49M	0.177	0.0180096	0.022	0.158									RAD50					OTHER biallelic vus	monoallelic or VUS
A49Y	0.059	0.00039068	0	0	WT								MDC1					WT	WT
A4A1	0.447	0.983288	0.106	0.042									BARD1					OTHER biallelic vus	monoallelic or VUS
A4A4	0.485	0.30682	0.004	0									MDC1					OTHER biallelic vus	monoallelic or VUS
A4AJ	0.026	0.00399323	0.013	0													RTEL1	OTHER monoallelic vus	monoallelic or VUS
A4EI	0.052	0.00097167	0	0														OTHER monoallelic vus	monoallelic or VUS
A4EK	0.007	0.00964916	0.002	0									RPA1					OTHER biallelic vus	monoallelic or VUS
A4EM	0	0.00090567	0	0	WT												MDC1,MCM9	WT	WT
A4ET	0	1.89e-05	0	0	WT												BARD1	WT	WT
A4G6	0	0.00041661	0	0	WT													WT	WT
A4H0	0.004	0.00022758	0	0	WT												MUS81	WT	WT
A4IH	0.128	0.0896254	0.003	0							H2AFX							OTHER biallelic pathogenic	OTHER biallelic pathogenic
A4J4	0.001	7.25e-05	0	0	WT												MUS81	WT	WT
A4K6	0	0.00067775	0	0	WT						H2AFX							WT	WT
A4KN	0.013	0.0007419	0	0	WT													WT	WT
A4MT	0.003	0.0191128	0	0	WT												EXO1,RAD50,RBBP8	WT	WT
A4NA	0.153	0.0246434	0.102	0													REV1	OTHER monoallelic vus	monoallelic or VUS
A4NB	0.021	0.01067	0.003	0.003	WT												RAD54L,MCM8	WT	WT
A4ND	0.019	0.00015625	0	0	WT						H2AFX							WT	WT
A4NE	0	0.00964878	0.1	0	WT		BRCA2,BRCA1										WT	WT
A4NG	0.035	0.0039648	0	0		BRCA2												BRCA1/2 biallelic vus	monoallelic or VUS
A4OF	0.013	0.00011576	0.065	0							RMI1							OTHER biallelic pathogenic	OTHER biallelic pathogenic
A4OJ	0.006	0.00111866	0.041	0.012									FIGNL1					OTHER biallelic vus	monoallelic or VUS
A4OR	0.02	0.00175503	0.014	0	WT												MDC1	WT	WT
A4UT	0	5.74e-05	0	0	WT												RPA2,SLX4	WT	WT
A4XI	0	3.17e-05	0	0	WT												RPA2	WT	WT
A4YX	0.002	0.00106425	0.003	0.006	WT												EXO1,MDC1	WT	WT
A4ZQ	0.006	0.00020596	0	0														OTHER monoallelic vus	monoallelic or VUS
A4ZT	0	0.00111479	0	0	WT												RAD54L,MCM9,MCM8	WT	WT
A50T	0.003	0.00037258	0.023	0	WT								REV1					WT	WT
A50V	0.011	3.49e-05	0.002	0													RPA2,EXO1,SLX4,RTEL1	OTHER monoallelic vus	monoallelic or VUS
A520	0	9.51e-05	0	0	WT												MDC1	WT	WT
A54L	0.001	0.0001129	0	0												PALB2		OTHER monoallelic vus	monoallelic or VUS
A55W	0.002	0.00224271	0	0	WT											RAD51D		WT	WT
A55Z	0.007	0.00220008	0	0	WT		BRCA2											WT	WT
A560	0	0.00205243	0	0	WT													WT	WT
A561	0	0.00268574	0	0	WT												RAD50,SLX4	WT	WT
A562	0.002	0.00280088	0	0	WT												EXO1,SLX4	WT	WT
A565	0.019	1.6e-06	0	0	WT								MDC1					WT	WT
A566	0	6.25e-06	0	0	WT								EME2					WT	WT
A567	0	0.00010738	0	0	WT								HELQ					WT	WT
A56B	0	0.00046556	0	0	WT								EME2					WT	WT
A57E	0.012	0.0148694	0	0	WT								GEN1					WT	WT
A59R	0	0.00120158	0	0	WT												MDC1,RBBP8	WT	WT
A5DF	0.112	0.0431423	0.171	0.684	WT						H2AFX							WT	WT
A5DJ	0.004	0.0069731	0	0.002	WT						H2AFX							WT	WT
A5EJ	0	3.67e-06	0	0				BRCA2										BRCA1/2 monoallelic pathogenic	monoallelic or VUS
A5EK	0.006	2.25e-05	0	0	WT											RAD51B		WT	WT
A5MZ	0.003	0.00025606	0	0	WT													WT	WT
A5NF	0.002	0.00155036	0	0	WT												RMI1	WT	WT
A5NH	0	0.0008692	0	0	WT										SLX4			WT	WT
A5NI	0.002	0.00216357	0	0	WT						BRCC3							WT	WT
A5NJ	0	0.00146536	0	0	WT											PALB2		WT	WT
A5NK	0	0.00167988	0	0	WT								RAD54L,MDC1				WT	WT
A5NL	0	0.00094148	0	0	WT												GEN1,MCM9	WT	WT
A5NO	0.081	0.00182459	0.365	0.483									MDC1					OTHER biallelic vus	monoallelic or VUS
A5NP	0.012	0.00168002	0.007	0.001	WT								MDC1,MCM9					WT	WT
A5NQ	0	3.08e-05	0	0	WT												RAD51AP1	WT	WT
A5R7	0.006	0.00278126	0	0	WT								MDC1					WT	WT
A5SL	0.001	0.00019445	0	0	WT												GEN1,HELQ	WT	WT
A5U5	0.057	0.516677	0.001	0	WT												REV1,RTEL1	WT	WT
A5W3	0.009	0.0002006	0	0							H2AFX							OTHER biallelic pathogenic	OTHER biallelic pathogenic
A5YV	0.001	5.3e-05	0	0	WT		BRCA2											WT	WT
A5YW	0	5.56e-05	0.002	0													REV1,FIGNL1,RMI1	OTHER monoallelic vus	monoallelic or VUS
A5YX	0.001	2.7e-05	0	0	WT												FIGNL1,NBN,XRCC3	WT	WT
A5Z1	0.002	6.04e-05	0.018	0	WT													WT	WT
A5Z2	0	3.02e-06	0	0	WT												REV1	WT	WT
A61B	0.002	0.00608534	0	0	WT													WT	WT
A669	0.017	0.0354009	0	0													MCM8	OTHER monoallelic vus	monoallelic or VUS
A6IA	0.024	0.0097128	0.101	0									SLX4					OTHER biallelic vus	monoallelic or VUS
A6VZ	0	0.00272989	0.002	0									MDC1					OTHER biallelic vus	monoallelic or VUS
A6Z2	0.006	0.0108238	0	0									MDC1					OTHER biallelic vus	monoallelic or VUS
A7CF	0.002	0.017546	0	0	WT											RAD51B		WT	WT
A7RC	0.006	0.0519256	0	0	WT											PALB2		WT	WT
A7RK	0.01	0.0590114	0	0	WT								MDC1					WT	WT
A7RV	0.011	0.0018583	0	0			BRCA2											BRCA1/2 monoallelic vus	monoallelic or VUS
A891	0.233	0.0318392	0.332	0		BRCA2												BRCA1/2 biallelic vus	monoallelic or VUS
A8I1	0.248	0.916544	0.004	0.006	WT													WT	WT
A8NE	0.076	0.00108208	0.217	0.357	WT								MDC1					WT	WT
A8NN	0.003	0.0017688	0.016	0.066													MDC1,SLX4	OTHER monoallelic vus	monoallelic or VUS
A8XE	0.055	0.0552896	0	0										PALB2				OTHER monoallelic pathogenic	monoallelic or VUS
A93C	0	0.00055667	0	0	WT								MDC1					WT	WT
A95T	0.423	0.321072	0.107	0						RAD51B								OTHER biallelic pathogenic	OTHER biallelic pathogenic
[truncated: 6,212 more rows]
