# Supplementary material for: Long-molecule scars of backup DNA repair in BRCA1- and BRCA2-deficient cancers
Source: Nature. 2023 Aug 16;621(7977):129–37. doi: 10.1038/s41586-023-06461-2 (PMC10482687; doi:10.1038/s41586-023-06461-2)
Supplement: Supplementary file 15 — Source Data Extended Data Fig. 9 [file 41586_2023_6461_MOESM15_ESM.xlsx]

## Sheet: EDF9A_ROC
threshold	specificity	sensitivity	name
Inf	1	0	hrd_only
0.935	1	0.00757576	hrd_only
0.9265	1	0.0151515	hrd_only
0.917	1	0.0227273	hrd_only
0.9045	1	0.030303	hrd_only
0.894	1	0.0378788	hrd_only
0.878	1	0.0454546	hrd_only
0.8465	1	0.0530303	hrd_only
0.817	0.999456	0.0530303	hrd_only
0.789	0.999456	0.0606061	hrd_only
0.7595	0.999456	0.0681818	hrd_only
0.743	0.998912	0.0681818	hrd_only
0.7355	0.998368	0.0681818	hrd_only
0.7235	0.998368	0.0757576	hrd_only
0.711	0.997824	0.0757576	hrd_only
0.689	0.997824	0.0833333	hrd_only
0.641	0.99728	0.0833333	hrd_only
0.608	0.99728	0.0909091	hrd_only
0.586	0.99728	0.0984848	hrd_only
0.5585	0.99728	0.106061	hrd_only
0.548	0.99728	0.113636	hrd_only
0.5355	0.99728	0.121212	hrd_only
0.5205	0.99728	0.128788	hrd_only
0.504	0.99728	0.136364	hrd_only
0.4885	0.99728	0.143939	hrd_only
0.4775	0.996736	0.151515	hrd_only
0.466	0.996736	0.159091	hrd_only
0.459	0.995647	0.159091	hrd_only
0.451	0.995103	0.159091	hrd_only
0.445	0.994559	0.159091	hrd_only
0.4395	0.994559	0.166667	hrd_only
0.4335	0.994015	0.166667	hrd_only
0.4215	0.993471	0.166667	hrd_only
0.406	0.992927	0.166667	hrd_only
0.3855	0.992927	0.174242	hrd_only
0.369	0.992383	0.174242	hrd_only
0.367	0.991839	0.174242	hrd_only
0.3625	0.990751	0.174242	hrd_only
0.358	0.990207	0.174242	hrd_only
0.356	0.990207	0.189394	hrd_only
0.349	0.989663	0.189394	hrd_only
0.3355	0.989119	0.189394	hrd_only
0.327	0.988575	0.189394	hrd_only
0.3215	0.98803	0.189394	hrd_only
0.3155	0.987486	0.19697	hrd_only
0.313	0.986398	0.19697	hrd_only
0.3055	0.985854	0.19697	hrd_only
0.2945	0.98531	0.19697	hrd_only
0.2845	0.98531	0.204545	hrd_only
0.269	0.984766	0.204545	hrd_only
0.2545	0.984222	0.204545	hrd_only
0.2495	0.983678	0.204545	hrd_only
0.2455	0.982046	0.204545	hrd_only
0.2275	0.980413	0.204545	hrd_only
0.207	0.979869	0.204545	hrd_only
0.1955	0.979869	0.212121	hrd_only
0.187	0.979869	0.219697	hrd_only
0.182	0.979325	0.219697	hrd_only
0.178	0.978237	0.227273	hrd_only
0.1735	0.978237	0.234848	hrd_only
0.17	0.977693	0.234848	hrd_only
0.166	0.977149	0.234848	hrd_only
0.1605	0.976605	0.234848	hrd_only
0.1565	0.976061	0.242424	hrd_only
0.1545	0.975517	0.242424	hrd_only
0.1455	0.974429	0.242424	hrd_only
0.136	0.973885	0.242424	hrd_only
0.133	0.973341	0.242424	hrd_only
0.13	0.972252	0.242424	hrd_only
0.1285	0.971708	0.242424	hrd_only
0.126	0.971164	0.242424	hrd_only
0.123	0.97062	0.242424	hrd_only
0.1175	0.970076	0.242424	hrd_only
0.1125	0.969532	0.242424	hrd_only
0.1025	0.968988	0.242424	hrd_only
0.0915	0.967356	0.25	hrd_only
0.0895	0.966812	0.25	hrd_only
0.0865	0.966268	0.25	hrd_only
0.0825	0.96518	0.272727	hrd_only
0.076	0.964091	0.272727	hrd_only
0.0705	0.963547	0.280303	hrd_only
0.068	0.963003	0.280303	hrd_only
0.0645	0.962459	0.280303	hrd_only
0.0625	0.962459	0.287879	hrd_only
0.0615	0.961915	0.287879	hrd_only
0.06	0.961915	0.295455	hrd_only
0.058	0.961371	0.295455	hrd_only
0.055	0.960827	0.295455	hrd_only
0.052	0.960827	0.30303	hrd_only
0.05	0.960283	0.30303	hrd_only
0.0485	0.959739	0.30303	hrd_only
0.0465	0.959195	0.30303	hrd_only
0.044	0.957563	0.30303	hrd_only
0.042	0.954842	0.310606	hrd_only
0.0405	0.953754	0.318182	hrd_only
0.0395	0.952666	0.318182	hrd_only
0.0385	0.951578	0.318182	hrd_only
0.037	0.951034	0.318182	hrd_only
0.0355	0.949402	0.333333	hrd_only
0.0345	0.948857	0.333333	hrd_only
0.033	0.948313	0.340909	hrd_only
0.0315	0.947769	0.340909	hrd_only
0.0295	0.946681	0.340909	hrd_only
0.0275	0.943417	0.340909	hrd_only
0.0265	0.94124	0.340909	hrd_only
0.0255	0.94124	0.348485	hrd_only
0.024	0.940696	0.356061	hrd_only
0.0225	0.939608	0.356061	hrd_only
0.0215	0.937976	0.356061	hrd_only
0.02	0.933079	0.356061	hrd_only
0.0185	0.930903	0.356061	hrd_only
0.0175	0.927095	0.356061	hrd_only
0.0165	0.925462	0.363636	hrd_only
0.0155	0.922198	0.363636	hrd_only
0.0145	0.916757	0.363636	hrd_only
0.0135	0.915125	0.371212	hrd_only
0.0125	0.911861	0.386364	hrd_only
0.0115	0.907508	0.401515	hrd_only
0.0105	0.905876	0.409091	hrd_only
0.0095	0.904244	0.416667	hrd_only
0.0085	0.902612	0.416667	hrd_only
0.0075	0.896627	0.424242	hrd_only
0.0065	0.890642	0.431818	hrd_only
0.0055	0.881937	0.462121	hrd_only
0.0045	0.87704	0.507576	hrd_only
0.0035	0.87432	0.522727	hrd_only
0.0025	0.868879	0.530303	hrd_only
0.0015	0.857998	0.545455	hrd_only
0.0005	0.83025	0.590909	hrd_only
#NAME?	0	1	hrd_only
Inf	1	0	hrd_kh
0.8335	1	0.00757576	hrd_kh
0.813	1	0.0151515	hrd_kh
0.801	0.999456	0.0151515	hrd_kh
0.7965	0.998912	0.0151515	hrd_kh
0.793	0.998912	0.030303	hrd_kh
0.79	0.998912	0.0378788	hrd_kh
0.7835	0.998912	0.0454546	hrd_kh
0.772	0.998368	0.0454546	hrd_kh
0.7625	0.997824	0.0454546	hrd_kh
0.7595	0.997824	0.0530303	hrd_kh
0.756	0.99728	0.0530303	hrd_kh
0.752	0.99728	0.0606061	hrd_kh
0.7505	0.99728	0.0681818	hrd_kh
0.748	0.99728	0.0757576	hrd_kh
0.7435	0.99728	0.0833333	hrd_kh
0.7405	0.99728	0.0909091	hrd_kh
0.7385	0.996736	0.0909091	hrd_kh
0.734	0.996736	0.0984848	hrd_kh
0.7285	0.996192	0.0984848	hrd_kh
0.723	0.996192	0.106061	hrd_kh
0.7155	0.996192	0.113636	hrd_kh
0.7095	0.996192	0.121212	hrd_kh
0.705	0.996192	0.128788	hrd_kh
0.698	0.996192	0.143939	hrd_kh
0.683	0.996192	0.151515	hrd_kh
0.671	0.996192	0.159091	hrd_kh
0.665	0.996192	0.166667	hrd_kh
0.6575	0.996192	0.174242	hrd_kh
0.6525	0.996192	0.181818	hrd_kh
0.649	0.996192	0.189394	hrd_kh
0.6455	0.996192	0.19697	hrd_kh
0.6375	0.996192	0.204545	hrd_kh
0.6315	0.996192	0.212121	hrd_kh
0.6245	0.995647	0.212121	hrd_kh
0.617	0.995647	0.219697	hrd_kh
0.612	0.995647	0.227273	hrd_kh
0.6075	0.995647	0.234848	hrd_kh
0.6055	0.995103	0.234848	hrd_kh
0.6015	0.995103	0.242424	hrd_kh
0.597	0.995103	0.25	hrd_kh
0.594	0.995103	0.265152	hrd_kh
0.5925	0.994559	0.265152	hrd_kh
0.5845	0.994559	0.272727	hrd_kh
0.5765	0.994559	0.280303	hrd_kh
0.574	0.994559	0.287879	hrd_kh
0.5705	0.994559	0.295455	hrd_kh
0.5665	0.994015	0.295455	hrd_kh
0.56	0.994015	0.30303	hrd_kh
0.5545	0.994015	0.310606	hrd_kh
0.5525	0.994015	0.318182	hrd_kh
0.5515	0.994015	0.325758	hrd_kh
0.547	0.993471	0.333333	hrd_kh
0.541	0.992927	0.340909	hrd_kh
0.5345	0.992383	0.348485	hrd_kh
0.5275	0.992383	0.356061	hrd_kh
0.524	0.992383	0.363636	hrd_kh
0.521	0.992383	0.371212	hrd_kh
0.5135	0.992383	0.378788	hrd_kh
0.507	0.991839	0.378788	hrd_kh
0.505	0.991295	0.378788	hrd_kh
0.4985	0.990751	0.393939	hrd_kh
0.489	0.990751	0.401515	hrd_kh
0.4845	0.990207	0.401515	hrd_kh
0.482	0.990207	0.409091	hrd_kh
0.477	0.990207	0.416667	hrd_kh
0.4735	0.989663	0.416667	hrd_kh
0.4725	0.989663	0.424242	hrd_kh
0.47	0.989119	0.424242	hrd_kh
0.4675	0.988575	0.424242	hrd_kh
0.4655	0.98803	0.424242	hrd_kh
0.463	0.987486	0.424242	hrd_kh
0.4615	0.986942	0.424242	hrd_kh
0.46	0.986398	0.424242	hrd_kh
0.4575	0.986398	0.431818	hrd_kh
0.453	0.986398	0.439394	hrd_kh
0.449	0.985854	0.439394	hrd_kh
0.447	0.985854	0.44697	hrd_kh
0.445	0.98531	0.44697	hrd_kh
0.4415	0.98531	0.462121	hrd_kh
0.437	0.98531	0.469697	hrd_kh
0.4315	0.984222	0.469697	hrd_kh
0.4265	0.983678	0.469697	hrd_kh
0.424	0.983678	0.477273	hrd_kh
0.42	0.983134	0.477273	hrd_kh
0.416	0.98259	0.477273	hrd_kh
0.414	0.982046	0.484848	hrd_kh
0.4105	0.981502	0.484848	hrd_kh
0.405	0.980958	0.484848	hrd_kh
0.4015	0.980413	0.484848	hrd_kh
0.3995	0.979869	0.484848	hrd_kh
0.397	0.979325	0.484848	hrd_kh
0.3955	0.979325	0.492424	hrd_kh
0.394	0.978781	0.492424	hrd_kh
0.392	0.978237	0.492424	hrd_kh
0.39	0.978237	0.5	hrd_kh
0.386	0.978237	0.507576	hrd_kh
0.3825	0.977693	0.507576	hrd_kh
0.3815	0.977693	0.522727	hrd_kh
0.3795	0.977693	0.530303	hrd_kh
0.3775	0.977149	0.530303	hrd_kh
0.376	0.976605	0.530303	hrd_kh
0.374	0.976605	0.537879	hrd_kh
0.3725	0.976605	0.545455	hrd_kh
0.3715	0.976061	0.55303	hrd_kh
0.3705	0.976061	0.560606	hrd_kh
0.368	0.975517	0.560606	hrd_kh
0.365	0.975517	0.568182	hrd_kh
0.3635	0.974973	0.568182	hrd_kh
0.3595	0.973885	0.568182	hrd_kh
0.3515	0.973341	0.568182	hrd_kh
0.346	0.972797	0.568182	hrd_kh
0.3445	0.972252	0.568182	hrd_kh
0.343	0.971708	0.568182	hrd_kh
0.34	0.971164	0.568182	hrd_kh
0.337	0.97062	0.568182	hrd_kh
0.3355	0.970076	0.568182	hrd_kh
0.334	0.969532	0.568182	hrd_kh
0.3325	0.969532	0.575758	hrd_kh
0.3315	0.968444	0.575758	hrd_kh
0.33	0.9679	0.575758	hrd_kh
0.3285	0.967356	0.575758	hrd_kh
0.3275	0.967356	0.583333	hrd_kh
0.3265	0.966812	0.583333	hrd_kh
0.324	0.966268	0.583333	hrd_kh
0.321	0.965724	0.583333	hrd_kh
0.3195	0.965724	0.590909	hrd_kh
0.3185	0.96518	0.598485	hrd_kh
0.316	0.964635	0.598485	hrd_kh
0.3135	0.964091	0.598485	hrd_kh
0.312	0.963547	0.598485	hrd_kh
0.3105	0.962459	0.598485	hrd_kh
0.309	0.962459	0.606061	hrd_kh
0.3075	0.961915	0.606061	hrd_kh
0.306	0.961371	0.606061	hrd_kh
0.3045	0.961371	0.613636	hrd_kh
0.303	0.961371	0.628788	hrd_kh
0.301	0.961371	0.636364	hrd_kh
0.2995	0.959195	0.636364	hrd_kh
0.2985	0.959195	0.643939	hrd_kh
0.2975	0.958107	0.643939	hrd_kh
0.296	0.957563	0.643939	hrd_kh
0.294	0.957563	0.651515	hrd_kh
0.2925	0.957018	0.651515	hrd_kh
0.2915	0.956474	0.651515	hrd_kh
0.29	0.95593	0.651515	hrd_kh
0.288	0.955386	0.666667	hrd_kh
0.2865	0.954842	0.674242	hrd_kh
0.2855	0.954298	0.674242	hrd_kh
0.2845	0.953754	0.674242	hrd_kh
0.2835	0.95321	0.674242	hrd_kh
0.2825	0.952666	0.674242	hrd_kh
0.2805	0.952666	0.681818	hrd_kh
0.277	0.951578	0.681818	hrd_kh
0.2745	0.951034	0.681818	hrd_kh
0.273	0.949946	0.689394	hrd_kh
0.2705	0.948857	0.689394	hrd_kh
0.2675	0.948857	0.69697	hrd_kh
0.2655	0.947769	0.69697	hrd_kh
0.263	0.947225	0.69697	hrd_kh
0.2595	0.945593	0.69697	hrd_kh
0.2575	0.944505	0.69697	hrd_kh
0.256	0.943417	0.69697	hrd_kh
0.2545	0.943417	0.704545	hrd_kh
0.253	0.942329	0.704545	hrd_kh
0.249	0.94124	0.704545	hrd_kh
0.245	0.940696	0.704545	hrd_kh
0.2435	0.940152	0.712121	hrd_kh
0.2425	0.939064	0.712121	hrd_kh
0.2415	0.937976	0.712121	hrd_kh
0.24	0.936888	0.712121	hrd_kh
0.2385	0.936344	0.719697	hrd_kh
0.2375	0.9358	0.719697	hrd_kh
0.2365	0.935256	0.719697	hrd_kh
0.234	0.934712	0.719697	hrd_kh
0.231	0.934168	0.727273	hrd_kh
0.2295	0.933624	0.727273	hrd_kh
0.2285	0.933079	0.727273	hrd_kh
0.2275	0.932535	0.727273	hrd_kh
0.2265	0.930903	0.727273	hrd_kh
0.2255	0.929815	0.727273	hrd_kh
0.2245	0.929271	0.727273	hrd_kh
0.223	0.927639	0.727273	hrd_kh
0.2215	0.926007	0.727273	hrd_kh
0.2195	0.925462	0.727273	hrd_kh
0.2165	0.925462	0.734848	hrd_kh
0.2145	0.924374	0.734848	hrd_kh
0.2135	0.924374	0.742424	hrd_kh
0.212	0.923286	0.742424	hrd_kh
0.2105	0.920566	0.75	hrd_kh
0.2095	0.91839	0.75	hrd_kh
0.2085	0.917301	0.75	hrd_kh
0.207	0.916757	0.75	hrd_kh
0.2055	0.916213	0.75	hrd_kh
0.2045	0.914581	0.757576	hrd_kh
0.203	0.912949	0.765152	hrd_kh
0.2015	0.912949	0.772727	hrd_kh
0.2005	0.911861	0.772727	hrd_kh
0.199	0.910773	0.772727	hrd_kh
0.1975	0.906964	0.772727	hrd_kh
0.196	0.90642	0.772727	hrd_kh
0.194	0.904788	0.772727	hrd_kh
0.1925	0.903156	0.772727	hrd_kh
0.191	0.902612	0.772727	hrd_kh
0.189	0.902612	0.780303	hrd_kh
0.1875	0.901523	0.780303	hrd_kh
0.1865	0.900979	0.780303	hrd_kh
0.185	0.900435	0.780303	hrd_kh
0.1835	0.898803	0.780303	hrd_kh
0.1825	0.898259	0.780303	hrd_kh
0.1815	0.896627	0.780303	hrd_kh
0.1805	0.896083	0.780303	hrd_kh
0.179	0.894995	0.787879	hrd_kh
0.1755	0.89445	0.787879	hrd_kh
0.1725	0.893362	0.787879	hrd_kh
0.1715	0.892274	0.787879	hrd_kh
0.1705	0.891186	0.787879	hrd_kh
0.1695	0.890098	0.787879	hrd_kh
0.1685	0.889554	0.795455	hrd_kh
0.1675	0.88901	0.795455	hrd_kh
0.1665	0.887922	0.795455	hrd_kh
0.165	0.887378	0.80303	hrd_kh
0.163	0.886834	0.80303	hrd_kh
0.1605	0.885201	0.80303	hrd_kh
0.1585	0.883569	0.810606	hrd_kh
0.1575	0.883025	0.810606	hrd_kh
0.1565	0.881937	0.818182	hrd_kh
0.1555	0.881393	0.818182	hrd_kh
0.1545	0.880305	0.818182	hrd_kh
0.1535	0.879217	0.818182	hrd_kh
0.1525	0.878672	0.825758	hrd_kh
0.151	0.878128	0.825758	hrd_kh
0.1495	0.877584	0.825758	hrd_kh
0.1485	0.87704	0.825758	hrd_kh
0.147	0.876496	0.825758	hrd_kh
0.1455	0.874864	0.825758	hrd_kh
0.1445	0.873232	0.825758	hrd_kh
0.1435	0.8716	0.825758	hrd_kh
0.1425	0.871055	0.825758	hrd_kh
0.1415	0.869423	0.825758	hrd_kh
0.14	0.868879	0.825758	hrd_kh
0.1385	0.868335	0.825758	hrd_kh
0.1375	0.866703	0.833333	hrd_kh
0.1365	0.865615	0.840909	hrd_kh
0.1355	0.864527	0.840909	hrd_kh
0.1345	0.863439	0.840909	hrd_kh
0.1335	0.861806	0.840909	hrd_kh
0.1325	0.861262	0.840909	hrd_kh
0.1315	0.859086	0.840909	hrd_kh
0.1305	0.85691	0.840909	hrd_kh
0.1295	0.856366	0.840909	hrd_kh
0.1285	0.854189	0.840909	hrd_kh
0.1275	0.852557	0.840909	hrd_kh
0.1265	0.849293	0.840909	hrd_kh
0.1255	0.848749	0.840909	hrd_kh
0.1245	0.847661	0.840909	hrd_kh
0.1235	0.847116	0.840909	hrd_kh
0.122	0.846572	0.840909	hrd_kh
0.1205	0.845484	0.840909	hrd_kh
0.1195	0.84494	0.840909	hrd_kh
0.1185	0.843852	0.840909	hrd_kh
0.117	0.843308	0.848485	hrd_kh
0.1155	0.841676	0.848485	hrd_kh
0.114	0.840588	0.856061	hrd_kh
0.1125	0.836235	0.863636	hrd_kh
0.111	0.833515	0.863636	hrd_kh
0.1095	0.832427	0.863636	hrd_kh
0.1085	0.831338	0.863636	hrd_kh
0.1075	0.83025	0.863636	hrd_kh
0.106	0.828074	0.863636	hrd_kh
0.1045	0.82753	0.863636	hrd_kh
0.1035	0.825898	0.863636	hrd_kh
0.1025	0.824266	0.863636	hrd_kh
0.1015	0.822089	0.871212	hrd_kh
0.1005	0.821001	0.871212	hrd_kh
0.0985	0.819913	0.871212	hrd_kh
0.0965	0.818825	0.871212	hrd_kh
0.0955	0.816649	0.878788	hrd_kh
0.0945	0.815016	0.878788	hrd_kh
0.0935	0.813928	0.878788	hrd_kh
0.0925	0.813384	0.878788	hrd_kh
0.0915	0.81284	0.878788	hrd_kh
0.0905	0.811752	0.878788	hrd_kh
0.0895	0.809576	0.886364	hrd_kh
0.0885	0.809032	0.893939	hrd_kh
0.0875	0.807399	0.893939	hrd_kh
0.0865	0.806311	0.893939	hrd_kh
0.0855	0.805223	0.893939	hrd_kh
0.0845	0.804135	0.893939	hrd_kh
0.0835	0.803047	0.893939	hrd_kh
0.0825	0.801415	0.893939	hrd_kh
0.0815	0.798694	0.893939	hrd_kh
0.0805	0.797606	0.893939	hrd_kh
0.0795	0.797062	0.893939	hrd_kh
0.0785	0.794886	0.893939	hrd_kh
0.0775	0.793798	0.893939	hrd_kh
0.0765	0.791077	0.901515	hrd_kh
0.0755	0.790533	0.901515	hrd_kh
0.0745	0.789989	0.909091	hrd_kh
0.0735	0.788901	0.909091	hrd_kh
0.0725	0.787269	0.909091	hrd_kh
0.0715	0.785092	0.909091	hrd_kh
0.0705	0.782916	0.909091	hrd_kh
0.0695	0.781828	0.909091	hrd_kh
0.0685	0.779652	0.909091	hrd_kh
0.0675	0.776387	0.916667	hrd_kh
0.0665	0.773667	0.916667	hrd_kh
0.0655	0.771491	0.916667	hrd_kh
0.0645	0.769314	0.916667	hrd_kh
0.0635	0.766594	0.916667	hrd_kh
0.0625	0.763874	0.916667	hrd_kh
0.0615	0.762786	0.916667	hrd_kh
0.0605	0.761153	0.916667	hrd_kh
0.0595	0.757889	0.916667	hrd_kh
0.0585	0.756257	0.916667	hrd_kh
0.0575	0.754081	0.916667	hrd_kh
0.0565	0.75136	0.916667	hrd_kh
0.0555	0.749184	0.916667	hrd_kh
0.0545	0.748096	0.916667	hrd_kh
0.0535	0.747008	0.916667	hrd_kh
0.0525	0.744831	0.916667	hrd_kh
0.0515	0.742655	0.916667	hrd_kh
0.0505	0.741023	0.916667	hrd_kh
0.0495	0.739391	0.916667	hrd_kh
0.0485	0.736126	0.916667	hrd_kh
0.0475	0.733406	0.916667	hrd_kh
0.0465	0.73123	0.916667	hrd_kh
0.0455	0.725245	0.924242	hrd_kh
0.0445	0.72198	0.924242	hrd_kh
0.0435	0.717084	0.924242	hrd_kh
0.0425	0.713275	0.924242	hrd_kh
0.0415	0.708379	0.924242	hrd_kh
0.0405	0.706746	0.924242	hrd_kh
0.0395	0.701306	0.924242	hrd_kh
0.0385	0.698041	0.924242	hrd_kh
0.0375	0.696953	0.924242	hrd_kh
0.0365	0.693689	0.924242	hrd_kh
0.0355	0.692057	0.931818	hrd_kh
0.0345	0.68988	0.931818	hrd_kh
0.0335	0.686072	0.931818	hrd_kh
0.0325	0.681719	0.931818	hrd_kh
0.0315	0.680087	0.931818	hrd_kh
0.0305	0.677911	0.931818	hrd_kh
0.0295	0.673014	0.931818	hrd_kh
0.0285	0.666485	0.931818	hrd_kh
0.0275	0.662133	0.931818	hrd_kh
0.0265	0.658868	0.931818	hrd_kh
0.0255	0.656148	0.931818	hrd_kh
0.0245	0.654516	0.931818	hrd_kh
0.0235	0.649619	0.931818	hrd_kh
0.0225	0.647443	0.931818	hrd_kh
0.0215	0.64309	0.931818	hrd_kh
0.0205	0.63765	0.939394	hrd_kh
0.0195	0.633297	0.939394	hrd_kh
0.0185	0.629489	0.94697	hrd_kh
0.0175	0.62296	0.94697	hrd_kh
0.0165	0.614255	0.94697	hrd_kh
0.0155	0.600653	0.954545	hrd_kh
0.0145	0.593036	0.954545	hrd_kh
0.0135	0.588139	0.954545	hrd_kh
0.0125	0.582699	0.954545	hrd_kh
0.0115	0.575626	0.954545	hrd_kh
0.0105	0.570729	0.954545	hrd_kh
0.0095	0.559304	0.954545	hrd_kh
0.0085	0.556039	0.962121	hrd_kh
0.0075	0.546246	0.962121	hrd_kh
0.0065	0.541349	0.962121	hrd_kh
0.0055	0.523395	0.962121	hrd_kh
0.0045	0.515778	0.962121	hrd_kh
0.0035	0.496736	0.962121	hrd_kh
0.0025	0.483678	0.969697	hrd_kh
0.0015	0.45593	0.969697	hrd_kh
0.0005	0.425462	0.977273	hrd_kh
#NAME?	0	1	hrd_kh
Inf	1	0	chord_only
0.8145	0.999456	0	chord_only
0.7815	0.999456	0.00757576	chord_only
0.7665	0.999456	0.0151515	chord_only
0.7475	0.999456	0.0227273	chord_only
0.7295	0.999456	0.030303	chord_only
0.7225	0.998912	0.030303	chord_only
0.646	0.998912	0.0378788	chord_only
0.5655	0.998912	0.0454546	chord_only
0.5515	0.998912	0.0530303	chord_only
0.5385	0.998368	0.0530303	chord_only
0.5305	0.998368	0.0606061	chord_only
0.529	0.998368	0.0681818	chord_only
0.5275	0.998368	0.0757576	chord_only
0.526	0.998368	0.0833333	chord_only
0.5205	0.998368	0.0909091	chord_only
0.5135	0.998368	0.0984848	chord_only
0.4995	0.998368	0.106061	chord_only
0.4845	0.998368	0.113636	chord_only
0.4775	0.998368	0.128788	chord_only
0.472	0.998368	0.136364	chord_only
0.4695	0.998368	0.143939	chord_only
0.466	0.998368	0.151515	chord_only
0.462	0.998368	0.159091	chord_only
0.4595	0.998368	0.166667	chord_only
0.454	0.998368	0.174242	chord_only
0.4465	0.998368	0.181818	chord_only
0.441	0.998368	0.189394	chord_only
0.4375	0.998368	0.19697	chord_only
0.435	0.998368	0.204545	chord_only
0.429	0.998368	0.212121	chord_only
0.4235	0.998368	0.219697	chord_only
0.421	0.998368	0.227273	chord_only
0.417	0.998368	0.234848	chord_only
0.4145	0.998368	0.242424	chord_only
0.4135	0.998368	0.25	chord_only
0.412	0.998368	0.257576	chord_only
0.4085	0.998368	0.265152	chord_only
0.4	0.998368	0.272727	chord_only
0.393	0.998368	0.280303	chord_only
0.3905	0.997824	0.280303	chord_only
0.385	0.99728	0.280303	chord_only
0.38	0.99728	0.295455	chord_only
0.3785	0.99728	0.30303	chord_only
0.372	0.99728	0.310606	chord_only
0.3635	0.99728	0.318182	chord_only
0.36	0.99728	0.325758	chord_only
0.3555	0.99728	0.333333	chord_only
0.3515	0.99728	0.340909	chord_only
0.3505	0.99728	0.348485	chord_only
0.349	0.996736	0.348485	chord_only
0.345	0.996736	0.356061	chord_only
0.3415	0.996736	0.371212	chord_only
0.338	0.996736	0.378788	chord_only
0.3335	0.996736	0.386364	chord_only
0.3305	0.996192	0.386364	chord_only
0.328	0.996192	0.393939	chord_only
0.3265	0.995647	0.393939	chord_only
0.3255	0.995647	0.416667	chord_only
0.3225	0.995647	0.424242	chord_only
0.3175	0.995647	0.431818	chord_only
0.3125	0.995647	0.44697	chord_only
0.309	0.995647	0.454545	chord_only
0.305	0.995647	0.462121	chord_only
0.3005	0.994559	0.462121	chord_only
0.298	0.994559	0.469697	chord_only
0.296	0.994015	0.469697	chord_only
0.291	0.994015	0.477273	chord_only
0.286	0.994015	0.484848	chord_only
0.2835	0.994015	0.492424	chord_only
0.2805	0.994015	0.507576	chord_only
0.278	0.994015	0.522727	chord_only
0.273	0.994015	0.530303	chord_only
0.2675	0.994015	0.537879	chord_only
0.2655	0.994015	0.545455	chord_only
0.2645	0.993471	0.545455	chord_only
0.263	0.992927	0.545455	chord_only
0.261	0.992927	0.55303	chord_only
0.2595	0.992927	0.560606	chord_only
0.258	0.992383	0.560606	chord_only
0.2555	0.992383	0.568182	chord_only
0.252	0.991839	0.575758	chord_only
0.2495	0.991295	0.575758	chord_only
0.2475	0.990751	0.575758	chord_only
0.2455	0.990207	0.575758	chord_only
0.2445	0.990207	0.583333	chord_only
0.2415	0.989663	0.583333	chord_only
0.238	0.989119	0.583333	chord_only
0.236	0.988575	0.583333	chord_only
0.233	0.98803	0.590909	chord_only
0.2305	0.986942	0.590909	chord_only
0.2295	0.986398	0.598485	chord_only
0.228	0.986398	0.613636	chord_only
0.226	0.985854	0.621212	chord_only
0.224	0.98531	0.621212	chord_only
0.2225	0.984766	0.621212	chord_only
0.2215	0.984222	0.621212	chord_only
0.2195	0.984222	0.628788	chord_only
0.217	0.983678	0.628788	chord_only
0.215	0.983678	0.636364	chord_only
0.213	0.983134	0.636364	chord_only
0.2115	0.983134	0.643939	chord_only
0.2105	0.98259	0.643939	chord_only
0.2085	0.982046	0.643939	chord_only
0.2065	0.982046	0.651515	chord_only
0.205	0.980958	0.651515	chord_only
0.2035	0.980413	0.651515	chord_only
0.2025	0.979325	0.651515	chord_only
0.201	0.977693	0.651515	chord_only
0.199	0.976061	0.651515	chord_only
0.1965	0.974429	0.651515	chord_only
0.1945	0.973885	0.651515	chord_only
0.1935	0.972797	0.651515	chord_only
0.192	0.972252	0.651515	chord_only
0.1905	0.971164	0.651515	chord_only
0.1885	0.970076	0.651515	chord_only
0.185	0.968988	0.651515	chord_only
0.1825	0.968444	0.651515	chord_only
0.1815	0.9679	0.651515	chord_only
0.1795	0.966812	0.651515	chord_only
0.1775	0.965724	0.651515	chord_only
0.176	0.964635	0.651515	chord_only
0.1735	0.964091	0.651515	chord_only
0.1715	0.963547	0.651515	chord_only
0.1705	0.963003	0.651515	chord_only
0.1685	0.962459	0.651515	chord_only
0.1665	0.961915	0.651515	chord_only
0.1655	0.961371	0.651515	chord_only
0.1645	0.960283	0.651515	chord_only
0.1635	0.959739	0.651515	chord_only
0.162	0.959195	0.659091	chord_only
0.16	0.957563	0.659091	chord_only
0.1585	0.956474	0.659091	chord_only
0.1575	0.954298	0.659091	chord_only
0.1565	0.953754	0.659091	chord_only
0.1555	0.952666	0.666667	chord_only
0.1545	0.951034	0.666667	chord_only
0.1535	0.949946	0.674242	chord_only
0.1525	0.948857	0.674242	chord_only
0.1515	0.946681	0.681818	chord_only
0.1505	0.945593	0.681818	chord_only
0.1495	0.945593	0.689394	chord_only
0.1485	0.945049	0.69697	chord_only
0.147	0.943961	0.69697	chord_only
0.1455	0.942329	0.69697	chord_only
0.1445	0.941785	0.69697	chord_only
0.1435	0.940152	0.69697	chord_only
0.1425	0.939608	0.704545	chord_only
0.1415	0.937432	0.704545	chord_only
0.1405	0.936344	0.712121	chord_only
0.1395	0.935256	0.719697	chord_only
0.1385	0.934168	0.719697	chord_only
0.1375	0.931991	0.719697	chord_only
0.1365	0.931447	0.719697	chord_only
0.1355	0.930903	0.719697	chord_only
0.1345	0.928727	0.734848	chord_only
0.1335	0.927095	0.734848	chord_only
0.1325	0.925462	0.734848	chord_only
0.1315	0.922742	0.734848	chord_only
0.1305	0.922198	0.742424	chord_only
0.1295	0.920022	0.742424	chord_only
0.1285	0.91839	0.742424	chord_only
0.1275	0.915669	0.742424	chord_only
0.1265	0.915125	0.75	chord_only
0.1255	0.914037	0.75	chord_only
0.1245	0.911317	0.757576	chord_only
0.1235	0.910229	0.765152	chord_only
0.1225	0.90914	0.765152	chord_only
0.1215	0.908052	0.765152	chord_only
0.1205	0.905876	0.772727	chord_only
0.1195	0.904788	0.772727	chord_only
0.1185	0.903156	0.772727	chord_only
0.1175	0.901523	0.772727	chord_only
0.116	0.899347	0.780303	chord_only
0.1145	0.897171	0.780303	chord_only
0.1135	0.89445	0.780303	chord_only
0.1125	0.89173	0.780303	chord_only
0.1115	0.888466	0.780303	chord_only
0.1105	0.886289	0.780303	chord_only
0.1095	0.883569	0.780303	chord_only
0.1085	0.880849	0.780303	chord_only
0.1075	0.878128	0.780303	chord_only
0.1065	0.872688	0.780303	chord_only
0.1055	0.871055	0.780303	chord_only
0.1045	0.868879	0.787879	chord_only
0.1035	0.865615	0.795455	chord_only
0.1025	0.863439	0.795455	chord_only
0.1015	0.861806	0.80303	chord_only
0.1005	0.860718	0.810606	chord_only
0.0995	0.859086	0.810606	chord_only
0.0985	0.856366	0.810606	chord_only
0.0975	0.853645	0.810606	chord_only
0.0965	0.849837	0.818182	chord_only
0.0955	0.847116	0.818182	chord_only
0.0945	0.84494	0.833333	chord_only
0.0935	0.842764	0.833333	chord_only
0.0925	0.837323	0.833333	chord_only
0.0915	0.833515	0.833333	chord_only
0.0905	0.830794	0.833333	chord_only
0.0895	0.82753	0.833333	chord_only
0.0885	0.824266	0.833333	chord_only
0.0875	0.821001	0.833333	chord_only
0.0865	0.816649	0.833333	chord_only
0.0855	0.811752	0.840909	chord_only
0.0845	0.809576	0.848485	chord_only
0.0835	0.804679	0.848485	chord_only
0.0825	0.803047	0.848485	chord_only
0.0815	0.801415	0.848485	chord_only
0.0805	0.797606	0.856061	chord_only
0.0795	0.79543	0.856061	chord_only
0.0785	0.791077	0.856061	chord_only
0.0775	0.784004	0.856061	chord_only
0.0765	0.781284	0.856061	chord_only
0.0755	0.775843	0.856061	chord_only
0.0745	0.767138	0.856061	chord_only
0.0735	0.764418	0.856061	chord_only
0.0725	0.759521	0.863636	chord_only
0.0715	0.755169	0.863636	chord_only
0.0705	0.752448	0.863636	chord_only
0.0695	0.748096	0.863636	chord_only
0.0685	0.741023	0.863636	chord_only
0.0675	0.73667	0.863636	chord_only
0.0665	0.729053	0.863636	chord_only
0.0655	0.724701	0.871212	chord_only
0.0645	0.720892	0.871212	chord_only
0.0635	0.717084	0.886364	chord_only
0.0625	0.709467	0.893939	chord_only
0.0615	0.70457	0.893939	chord_only
0.0605	0.700762	0.909091	chord_only
0.0595	0.687704	0.916667	chord_only
0.0585	0.681175	0.916667	chord_only
0.0575	0.677367	0.916667	chord_only
0.0565	0.673014	0.916667	chord_only
0.0555	0.666485	0.931818	chord_only
0.0545	0.658868	0.939394	chord_only
0.0535	0.651795	0.939394	chord_only
0.0525	0.646899	0.939394	chord_only
0.0515	0.638738	0.939394	chord_only
0.0505	0.632209	0.939394	chord_only
0.0495	0.627312	0.939394	chord_only
0.0485	0.619695	0.939394	chord_only
0.0475	0.609358	0.939394	chord_only
0.0465	0.597388	0.939394	chord_only
0.0455	0.583787	0.939394	chord_only
0.0445	0.57617	0.939394	chord_only
0.0435	0.567465	0.939394	chord_only
0.0425	0.554407	0.939394	chord_only
0.0415	0.546246	0.939394	chord_only
0.0405	0.53482	0.94697	chord_only
0.0395	0.526659	0.954545	chord_only
0.0385	0.513058	0.954545	chord_only
0.0375	0.500544	0.954545	chord_only
0.0365	0.489663	0.954545	chord_only
0.0355	0.477693	0.954545	chord_only
0.0345	0.463003	0.954545	chord_only
0.0335	0.454298	0.954545	chord_only
0.0325	0.446137	0.962121	chord_only
0.0315	0.434712	0.962121	chord_only
0.0305	0.426551	0.969697	chord_only
0.0295	0.411861	0.969697	chord_only
0.0285	0.398259	0.977273	chord_only
0.0275	0.386289	0.977273	chord_only
0.0265	0.375408	0.977273	chord_only
0.0255	0.36235	0.977273	chord_only
0.0245	0.353645	0.977273	chord_only
0.0235	0.34222	0.977273	chord_only
0.0225	0.326442	0.977273	chord_only
0.0215	0.31556	0.977273	chord_only
0.0205	0.300871	0.977273	chord_only
0.0195	0.287269	0.977273	chord_only
0.0185	0.276387	0.977273	chord_only
0.0175	0.263874	0.977273	chord_only
0.0165	0.247552	0.977273	chord_only
0.0155	0.232862	0.977273	chord_only
0.0145	0.21654	0.977273	chord_only
0.0135	0.203482	0.977273	chord_only
0.0125	0.189336	0.984848	chord_only
0.0115	0.173558	0.984848	chord_only
0.0105	0.161589	0.984848	chord_only
0.0095	0.142546	0.984848	chord_only
0.0085	0.131121	0.984848	chord_only
0.0075	0.118063	0.992424	chord_only
0.0065	0.107182	1	chord_only
0.0055	0.0963003	1	chord_only
0.0045	0.0816105	1	chord_only
0.0035	0.0718172	1	chord_only
0.0025	0.0587595	1	chord_only
0.0015	0.0500544	1	chord_only
0.0005	0.0435256	1	chord_only
#NAME?	0	1	chord_only
Inf	1	0	chord_kh
0.7685	0.999456	0	chord_kh
0.753	0.999456	0.00757576	chord_kh
0.745	0.998912	0.00757576	chord_kh
0.733	0.998912	0.0151515	chord_kh
0.7135	0.998912	0.0227273	chord_kh
0.694	0.998912	0.0378788	chord_kh
0.6865	0.998912	0.0454546	chord_kh
0.683	0.998912	0.0530303	chord_kh
0.6795	0.998912	0.0606061	chord_kh
0.665	0.998912	0.0681818	chord_kh
0.6445	0.998368	0.0681818	chord_kh
0.6375	0.998368	0.0757576	chord_kh
0.6365	0.998368	0.0833333	chord_kh
0.635	0.998368	0.0909091	chord_kh
0.6335	0.998368	0.0984848	chord_kh
0.6265	0.998368	0.106061	chord_kh
0.6135	0.998368	0.113636	chord_kh
0.605	0.998368	0.128788	chord_kh
0.5955	0.998368	0.136364	chord_kh
0.582	0.998368	0.143939	chord_kh
0.5705	0.998368	0.151515	chord_kh
0.5615	0.998368	0.159091	chord_kh
0.5555	0.998368	0.166667	chord_kh
0.55	0.998368	0.174242	chord_kh
0.542	0.998368	0.181818	chord_kh
0.5355	0.998368	0.189394	chord_kh
0.5335	0.998368	0.204545	chord_kh
0.53	0.998368	0.212121	chord_kh
0.5245	0.998368	0.219697	chord_kh
0.5195	0.998368	0.227273	chord_kh
0.511	0.998368	0.234848	chord_kh
0.503	0.998368	0.242424	chord_kh
0.5	0.998368	0.25	chord_kh
0.4975	0.998368	0.265152	chord_kh
0.4955	0.998368	0.272727	chord_kh
0.4925	0.998368	0.280303	chord_kh
0.489	0.998368	0.287879	chord_kh
0.487	0.998368	0.30303	chord_kh
0.485	0.997824	0.30303	chord_kh
0.4835	0.997824	0.310606	chord_kh
0.482	0.997824	0.318182	chord_kh
0.4805	0.997824	0.325758	chord_kh
0.474	0.99728	0.325758	chord_kh
0.4665	0.99728	0.333333	chord_kh
0.464	0.996736	0.333333	chord_kh
0.461	0.996736	0.348485	chord_kh
0.4565	0.996736	0.356061	chord_kh
0.453	0.996736	0.363636	chord_kh
0.45	0.996736	0.371212	chord_kh
0.447	0.996736	0.378788	chord_kh
0.4435	0.996736	0.386364	chord_kh
0.439	0.996736	0.409091	chord_kh
0.4365	0.996736	0.416667	chord_kh
0.4335	0.996736	0.424242	chord_kh
0.43	0.996736	0.431818	chord_kh
0.4265	0.996736	0.439394	chord_kh
0.4185	0.996736	0.44697	chord_kh
0.4115	0.996736	0.454545	chord_kh
0.408	0.996736	0.462121	chord_kh
0.4035	0.996736	0.477273	chord_kh
0.4	0.996192	0.477273	chord_kh
0.3975	0.996192	0.484848	chord_kh
0.3935	0.996192	0.492424	chord_kh
0.3885	0.996192	0.5	chord_kh
0.3855	0.996192	0.507576	chord_kh
0.383	0.995647	0.507576	chord_kh
0.379	0.995647	0.522727	chord_kh
0.3745	0.995647	0.530303	chord_kh
0.3715	0.995103	0.530303	chord_kh
0.369	0.995103	0.537879	chord_kh
0.3665	0.994559	0.537879	chord_kh
0.3655	0.994015	0.545455	chord_kh
0.364	0.993471	0.545455	chord_kh
0.362	0.993471	0.55303	chord_kh
0.3605	0.993471	0.560606	chord_kh
0.359	0.993471	0.568182	chord_kh
0.3565	0.992927	0.568182	chord_kh
0.3495	0.992927	0.575758	chord_kh
0.3435	0.992383	0.575758	chord_kh
0.334	0.992383	0.583333	chord_kh
0.3245	0.992383	0.590909	chord_kh
0.3205	0.992383	0.598485	chord_kh
0.316	0.992383	0.606061	chord_kh
0.3145	0.992383	0.613636	chord_kh
0.3115	0.992383	0.621212	chord_kh
0.3085	0.991839	0.621212	chord_kh
0.307	0.991295	0.628788	chord_kh
0.3045	0.990751	0.628788	chord_kh
0.3025	0.990207	0.628788	chord_kh
0.3005	0.989663	0.643939	chord_kh
0.297	0.989119	0.643939	chord_kh
0.2945	0.988575	0.643939	chord_kh
0.293	0.987486	0.643939	chord_kh
0.2915	0.986942	0.643939	chord_kh
0.29	0.986398	0.643939	chord_kh
0.2885	0.986398	0.651515	chord_kh
0.287	0.986398	0.666667	chord_kh
0.2855	0.986398	0.674242	chord_kh
0.284	0.985854	0.674242	chord_kh
0.2825	0.984766	0.674242	chord_kh
0.2815	0.984222	0.674242	chord_kh
0.2795	0.984222	0.681818	chord_kh
0.2775	0.983678	0.681818	chord_kh
0.2765	0.983134	0.689394	chord_kh
0.2755	0.983134	0.69697	chord_kh
0.273	0.982046	0.69697	chord_kh
0.2705	0.981502	0.704545	chord_kh
0.2695	0.981502	0.712121	chord_kh
0.2685	0.980958	0.712121	chord_kh
0.2665	0.980958	0.719697	chord_kh
0.264	0.980413	0.719697	chord_kh
0.2615	0.980413	0.727273	chord_kh
0.259	0.979869	0.727273	chord_kh
0.2575	0.979869	0.734848	chord_kh
0.2565	0.978781	0.734848	chord_kh
0.2555	0.978781	0.742424	chord_kh
0.2545	0.977149	0.75	chord_kh
0.253	0.977149	0.757576	chord_kh
0.2515	0.976605	0.757576	chord_kh
0.2505	0.976061	0.757576	chord_kh
0.249	0.975517	0.757576	chord_kh
0.2475	0.975517	0.765152	chord_kh
0.246	0.974973	0.765152	chord_kh
0.2445	0.974429	0.765152	chord_kh
0.243	0.973885	0.772727	chord_kh
0.241	0.972797	0.772727	chord_kh
0.239	0.971708	0.772727	chord_kh
0.237	0.97062	0.780303	chord_kh
0.2355	0.970076	0.780303	chord_kh
0.2345	0.968444	0.780303	chord_kh
0.233	0.9679	0.780303	chord_kh
0.2315	0.966812	0.780303	chord_kh
0.23	0.966268	0.780303	chord_kh
0.2285	0.96518	0.780303	chord_kh
0.2275	0.964091	0.780303	chord_kh
0.2255	0.963547	0.780303	chord_kh
0.2235	0.962459	0.780303	chord_kh
0.2225	0.961915	0.780303	chord_kh
0.221	0.961371	0.780303	chord_kh
0.2195	0.960283	0.780303	chord_kh
0.2185	0.959195	0.780303	chord_kh
0.217	0.958107	0.780303	chord_kh
0.2155	0.958107	0.787879	chord_kh
0.2135	0.957563	0.795455	chord_kh
0.2115	0.956474	0.795455	chord_kh
0.2105	0.955386	0.795455	chord_kh
0.2095	0.953754	0.795455	chord_kh
0.2085	0.952666	0.795455	chord_kh
0.2075	0.951578	0.795455	chord_kh
0.2065	0.951578	0.80303	chord_kh
0.2055	0.949402	0.80303	chord_kh
0.2045	0.947769	0.818182	chord_kh
0.2035	0.947225	0.818182	chord_kh
0.2025	0.946137	0.818182	chord_kh
0.2015	0.945593	0.825758	chord_kh
0.2005	0.945049	0.825758	chord_kh
0.1975	0.945049	0.833333	chord_kh
0.1945	0.943417	0.833333	chord_kh
0.1935	0.942873	0.833333	chord_kh
0.1925	0.941785	0.833333	chord_kh
0.1915	0.940696	0.833333	chord_kh
0.1905	0.939608	0.833333	chord_kh
0.1895	0.93852	0.833333	chord_kh
0.1885	0.937976	0.833333	chord_kh
0.1875	0.935256	0.833333	chord_kh
0.1865	0.933624	0.833333	chord_kh
0.1855	0.931447	0.833333	chord_kh
0.1845	0.930903	0.840909	chord_kh
0.1835	0.928727	0.840909	chord_kh
0.1825	0.928183	0.840909	chord_kh
0.181	0.926551	0.840909	chord_kh
0.179	0.924918	0.840909	chord_kh
0.176	0.924374	0.840909	chord_kh
0.1735	0.923286	0.848485	chord_kh
0.1725	0.921654	0.848485	chord_kh
0.1715	0.92111	0.848485	chord_kh
0.1705	0.920566	0.848485	chord_kh
0.1695	0.918934	0.848485	chord_kh
0.1685	0.916757	0.848485	chord_kh
0.1675	0.915669	0.848485	chord_kh
0.1665	0.914581	0.848485	chord_kh
0.1655	0.914037	0.856061	chord_kh
0.1645	0.911861	0.856061	chord_kh
0.1635	0.90914	0.856061	chord_kh
0.162	0.908596	0.856061	chord_kh
0.16	0.908052	0.863636	chord_kh
0.1585	0.905876	0.863636	chord_kh
0.1575	0.905332	0.863636	chord_kh
0.156	0.904788	0.863636	chord_kh
0.1545	0.902612	0.863636	chord_kh
0.1535	0.900979	0.863636	chord_kh
0.1525	0.898259	0.863636	chord_kh
0.1515	0.896083	0.863636	chord_kh
0.1505	0.894995	0.863636	chord_kh
0.1495	0.892274	0.863636	chord_kh
0.1485	0.89173	0.863636	chord_kh
0.1475	0.891186	0.871212	chord_kh
0.1465	0.887922	0.878788	chord_kh
0.1455	0.887378	0.878788	chord_kh
0.1445	0.885745	0.878788	chord_kh
0.1435	0.883025	0.878788	chord_kh
0.1425	0.880305	0.878788	chord_kh
0.1415	0.879217	0.878788	chord_kh
0.1405	0.878672	0.878788	chord_kh
0.139	0.878128	0.878788	chord_kh
0.1375	0.87432	0.878788	chord_kh
0.1365	0.873232	0.878788	chord_kh
0.1355	0.871055	0.878788	chord_kh
0.1345	0.869423	0.886364	chord_kh
0.1335	0.867247	0.886364	chord_kh
0.1325	0.865071	0.893939	chord_kh
0.1315	0.86235	0.893939	chord_kh
0.1305	0.85963	0.893939	chord_kh
0.1295	0.857998	0.893939	chord_kh
0.1285	0.855822	0.893939	chord_kh
0.1275	0.853645	0.893939	chord_kh
0.1265	0.852557	0.893939	chord_kh
0.1255	0.850925	0.893939	chord_kh
0.1245	0.848749	0.893939	chord_kh
0.1235	0.846572	0.893939	chord_kh
0.1225	0.84494	0.893939	chord_kh
0.1215	0.842764	0.901515	chord_kh
0.1205	0.839499	0.901515	chord_kh
0.1195	0.837867	0.901515	chord_kh
0.1185	0.836779	0.901515	chord_kh
0.1175	0.836235	0.901515	chord_kh
0.1165	0.833515	0.901515	chord_kh
0.1155	0.83025	0.901515	chord_kh
0.1145	0.82753	0.909091	chord_kh
0.1135	0.825898	0.909091	chord_kh
0.1125	0.822633	0.909091	chord_kh
0.1115	0.820457	0.909091	chord_kh
0.1105	0.818281	0.909091	chord_kh
0.1095	0.816649	0.909091	chord_kh
0.1085	0.813928	0.909091	chord_kh
0.1075	0.809032	0.909091	chord_kh
0.1065	0.806855	0.909091	chord_kh
0.1055	0.804135	0.909091	chord_kh
0.1045	0.803047	0.909091	chord_kh
0.1035	0.799782	0.909091	chord_kh
0.1025	0.799238	0.909091	chord_kh
0.1015	0.797062	0.909091	chord_kh
0.1005	0.79543	0.909091	chord_kh
0.0995	0.792709	0.909091	chord_kh
0.0985	0.789445	0.909091	chord_kh
0.0975	0.786725	0.909091	chord_kh
0.0965	0.785637	0.909091	chord_kh
0.0955	0.784004	0.909091	chord_kh
0.0945	0.780196	0.909091	chord_kh
0.0935	0.778564	0.909091	chord_kh
0.0925	0.777476	0.909091	chord_kh
0.0915	0.776387	0.916667	chord_kh
0.0905	0.774211	0.916667	chord_kh
0.0895	0.773123	0.924242	chord_kh
0.0885	0.769314	0.924242	chord_kh
0.0875	0.767138	0.924242	chord_kh
0.0865	0.762242	0.924242	chord_kh
0.0855	0.757345	0.924242	chord_kh
0.0845	0.754625	0.931818	chord_kh
0.0835	0.75136	0.931818	chord_kh
0.0825	0.750816	0.931818	chord_kh
0.0815	0.748096	0.931818	chord_kh
0.0805	0.746464	0.931818	chord_kh
0.0795	0.742111	0.931818	chord_kh
0.0785	0.738302	0.931818	chord_kh
0.0775	0.732318	0.931818	chord_kh
0.0765	0.730686	0.931818	chord_kh
0.0755	0.727965	0.931818	chord_kh
0.0745	0.725245	0.931818	chord_kh
0.0735	0.719804	0.931818	chord_kh
0.0725	0.718716	0.931818	chord_kh
0.0715	0.712731	0.939394	chord_kh
0.0705	0.706746	0.939394	chord_kh
0.0695	0.702938	0.939394	chord_kh
0.0685	0.697497	0.939394	chord_kh
0.0675	0.690424	0.939394	chord_kh
0.0665	0.68444	0.939394	chord_kh
0.0655	0.679543	0.939394	chord_kh
0.0645	0.67519	0.939394	chord_kh
0.0635	0.670838	0.939394	chord_kh
0.0625	0.668118	0.94697	chord_kh
0.0615	0.662133	0.94697	chord_kh
0.0605	0.657236	0.94697	chord_kh
0.0595	0.653972	0.94697	chord_kh
0.0585	0.647443	0.94697	chord_kh
0.0575	0.642546	0.94697	chord_kh
0.0565	0.636561	0.94697	chord_kh
0.0555	0.631121	0.94697	chord_kh
0.0545	0.62568	0.954545	chord_kh
0.0535	0.614255	0.954545	chord_kh
0.0525	0.605005	0.954545	chord_kh
0.0515	0.596844	0.954545	chord_kh
0.0505	0.59086	0.962121	chord_kh
0.0495	0.582155	0.962121	chord_kh
0.0485	0.575626	0.962121	chord_kh
0.0475	0.569641	0.962121	chord_kh
0.0465	0.562024	0.962121	chord_kh
0.0455	0.557127	0.962121	chord_kh
0.0445	0.550598	0.962121	chord_kh
0.0435	0.542982	0.969697	chord_kh
0.0425	0.538085	0.969697	chord_kh
0.0415	0.528292	0.969697	chord_kh
0.0405	0.520675	0.969697	chord_kh
0.0395	0.515234	0.969697	chord_kh
0.0385	0.507617	0.969697	chord_kh
0.0375	0.498912	0.969697	chord_kh
0.0365	0.486942	0.969697	chord_kh
0.0355	0.473885	0.969697	chord_kh
0.0345	0.46518	0.969697	chord_kh
0.0335	0.455386	0.969697	chord_kh
0.0325	0.448857	0.977273	chord_kh
0.0315	0.436344	0.977273	chord_kh
0.0305	0.427095	0.977273	chord_kh
0.0295	0.415125	0.977273	chord_kh
0.0285	0.40642	0.977273	chord_kh
0.0275	0.396083	0.977273	chord_kh
0.0265	0.381393	0.977273	chord_kh
0.0255	0.373232	0.984848	chord_kh
0.0245	0.361806	0.984848	chord_kh
0.0235	0.352557	0.992424	chord_kh
0.0225	0.343852	0.992424	chord_kh
0.0215	0.330794	1	chord_kh
0.0205	0.31284	1	chord_kh
0.0195	0.301415	1	chord_kh
0.0185	0.288901	1	chord_kh
0.0175	0.273667	1	chord_kh
0.0165	0.260065	1	chord_kh
0.0155	0.245919	1	chord_kh
0.0145	0.230686	1	chord_kh
0.0135	0.218172	1	chord_kh
0.0125	0.201306	1	chord_kh
0.0115	0.18716	1	chord_kh
0.0105	0.171926	1	chord_kh
0.0095	0.15506	1	chord_kh
0.0085	0.141458	1	chord_kh
0.0075	0.1284	1	chord_kh
0.0065	0.113166	1	chord_kh
0.0055	0.0979325	1	chord_kh
0.0045	0.085963	1	chord_kh
0.0035	0.0712731	1	chord_kh
0.0025	0.0593036	1	chord_kh
0.0015	0.0495103	1	chord_kh
0.0005	0.0424374	1	chord_kh
#NAME?	0	1	chord_kh

## Sheet: EDF9B_PR
.threshold	recall	precision	name
Inf	0	1	hrd_only
0.939	0.00757576	1	hrd_only
0.931	0.0151515	1	hrd_only
0.922	0.0227273	1	hrd_only
0.912	0.030303	1	hrd_only
0.897	0.0378788	1	hrd_only
0.891	0.0454546	1	hrd_only
0.865	0.0530303	1	hrd_only
0.828	0.0530303	0.875	hrd_only
0.806	0.0606061	0.888889	hrd_only
0.772	0.0681818	0.9	hrd_only
0.747	0.0681818	0.818182	hrd_only
0.739	0.0681818	0.75	hrd_only
0.732	0.0757576	0.769231	hrd_only
0.715	0.0757576	0.714286	hrd_only
0.707	0.0833333	0.733333	hrd_only
0.671	0.0833333	0.6875	hrd_only
0.611	0.0909091	0.705882	hrd_only
0.605	0.0984848	0.722222	hrd_only
0.567	0.106061	0.736842	hrd_only
0.55	0.113636	0.75	hrd_only
0.546	0.121212	0.761905	hrd_only
0.525	0.128788	0.772727	hrd_only
0.516	0.136364	0.782609	hrd_only
0.492	0.143939	0.791667	hrd_only
0.485	0.151515	0.769231	hrd_only
0.47	0.159091	0.777778	hrd_only
0.462	0.159091	0.724138	hrd_only
0.456	0.159091	0.7	hrd_only
0.446	0.159091	0.677419	hrd_only
0.444	0.166667	0.6875	hrd_only
0.435	0.166667	0.666667	hrd_only
0.432	0.166667	0.647059	hrd_only
0.411	0.166667	0.628571	hrd_only
0.401	0.174242	0.638889	hrd_only
0.37	0.174242	0.621622	hrd_only
0.368	0.174242	0.605263	hrd_only
0.366	0.174242	0.575	hrd_only
0.359	0.174242	0.560976	hrd_only
0.357	0.189394	0.581395	hrd_only
0.355	0.189394	0.568182	hrd_only
0.343	0.189394	0.555556	hrd_only
0.328	0.189394	0.543478	hrd_only
0.326	0.189394	0.531915	hrd_only
0.317	0.19697	0.530612	hrd_only
0.314	0.19697	0.509804	hrd_only
0.312	0.19697	0.5	hrd_only
0.299	0.19697	0.490566	hrd_only
0.29	0.204545	0.5	hrd_only
0.279	0.204545	0.490909	hrd_only
0.259	0.204545	0.482143	hrd_only
0.25	0.204545	0.473684	hrd_only
0.249	0.204545	0.45	hrd_only
0.242	0.204545	0.428571	hrd_only
0.213	0.204545	0.421875	hrd_only
0.201	0.212121	0.430769	hrd_only
0.19	0.219697	0.439394	hrd_only
0.184	0.219697	0.432836	hrd_only
0.18	0.227273	0.428571	hrd_only
0.176	0.234848	0.43662	hrd_only
0.171	0.234848	0.430556	hrd_only
0.169	0.234848	0.424658	hrd_only
0.163	0.234848	0.418919	hrd_only
0.158	0.242424	0.421053	hrd_only
0.155	0.242424	0.415584	hrd_only
0.154	0.242424	0.405063	hrd_only
0.137	0.242424	0.4	hrd_only
0.135	0.242424	0.395062	hrd_only
0.131	0.242424	0.385542	hrd_only
0.129	0.242424	0.380952	hrd_only
0.128	0.242424	0.376471	hrd_only
0.124	0.242424	0.372093	hrd_only
0.122	0.242424	0.367816	hrd_only
0.113	0.242424	0.363636	hrd_only
0.112	0.242424	0.359551	hrd_only
0.093	0.25	0.354839	hrd_only
0.09	0.25	0.351064	hrd_only
0.089	0.25	0.347368	hrd_only
0.084	0.272727	0.36	hrd_only
0.081	0.272727	0.352941	hrd_only
0.071	0.280303	0.355769	hrd_only
0.07	0.280303	0.352381	hrd_only
0.066	0.280303	0.349057	hrd_only
0.063	0.287879	0.35514	hrd_only
0.062	0.287879	0.351852	hrd_only
0.061	0.295455	0.357798	hrd_only
0.059	0.295455	0.354545	hrd_only
0.057	0.295455	0.351351	hrd_only
0.053	0.30303	0.357143	hrd_only
0.051	0.30303	0.353982	hrd_only
0.049	0.30303	0.350877	hrd_only
0.048	0.30303	0.347826	hrd_only
0.045	0.30303	0.338983	hrd_only
0.043	0.310606	0.330645	hrd_only
0.041	0.318182	0.330709	hrd_only
0.04	0.318182	0.325581	hrd_only
0.039	0.318182	0.320611	hrd_only
0.038	0.318182	0.318182	hrd_only
0.036	0.333333	0.321168	hrd_only
0.035	0.333333	0.318841	hrd_only
0.034	0.340909	0.321429	hrd_only
0.032	0.340909	0.319149	hrd_only
0.031	0.340909	0.314685	hrd_only
0.028	0.340909	0.302013	hrd_only
0.027	0.340909	0.294118	hrd_only
0.026	0.348485	0.298701	hrd_only
0.025	0.356061	0.301282	hrd_only
0.023	0.356061	0.297468	hrd_only
0.022	0.356061	0.291925	hrd_only
0.021	0.356061	0.276471	hrd_only
0.019	0.356061	0.270115	hrd_only
0.018	0.356061	0.259669	hrd_only
0.017	0.363636	0.259459	hrd_only
0.016	0.363636	0.251309	hrd_only
0.015	0.363636	0.238806	hrd_only
0.014	0.371212	0.239024	hrd_only
0.013	0.386364	0.239437	hrd_only
0.012	0.401515	0.237668	hrd_only
0.011	0.409091	0.237885	hrd_only
0.01	0.416667	0.238095	hrd_only
0.009	0.416667	0.235043	hrd_only
0.008	0.424242	0.227642	hrd_only
0.007	0.431818	0.22093	hrd_only
0.006	0.462121	0.219424	hrd_only
0.005	0.507576	0.228669	hrd_only
0.004	0.522727	0.23	hrd_only
0.003	0.530303	0.22508	hrd_only
0.002	0.545455	0.216216	hrd_only
0.001	0.590909	0.2	hrd_only
0	1	0.0670051	hrd_only
Inf	0	1	hrd_kh
0.844	0.00757576	1	hrd_kh
0.823	0.0151515	1	hrd_kh
0.803	0.0151515	0.666667	hrd_kh
0.799	0.0151515	0.5	hrd_kh
0.794	0.030303	0.666667	hrd_kh
0.792	0.0378788	0.714286	hrd_kh
0.788	0.0454546	0.75	hrd_kh
0.779	0.0454546	0.666667	hrd_kh
0.765	0.0454546	0.6	hrd_kh
0.76	0.0530303	0.636364	hrd_kh
0.759	0.0530303	0.583333	hrd_kh
0.753	0.0606061	0.615385	hrd_kh
0.751	0.0681818	0.642857	hrd_kh
0.75	0.0757576	0.666667	hrd_kh
0.746	0.0833333	0.6875	hrd_kh
0.741	0.0909091	0.705882	hrd_kh
0.74	0.0909091	0.666667	hrd_kh
0.737	0.0984848	0.684211	hrd_kh
0.731	0.0984848	0.65	hrd_kh
0.726	0.106061	0.666667	hrd_kh
0.72	0.113636	0.681818	hrd_kh
0.711	0.121212	0.695652	hrd_kh
0.708	0.128788	0.708333	hrd_kh
0.702	0.143939	0.730769	hrd_kh
0.694	0.151515	0.740741	hrd_kh
0.672	0.159091	0.75	hrd_kh
0.67	0.166667	0.758621	hrd_kh
0.66	0.174242	0.766667	hrd_kh
0.655	0.181818	0.774194	hrd_kh
0.65	0.189394	0.78125	hrd_kh
0.648	0.19697	0.787879	hrd_kh
0.643	0.204545	0.794118	hrd_kh
0.632	0.212121	0.8	hrd_kh
0.631	0.212121	0.777778	hrd_kh
0.618	0.219697	0.783784	hrd_kh
0.616	0.227273	0.789474	hrd_kh
0.608	0.234848	0.794872	hrd_kh
0.607	0.234848	0.775	hrd_kh
0.604	0.242424	0.780488	hrd_kh
0.599	0.25	0.785714	hrd_kh
0.595	0.265152	0.795455	hrd_kh
0.593	0.265152	0.777778	hrd_kh
0.592	0.272727	0.782609	hrd_kh
0.577	0.280303	0.787234	hrd_kh
0.576	0.287879	0.791667	hrd_kh
0.572	0.295455	0.795918	hrd_kh
0.569	0.295455	0.78	hrd_kh
0.564	0.30303	0.784314	hrd_kh
0.556	0.310606	0.788462	hrd_kh
0.553	0.318182	0.792453	hrd_kh
0.552	0.325758	0.796296	hrd_kh
0.551	0.333333	0.785714	hrd_kh
0.543	0.340909	0.775862	hrd_kh
0.539	0.348485	0.766667	hrd_kh
0.53	0.356061	0.770492	hrd_kh
0.525	0.363636	0.774194	hrd_kh
0.523	0.371212	0.777778	hrd_kh
0.519	0.378788	0.78125	hrd_kh
0.508	0.378788	0.769231	hrd_kh
0.506	0.378788	0.757576	hrd_kh
0.504	0.393939	0.753623	hrd_kh
0.493	0.401515	0.757143	hrd_kh
0.485	0.401515	0.746479	hrd_kh
0.484	0.409091	0.75	hrd_kh
0.48	0.416667	0.753425	hrd_kh
0.474	0.416667	0.743243	hrd_kh
0.473	0.424242	0.746667	hrd_kh
0.472	0.424242	0.736842	hrd_kh
0.468	0.424242	0.727273	hrd_kh
0.467	0.424242	0.717949	hrd_kh
0.464	0.424242	0.708861	hrd_kh
0.462	0.424242	0.7	hrd_kh
0.461	0.424242	0.691358	hrd_kh
0.459	0.431818	0.695122	hrd_kh
0.456	0.439394	0.698795	hrd_kh
0.45	0.439394	0.690476	hrd_kh
0.448	0.44697	0.694118	hrd_kh
0.446	0.44697	0.686047	hrd_kh
0.444	0.462121	0.693182	hrd_kh
0.439	0.469697	0.696629	hrd_kh
0.435	0.469697	0.681319	hrd_kh
0.428	0.469697	0.673913	hrd_kh
0.425	0.477273	0.677419	hrd_kh
0.423	0.477273	0.670213	hrd_kh
0.417	0.477273	0.663158	hrd_kh
0.415	0.484848	0.659794	hrd_kh
0.413	0.484848	0.653061	hrd_kh
0.408	0.484848	0.646465	hrd_kh
0.402	0.484848	0.64	hrd_kh
0.401	0.484848	0.633663	hrd_kh
0.398	0.484848	0.627451	hrd_kh
0.396	0.492424	0.631068	hrd_kh
0.395	0.492424	0.625	hrd_kh
0.393	0.492424	0.619048	hrd_kh
0.391	0.5	0.622642	hrd_kh
0.389	0.507576	0.626168	hrd_kh
0.383	0.507576	0.62037	hrd_kh
0.382	0.522727	0.627273	hrd_kh
0.381	0.530303	0.630631	hrd_kh
0.378	0.530303	0.625	hrd_kh
0.377	0.530303	0.619469	hrd_kh
0.375	0.537879	0.622807	hrd_kh
0.373	0.545455	0.626087	hrd_kh
0.372	0.55303	0.623932	hrd_kh
0.371	0.560606	0.627119	hrd_kh
0.37	0.560606	0.621849	hrd_kh
0.366	0.568182	0.625	hrd_kh
0.364	0.568182	0.619835	hrd_kh
0.363	0.568182	0.609756	hrd_kh
0.356	0.568182	0.604839	hrd_kh
0.347	0.568182	0.6	hrd_kh
0.345	0.568182	0.595238	hrd_kh
0.344	0.568182	0.590551	hrd_kh
0.342	0.568182	0.585938	hrd_kh
0.338	0.568182	0.581395	hrd_kh
0.336	0.568182	0.576923	hrd_kh
0.335	0.568182	0.572519	hrd_kh
0.333	0.575758	0.575758	hrd_kh
0.332	0.575758	0.567164	hrd_kh
0.331	0.575758	0.562963	hrd_kh
0.329	0.575758	0.558824	hrd_kh
0.328	0.583333	0.562044	hrd_kh
0.327	0.583333	0.557971	hrd_kh
0.326	0.583333	0.553957	hrd_kh
0.322	0.583333	0.55	hrd_kh
0.32	0.590909	0.553191	hrd_kh
0.319	0.598485	0.552448	hrd_kh
0.318	0.598485	0.548611	hrd_kh
0.314	0.598485	0.544828	hrd_kh
0.313	0.598485	0.541096	hrd_kh
0.311	0.598485	0.533784	hrd_kh
0.31	0.606061	0.536913	hrd_kh
0.308	0.606061	0.533333	hrd_kh
0.307	0.606061	0.529801	hrd_kh
0.305	0.613636	0.532895	hrd_kh
0.304	0.628788	0.538961	hrd_kh
0.302	0.636364	0.541935	hrd_kh
0.3	0.636364	0.528302	hrd_kh
0.299	0.643939	0.53125	hrd_kh
0.298	0.643939	0.524691	hrd_kh
0.297	0.643939	0.521472	hrd_kh
0.295	0.651515	0.52439	hrd_kh
0.293	0.651515	0.521212	hrd_kh
0.292	0.651515	0.518072	hrd_kh
0.291	0.651515	0.51497	hrd_kh
0.289	0.666667	0.517647	hrd_kh
0.287	0.674242	0.517442	hrd_kh
0.286	0.674242	0.514451	hrd_kh
0.285	0.674242	0.511494	hrd_kh
0.284	0.674242	0.508571	hrd_kh
0.283	0.674242	0.505682	hrd_kh
0.282	0.681818	0.508475	hrd_kh
0.279	0.681818	0.502793	hrd_kh
0.275	0.681818	0.5	hrd_kh
0.274	0.689394	0.497268	hrd_kh
0.272	0.689394	0.491892	hrd_kh
0.269	0.69697	0.494624	hrd_kh
0.266	0.69697	0.489362	hrd_kh
0.265	0.69697	0.486772	hrd_kh
0.261	0.69697	0.479167	hrd_kh
0.258	0.69697	0.474227	hrd_kh
0.257	0.69697	0.469388	hrd_kh
0.255	0.704545	0.472081	hrd_kh
0.254	0.704545	0.467337	hrd_kh
0.252	0.704545	0.462687	hrd_kh
0.246	0.704545	0.460396	hrd_kh
0.244	0.712121	0.460784	hrd_kh
0.243	0.712121	0.456311	hrd_kh
0.242	0.712121	0.451923	hrd_kh
0.241	0.712121	0.447619	hrd_kh
0.239	0.719697	0.448113	hrd_kh
0.238	0.719697	0.446009	hrd_kh
0.237	0.719697	0.443925	hrd_kh
0.236	0.719697	0.44186	hrd_kh
0.232	0.727273	0.442396	hrd_kh
0.23	0.727273	0.440367	hrd_kh
0.229	0.727273	0.438356	hrd_kh
0.228	0.727273	0.436364	hrd_kh
0.227	0.727273	0.430493	hrd_kh
0.226	0.727273	0.426667	hrd_kh
0.225	0.727273	0.424779	hrd_kh
0.224	0.727273	0.419214	hrd_kh
0.222	0.727273	0.413793	hrd_kh
0.221	0.727273	0.412017	hrd_kh
0.218	0.734848	0.41453	hrd_kh
0.215	0.734848	0.411017	hrd_kh
0.214	0.742424	0.413502	hrd_kh
0.213	0.742424	0.410042	hrd_kh
0.211	0.75	0.404082	hrd_kh
0.21	0.75	0.39759	hrd_kh
0.209	0.75	0.394422	hrd_kh
0.208	0.75	0.392857	hrd_kh
0.206	0.75	0.391304	hrd_kh
0.205	0.757576	0.389105	hrd_kh
0.204	0.765152	0.386973	hrd_kh
0.202	0.772727	0.389313	hrd_kh
0.201	0.772727	0.386364	hrd_kh
0.2	0.772727	0.383459	hrd_kh
0.198	0.772727	0.373626	hrd_kh
0.197	0.772727	0.372263	hrd_kh
0.195	0.772727	0.368231	hrd_kh
0.193	0.772727	0.364286	hrd_kh
0.192	0.772727	0.362989	hrd_kh
0.19	0.780303	0.365248	hrd_kh
0.188	0.780303	0.362676	hrd_kh
0.187	0.780303	0.361404	hrd_kh
0.186	0.780303	0.36014	hrd_kh
0.184	0.780303	0.356401	hrd_kh
0.183	0.780303	0.355172	hrd_kh
0.182	0.780303	0.351536	hrd_kh
0.181	0.780303	0.35034	hrd_kh
0.18	0.787879	0.350168	hrd_kh
0.178	0.787879	0.348993	hrd_kh
0.173	0.787879	0.346667	hrd_kh
0.172	0.787879	0.344371	hrd_kh
0.171	0.787879	0.342105	hrd_kh
0.17	0.787879	0.339869	hrd_kh
0.169	0.795455	0.340909	hrd_kh
0.168	0.795455	0.339806	hrd_kh
0.167	0.795455	0.337621	hrd_kh
0.166	0.80303	0.338658	hrd_kh
0.164	0.80303	0.33758	hrd_kh
0.162	0.80303	0.334385	hrd_kh
0.159	0.810606	0.333333	hrd_kh
0.158	0.810606	0.332298	hrd_kh
0.157	0.818182	0.332308	hrd_kh
0.156	0.818182	0.331288	hrd_kh
0.155	0.818182	0.329268	hrd_kh
0.154	0.818182	0.327273	hrd_kh
0.153	0.825758	0.328313	hrd_kh
0.152	0.825758	0.327327	hrd_kh
0.15	0.825758	0.326347	hrd_kh
0.149	0.825758	0.325373	hrd_kh
0.148	0.825758	0.324405	hrd_kh
0.146	0.825758	0.321534	hrd_kh
0.145	0.825758	0.318713	hrd_kh
0.144	0.825758	0.315942	hrd_kh
0.143	0.825758	0.315029	hrd_kh
0.142	0.825758	0.312321	hrd_kh
0.141	0.825758	0.311429	hrd_kh
0.139	0.825758	0.310541	hrd_kh
0.138	0.833333	0.309859	hrd_kh
0.137	0.840909	0.310056	hrd_kh
0.136	0.840909	0.308333	hrd_kh
0.135	0.840909	0.30663	hrd_kh
0.134	0.840909	0.30411	hrd_kh
0.133	0.840909	0.303279	hrd_kh
0.132	0.840909	0.3	hrd_kh
0.131	0.840909	0.296791	hrd_kh
0.13	0.840909	0.296	hrd_kh
0.129	0.840909	0.292876	hrd_kh
0.128	0.840909	0.290576	hrd_kh
0.127	0.840909	0.286082	hrd_kh
0.126	0.840909	0.285347	hrd_kh
0.125	0.840909	0.283887	hrd_kh
0.124	0.840909	0.283163	hrd_kh
0.123	0.840909	0.282443	hrd_kh
0.121	0.840909	0.281013	hrd_kh
0.12	0.840909	0.280303	hrd_kh
0.119	0.840909	0.278894	hrd_kh
0.118	0.848485	0.28	hrd_kh
0.116	0.848485	0.277916	hrd_kh
0.115	0.856061	0.278325	hrd_kh
0.113	0.863636	0.274699	hrd_kh
0.112	0.863636	0.271429	hrd_kh
0.11	0.863636	0.270142	hrd_kh
0.109	0.863636	0.268868	hrd_kh
0.108	0.863636	0.267606	hrd_kh
0.107	0.863636	0.265116	hrd_kh
0.105	0.863636	0.264501	hrd_kh
0.104	0.863636	0.262673	hrd_kh
0.103	0.863636	0.26087	hrd_kh
0.102	0.871212	0.260181	hrd_kh
0.101	0.871212	0.259009	hrd_kh
0.1	0.871212	0.257848	hrd_kh
0.097	0.871212	0.256696	hrd_kh
0.096	0.878788	0.256071	hrd_kh
0.095	0.878788	0.254386	hrd_kh
0.094	0.878788	0.253275	hrd_kh
0.093	0.878788	0.252723	hrd_kh
0.092	0.878788	0.252174	hrd_kh
0.091	0.878788	0.251082	hrd_kh
0.09	0.886364	0.250535	hrd_kh
0.089	0.893939	0.251599	hrd_kh
0.088	0.893939	0.25	hrd_kh
0.087	0.893939	0.248945	hrd_kh
0.086	0.893939	0.247899	hrd_kh
0.085	0.893939	0.246862	hrd_kh
0.084	0.893939	0.245833	hrd_kh
0.083	0.893939	0.244306	hrd_kh
0.082	0.893939	0.241803	hrd_kh
0.081	0.893939	0.240816	hrd_kh
0.08	0.893939	0.240326	hrd_kh
0.079	0.893939	0.238384	hrd_kh
0.078	0.893939	0.237425	hrd_kh
0.077	0.901515	0.236581	hrd_kh
0.076	0.901515	0.236111	hrd_kh
0.075	0.909091	0.237154	hrd_kh
0.074	0.909091	0.23622	hrd_kh
0.073	0.909091	0.234834	hrd_kh
0.072	0.909091	0.23301	hrd_kh
0.071	0.909091	0.231214	hrd_kh
0.07	0.909091	0.230326	hrd_kh
0.069	0.909091	0.228571	hrd_kh
0.068	0.916667	0.227444	hrd_kh
0.067	0.916667	0.225326	hrd_kh
0.066	0.916667	0.22366	hrd_kh
0.065	0.916667	0.222018	hrd_kh
0.064	0.916667	0.22	hrd_kh
0.063	0.916667	0.218018	hrd_kh
0.062	0.916667	0.217235	hrd_kh
0.061	0.916667	0.216071	hrd_kh
0.06	0.916667	0.213781	hrd_kh
0.059	0.916667	0.212654	hrd_kh
0.058	0.916667	0.211169	hrd_kh
0.057	0.916667	0.209343	hrd_kh
0.056	0.916667	0.207904	hrd_kh
0.055	0.916667	0.207192	hrd_kh
0.054	0.916667	0.206485	hrd_kh
0.053	0.916667	0.205085	hrd_kh
0.052	0.916667	0.203704	hrd_kh
0.051	0.916667	0.20268	hrd_kh
0.05	0.916667	0.201667	hrd_kh
0.049	0.916667	0.19967	hrd_kh
0.048	0.916667	0.198036	hrd_kh
0.047	0.916667	0.196748	hrd_kh
0.046	0.924242	0.194577	hrd_kh
0.045	0.924242	0.192733	hrd_kh
0.044	0.924242	0.190031	hrd_kh
0.043	0.924242	0.187982	hrd_kh
0.042	0.924242	0.18541	hrd_kh
0.041	0.924242	0.184569	hrd_kh
0.04	0.924242	0.181818	hrd_kh
0.039	0.924242	0.180207	hrd_kh
0.038	0.924242	0.179676	hrd_kh
0.037	0.924242	0.178102	hrd_kh
0.036	0.931818	0.17852	hrd_kh
0.035	0.931818	0.177489	hrd_kh
0.034	0.931818	0.175714	hrd_kh
0.033	0.931818	0.173729	hrd_kh
0.032	0.931818	0.172996	hrd_kh
0.031	0.931818	0.172028	hrd_kh
0.03	0.931818	0.169889	hrd_kh
0.029	0.931818	0.16712	hrd_kh
0.028	0.931818	0.165323	hrd_kh
0.027	0.931818	0.164	hrd_kh
0.026	0.931818	0.162914	hrd_kh
0.025	0.931818	0.162269	hrd_kh
0.024	0.931818	0.160365	hrd_kh
0.023	0.931818	0.159533	hrd_kh
0.022	0.931818	0.157895	hrd_kh
0.021	0.939394	0.156962	hrd_kh
0.02	0.939394	0.155388	hrd_kh
0.019	0.94697	0.155087	hrd_kh
0.018	0.94697	0.152812	hrd_kh
0.017	0.94697	0.14988	hrd_kh
0.016	0.954545	0.146512	hrd_kh
0.015	0.954545	0.144165	hrd_kh
0.014	0.954545	0.142695	hrd_kh
0.013	0.954545	0.141097	hrd_kh
0.012	0.954545	0.139073	hrd_kh
0.011	0.954545	0.137705	hrd_kh
0.01	0.954545	0.134615	hrd_kh
0.009	0.962121	0.134677	hrd_kh
0.008	0.962121	0.132154	hrd_kh
0.007	0.962121	0.130928	hrd_kh
0.006	0.962121	0.12662	hrd_kh
0.005	0.962121	0.124877	hrd_kh
0.004	0.962121	0.120722	hrd_kh
0.003	0.969697	0.118849	hrd_kh
0.002	0.969697	0.113475	hrd_kh
0.001	0.977273	0.108861	hrd_kh
0	1	0.0670051	hrd_kh
Inf	0	1	chord_only
0.836	0	0	chord_only
0.793	0.00757576	0.5	chord_only
0.77	0.0151515	0.666667	chord_only
0.763	0.0227273	0.75	chord_only
0.732	0.030303	0.8	chord_only
0.727	0.030303	0.666667	chord_only
0.718	0.0378788	0.714286	chord_only
0.574	0.0454546	0.75	chord_only
0.557	0.0530303	0.777778	chord_only
0.546	0.0530303	0.7	chord_only
0.531	0.0606061	0.727273	chord_only
0.53	0.0681818	0.75	chord_only
0.528	0.0757576	0.769231	chord_only
0.527	0.0833333	0.785714	chord_only
0.525	0.0909091	0.8	chord_only
0.516	0.0984848	0.8125	chord_only
0.511	0.106061	0.823529	chord_only
0.488	0.113636	0.833333	chord_only
0.481	0.128788	0.85	chord_only
0.474	0.136364	0.857143	chord_only
0.47	0.143939	0.863636	chord_only
0.469	0.151515	0.869565	chord_only
0.463	0.159091	0.875	chord_only
0.461	0.166667	0.88	chord_only
0.458	0.174242	0.884615	chord_only
0.45	0.181818	0.888889	chord_only
0.443	0.189394	0.892857	chord_only
0.439	0.19697	0.896552	chord_only
0.436	0.204545	0.9	chord_only
0.434	0.212121	0.903226	chord_only
0.424	0.219697	0.90625	chord_only
0.423	0.227273	0.909091	chord_only
0.419	0.234848	0.911765	chord_only
0.415	0.242424	0.914286	chord_only
0.414	0.25	0.916667	chord_only
0.413	0.257576	0.918919	chord_only
0.411	0.265152	0.921053	chord_only
0.406	0.272727	0.923077	chord_only
0.394	0.280303	0.925	chord_only
0.392	0.280303	0.902439	chord_only
0.389	0.280303	0.880952	chord_only
0.381	0.295455	0.886364	chord_only
0.379	0.30303	0.888889	chord_only
0.378	0.310606	0.891304	chord_only
0.366	0.318182	0.893617	chord_only
0.361	0.325758	0.895833	chord_only
0.359	0.333333	0.897959	chord_only
0.352	0.340909	0.9	chord_only
0.351	0.348485	0.901961	chord_only
0.35	0.348485	0.884615	chord_only
0.348	0.356061	0.886792	chord_only
0.342	0.371212	0.890909	chord_only
0.341	0.378788	0.892857	chord_only
0.335	0.386364	0.894737	chord_only
0.332	0.386364	0.87931	chord_only
0.329	0.393939	0.881356	chord_only
0.327	0.393939	0.866667	chord_only
0.326	0.416667	0.873016	chord_only
0.325	0.424242	0.875	chord_only
0.32	0.431818	0.876923	chord_only
0.315	0.44697	0.880597	chord_only
0.31	0.454545	0.882353	chord_only
0.308	0.462121	0.884058	chord_only
0.302	0.462121	0.859155	chord_only
0.299	0.469697	0.861111	chord_only
0.297	0.469697	0.849315	chord_only
0.295	0.477273	0.851351	chord_only
0.287	0.484848	0.853333	chord_only
0.285	0.492424	0.855263	chord_only
0.282	0.507576	0.858974	chord_only
0.279	0.522727	0.8625	chord_only
0.277	0.530303	0.864198	chord_only
0.269	0.537879	0.865854	chord_only
0.266	0.545455	0.86747	chord_only
0.265	0.545455	0.857143	chord_only
0.264	0.545455	0.847059	chord_only
0.262	0.55303	0.848837	chord_only
0.26	0.560606	0.850575	chord_only
0.259	0.560606	0.840909	chord_only
0.257	0.568182	0.842697	chord_only
0.254	0.575758	0.835165	chord_only
0.25	0.575758	0.826087	chord_only
0.249	0.575758	0.817204	chord_only
0.246	0.575758	0.808511	chord_only
0.245	0.583333	0.810526	chord_only
0.244	0.583333	0.802083	chord_only
0.239	0.583333	0.793814	chord_only
0.237	0.583333	0.785714	chord_only
0.235	0.590909	0.78	chord_only
0.231	0.590909	0.764706	chord_only
0.23	0.598485	0.759615	chord_only
0.229	0.613636	0.764151	chord_only
0.227	0.621212	0.759259	chord_only
0.225	0.621212	0.752294	chord_only
0.223	0.621212	0.745455	chord_only
0.222	0.621212	0.738739	chord_only
0.221	0.628788	0.741071	chord_only
0.218	0.628788	0.734513	chord_only
0.216	0.636364	0.736842	chord_only
0.214	0.636364	0.730435	chord_only
0.212	0.643939	0.732759	chord_only
0.211	0.643939	0.726496	chord_only
0.21	0.643939	0.720339	chord_only
0.207	0.651515	0.722689	chord_only
0.206	0.651515	0.710744	chord_only
0.204	0.651515	0.704918	chord_only
0.203	0.651515	0.693548	chord_only
0.202	0.651515	0.677165	chord_only
0.2	0.651515	0.661538	chord_only
0.198	0.651515	0.646617	chord_only
0.195	0.651515	0.641791	chord_only
0.194	0.651515	0.632353	chord_only
0.193	0.651515	0.627737	chord_only
0.191	0.651515	0.618705	chord_only
0.19	0.651515	0.609929	chord_only
0.187	0.651515	0.601399	chord_only
0.183	0.651515	0.597222	chord_only
0.182	0.651515	0.593103	chord_only
0.181	0.651515	0.585034	chord_only
0.178	0.651515	0.577181	chord_only
0.177	0.651515	0.569536	chord_only
0.175	0.651515	0.565789	chord_only
0.172	0.651515	0.562091	chord_only
0.171	0.651515	0.558442	chord_only
0.17	0.651515	0.554839	chord_only
0.167	0.651515	0.551282	chord_only
0.166	0.651515	0.547771	chord_only
0.165	0.651515	0.54088	chord_only
0.164	0.651515	0.5375	chord_only
0.163	0.659091	0.537037	chord_only
0.161	0.659091	0.527273	chord_only
0.159	0.659091	0.520958	chord_only
0.158	0.659091	0.508772	chord_only
0.157	0.659091	0.505814	chord_only
0.156	0.666667	0.502857	chord_only
0.155	0.666667	0.494382	chord_only
0.154	0.674242	0.491713	chord_only
0.153	0.674242	0.486339	chord_only
0.152	0.681818	0.478723	chord_only
0.151	0.681818	0.473684	chord_only
0.15	0.689394	0.47644	chord_only
0.149	0.69697	0.476684	chord_only
0.148	0.69697	0.471795	chord_only
0.146	0.69697	0.464646	chord_only
0.145	0.69697	0.462312	chord_only
0.144	0.69697	0.455446	chord_only
0.143	0.704545	0.455882	chord_only
0.142	0.704545	0.447115	chord_only
0.141	0.712121	0.445498	chord_only
0.14	0.719697	0.443925	chord_only
0.139	0.719697	0.439815	chord_only
0.138	0.719697	0.431818	chord_only
0.137	0.719697	0.429864	chord_only
0.136	0.719697	0.427928	chord_only
0.135	0.734848	0.425439	chord_only
0.134	0.734848	0.419913	chord_only
0.133	0.734848	0.41453	chord_only
0.132	0.734848	0.405858	chord_only
0.131	0.742424	0.406639	chord_only
0.13	0.742424	0.4	chord_only
0.129	0.742424	0.395161	chord_only
0.128	0.742424	0.387352	chord_only
0.127	0.75	0.388235	chord_only
0.126	0.75	0.385214	chord_only
0.125	0.757576	0.380228	chord_only
0.124	0.765152	0.379699	chord_only
0.123	0.765152	0.376866	chord_only
0.122	0.765152	0.374074	chord_only
0.121	0.772727	0.370909	chord_only
0.12	0.772727	0.368231	chord_only
0.119	0.772727	0.364286	chord_only
0.118	0.772727	0.360424	chord_only
0.117	0.780303	0.357639	chord_only
0.115	0.780303	0.35274	chord_only
0.114	0.780303	0.346801	chord_only
0.113	0.780303	0.34106	chord_only
0.112	0.780303	0.334416	chord_only
0.111	0.780303	0.330128	chord_only
0.11	0.780303	0.324921	chord_only
0.109	0.780303	0.319876	chord_only
0.108	0.780303	0.314985	chord_only
0.107	0.780303	0.305638	chord_only
0.106	0.780303	0.302941	chord_only
0.105	0.787879	0.301449	chord_only
0.104	0.795455	0.298295	chord_only
0.103	0.795455	0.294944	chord_only
0.102	0.80303	0.294444	chord_only
0.101	0.810606	0.294766	chord_only
0.1	0.810606	0.29235	chord_only
0.099	0.810606	0.28841	chord_only
0.098	0.810606	0.284574	chord_only
0.097	0.818182	0.28125	chord_only
0.096	0.818182	0.277635	chord_only
0.095	0.833333	0.278481	chord_only
0.094	0.833333	0.275689	chord_only
0.093	0.833333	0.268949	chord_only
0.092	0.833333	0.264423	chord_only
0.091	0.833333	0.261283	chord_only
0.09	0.833333	0.257611	chord_only
0.089	0.833333	0.254042	chord_only
0.088	0.833333	0.250569	chord_only
0.087	0.833333	0.246085	chord_only
0.086	0.840909	0.242888	chord_only
0.085	0.848485	0.242424	chord_only
0.084	0.848485	0.237792	chord_only
0.083	0.848485	0.236287	chord_only
0.082	0.848485	0.234801	chord_only
0.081	0.856061	0.23299	chord_only
0.08	0.856061	0.231084	chord_only
0.079	0.856061	0.227364	chord_only
0.078	0.856061	0.221569	chord_only
0.077	0.856061	0.219417	chord_only
0.076	0.856061	0.215238	chord_only
0.075	0.856061	0.208872	chord_only
0.074	0.856061	0.20696	chord_only
0.073	0.863636	0.205036	chord_only
0.072	0.863636	0.202128	chord_only
0.071	0.863636	0.200351	chord_only
0.07	0.863636	0.197574	chord_only
0.069	0.863636	0.19322	chord_only
0.068	0.863636	0.190635	chord_only
0.067	0.863636	0.186275	chord_only
0.066	0.871212	0.185185	chord_only
0.065	0.871212	0.183121	chord_only
0.064	0.886364	0.183673	chord_only
0.063	0.893939	0.180982	chord_only
0.062	0.893939	0.178517	chord_only
0.061	0.909091	0.179104	chord_only
0.06	0.916667	0.174101	chord_only
0.059	0.916667	0.171146	chord_only
0.058	0.916667	0.169468	chord_only
0.057	0.916667	0.16759	chord_only
0.056	0.931818	0.16712	chord_only
0.055	0.939394	0.165113	chord_only
0.054	0.939394	0.162304	chord_only
0.053	0.939394	0.160414	chord_only
0.052	0.939394	0.15736	chord_only
0.051	0.939394	0.155	chord_only
0.05	0.939394	0.153276	chord_only
0.049	0.939394	0.150668	chord_only
0.048	0.939394	0.147268	chord_only
0.047	0.939394	0.143519	chord_only
0.046	0.939394	0.139483	chord_only
0.045	0.939394	0.13732	chord_only
0.044	0.939394	0.134929	chord_only
0.043	0.939394	0.131495	chord_only
0.042	0.939394	0.129436	chord_only
0.041	0.94697	0.127551	chord_only
0.04	0.954545	0.126506	chord_only
0.039	0.954545	0.123408	chord_only
0.038	0.954545	0.12069	chord_only
0.037	0.954545	0.118421	chord_only
0.036	0.954545	0.116022	chord_only
0.035	0.954545	0.113208	chord_only
0.034	0.954545	0.111603	chord_only
0.033	0.962121	0.110917	chord_only
0.032	0.962121	0.108919	chord_only
0.031	0.969697	0.108291	chord_only
0.03	0.969697	0.105873	chord_only
0.029	0.977273	0.104453	chord_only
0.028	0.977273	0.102625	chord_only
0.027	0.977273	0.101018	chord_only
0.026	0.977273	0.0991545	chord_only
0.025	0.977273	0.0979499	chord_only
0.024	0.977273	0.0964126	chord_only
0.023	0.977273	0.0943672	chord_only
0.022	0.977273	0.0930065	chord_only
0.021	0.977273	0.0912305	chord_only
0.02	0.977273	0.0896456	chord_only
0.019	0.977273	0.0884167	chord_only
0.018	0.977273	0.0870445	chord_only
0.017	0.977273	0.0853175	chord_only
0.016	0.977273	0.0838207	chord_only
0.015	0.977273	0.082218	chord_only
0.014	0.977273	0.0809793	chord_only
0.013	0.984848	0.0802469	chord_only
0.012	0.984848	0.0788357	chord_only
0.011	0.984848	0.0777977	chord_only
0.01	0.984848	0.0762016	chord_only
0.009	0.984848	0.075275	chord_only
0.008	0.992424	0.0747717	chord_only
0.007	1	0.0744501	chord_only
0.006	1	0.0736196	chord_only
0.005	1	0.0725275	chord_only
0.004	1	0.0718172	chord_only
0.003	1	0.0708915	chord_only
0.002	1	0.0702875	chord_only
0.001	1	0.0698413	chord_only
0	1	0.0670051	chord_only
Inf	0	1	chord_kh
0.781	0	0	chord_kh
0.756	0.00757576	0.5	chord_kh
0.75	0.00757576	0.333333	chord_kh
0.74	0.0151515	0.5	chord_kh
0.726	0.0227273	0.6	chord_kh
0.701	0.0378788	0.714286	chord_kh
0.687	0.0454546	0.75	chord_kh
0.686	0.0530303	0.777778	chord_kh
0.68	0.0606061	0.8	chord_kh
0.679	0.0681818	0.818182	chord_kh
0.651	0.0681818	0.75	chord_kh
0.638	0.0757576	0.769231	chord_kh
0.637	0.0833333	0.785714	chord_kh
0.636	0.0909091	0.8	chord_kh
0.634	0.0984848	0.8125	chord_kh
0.633	0.106061	0.823529	chord_kh
0.62	0.113636	0.833333	chord_kh
0.607	0.128788	0.85	chord_kh
0.603	0.136364	0.857143	chord_kh
0.588	0.143939	0.863636	chord_kh
0.576	0.151515	0.869565	chord_kh
0.565	0.159091	0.875	chord_kh
0.558	0.166667	0.88	chord_kh
0.553	0.174242	0.884615	chord_kh
0.547	0.181818	0.888889	chord_kh
0.537	0.189394	0.892857	chord_kh
0.534	0.204545	0.9	chord_kh
0.533	0.212121	0.903226	chord_kh
0.527	0.219697	0.90625	chord_kh
0.522	0.227273	0.909091	chord_kh
0.517	0.234848	0.911765	chord_kh
0.505	0.242424	0.914286	chord_kh
0.501	0.25	0.916667	chord_kh
0.499	0.265152	0.921053	chord_kh
0.496	0.272727	0.923077	chord_kh
0.495	0.280303	0.925	chord_kh
0.49	0.287879	0.926829	chord_kh
0.488	0.30303	0.930233	chord_kh
0.486	0.30303	0.909091	chord_kh
0.484	0.310606	0.911111	chord_kh
0.483	0.318182	0.913043	chord_kh
0.481	0.325758	0.914894	chord_kh
0.48	0.325758	0.895833	chord_kh
0.468	0.333333	0.897959	chord_kh
0.465	0.333333	0.88	chord_kh
0.463	0.348485	0.884615	chord_kh
0.459	0.356061	0.886792	chord_kh
0.454	0.363636	0.888889	chord_kh
0.452	0.371212	0.890909	chord_kh
0.448	0.378788	0.892857	chord_kh
0.446	0.386364	0.894737	chord_kh
0.441	0.409091	0.9	chord_kh
0.437	0.416667	0.901639	chord_kh
0.436	0.424242	0.903226	chord_kh
0.431	0.431818	0.904762	chord_kh
0.429	0.439394	0.90625	chord_kh
0.424	0.44697	0.907692	chord_kh
0.413	0.454545	0.909091	chord_kh
0.41	0.462121	0.910448	chord_kh
0.406	0.477273	0.913043	chord_kh
0.401	0.477273	0.9	chord_kh
0.399	0.484848	0.901408	chord_kh
0.396	0.492424	0.902778	chord_kh
0.391	0.5	0.90411	chord_kh
0.386	0.507576	0.905405	chord_kh
0.385	0.507576	0.893333	chord_kh
0.381	0.522727	0.896104	chord_kh
0.377	0.530303	0.897436	chord_kh
0.372	0.530303	0.886076	chord_kh
0.371	0.537879	0.8875	chord_kh
0.367	0.537879	0.876543	chord_kh
0.366	0.545455	0.86747	chord_kh
0.365	0.545455	0.857143	chord_kh
0.363	0.55303	0.858824	chord_kh
0.361	0.560606	0.860465	chord_kh
0.36	0.568182	0.862069	chord_kh
0.358	0.568182	0.852273	chord_kh
0.355	0.575758	0.853933	chord_kh
0.344	0.575758	0.844444	chord_kh
0.343	0.583333	0.846154	chord_kh
0.325	0.590909	0.847826	chord_kh
0.324	0.598485	0.849462	chord_kh
0.317	0.606061	0.851064	chord_kh
0.315	0.613636	0.852632	chord_kh
0.314	0.621212	0.854167	chord_kh
0.309	0.621212	0.845361	chord_kh
0.308	0.628788	0.838384	chord_kh
0.306	0.628788	0.83	chord_kh
0.303	0.628788	0.821782	chord_kh
0.302	0.643939	0.817308	chord_kh
0.299	0.643939	0.809524	chord_kh
0.295	0.643939	0.801887	chord_kh
0.294	0.643939	0.787037	chord_kh
0.292	0.643939	0.779817	chord_kh
0.291	0.643939	0.772727	chord_kh
0.289	0.651515	0.774775	chord_kh
0.288	0.666667	0.778761	chord_kh
0.286	0.674242	0.780702	chord_kh
0.285	0.674242	0.773913	chord_kh
0.283	0.674242	0.760684	chord_kh
0.282	0.674242	0.754237	chord_kh
0.281	0.681818	0.756303	chord_kh
0.278	0.681818	0.75	chord_kh
0.277	0.689394	0.745902	chord_kh
0.276	0.69697	0.747967	chord_kh
0.275	0.69697	0.736	chord_kh
0.271	0.704545	0.732283	chord_kh
0.27	0.712121	0.734375	chord_kh
0.269	0.712121	0.728682	chord_kh
0.268	0.719697	0.730769	chord_kh
0.265	0.719697	0.725191	chord_kh
0.263	0.727273	0.727273	chord_kh
0.26	0.727273	0.721805	chord_kh
0.258	0.734848	0.723881	chord_kh
0.257	0.734848	0.713235	chord_kh
0.256	0.742424	0.715328	chord_kh
0.255	0.75	0.702128	chord_kh
0.254	0.757576	0.704225	chord_kh
0.252	0.757576	0.699301	chord_kh
0.251	0.757576	0.694444	chord_kh
0.25	0.757576	0.689655	chord_kh
0.248	0.765152	0.691781	chord_kh
0.247	0.765152	0.687075	chord_kh
0.245	0.765152	0.682432	chord_kh
0.244	0.772727	0.68	chord_kh
0.242	0.772727	0.671053	chord_kh
0.24	0.772727	0.662338	chord_kh
0.238	0.780303	0.656051	chord_kh
0.236	0.780303	0.651899	chord_kh
0.235	0.780303	0.639752	chord_kh
0.234	0.780303	0.635802	chord_kh
0.232	0.780303	0.628049	chord_kh
0.231	0.780303	0.624242	chord_kh
0.229	0.780303	0.616766	chord_kh
0.228	0.780303	0.609467	chord_kh
0.227	0.780303	0.605882	chord_kh
0.224	0.780303	0.598837	chord_kh
0.223	0.780303	0.595376	chord_kh
0.222	0.780303	0.591954	chord_kh
0.22	0.780303	0.585227	chord_kh
0.219	0.780303	0.578652	chord_kh
0.218	0.780303	0.572222	chord_kh
0.216	0.787879	0.574586	chord_kh
0.215	0.795455	0.57377	chord_kh
0.212	0.795455	0.567568	chord_kh
0.211	0.795455	0.561497	chord_kh
0.21	0.795455	0.552632	chord_kh
0.209	0.795455	0.546875	chord_kh
0.208	0.795455	0.541237	chord_kh
0.207	0.80303	0.54359	chord_kh
0.206	0.80303	0.532663	chord_kh
0.205	0.818182	0.529412	chord_kh
0.204	0.818182	0.526829	chord_kh
0.203	0.818182	0.521739	chord_kh
0.202	0.825758	0.521531	chord_kh
0.201	0.825758	0.519048	chord_kh
0.2	0.833333	0.521327	chord_kh
0.195	0.833333	0.514019	chord_kh
0.194	0.833333	0.511628	chord_kh
0.193	0.833333	0.506912	chord_kh
0.192	0.833333	0.502283	chord_kh
0.191	0.833333	0.497738	chord_kh
0.19	0.833333	0.493274	chord_kh
0.189	0.833333	0.491071	chord_kh
0.188	0.833333	0.480349	chord_kh
0.187	0.833333	0.474138	chord_kh
0.186	0.833333	0.466102	chord_kh
0.185	0.840909	0.466387	chord_kh
0.184	0.840909	0.458678	chord_kh
0.183	0.840909	0.45679	chord_kh
0.182	0.840909	0.45122	chord_kh
0.18	0.840909	0.445783	chord_kh
0.178	0.840909	0.444	chord_kh
0.174	0.848485	0.442688	chord_kh
0.173	0.848485	0.4375	chord_kh
0.172	0.848485	0.435798	chord_kh
0.171	0.848485	0.434109	chord_kh
0.17	0.848485	0.429119	chord_kh
0.169	0.848485	0.422642	chord_kh
0.168	0.848485	0.419476	chord_kh
0.167	0.848485	0.416357	chord_kh
0.166	0.856061	0.416974	chord_kh
0.165	0.856061	0.410909	chord_kh
0.164	0.856061	0.403571	chord_kh
0.163	0.856061	0.402135	chord_kh
0.161	0.863636	0.402827	chord_kh
0.159	0.863636	0.397213	chord_kh
0.158	0.863636	0.395833	chord_kh
0.157	0.863636	0.394464	chord_kh
0.155	0.863636	0.389078	chord_kh
0.154	0.863636	0.385135	chord_kh
0.153	0.863636	0.378738	chord_kh
0.152	0.863636	0.37377	chord_kh
0.151	0.863636	0.371335	chord_kh
0.15	0.863636	0.365385	chord_kh
0.149	0.863636	0.364217	chord_kh
0.148	0.871212	0.365079	chord_kh
0.147	0.878788	0.360248	chord_kh
0.146	0.878788	0.359133	chord_kh
0.145	0.878788	0.355828	chord_kh
0.144	0.878788	0.350453	chord_kh
0.143	0.878788	0.345238	chord_kh
0.142	0.878788	0.343195	chord_kh
0.141	0.878788	0.342183	chord_kh
0.14	0.878788	0.341176	chord_kh
0.138	0.878788	0.334294	chord_kh
0.137	0.878788	0.332378	chord_kh
0.136	0.878788	0.328612	chord_kh
0.135	0.886364	0.327731	chord_kh
0.134	0.886364	0.3241	chord_kh
0.133	0.893939	0.322404	chord_kh
0.132	0.893939	0.318059	chord_kh
0.131	0.893939	0.31383	chord_kh
0.13	0.893939	0.311346	chord_kh
0.129	0.893939	0.308094	chord_kh
0.128	0.893939	0.30491	chord_kh
0.127	0.893939	0.303342	chord_kh
0.126	0.893939	0.30102	chord_kh
0.125	0.893939	0.29798	chord_kh
0.124	0.893939	0.295	chord_kh
0.123	0.893939	0.292804	chord_kh
0.122	0.901515	0.291667	chord_kh
0.121	0.901515	0.28744	chord_kh
0.12	0.901515	0.285372	chord_kh
0.119	0.901515	0.28401	chord_kh
0.118	0.901515	0.283333	chord_kh
0.117	0.901515	0.28	chord_kh
0.116	0.901515	0.276102	chord_kh
0.115	0.909091	0.2746	chord_kh
0.114	0.909091	0.272727	chord_kh
0.113	0.909091	0.269058	chord_kh
0.112	0.909091	0.266667	chord_kh
0.111	0.909091	0.264317	chord_kh
0.11	0.909091	0.262582	chord_kh
0.109	0.909091	0.25974	chord_kh
0.108	0.909091	0.254777	chord_kh
0.107	0.909091	0.252632	chord_kh
0.106	0.909091	0.25	chord_kh
0.105	0.909091	0.248963	chord_kh
0.104	0.909091	0.245902	chord_kh
0.103	0.909091	0.245399	chord_kh
0.102	0.909091	0.243408	chord_kh
0.101	0.909091	0.241935	chord_kh
0.1	0.909091	0.239521	chord_kh
0.099	0.909091	0.236686	chord_kh
0.098	0.909091	0.234375	chord_kh
0.097	0.909091	0.233463	chord_kh
0.096	0.909091	0.232108	chord_kh
0.095	0.909091	0.229008	chord_kh
0.094	0.909091	0.227704	chord_kh
0.093	0.909091	0.226843	chord_kh
0.092	0.916667	0.227444	chord_kh
0.091	0.916667	0.225746	chord_kh
0.09	0.924242	0.226345	chord_kh
0.089	0.924242	0.223443	chord_kh
0.088	0.924242	0.221818	chord_kh
0.087	0.924242	0.218247	chord_kh
0.086	0.924242	0.214789	chord_kh
0.085	0.931818	0.214286	chord_kh
0.084	0.931818	0.212069	chord_kh
0.083	0.931818	0.211704	chord_kh
0.082	0.931818	0.209898	chord_kh
0.081	0.931818	0.208829	chord_kh
0.08	0.931818	0.20603	chord_kh
0.079	0.931818	0.203642	chord_kh
0.078	0.931818	0.2	chord_kh
0.077	0.931818	0.199029	chord_kh
0.076	0.931818	0.197432	chord_kh
0.075	0.931818	0.19586	chord_kh
0.074	0.931818	0.19279	chord_kh
0.073	0.931818	0.192188	chord_kh
0.072	0.939394	0.190184	chord_kh
0.071	0.939394	0.187029	chord_kh
0.07	0.939394	0.185075	chord_kh
0.069	0.939394	0.182353	chord_kh
0.068	0.939394	0.178932	chord_kh
0.067	0.939394	0.176136	chord_kh
0.066	0.939394	0.173913	chord_kh
0.065	0.939394	0.171983	chord_kh
0.064	0.939394	0.170096	chord_kh
0.063	0.94697	0.170068	chord_kh
0.062	0.94697	0.16756	chord_kh
0.061	0.94697	0.165563	chord_kh
0.06	0.94697	0.164258	chord_kh
0.059	0.94697	0.161708	chord_kh
0.058	0.94697	0.159847	chord_kh
0.057	0.94697	0.157629	chord_kh
0.056	0.94697	0.155666	chord_kh
0.055	0.954545	0.154791	chord_kh
0.054	0.954545	0.150898	chord_kh
0.053	0.954545	0.147887	chord_kh
0.052	0.954545	0.145329	chord_kh
0.051	0.962121	0.144482	chord_kh
0.05	0.962121	0.141899	chord_kh
0.049	0.962121	0.140022	chord_kh
0.048	0.962121	0.138344	chord_kh
0.047	0.962121	0.136266	chord_kh
0.046	0.962121	0.134963	chord_kh
0.045	0.962121	0.133263	chord_kh
0.044	0.969697	0.132231	chord_kh
0.043	0.969697	0.131013	chord_kh
0.042	0.969697	0.128643	chord_kh
0.041	0.969697	0.126858	chord_kh
0.04	0.969697	0.125613	chord_kh
0.039	0.969697	0.123911	chord_kh
0.038	0.969697	0.122021	chord_kh
0.037	0.969697	0.119514	chord_kh
0.036	0.969697	0.116895	chord_kh
0.035	0.969697	0.115212	chord_kh
0.034	0.969697	0.113375	chord_kh
0.033	0.977273	0.11296	chord_kh
0.032	0.977273	0.11073	chord_kh
0.031	0.977273	0.109137	chord_kh
0.03	0.977273	0.107143	chord_kh
0.029	0.977273	0.105738	chord_kh
0.028	0.977273	0.104116	chord_kh
0.027	0.977273	0.101896	chord_kh
0.026	0.984848	0.101404	chord_kh
0.025	0.984848	0.0997698	chord_kh
0.024	0.992424	0.0991673	chord_kh
0.023	0.992424	0.0979805	chord_kh
0.022	1	0.0969163	chord_kh
0.021	1	0.0946237	chord_kh
0.02	1	0.0932203	chord_kh
0.019	1	0.0917304	chord_kh
0.018	1	0.0899796	chord_kh
0.017	1	0.0884719	chord_kh
0.016	1	0.0869565	chord_kh
0.015	1	0.0853816	chord_kh
0.014	1	0.08413	chord_kh
0.013	1	0.0825	chord_kh
0.012	1	0.0811808	chord_kh
0.011	1	0.0798065	chord_kh
0.01	1	0.0783383	chord_kh
0.009	1	0.077193	chord_kh
0.008	1	0.0761246	chord_kh
0.007	1	0.0749149	chord_kh
0.006	1	0.073743	chord_kh
0.005	1	0.0728477	chord_kh
0.004	1	0.0717781	chord_kh
0.003	1	0.0709296	chord_kh
0.002	1	0.0702501	chord_kh
0.001	1	0.0697674	chord_kh
0	1	0.0670051	chord_kh

## Sheet: EDF9B
permuted_set	mean.dec.auroc	std.dec.auroc	permuted_set_level
ca	0	0.00185773	ca
cg	0	0.00589696	cg
ct	0.000108696	0.00157902	ct
ta	0.00210598	0.00194805	ta
tg	0	0.00120547	tg
tc	0	0.0010332	tc
del.mh.bimh.1	0	0.011435	del.mh.bimh.1
del.mh.bimh.2.5	0	0.00474322	del.mh.bimh.2.5
del.rep	0	0.00172048	del.rep
ins.rep	0	0.00324237	ins.rep
del.none	0.000339674	0.00115165	del.none
ins.none	0	0.000908012	ins.none
ins.mh	0.00119565	0.00153196	ins.mh
DEL_0e00_1e03_bp_rel	0	0.000948529	DEL_0e00_1e03_bp_rel
DEL_1e03_1e04_bp_rel	0.00478714	0.00149975	DEL_1e03_1e04_bp_rel
DEL_1e04_1e05_bp_rel	0.00317482	0.00178672	DEL_1e04_1e05_bp_rel
DEL_1e05_1e06_bp_rel	0	0.00271123	DEL_1e05_1e06_bp_rel
DEL_1e06_1e07_bp_rel	0	0.00131602	DEL_1e06_1e07_bp_rel
DEL_1e07_Inf_bp_rel	0	0.000807121	DEL_1e07_Inf_bp_rel
DUP_0e00_1e03_bp_rel	0	0.00144475	DUP_0e00_1e03_bp_rel
DUP_1e03_1e04_bp_rel	0.00859601	0.00785883	DUP_1e03_1e04_bp_rel
DUP_1e04_1e05_bp_rel	0.00599185	0.00481025	DUP_1e04_1e05_bp_rel
DUP_1e05_1e06_bp_rel	0.000471014	0.00198623	DUP_1e05_1e06_bp_rel
DUP_1e06_1e07_bp_rel	0	0.00115046	DUP_1e06_1e07_bp_rel
DUP_1e07_Inf_bp_rel	0.000443841	0.000731187	DUP_1e07_Inf_bp_rel
INV_0e00_1e03_bp_rel	0	0.00228554	INV_0e00_1e03_bp_rel
INV_1e03_1e04_bp_rel	0.000307971	0.000922157	INV_1e03_1e04_bp_rel
INV_1e04_1e05_bp_rel	0	0.00110004	INV_1e04_1e05_bp_rel
INV_1e05_1e06_bp_rel	0	0.000670703	INV_1e05_1e06_bp_rel
INV_1e06_1e07_bp_rel	0	0.00110995	INV_1e06_1e07_bp_rel
INV_1e07_Inf_bp_rel	0	0.00130521	INV_1e07_Inf_bp_rel
TRA_rel	0	0.00193219	TRA_rel
tib	0	0.00823768	tib
qrdel	0	0.00174281	qrdel
qrdup	0.0220471	0.0132104	qrdup
ihdel	0	0.0077421	ihdel
DUP_1kb_100kb	0.0201178	0.0153505	DUP_1kb_100kb
SV_KH	0.0953261	0.0255529	SV_KH

## Sheet: EDF9C
permuted_set	mean.dec.auroc	std.dec.auroc	permuted_set_level
ca	0	0.0194787	ca
cg	0.00050505	0.0453935	cg
ct	0	0.0132023	ct
ta	0.00808081	0.0190641	ta
tg	0.00774411	0.0133118	tg
tc	0	0.00900374	tc
del.mh.bimh.1	0	0.0168257	del.mh.bimh.1
del.mh.bimh.2.5	0	0.0360007	del.mh.bimh.2.5
del.rep	0	0.0124762	del.rep
ins.rep	0.00538721	0.0176921	ins.rep
del.none	0	0.00621159	del.none
ins.none	0	0.0276145	ins.none
ins.mh	0	0.0160307	ins.mh
DEL_0e00_1e03_bp_rel	0.0016835	0.0129501	DEL_0e00_1e03_bp_rel
DEL_1e03_1e04_bp_rel	0.0281145	0.0162811	DEL_1e03_1e04_bp_rel
DEL_1e04_1e05_bp_rel	0.0218855	0.00730484	DEL_1e04_1e05_bp_rel
DEL_1e05_1e06_bp_rel	0.0121212	0.0134999	DEL_1e05_1e06_bp_rel
DEL_1e06_1e07_bp_rel	0	0.0100267	DEL_1e06_1e07_bp_rel
DEL_1e07_Inf_bp_rel	0	0.00758253	DEL_1e07_Inf_bp_rel
DUP_0e00_1e03_bp_rel	0	0	DUP_0e00_1e03_bp_rel
DUP_1e03_1e04_bp_rel	0.0181818	0.0546312	DUP_1e03_1e04_bp_rel
DUP_1e04_1e05_bp_rel	0.0281145	0.0298846	DUP_1e04_1e05_bp_rel
DUP_1e05_1e06_bp_rel	0.00606061	0.0139989	DUP_1e05_1e06_bp_rel
DUP_1e06_1e07_bp_rel	0	0.0072646	DUP_1e06_1e07_bp_rel
DUP_1e07_Inf_bp_rel	0.00673401	0.00742428	DUP_1e07_Inf_bp_rel
INV_0e00_1e03_bp_rel	0	0.0140324	INV_0e00_1e03_bp_rel
INV_1e03_1e04_bp_rel	0	0.00974648	INV_1e03_1e04_bp_rel
INV_1e04_1e05_bp_rel	0	0.0154902	INV_1e04_1e05_bp_rel
INV_1e05_1e06_bp_rel	0	0.00429438	INV_1e05_1e06_bp_rel
INV_1e06_1e07_bp_rel	0	0.00565053	INV_1e06_1e07_bp_rel
INV_1e07_Inf_bp_rel	0	0.00866523	INV_1e07_Inf_bp_rel
TRA_rel	0.00740741	0.010421	TRA_rel
tib	0	0.0344968	tib
qrdel	0	0.0109439	qrdel
qrdup	0.040404	0.0575846	qrdup
ihdel	0.0225589	0.0309274	ihdel
DUP_1kb_100kb	0.0047138	0.0701191	DUP_1kb_100kb
SV_KH	0.149495	0.10227	SV_KH

## Sheet: EDF9D
tumor_type_final	n	tot	ci.lower	ci.upper	frac	tumor_type_level
ESAD	4	435	0.00294971	0.0250229	0.0091954	ESAD
GBM	0	135	0	0.0344836	0	GBM
OV	98	272	0.303801	0.420802	0.360294	OV
BRCA	225	1164	0.171228	0.217425	0.193299	BRCA
BE	0	339	0	0.0139676	0	BE
LUSC	2	53	0.00656311	0.140813	0.0377359	LUSC
LUAD	1	115	0.00045408	0.0545499	0.00869565	LUAD
COAD	6	687	0.00355515	0.0199062	0.00873362	COAD
AML	0	55	0	0.0813299	0	AML
KIRC	0	54	0	0.0827348	0	KIRC
KIRP	0	40	0	0.109125	0	KIRP
HNSC	4	129	0.00997933	0.0823113	0.0310078	HNSC
MALY	2	197	0.0017604	0.0400809	0.0101523	MALY
STAD	2	112	0.00309902	0.0693806	0.0178571	STAD
LIHC	17	392	0.0262616	0.0698808	0.0433673	LIHC
LGG	0	60	0	0.074965	0	LGG
PRAD	51	672	0.0575418	0.0992425	0.0758929	PRAD
KICH	2	50	0.00695862	0.148588	0.04	KICH
UCEC	5	83	0.0223889	0.141175	0.060241	UCEC
BLCA	8	167	0.0224446	0.0954667	0.0479042	BLCA
CESC	0	52	0	0.0856954	0	CESC
THCA	0	78	0	0.058487	0	THCA
MELA	9	506	0.00870466	0.0347274	0.0177866	MELA
SARC	8	234	0.015983	0.068743	0.034188	SARC
PACA	29	325	0.0615609	0.126966	0.0892308	PACA
MESO	0	38	0	0.114334	0	MESO
GIST	0	50	0	0.0888758	0	GIST
NET	4	137	0.00939403	0.0776635	0.0291971	NET
NSCLC	3	383	0.00202512	0.0246748	0.0078329	NSCLC
SCLC	0	56	0	0.0799719	0	SCLC
RECA	0	109	0	0.0424259	0	RECA
ES	1	137	0.00038114	0.046043	0.00729927	ES
NHL	0	24	0	0.171715	0	NHL
PBCA	0	228	0	0.0206536	0	PBCA
PAEN	0	46	0	0.0960013	0	PAEN
MPN	0	61	0	0.0738098	0	MPN
PAN-CANCER	488	7923	0.056448	0.0671676	0.0615928	PAN-CANCER

## Sheet: EDF9E
tumor_type_final	nb2	n	tot	ci.lower	ci.upper	frac	tumor_type_level
OV	44	103	272	0.331423	0.528443	0.427184	OV
BRCA	113	236	1164	0.413857	0.544471	0.478814	BRCA
LIHC	15	21	392	0.476856	0.87805	0.714286	LIHC
PRAD	51	56	672	0.796302	0.966661	0.910714	PRAD
SARC	14	15	234	0.660331	0.99651	0.933333	SARC
PACA	26	32	325	0.629553	0.921378	0.8125	PACA
NSCLC	7	13	383	0.261203	0.795982	0.538462	NSCLC
PAN-CANCER	319	552	7923	0.535387	0.61931	0.577899	PAN-CANCER

## Sheet: EDF9F
sample	gene	b1	b2	ot	b1v2	gene_factor
906	RAD51C	0.017	0.806	TRUE	B2 > B1	RAD51C
1110	RAD51B	0.005	0.921	TRUE	B2 > B1	RAD51B
1570	RAD51C	0.17	0.541	TRUE	B2 > B1	RAD51C
A0D0	RAD51B	0.255	0.298	TRUE	B2 > B1	RAD51B
CA-0152	RAD51C	0.038	0.487	TRUE	B2 > B1	RAD51C
CPCT02010853	PALB2	0.01	0.907	TRUE	B2 > B1	PALB2
CPCT02010933	RAD51B	0.029	0.765	TRUE	B2 > B1	RAD51B
CPCT02020382	PALB2	0.007	0.92	TRUE	B2 > B1	PALB2
CPCT02030545	RAD51C	0.226	0.401	TRUE	B2 > B1	RAD51C
CPCT02100091	RAD51B	0.121	0.405	TRUE	B2 > B1	RAD51B
CPCT02180009	RAD51C	0.003	0.94	TRUE	B2 > B1	RAD51C
CPCT02290008	PALB2	0.037	0.78	TRUE	B2 > B1	PALB2
CPCT02370010	PALB2	0.01	0.9	TRUE	B2 > B1	PALB2
DRUP01020034	PALB2	0.039	0.723	TRUE	B2 > B1	PALB2
DRUP01060025	PALB2	0.007	0.92	TRUE	B2 > B1	PALB2
DRUP01100003	RAD51B	0.1	0.426	TRUE	B2 > B1	RAD51B
EGAN00001269513_EGAN00001269514	RAD51B	0.905	0.06	TRUE	B1 > B2	RAD51B
PR-4240	RAD51D	0.863	0.011	TRUE	B1 > B2	RAD51D
15	ZSWIM7	0.039	0.695	TRUE	B2 > B1	ZSWIM7
15	BRCC3	0.039	0.695	TRUE	B2 > B1	BRCC3
2290	H2AFX	0.845	0.03	TRUE	B1 > B2	H2AFX
64	RAD51	0.637	0.027	TRUE	B1 > B2	RAD51
6472	H2AFX	0.027	0.633	TRUE	B2 > B1	H2AFX
A04P	H2AFX	0.779	0.044	TRUE	B1 > B2	H2AFX
A04T	H2AFX	0.831	0.023	TRUE	B1 > B2	H2AFX
A094	H2AFX	0.065	0.473	TRUE	B2 > B1	H2AFX
A0RU	AUNIP	0.667	0.032	TRUE	B1 > B2	AUNIP
A0RU	BARD1	0.667	0.032	TRUE	B1 > B2	BARD1
A12L	NBN	0.721	0.019	TRUE	B1 > B2	NBN
A1PB	H2AFX	0.806	0.047	TRUE	B1 > B2	H2AFX
A27F	H2AFX	0.866	0.043	TRUE	B1 > B2	H2AFX
A27H	H2AFX	0.906	0.032	TRUE	B1 > B2	H2AFX
A3U0	NBN	0.696	0.07	TRUE	B1 > B2	NBN
A3U0	H2AFX	0.696	0.07	TRUE	B1 > B2	H2AFX
CPCT02010351	SLX4	0.043	0.665	TRUE	B2 > B1	SLX4
CPCT02020523	AUNIP	0.167	0.351	TRUE	B2 > B1	AUNIP
CPCT02020678	RAD54L	0.017	0.887	TRUE	B2 > B1	RAD54L
CPCT02030353	AUNIP	0.031	0.72	TRUE	B2 > B1	AUNIP
CPCT02060045	RBBP8	0.621	0.022	TRUE	B1 > B2	RBBP8
CPCT02060070	MDC1	0.021	0.769	TRUE	B2 > B1	MDC1
CPCT02080073	MDC1	0.384	0.408	TRUE	B2 > B1	MDC1
CPCT02080160	MDC1	0.007	0.828	TRUE	B2 > B1	MDC1
CPCT02100110	UIMC1	0.727	0.076	TRUE	B1 > B2	UIMC1
CPCT02120073	GEN1	0.167	0.641	TRUE	B2 > B1	GEN1
CPCT02130157	SLX4	0.388	0.291	TRUE	B1 > B2	SLX4
CPCT02160037	GEN1	0.888	0.022	TRUE	B1 > B2	GEN1
CPCT02210068	XRCC2	0.024	0.697	TRUE	B2 > B1	XRCC2
CPCT02330112	GEN1	0.147	0.393	TRUE	B2 > B1	GEN1
CPCT02330112	SLX4	0.147	0.393	TRUE	B2 > B1	SLX4
CPCT02340010.2	GEN1	0.248	0.254	TRUE	B2 > B1	GEN1
CPCT02340055	XRCC2	0.029	0.82	TRUE	B2 > B1	XRCC2
CPCT02360014	GEN1	0.063	0.594	TRUE	B2 > B1	GEN1
CPCT02370025	BARD1	0.707	0.028	TRUE	B1 > B2	BARD1
DO218269	ZSWIM7	0.012	0.761	TRUE	B2 > B1	ZSWIM7
DO23544	RAD52	0.188	0.332	TRUE	B2 > B1	RAD52
DO23544	RAD51AP1	0.188	0.332	TRUE	B2 > B1	RAD51AP1
DO23544	SWSAP1	0.188	0.332	TRUE	B2 > B1	SWSAP1
DO23544	BABAM1	0.188	0.332	TRUE	B2 > B1	BABAM1
DO35350	AUNIP	0.1	0.443	TRUE	B2 > B1	AUNIP
DO35350	RPA2	0.1	0.443	TRUE	B2 > B1	RPA2
DO35350	REV1	0.1	0.443	TRUE	B2 > B1	REV1
DO35350	MCM9	0.1	0.443	TRUE	B2 > B1	MCM9
DO35350	XRCC3	0.1	0.443	TRUE	B2 > B1	XRCC3
DO35350	RPA1	0.1	0.443	TRUE	B2 > B1	RPA1
DO35350	ZSWIM7	0.1	0.443	TRUE	B2 > B1	ZSWIM7
DO48747	RPA1	0.233	0.346	TRUE	B2 > B1	RPA1
DO48747	ZSWIM7	0.233	0.346	TRUE	B2 > B1	ZSWIM7
DO48747	SWSAP1	0.233	0.346	TRUE	B2 > B1	SWSAP1
DO48747	BABAM1	0.233	0.346	TRUE	B2 > B1	BABAM1
DO48747	RTEL1	0.233	0.346	TRUE	B2 > B1	RTEL1
DRUP01080012	GEN1	0.102	0.406	TRUE	B2 > B1	GEN1
EGAN00001030469_EGAN00001030470	H2AFX	0.529	0.035	TRUE	B1 > B2	H2AFX
EGAN00001269485_EGAN00001269486	H2AFX	0.47	0.123	TRUE	B1 > B2	H2AFX
EGAN00001269491_EGAN00001269492	H2AFX	0.973	0.009	TRUE	B1 > B2	H2AFX
EGAN00001269493_EGAN00001269494	H2AFX	0.966	0.021	TRUE	B1 > B2	H2AFX
EGAN00001269531_EGAN00001269532	H2AFX	0.012	0.947	TRUE	B2 > B1	H2AFX
EGAN00001269539_EGAN00001269540	RAD50	0.074	0.499	TRUE	B2 > B1	RAD50
EGAN00001269539_EGAN00001269540	UIMC1	0.074	0.499	TRUE	B2 > B1	UIMC1
cd056b00c8eea9e5c9bcae0bdf268f74dcd3ff4ab85c71752c76792e7937234b	AUNIP	0.111	0.553	TRUE	B2 > B1	AUNIP
1557	PALB2	0.736	0.057	TRUE	B1 > B2	PALB2
CPCT02070301	PALB2	0.046	0.689	TRUE	B2 > B1	PALB2
EGAN00001269555_EGAN00001269556	PALB2	0.004	0.907	TRUE	B2 > B1	PALB2
EGAN00001269565_EGAN00001269566	PALB2	0.031	0.605	TRUE	B2 > B1	PALB2
DO218419	AUNIP	0.019	0.791	TRUE	B2 > B1	AUNIP
DO51965	NBN	0.535	0.108	TRUE	B1 > B2	NBN
DRUP01010065	BARD1	0.793	0.065	TRUE	B1 > B2	BARD1
EGAN00001018603_EGAN00001018604	AUNIP	0.685	0.027	TRUE	B1 > B2	AUNIP
CPCT02020388	RAD51C	0.047	0.662	TRUE	B2 > B1	RAD51C
CPCT02030280	RAD51B	0.496	0.319	TRUE	B1 > B2	RAD51B
CPCT02060142	RAD51B	0.059	0.713	TRUE	B2 > B1	RAD51B
CPCT02070058	RAD51D	0.798	0.049	TRUE	B1 > B2	RAD51D
CPCT02070145	RAD51B	0.209	0.412	TRUE	B2 > B1	RAD51B
CPCT02080216	RAD51D	0.12	0.714	TRUE	B2 > B1	RAD51D
DRUP01020002	RAD51B	0.008	0.913	TRUE	B2 > B1	RAD51B
EGAN00001030465_EGAN00001030466	RAD51B	0.508	0.063	TRUE	B1 > B2	RAD51B
EGAN00001269535_EGAN00001269536	PALB2	0.247	0.277	TRUE	B2 > B1	PALB2
WIDE01010205	RAD51B	0.304	0.434	TRUE	B2 > B1	RAD51B
WIDE01010341	RAD51B	0.92	0.021	TRUE	B1 > B2	RAD51B
b8b7637a8d22837847d02df6a4587bd93fcd2c9ed21ef04893336f3c7dd6ddba	RAD51B	0.163	0.434	TRUE	B2 > B1	RAD51B
937	MCM9	0.935	0.027	TRUE	B1 > B2	MCM9
937	EME2	0.935	0.027	TRUE	B1 > B2	EME2
1124	GEN1	0.732	0.062	TRUE	B1 > B2	GEN1
2391	EXO1	0.004	0.875	TRUE	B2 > B1	EXO1
A0BW	RAD52	0.066	0.501	TRUE	B2 > B1	RAD52
A0BW	XRCC3	0.066	0.501	TRUE	B2 > B1	XRCC3
A2C9	RAD51	0.895	0.016	TRUE	B1 > B2	RAD51
A2C9	EME1	0.895	0.016	TRUE	B1 > B2	EME1
CPCT02010447	MDC1	0.104	0.421	TRUE	B2 > B1	MDC1
CPCT02010768	FIGNL1	0.162	0.649	TRUE	B2 > B1	FIGNL1
CPCT02020386	UIMC1	0.031	0.63	TRUE	B2 > B1	UIMC1
CPCT02020659	MDC1	0.053	0.702	TRUE	B2 > B1	MDC1
CPCT02020693	HELQ	0.919	0.012	TRUE	B1 > B2	HELQ
CPCT02020719	GEN1	0.562	0.233	TRUE	B1 > B2	GEN1
CPCT02020719	MDC1	0.562	0.233	TRUE	B1 > B2	MDC1
CPCT02020719	RTEL1	0.562	0.233	TRUE	B1 > B2	RTEL1
CPCT02020906	MDC1	0.004	0.956	TRUE	B2 > B1	MDC1
CPCT02030259	GEN1	0.902	0.015	TRUE	B1 > B2	GEN1
CPCT02030278	MCM9	0.007	0.958	TRUE	B2 > B1	MCM9
CPCT02040144	GEN1	0.022	0.827	TRUE	B2 > B1	GEN1
CPCT02040144	MCM8	0.022	0.827	TRUE	B2 > B1	MCM8
CPCT02040224	BARD1	0.791	0.053	TRUE	B1 > B2	BARD1
CPCT02040224	RAD54B	0.791	0.053	TRUE	B1 > B2	RAD54B
CPCT02040321	RAD50	0.013	0.918	TRUE	B2 > B1	RAD50
CPCT02040321	MDC1	0.013	0.918	TRUE	B2 > B1	MDC1
CPCT02050096	FIGNL1	0.952	0.02	TRUE	B1 > B2	FIGNL1
CPCT02050395	MDC1	0.458	0.083	TRUE	B1 > B2	MDC1
CPCT02050395	RAD51AP1	0.458	0.083	TRUE	B1 > B2	RAD51AP1
CPCT02050395	SLX4	0.458	0.083	TRUE	B1 > B2	SLX4
CPCT02070256	GEN1	0.068	0.452	TRUE	B2 > B1	GEN1
CPCT02070336	MDC1	0.012	0.819	TRUE	B2 > B1	MDC1
CPCT02070465	EXO1	0.63	0.104	TRUE	B1 > B2	EXO1
CPCT02080191	GEN1	0.018	0.91	TRUE	B2 > B1	GEN1
CPCT02090047	MCM9	0.019	0.854	TRUE	B2 > B1	MCM9
CPCT02090047	EME2	0.019	0.854	TRUE	B2 > B1	EME2
CPCT02100020	AUNIP	0.775	0.083	TRUE	B1 > B2	AUNIP
CPCT02120051	RAD50	0.002	0.952	TRUE	B2 > B1	RAD50
CPCT02120051	MDC1	0.002	0.952	TRUE	B2 > B1	MDC1
CPCT02120051	MCM9	0.002	0.952	TRUE	B2 > B1	MCM9
CPCT02140055	EXO1	0.015	0.86	TRUE	B2 > B1	EXO1
CPCT02140055	MDC1	0.015	0.86	TRUE	B2 > B1	MDC1
CPCT02140055	MCM9	0.015	0.86	TRUE	B2 > B1	MCM9
CPCT02160003	MDC1	0.284	0.498	TRUE	B2 > B1	MDC1
CPCT02160017	MDC1	0.199	0.619	TRUE	B2 > B1	MDC1
CPCT02160017	MCM9	0.199	0.619	TRUE	B2 > B1	MCM9
CPCT02210066	MCM9	0.007	0.901	TRUE	B2 > B1	MCM9
CPCT02230126	SLX4	0.133	0.515	TRUE	B2 > B1	SLX4
CPCT02240008	HELQ	0.826	0.025	TRUE	B1 > B2	HELQ
CPCT02240008	MDC1	0.826	0.025	TRUE	B1 > B2	MDC1
CPCT02250003	MCM9	0.075	0.493	TRUE	B2 > B1	MCM9
CPCT02250009	MCM9	0.136	0.369	TRUE	B2 > B1	MCM9
CPCT02270007	MDC1	0.743	0.056	TRUE	B1 > B2	MDC1
CPCT02270007	BRIP1	0.743	0.056	TRUE	B1 > B2	BRIP1
CPCT02340047	EME1	0.61	0.27	TRUE	B1 > B2	EME1
CPCT02380020	MDC1	0.668	0.097	TRUE	B1 > B2	MDC1
CPCT02460001	XRCC3	0.021	0.803	TRUE	B2 > B1	XRCC3
DRUP01210006	MCM9	0.012	0.911	TRUE	B2 > B1	MCM9
EGAN00001269457_EGAN00001269458	UIMC1	0.013	0.829	TRUE	B2 > B1	UIMC1
EGAN00001269471_EGAN00001269472	UIMC1	0.948	0.034	TRUE	B1 > B2	UIMC1
EGAN00001269471_EGAN00001269472	EME1	0.948	0.034	TRUE	B1 > B2	EME1
EGAN00001269549_EGAN00001269550	RPA1	0.593	0.071	TRUE	B1 > B2	RPA1
WIDE01010448	EME1	0.661	0.028	TRUE	B1 > B2	EME1
WIDE01010481	RAD52	0.905	0.042	TRUE	B1 > B2	RAD52
CPCT02090019	PALB2	0.232	0.574	TRUE	B2 > B1	PALB2
CPCT02170018	RAD51B	0.799	0.019	TRUE	B1 > B2	RAD51B
CPCT02190003	PALB2	0.123	0.628	TRUE	B2 > B1	PALB2
CPCT02220045	PALB2	0.309	0.411	TRUE	B2 > B1	PALB2
CPCT02230050	PALB2	0.004	0.942	TRUE	B2 > B1	PALB2
CPCT02380023	PALB2	0.038	0.486	TRUE	B2 > B1	PALB2
DO221544	PALB2	0.736	0.027	TRUE	B1 > B2	PALB2
725	UIMC1	0.711	0.183	TRUE	B1 > B2	UIMC1
75	EME2	0.037	0.83	TRUE	B2 > B1	EME2
75	SLX4	0.037	0.83	TRUE	B2 > B1	SLX4
A0J2	EXO1	0.748	0.025	TRUE	B1 > B2	EXO1
A0J2	FIGNL1	0.748	0.025	TRUE	B1 > B2	FIGNL1
A0J2	SLX4	0.748	0.025	TRUE	B1 > B2	SLX4
CPCT02010359	MDC1	0.757	0.064	TRUE	B1 > B2	MDC1
CPCT02020333	HELQ	0.448	0.344	TRUE	B1 > B2	HELQ
CPCT02020333	FIGNL1	0.448	0.344	TRUE	B1 > B2	FIGNL1
CPCT02020333	MCM8	0.448	0.344	TRUE	B1 > B2	MCM8
CPCT02020333	RTEL1	0.448	0.344	TRUE	B1 > B2	RTEL1
CPCT02050108	MCM9	0.039	0.468	TRUE	B2 > B1	MCM9
CPCT02050108	RPA1	0.039	0.468	TRUE	B2 > B1	RPA1
CPCT02050108	RBBP8	0.039	0.468	TRUE	B2 > B1	RBBP8
CPCT02060056	RAD54B	0.186	0.401	TRUE	B2 > B1	RAD54B
CPCT02060056	XRCC3	0.186	0.401	TRUE	B2 > B1	XRCC3
CPCT02060056	MCM8	0.186	0.401	TRUE	B2 > B1	MCM8
CPCT02070211	RAD54L	0.027	0.858	TRUE	B2 > B1	RAD54L
CPCT02080128	GEN1	0.811	0.125	TRUE	B1 > B2	GEN1
CPCT02110004	RAD54L	0.403	0.129	TRUE	B1 > B2	RAD54L
CPCT02110004	MCM9	0.403	0.129	TRUE	B1 > B2	MCM9
CPCT02120016	BRIP1	0.734	0.074	TRUE	B1 > B2	BRIP1
CPCT02180020	GEN1	0.038	0.757	TRUE	B2 > B1	GEN1
CPCT02220050	MUS81	0.145	0.365	TRUE	B2 > B1	MUS81
CPCT02220050	MCM8	0.145	0.365	TRUE	B2 > B1	MCM8
CPCT02230089	RAD54L	0.914	0.015	TRUE	B1 > B2	RAD54L
CPCT02230089	FIGNL1	0.914	0.015	TRUE	B1 > B2	FIGNL1
CPCT02250011	MCM9	0.024	0.479	TRUE	B2 > B1	MCM9
CPCT02250011	RTEL1	0.024	0.479	TRUE	B2 > B1	RTEL1
CPCT02300008	GEN1	0.8	0.048	TRUE	B1 > B2	GEN1
CPCT02300008	MDC1	0.8	0.048	TRUE	B1 > B2	MDC1
CPCT02300008	RBBP8	0.8	0.048	TRUE	B1 > B2	RBBP8
CPCT02340110	RAD54L	0.151	0.648	TRUE	B2 > B1	RAD54L
CPCT02340110	RTEL1	0.151	0.648	TRUE	B2 > B1	RTEL1
CPCT02370003	EXO1	0.792	0.08	TRUE	B1 > B2	EXO1
CPCT02370003	MDC1	0.792	0.08	TRUE	B1 > B2	MDC1
CPCT02450007	GEN1	0.003	0.914	TRUE	B2 > B1	GEN1
CPCT02450007	MDC1	0.003	0.914	TRUE	B2 > B1	MDC1
CPCT02450007	MRE11A	0.003	0.914	TRUE	B2 > B1	MRE11A
DO220823	BARD1	0.604	0.268	TRUE	B1 > B2	BARD1
DO34905	RAD51AP1	0.048	0.624	TRUE	B2 > B1	RAD51AP1
DO45237	MCM9	0.22	0.284	TRUE	B2 > B1	MCM9
DO46368	REV1	0.866	0.018	TRUE	B1 > B2	REV1
DO46394	RTEL1	0.774	0.046	TRUE	B1 > B2	RTEL1
DO46493	MDC1	0.804	0.012	TRUE	B1 > B2	MDC1
DO51510	MRE11A	0.018	0.799	TRUE	B2 > B1	MRE11A
DO52557	XRCC2	0.028	0.884	TRUE	B2 > B1	XRCC2
DRUP01010091	MDC1	0.748	0.101	TRUE	B1 > B2	MDC1
DRUP01070063	MCM9	0.061	0.463	TRUE	B2 > B1	MCM9
DRUP01070063	RTEL1	0.061	0.463	TRUE	B2 > B1	RTEL1
EGAN00001269451_EGAN00001269452	MDC1	0.419	0.223	TRUE	B1 > B2	MDC1
EGAN00001269505_EGAN00001269506	MDC1	0.862	0.037	TRUE	B1 > B2	MDC1
EGAN00001269505_EGAN00001269506	SLX4	0.862	0.037	TRUE	B1 > B2	SLX4
LU-F31	GEN1	0.455	0.075	TRUE	B1 > B2	GEN1
LU-F31	REV1	0.455	0.075	TRUE	B1 > B2	REV1
WIDE01010078	RTEL1	0.436	0.102	TRUE	B1 > B2	RTEL1
WIDE01010335	EXO1	0.822	0.042	TRUE	B1 > B2	EXO1
WIDE01010335	MDC1	0.822	0.042	TRUE	B1 > B2	MDC1
WIDE01010335	FIGNL1	0.822	0.042	TRUE	B1 > B2	FIGNL1
